# Supplementary material for: Fmrp regulates neuronal balance in embryonic motor circuit formation
Source: Front Neurosci. 2022 Nov 3;16:962901. doi: 10.3389/fnins.2022.962901 (PMC9669763; doi:10.3389/fnins.2022.962901)
Supplement: Supplementary file 1 [file Data_Sheet_1.ZIP]

Archive with 48 entries (48 files):
- Fig.2 7d geph apposed per um2.csv
- __MACOSX/._Fig.2 7d geph apposed per um2.csv
- Fig.2 7d geph puncta : 10 um2.csv
- __MACOSX/._Fig.2 7d geph puncta : 10 um2.csv
- Fig.2 7d geph puncta avg size total pop.csv
- __MACOSX/._Fig.2 7d geph puncta avg size total pop.csv
- Fig.2 7d geph Total Population.csv
- __MACOSX/._Fig.2 7d geph Total Population.csv
- Fig.2 7d vgat apposed per um2.csv
- __MACOSX/._Fig.2 7d vgat apposed per um2.csv
- Fig.2 7d vgat area total pop.csv
- __MACOSX/._Fig.2 7d vgat area total pop.csv
- Fig.2 7d vgat per 10um2.csv
- __MACOSX/._Fig.2 7d vgat per 10um2.csv
- Fig.2 7d vGAT Total Population.csv
- __MACOSX/._Fig.2 7d vGAT Total Population.csv
- Fig.2 24h geph apposed per area.csv
- __MACOSX/._Fig.2 24h geph apposed per area.csv
- Fig.2 24h geph count per area 10 um.csv
- __MACOSX/._Fig.2 24h geph count per area 10 um.csv
- Fig.2 24h Geph size total pop.csv
- __MACOSX/._Fig.2 24h Geph size total pop.csv
- Fig.2 24h geph Total Population.csv
- __MACOSX/._Fig.2 24h geph Total Population.csv
- Fig.2 24h vgat # per area.csv
- __MACOSX/._Fig.2 24h vgat # per area.csv
- Fig.2 24h vgat apposed raw to area.csv
- __MACOSX/._Fig.2 24h vgat apposed raw to area.csv
- Fig.2 24h vgat size total pop.csv
- __MACOSX/._Fig.2 24h vgat size total pop.csv
- Fig.2 24h vGAT Total Population.csv
- __MACOSX/._Fig.2 24h vGAT Total Population.csv
- Fig.2 48h apposed geph per area.csv
- __MACOSX/._Fig.2 48h apposed geph per area.csv
- Fig.2 48h apposed puncta vgat.csv
- __MACOSX/._Fig.2 48h apposed puncta vgat.csv
- Fig.2 48h geph puncta per area.csv
- __MACOSX/._Fig.2 48h geph puncta per area.csv
- Fig.2 48h geph size total pop.csv
- __MACOSX/._Fig.2 48h geph size total pop.csv
- Fig.2 48h Geph Total Population.csv
- __MACOSX/._Fig.2 48h Geph Total Population.csv
- Fig.2 48h vgat puncta per area.csv
- __MACOSX/._Fig.2 48h vgat puncta per area.csv
- Fig.2 48h vgat total pop size avg.csv
- __MACOSX/._Fig.2 48h vgat total pop size avg.csv
- Fig.2 48h vGAT Total Population.csv
- __MACOSX/._Fig.2 48h vGAT Total Population.csv
