# Supplementary material for: Fmrp regulates neuronal balance in embryonic motor circuit formation
Source: Front Neurosci. 2022 Nov 3;16:962901. doi: 10.3389/fnins.2022.962901 (PMC9669763; doi:10.3389/fnins.2022.962901)
Supplement: Supplementary file 1 [file Data_Sheet_1.ZIP › Fig.2 7d geph apposed per um2.csv]

wild-type	fmr1
9.9590850	6.3454597
17.2621670	11.6099610
12.9962010	10.6571680
9.3495922	9.6346045
12.1483450	7.8906768
10.8489820	10.6465450
11.3646880	5.5684096
8.6922450	15.1192900
7.6918348	7.7516914
9.8888426	5.8090052
	6.3566962
9.4394328
	7.6668373
2.6016234
