# Supplementary material for: Fmrp regulates neuronal balance in embryonic motor circuit formation
Source: Front Neurosci. 2022 Nov 3;16:962901. doi: 10.3389/fnins.2022.962901 (PMC9669763; doi:10.3389/fnins.2022.962901)
Supplement: Supplementary file 1 [file Data_Sheet_1.ZIP › Fig.2 7d geph puncta : 10 um2.csv]

wild-type	fmr1
24.6460080	16.575223
37.1853740	22.558380
22.3992630	23.303803
19.8814590	20.096178
26.1906220	15.360080
17.1268060	21.684933
21.7431300	14.049458
17.1129930	23.561755
16.1999430	17.079930
19.1529580	15.712213
	17.964080
16.5702500
	16.335211
8.8482696
