# Supplementary material for: Fmrp regulates neuronal balance in embryonic motor circuit formation
Source: Front Neurosci. 2022 Nov 3;16:962901. doi: 10.3389/fnins.2022.962901 (PMC9669763; doi:10.3389/fnins.2022.962901)
Supplement: Supplementary file 1 [file Data_Sheet_1.ZIP › Fig.2 7d geph puncta avg size total pop.csv]

wild-type	fmr1
1.07570173	1.11670905
1.16014334	1.33849760
1.04491027	1.18306404
1.04351901	0.96337123
1.08244559	1.04985971
1.18571730	1.04994288
1.03043535	1.07304416
1.09409869	1.09197141
0.99063127	1.09973476
1.13579496	0.94617000
1.26591558	1.03666170
1.01403662	0.94039726
