# Supplementary material for: Fmrp regulates neuronal balance in embryonic motor circuit formation
Source: Front Neurosci. 2022 Nov 3;16:962901. doi: 10.3389/fnins.2022.962901 (PMC9669763; doi:10.3389/fnins.2022.962901)
Supplement: Supplementary file 1 [file Data_Sheet_1.ZIP › Fig.2 7d geph Total Population.csv]

wild-type	wild-type	wild-type	wild-type	wild-type	wild-type	wild-type	wild-type	wild-type	wild-type	wild-type	wild-type	wild-type	wild-type	wild-type	wild-type	wild-type	wild-type	wild-type	wild-type	wild-type	wild-type	wild-type	wild-type	wild-type	wild-type	wild-type	wild-type	wild-type	wild-type	wild-type	wild-type	fmr1	fmr1	fmr1	fmr1	fmr1	fmr1	fmr1	fmr1	fmr1	fmr1	fmr1	fmr1	fmr1	fmr1	fmr1	fmr1	fmr1	fmr1
																																11.6725000	11.5256000	9.6741400	12.0750000	9.8728500	21.4042000	20.4595000	10.2386000	13.4504000	7.5765600	10.0679000	9.4504900	12.9649000	10.3348000	5.9742800	14.2533000	12.0475000	8.0663400
9.249980	14.805800	12.813000	18.700800	26.814800	9.627760	11.623400	15.351800	7.953190	8.897690	13.277000	13.274100	12.449700	16.928300	12.148500	16.013300	8.199320	12.053700	9.217670	20.049700	11.566400	9.366690	5.898420	10.232700	10.773800	11.275600	21.235000	10.139400	13.228100	12.521300	9.188420	7.485770	10.0961000	10.8185000	9.0414200	10.6331000	8.5748500	18.5381000	15.3449000	9.6065400	11.9550000	7.1554100	8.8654800	7.7497300	10.4012000	7.6907700	5.7050800	14.1221000	9.4007600	8.0386000
8.035650	13.022200	12.178000	18.041900	25.887700	8.080670	8.868200	14.707400	7.785680	7.399570	13.148400	12.724800	11.833300	11.272500	12.117600	13.576100	7.498630	12.012200	7.603440	13.081600	11.378800	9.333440	5.674380	9.589980	10.406600	9.550350	16.556100	10.111100	10.417100	12.083200	7.706640	6.162760	8.7613000	10.1202000	8.4493200	9.0818300	8.1141300	13.6236000	10.9473000	9.3634500	11.3170000	6.0252500	8.7798000	7.2486000	10.3847000	6.8495400	5.4549900	12.0105000	9.3562500	7.3811200
7.922300	12.066000	11.001300	14.302300	25.714200	8.031620	8.582280	12.030400	7.432390	7.015230	12.212600	11.900200	10.161400	10.334600	11.800900	13.081000	6.829360	11.326200	7.570840	12.824400	10.934400	8.851620	5.544320	9.032580	10.145400	9.240000	16.271700	9.879750	9.663950	11.186100	7.561490	5.747500	8.0514300	8.7956800	8.2716000	8.9946300	7.8919500	12.3054000	10.1594000	9.2299400	10.6652000	5.3850400	8.6567200	7.2229400	9.1003400	6.8165300	5.2577600	10.6986000	9.3409400	7.3128200
7.497990	10.857000	10.983500	14.034200	23.700800	7.188400	8.529110	11.922500	7.417720	6.575720	12.006700	11.778100	9.163930	10.004600	11.664000	12.147300	6.579930	11.320100	7.199770	11.966800	10.669100	8.490840	5.516350	8.729590	10.050200	8.959820	15.562100	9.559260	9.646410	10.707900	6.935430	5.735410	7.8017400	7.8412400	8.2189300	8.9347300	7.8578800	11.1360000	9.9930500	8.0921700	10.2983000	5.3650700	8.4674000	7.2032100	7.4592700	6.7545300	5.1647000	10.2532000	8.9087900	7.1381100
7.190280	9.161570	10.899300	13.261100	22.615400	7.170340	8.445890	11.838600	7.129990	6.503620	10.931200	11.703300	8.450790	9.734890	11.555900	11.304300	6.528640	11.024600	7.018280	10.947400	10.338500	8.335100	5.311370	8.621710	9.571560	8.860100	15.488300	9.112040	9.458580	10.691600	6.920040	5.422580	7.7058500	7.8172000	8.1175600	8.5100000	7.7386500	11.0204000	9.9095500	8.0821900	10.1644000	5.1477700	8.4290700	6.3841300	7.3844400	6.6270200	5.1027600	10.0780000	8.4154000	6.9142000
6.925310	8.887780	10.583100	12.739700	20.576600	7.159190	8.397750	10.612600	6.946480	5.929530	10.806000	11.646900	8.447340	9.536130	11.182000	10.910100	6.025950	10.311800	6.799570	10.328100	10.170800	8.319160	5.071840	7.628800	9.279640	8.783090	14.826600	9.110610	8.841780	10.669100	6.826930	5.407170	7.4994400	7.5481200	8.0383900	8.2048900	7.4781300	10.7123000	9.8060500	7.8572000	9.3472100	5.0316200	8.0917000	6.2483300	7.3381700	6.5273100	4.9571200	10.0609000	7.7638400	6.8337400
6.686490	8.825500	10.545300	12.114500	20.202300	6.977260	8.270410	10.113700	6.915730	5.582220	9.791080	11.627000	8.355780	9.241170	10.741900	10.754300	5.987370	10.144100	6.643730	9.890660	10.131800	7.888610	5.057050	7.534310	9.072420	8.581890	12.402300	8.370790	8.787290	10.521400	6.573980	5.302350	7.4617500	7.5475900	7.9671200	7.9901800	7.4097700	10.4889000	9.7709000	7.7827000	9.3133400	5.0264800	8.0148400	6.1629800	7.1900600	6.5258100	4.9406200	9.8799200	7.5958500	6.7597300
6.178280	8.725930	10.087000	11.849200	19.054200	6.855220	8.257010	10.094100	6.822350	5.443060	9.549030	11.614900	8.354380	8.724460	10.339700	10.503000	5.977140	10.072000	6.599730	9.851890	9.800920	7.578940	5.037570	7.507180	8.712760	7.991640	11.734800	8.368990	8.566860	10.504400	6.356760	5.152740	7.2496700	7.4566100	7.7822400	7.8920300	7.1790600	9.8382600	9.4299100	7.6556600	9.2205400	4.8847300	7.9627600	6.1051900	7.1847800	6.5162500	4.7490400	9.8035100	7.4021000	6.6728200
6.146350	8.709930	9.752700	11.160400	18.467300	6.855000	8.254710	10.076600	6.337580	5.431450	9.420090	11.613000	8.039640	8.715690	9.895890	10.407000	5.913530	10.070200	6.338750	9.811820	9.788290	7.484380	5.002790	7.469050	8.395850	7.974990	10.903000	8.059100	7.883900	9.647840	6.323320	5.073900	7.2225600	7.2829600	7.7775300	7.8350300	6.9581800	9.6551400	9.4247400	7.4849200	9.1728800	4.8438100	7.8278500	5.9722100	6.9458800	6.2380400	4.6894100	9.7916400	7.2682100	6.5392000
6.099960	8.151010	9.692410	10.603900	17.823600	6.722220	8.197180	9.827430	6.335270	5.363340	9.319540	11.486300	7.938410	8.703750	9.820210	10.301100	5.802920	10.006000	5.976350	9.324440	9.716510	7.465800	4.915190	7.378360	8.341450	7.872300	10.832300	8.017530	7.865320	9.554970	6.042530	4.991530	7.1466400	7.2379500	7.5744600	7.6544100	6.9545100	9.5401800	9.4121200	7.4459000	9.0897800	4.7934300	7.7517200	5.9163200	6.9182900	6.2375100	4.6838000	9.7206300	7.2408600	6.4637900
6.098420	7.970930	9.692260	10.249500	17.354400	6.625290	8.089090	9.775910	5.986350	5.306590	9.304100	11.441500	7.877900	8.599130	9.712700	10.273000	5.767610	9.719990	5.907330	9.305910	9.566250	7.414900	4.908650	7.371720	7.983980	7.787370	10.488000	7.865680	7.828740	9.525350	6.002750	4.915250	6.9362700	7.1212700	7.2923900	7.5591000	6.9125100	9.3103800	9.3915400	7.4156300	8.9876200	4.7579700	7.5883000	5.8066800	6.8773000	6.2296100	4.5643700	9.4672800	7.0686500	6.4357600
6.024140	7.877240	9.596420	9.867100	16.872500	6.597200	7.896350	9.775630	5.887450	5.221560	9.214660	11.424800	7.870430	7.662720	9.498490	9.878020	5.730500	9.600450	5.723160	9.282430	9.443420	7.258250	4.893560	7.259020	7.947490	7.754210	10.427500	7.817790	7.727390	9.521190	5.883050	4.872970	6.7589800	7.1017400	7.2420900	7.5205800	6.8429300	9.2808400	9.1509200	7.3319400	8.9125300	4.7482900	7.5871200	5.7724800	6.8551500	6.1155500	4.5250500	9.3580600	6.9732300	6.4331700
5.879380	7.493750	9.553550	9.611740	16.750500	6.475130	7.793750	9.481050	5.821330	5.204490	9.036180	11.347900	7.803650	7.519010	9.449250	9.834020	5.714840	9.423360	5.699240	8.871970	9.442680	7.234760	4.879510	7.220790	7.744380	7.696390	10.350600	7.781450	7.344450	9.496400	5.864080	4.866380	6.7051300	7.0872400	7.1832800	7.5202600	6.8338900	9.2372600	9.1396200	7.2682700	8.8635300	4.6219700	7.5852500	5.5683400	6.8529500	6.0663200	4.4122800	9.3500500	6.9443300	6.4252600
5.818050	7.317920	9.540870	9.186940	16.373700	6.451930	7.647160	9.235320	5.821080	5.197860	8.989840	11.241100	7.761490	7.458810	9.391370	9.612600	5.660650	9.278260	5.684230	8.598740	9.316130	7.113080	4.877230	7.208050	7.700080	7.680000	9.990040	7.765220	7.331140	9.447100	5.754030	4.844860	6.6855500	6.9501400	7.1346300	7.4213400	6.7498400	9.2299300	9.0907200	7.1677200	8.7695000	4.6142600	7.4312300	5.4522200	6.7492500	5.9984300	4.3992700	9.1453400	6.9150500	6.3878100
5.715670	7.292350	9.523810	9.068610	16.235900	6.394180	7.604350	9.063900	5.615930	5.164830	8.900420	11.199600	7.600860	7.169660	9.361270	9.548950	5.640090	9.052360	5.608170	8.520510	9.079920	6.904290	4.868170	7.156570	7.610460	7.602050	9.809080	7.686490	7.306500	9.397120	5.750630	4.834150	6.6781200	6.9477000	7.0585000	7.3983900	6.6150900	9.2107600	8.9687700	7.0984200	8.7652100	4.5638400	7.4051900	5.4346600	6.7198600	5.9937600	4.3923800	9.1040700	6.8806100	6.2425900
5.706850	7.148630	9.500600	9.026350	16.091800	6.372010	7.498120	9.005970	5.605840	5.050410	8.770550	11.026800	7.553960	7.058560	9.322290	9.405230	5.529320	8.996960	5.587960	8.278620	8.938690	6.879540	4.810560	7.020740	7.405050	7.155160	9.721300	7.638130	7.090020	9.335270	5.724990	4.800240	6.6366100	6.8931400	7.0239200	7.3153600	6.6092100	9.1696100	8.9476500	7.0099800	8.7363000	4.5542400	7.2968600	5.4120100	6.6840700	5.9623000	4.3817200	9.0876100	6.8464900	6.2416000
5.608760	7.058480	9.483220	8.971950	15.939600	6.337790	7.492550	8.807850	5.474150	4.982300	8.713460	11.001000	7.546660	7.017420	9.284550	9.275720	5.447900	8.719730	5.573250	8.235610	8.900340	6.839410	4.793560	6.984450	7.366220	7.142520	9.604970	7.534870	7.078410	9.300910	5.577680	4.767800	6.6239700	6.8556600	6.8178300	7.2892900	6.5083800	9.1115900	8.9318200	6.9140000	8.7237700	4.4958100	7.2667500	5.3628300	6.3805800	5.9032700	4.3405600	9.0361200	6.8093200	6.1645600
5.560540	6.994930	9.415770	8.933950	15.867700	6.318180	7.465820	8.806040	5.469570	4.942810	8.601510	10.636000	7.499410	6.969770	9.219730	9.127260	5.421020	8.524580	5.523420	8.233950	8.860470	6.822040	4.720110	6.888640	7.296840	7.069600	9.560590	7.532030	7.013630	9.279610	5.573930	4.712060	6.6207300	6.8235900	6.8031300	7.2617100	6.5076300	9.1050400	8.8812400	6.8648600	8.7081000	4.4856300	7.2540300	5.3413500	6.3626700	5.8058800	4.2683300	8.9885800	6.7601000	6.0490000
5.521860	6.750740	9.232570	8.931820	15.861300	6.309280	7.434550	8.774370	5.465010	4.934180	8.557470	10.579000	7.394370	6.733950	9.043210	9.098920	5.362430	8.353960	5.439740	8.098410	8.794250	6.796390	4.695850	6.833960	7.267190	7.061800	9.541470	7.519810	6.872240	9.241090	5.537240	4.689150	6.4216100	6.7623100	6.7419100	7.2433100	6.5003600	9.0761900	8.8068400	6.8631300	8.6909900	4.4650200	7.2232300	5.3324800	6.2736500	5.7973700	4.2082300	8.9177100	6.6783000	6.0049900
5.510590	6.722400	9.180840	8.871820	15.846400	6.294360	7.369730	8.692700	5.449500	4.793240	8.484820	10.329000	7.296310	6.730990	9.034680	9.066310	5.289100	8.327900	5.408470	8.073140	8.615910	6.745520	4.686290	6.707540	7.209140	7.039780	9.490290	7.495520	6.849420	9.210970	5.532480	4.649860	6.4195400	6.6723500	6.6891200	7.2106900	6.4891500	9.0482800	8.7979300	6.8235300	8.4575800	4.4151900	7.2071200	5.3298600	6.2733200	5.7916400	4.1507000	8.9047800	6.6551700	5.8877200
5.505630	6.646300	9.166600	8.788650	15.390700	6.271760	7.330820	8.661640	5.435440	4.776050	8.465990	10.202700	7.251960	6.703530	9.023330	9.058960	5.267840	8.132020	5.405570	8.056390	8.560780	6.503010	4.651360	6.696730	7.021690	6.921840	9.159820	7.483150	6.811540	9.201580	5.522810	4.619010	6.3505600	6.6716800	6.6813600	7.1776900	6.4846500	8.9963800	8.7619500	6.7477400	8.4209100	4.3952400	7.2050300	5.2652500	6.2495500	5.6869700	4.1468500	8.7411700	6.6483900	5.8865700
5.490260	6.495530	9.074460	8.477130	15.104400	6.269150	7.328460	8.613630	5.427200	4.701660	8.405810	10.198900	7.209650	6.591360	9.009400	9.053140	5.257830	8.003000	5.352560	7.917770	8.560530	6.350820	4.609740	6.677190	6.966930	6.721660	8.991250	7.425030	6.668730	9.189500	5.477630	4.559430	6.3449100	6.6326000	6.6556700	7.1080500	6.4505900	8.8133200	8.7226100	6.7253700	8.0783200	4.2760400	7.1979700	5.2483600	6.2399700	5.6779700	4.1459900	8.6630200	6.6065500	5.8403200
5.364170	6.463760	9.071990	8.317790	14.916300	6.240520	7.252810	8.437840	5.369760	4.626860	8.378850	10.161000	7.171120	6.556700	8.861490	8.885780	4.985560	7.978260	5.264470	7.901040	8.472260	6.315730	4.545250	6.456850	6.958340	6.646140	8.973740	7.372180	6.652210	9.078400	5.469400	4.533290	6.2986700	6.5820900	6.6301500	7.0594800	6.4318400	8.8126100	8.7222300	6.7153500	7.9603900	4.2507900	7.1913700	5.2269100	6.1341100	5.6080600	4.0953700	8.6463700	6.3903800	5.7748800
5.338230	6.449870	9.028070	7.931140	14.429200	6.136500	7.077520	8.346120	5.281040	4.625100	8.374760	10.073500	7.144560	6.510230	8.848810	8.849460	4.859520	7.779660	5.252590	7.771090	8.430920	6.313780	4.501120	6.452460	6.956340	6.540540	8.905940	7.344650	6.635830	8.909760	5.381470	4.527920	6.2589800	6.5100100	6.6048700	7.0170100	6.4075400	8.8099900	8.7173500	6.6184900	7.9523300	4.2177800	7.1897300	5.1852500	6.1331300	5.4884100	4.0745600	8.6449400	6.3801200	5.7265900
5.270790	6.399290	8.910630	7.921110	14.200400	6.112580	7.054490	8.284780	5.255560	4.612070	8.370780	9.751700	7.048150	6.450210	8.798740	8.817840	4.753590	7.763190	5.227880	7.619680	8.400630	6.312660	4.484750	6.422050	6.898760	6.403630	8.830180	7.331150	6.566520	8.901610	5.333950	4.492270	6.2517400	6.4514000	6.5388500	6.9744600	6.3018500	8.7814400	8.6013400	6.5943200	7.9348900	4.1828700	7.1693000	5.1511400	6.1219900	5.4771000	4.0273400	8.6437700	6.2251800	5.7159300
5.238610	6.359790	8.864880	7.888050	14.141900	6.077450	7.020660	8.254370	5.221720	4.604670	8.351780	9.749280	7.004130	6.442880	8.729640	8.787730	4.740820	7.755400	5.213540	7.609590	8.355970	6.295800	4.464680	6.354610	6.760970	6.398380	8.680730	7.273540	6.559940	8.885490	5.246480	4.491580	6.2175900	6.3096000	6.5264700	6.9596300	6.2590700	8.7576100	8.3388500	6.5095000	7.9223600	4.1405000	7.1679000	5.1414900	6.0786800	5.4371800	3.9967600	8.5942100	6.1671200	5.6745000
5.234750	6.305970	8.835000	7.879810	14.046000	6.076690	6.935570	8.211710	5.210430	4.565320	8.122940	9.647710	6.947910	6.424750	8.650340	8.645050	4.738720	7.638130	5.135160	7.513120	8.351800	6.288580	4.443220	6.273480	6.683490	6.380370	8.672370	7.233250	6.535540	8.758410	5.211090	4.485490	6.1921500	6.2615800	6.5052300	6.9150700	6.2528800	8.7030600	8.3376900	6.4909800	7.8670400	4.1286600	7.1279600	5.1314200	6.0415000	5.4314200	3.9709500	8.5603100	6.1263400	5.6679100
5.139890	6.240220	8.800510	7.802620	14.006500	6.027110	6.930880	8.160630	5.200760	4.538900	8.084150	9.633440	6.930400	6.359270	8.627460	8.471750	4.736080	7.585620	5.102620	7.489710	8.312360	6.258560	4.424180	6.170900	6.658930	6.307110	8.590530	7.203470	6.516870	8.745880	5.203300	4.435800	6.1828600	6.2338100	6.5046200	6.8806300	6.2398800	8.6769700	8.2822100	6.3612300	7.8567200	4.1202000	7.1242900	5.1261000	6.0063000	5.3972900	3.9693200	8.5385700	6.1061100	5.5689800
5.114330	6.238740	8.730140	7.697040	13.805700	5.936320	6.878940	8.122910	5.179590	4.537840	8.073490	9.632690	6.907400	6.334920	8.624970	8.447100	4.725310	7.581600	5.082130	7.485610	8.299700	6.229580	4.354960	6.146000	6.636750	6.159350	8.498420	7.169280	6.417760	8.670100	5.165480	4.373080	6.1619900	6.1847000	6.3812300	6.8605800	6.1731900	8.6554000	8.2434500	6.3590300	7.8502800	4.1100700	7.1182800	5.1219500	5.9910100	5.3775000	3.9649900	8.4659900	6.1054100	5.4926600
5.086550	6.199750	8.722310	7.633790	13.797600	5.893440	6.868710	8.004060	5.139520	4.528200	7.983460	9.583320	6.884000	6.217450	8.574110	8.404540	4.658830	7.514200	5.017140	7.468900	8.282120	6.223000	4.318770	6.111120	6.634770	6.116000	8.472880	7.113620	6.360330	8.591850	5.158250	4.368230	6.1276700	6.1372800	6.3540400	6.8473800	6.1566700	8.6252200	8.1942800	6.3144900	7.8167500	4.0988700	7.1136600	5.1028700	5.9847300	5.3487700	3.9607600	8.4653400	6.0821400	5.4757400
5.082300	6.189580	8.700960	7.582890	13.719300	5.824850	6.841090	7.968450	5.128200	4.512380	7.973330	9.431980	6.869600	6.205870	8.495250	8.343250	4.509980	7.424810	5.009100	7.407570	8.255290	6.204980	4.302870	6.099240	6.596210	6.112040	8.422020	7.078290	6.336410	8.582450	5.139000	4.353470	6.1023000	6.1080600	6.3303600	6.8251000	6.1047400	8.6194700	8.1639900	6.2945500	7.7885800	4.0827300	7.0104200	5.0648000	5.8834700	5.3408300	3.9073600	8.4509000	5.9273300	5.4593600
5.065900	6.056990	8.500150	7.504880	13.626100	5.810850	6.804790	7.958550	5.118180	4.481190	7.939940	9.410480	6.844920	6.154420	8.485080	8.336760	4.472370	7.395690	4.942050	7.355450	8.228350	6.146760	4.175850	6.082290	6.530900	6.104780	8.399260	6.989470	6.305340	8.578120	5.137710	4.353040	6.0936000	5.9549500	6.3254100	6.6869300	6.0397000	8.5265500	8.1310700	6.2831900	7.7582800	4.0669100	6.9461200	5.0291900	5.8410200	5.2164300	3.9062300	8.2972600	5.8580500	5.4520000
5.046270	6.056130	8.494480	7.455720	13.303400	5.754030	6.804000	7.936470	5.094190	4.470480	7.836490	9.297230	6.795970	6.139100	8.472040	8.213770	4.401390	7.375000	4.910410	7.323680	8.220260	6.140230	3.984740	6.048270	6.524540	6.075240	8.395360	6.811900	6.233580	8.520770	5.133200	4.347870	6.0804300	5.9462000	6.3184100	6.5803700	6.0301000	8.5217500	8.0460100	6.2546500	7.7385900	4.0611600	6.9384700	4.9681600	5.7955800	5.2016900	3.8916100	8.2662700	5.8168700	5.3928000
5.007070	5.992950	8.465450	7.416270	13.096200	5.739060	6.798670	7.916260	5.076760	4.405800	7.770900	9.227720	6.773950	6.130520	8.454770	8.190780	4.391620	7.356990	4.889590	7.299500	8.187240	6.125920	3.923650	6.032540	6.519200	6.023210	8.388880	6.775820	6.207320	8.513680	5.106060	4.324600	6.0532500	5.9178800	6.3121800	6.4855600	6.0235600	8.4759700	8.0192400	6.2424900	7.6918500	4.0539100	6.9370200	4.8772200	5.7788600	5.2012200	3.8800600	8.2356200	5.7935000	5.3790200
4.987690	5.934650	8.395200	7.389940	13.019800	5.728520	6.790850	7.907600	5.070280	4.392270	7.756280	9.200170	6.773370	6.106380	8.437900	8.175950	4.364390	7.348390	4.767460	7.253860	8.184810	6.098190	3.916550	5.978730	6.485870	5.944190	8.310040	6.740690	6.200250	8.489950	5.100840	4.310750	6.0403700	5.8683800	6.2871100	6.4855500	5.9993400	8.4215500	7.9670900	6.2373400	7.6350900	4.0261200	6.9343500	4.8446200	5.7504000	5.1822800	3.8748200	7.9824900	5.7905300	5.2690700
4.975950	5.917040	8.260590	7.353490	12.993200	5.679590	6.773130	7.858910	5.049720	4.370200	7.704330	9.194520	6.763180	6.045550	8.391870	8.086810	4.181990	7.341960	4.763050	7.201260	8.182540	6.051300	3.881220	5.922180	6.370860	5.807040	8.295660	6.649940	6.153220	8.412420	5.051140	4.304640	6.0169000	5.8373700	6.2819200	6.4759300	5.9407000	8.3853900	7.8272900	6.2227800	7.5684300	4.0208100	6.9006000	4.8418800	5.6429300	5.1334700	3.8735900	7.9481100	5.7676100	5.2508500
4.961870	5.867120	8.159840	7.303860	12.974600	5.626900	6.767790	7.856610	5.036990	4.306860	7.650820	9.163120	6.714980	6.042250	8.298260	8.076110	4.149790	7.336250	4.750880	7.121510	8.094490	6.027170	3.831270	5.888960	6.366800	5.784920	8.142160	6.649670	6.147920	8.375470	5.045310	4.223340	6.0142100	5.8213200	6.2717100	6.3935500	5.9048000	8.3612700	7.8102300	6.1293600	7.4669600	4.0120700	6.8888000	4.8197200	5.6058900	5.1163500	3.8486800	7.9425800	5.7546100	5.2392300
4.941440	5.809870	8.110830	7.224310	12.915900	5.535010	6.764520	7.830430	5.029270	4.288490	7.630520	9.137230	6.664340	6.022900	8.215650	8.069270	4.134250	7.294030	4.740690	7.119380	8.081290	6.000580	3.796140	5.859050	6.287050	5.771110	8.130980	6.628850	6.124710	8.359790	4.977750	4.222070	6.0040300	5.8172100	6.2586800	6.3842400	5.8981000	8.3603800	7.7859700	6.1282400	7.4365300	4.0040100	6.8851300	4.7783200	5.5665000	5.1147000	3.8182900	7.7574100	5.7371700	5.1957500
4.938020	5.743330	8.097680	7.186660	12.889500	5.495320	6.747860	7.756950	5.024870	4.276200	7.612720	9.125680	6.662650	6.010150	8.182870	8.034780	4.096570	7.239780	4.717170	7.117590	8.038110	5.964210	3.740070	5.821850	6.283100	5.706430	7.993080	6.607370	6.098390	8.310090	4.938450	4.214390	5.9861900	5.7770200	6.2032400	6.3227900	5.8716400	8.2760800	7.7797800	6.1191300	7.4243700	4.0031700	6.8321100	4.7701300	5.5605300	5.1023600	3.7965100	7.7050000	5.7267400	5.1810500
4.926580	5.738220	8.083490	7.135630	12.712100	5.485340	6.690860	7.744780	4.940150	4.273710	7.605700	9.103630	6.626660	5.915140	8.153110	7.999690	4.081210	7.160890	4.693870	7.107800	8.006820	5.930080	3.684160	5.768780	6.277570	5.693860	7.978550	6.441120	6.084260	8.192480	4.935380	4.210260	5.9279500	5.7251900	6.1565400	6.2683600	5.8618100	8.2608200	7.6141800	6.1144900	7.3790100	3.9814000	6.8316000	4.6843700	5.5177700	5.0943900	3.7895800	7.6030800	5.7145900	5.1562400
4.908260	5.729510	8.036920	7.129780	12.708000	5.481620	6.685760	7.718230	4.933530	4.268750	7.601270	9.092740	6.625090	5.901770	8.146650	7.992620	4.075820	7.107300	4.591170	7.071110	7.966980	5.890650	3.681970	5.751090	6.181320	5.680550	7.944320	6.428190	6.080550	8.180730	4.929970	4.200200	5.8349000	5.7249800	6.1552200	6.2473700	5.8145900	8.2484700	7.5261300	6.1016600	7.3770800	3.9717800	6.7948400	4.6664100	5.5075000	5.0887900	3.7668500	7.6008400	5.6634700	5.1409700
4.888030	5.711640	8.022810	7.067620	12.706500	5.474760	6.682910	7.696660	4.929590	4.252270	7.591370	9.084470	6.621150	5.846060	8.098640	7.875690	4.045780	7.079400	4.558480	7.060180	7.949720	5.856800	3.670630	5.690390	6.175950	5.649050	7.937920	6.408270	6.062910	8.167710	4.909500	4.198610	5.8058700	5.6849900	6.1472100	6.1806300	5.7529700	8.2433900	7.4811100	6.1002900	7.3742300	3.9615000	6.7628400	4.6648000	5.4980200	5.0866900	3.7534300	7.5798100	5.5918500	5.1284600
4.800570	5.612210	8.008330	7.066140	12.679000	5.470830	6.678960	7.653710	4.905850	4.195080	7.591060	9.009430	6.589610	5.806330	8.080080	7.866960	4.028490	7.078280	4.558370	7.045350	7.704500	5.844480	3.667210	5.690120	6.154970	5.625410	7.920420	6.406970	6.060490	8.077810	4.899600	4.153500	5.8021500	5.6307400	6.0931800	6.1804600	5.7250500	8.2402700	7.4470600	6.0755700	7.3396100	3.8760500	6.7511300	4.6485400	5.4777600	5.0499500	3.7369300	7.5327100	5.5804700	5.1247200
4.788090	5.605260	7.995130	7.062390	12.635800	5.455410	6.668520	7.652170	4.886790	4.185700	7.586470	8.996740	6.544350	5.805930	8.064090	7.800250	4.023240	7.064640	4.556370	6.965400	7.680430	5.820510	3.648960	5.662960	6.153490	5.601130	7.918490	6.393920	6.048890	8.071080	4.886450	4.153290	5.7752300	5.5891400	6.0408900	6.1668600	5.7207500	8.2188500	7.4258600	6.0581400	7.2920400	3.8637500	6.6824900	4.6238600	5.4673700	5.0001000	3.7359000	7.5315900	5.5585600	5.1117100
4.748090	5.551530	7.992430	7.025070	12.607300	5.454580	6.629740	7.532140	4.861390	4.164890	7.559330	8.949220	6.542230	5.704050	8.037860	7.790490	4.010600	7.039200	4.545050	6.951700	7.680040	5.811330	3.637400	5.652630	6.138160	5.580640	7.826290	6.365470	5.898900	8.059850	4.849190	4.143330	5.7722100	5.5065400	5.9677400	6.1178600	5.6333300	8.1934300	7.4246000	6.0560200	7.2753600	3.8621200	6.6656400	4.6045800	5.4411800	4.9652200	3.6999900	7.5298800	5.5547500	5.0926800
4.732080	5.501450	7.979860	7.009330	12.419900	5.452600	6.608340	7.518110	4.858550	4.142480	7.507800	8.827310	6.495120	5.692610	8.000650	7.715270	3.990680	7.013680	4.499300	6.864270	7.656680	5.792900	3.632390	5.648270	6.110220	5.564720	7.819490	6.327700	5.829820	7.930120	4.825850	4.131480	5.7598000	5.4924200	5.9560500	6.0877500	5.5817700	8.1219800	7.3974500	6.0260200	7.2492000	3.8491800	6.5689400	4.6009500	5.4049700	4.9583200	3.6960200	7.5087900	5.4619900	5.0502800
4.716390	5.500230	7.950800	6.983920	12.304400	5.436550	6.487960	7.482660	4.825660	4.134660	7.492030	8.815970	6.485450	5.689640	7.964010	7.644990	3.939580	6.938370	4.498310	6.862450	7.656540	5.772070	3.623030	5.589780	6.104510	5.542830	7.805000	6.314820	5.813320	7.902160	4.808510	4.130290	5.7225500	5.4188900	5.9424200	6.0731700	5.5601100	8.1162400	7.3762500	5.9977000	7.2330500	3.7797900	6.5576700	4.5960000	5.3787000	4.9543300	3.6899600	7.4894200	5.4585400	5.0287400
4.710540	5.497410	7.939730	6.892230	12.210200	5.418630	6.467050	7.431630	4.771470	4.119310	7.453260	8.805300	6.390460	5.659740	7.921490	7.595600	3.936170	6.905530	4.489000	6.799410	7.652400	5.768210	3.614290	5.556730	6.086990	5.524010	7.792380	6.288560	5.751260	7.890090	4.783650	4.115020	5.7166200	5.4056900	5.9045200	5.9456100	5.5461900	8.1000700	7.2780400	5.9791800	7.2310600	3.7298700	6.5342300	4.5921900	5.3719100	4.9487700	3.6799100	7.4612400	5.3958800	4.9986400
4.708550	5.487040	7.902290	6.851290	12.179100	5.392850	6.442430	7.404370	4.769140	4.102400	7.452170	8.743520	6.375960	5.657620	7.901230	7.587400	3.932600	6.895190	4.481250	6.748960	7.644370	5.718580	3.587800	5.491530	6.082100	5.503110	7.701910	6.273900	5.747670	7.870570	4.758340	4.071850	5.6984500	5.3745600	5.8213400	5.9129100	5.5292400	8.0940000	7.2439000	5.9485300	7.2199700	3.7210600	6.5217500	4.5884400	5.3671800	4.9035000	3.6676200	7.4490300	5.3842700	4.9923000
4.687720	5.471300	7.865780	6.776330	12.136600	5.360190	6.432420	7.348830	4.753570	4.098810	7.442840	8.720940	6.312690	5.649650	7.883880	7.574800	3.930920	6.870800	4.449940	6.705070	7.592980	5.698620	3.571950	5.489020	6.047410	5.458550	7.689180	6.200250	5.739410	7.864820	4.731090	4.029990	5.6733200	5.3502200	5.8149500	5.8863400	5.4931500	8.0176400	7.2409400	5.9444500	7.1841900	3.7139000	6.5190400	4.5825700	5.3412800	4.8998800	3.6510100	7.4353200	5.3745900	4.9664100
4.631200	5.471300	7.855220	6.705650	12.135500	5.316880	6.412340	7.277060	4.679090	4.092950	7.436780	8.720780	6.291400	5.623940	7.882430	7.516290	3.914340	6.844530	4.441180	6.579120	7.443630	5.604050	3.559130	5.486270	6.029550	5.421660	7.520520	6.171520	5.734550	7.840570	4.727850	3.987150	5.6598900	5.3399600	5.8041100	5.8719800	5.4573100	7.9591200	7.1680200	5.9341100	7.1822900	3.7110100	6.5130300	4.5804700	5.3376800	4.8610800	3.6219100	7.4304800	5.3740500	4.9581100
4.585790	5.455110	7.827690	6.674760	12.094000	5.294280	6.405930	7.273300	4.660760	4.074860	7.392630	8.717600	6.275850	5.619170	7.806260	7.467260	3.878880	6.841430	4.416750	6.548980	7.439450	5.572490	3.550530	5.463830	6.011720	5.415330	7.451020	6.167310	5.723150	7.775960	4.696010	3.924370	5.6491600	5.3322300	5.7796100	5.8402200	5.4463800	7.8705700	7.0518100	5.8933200	7.1698900	3.6966000	6.4979200	4.5804700	5.3126600	4.8413300	3.6089600	7.4241200	5.3367600	4.9571500
4.585720	5.453730	7.760800	6.673670	11.999500	5.271300	6.378560	7.228810	4.659610	4.038100	7.375980	8.674360	6.194020	5.613610	7.795970	7.422040	3.875860	6.815930	4.409120	6.501080	7.395340	5.552200	3.529490	5.434650	5.985090	5.408810	7.412960	6.120790	5.675200	7.752750	4.672490	3.916850	5.6462400	5.3318500	5.7720100	5.8305500	5.3986500	7.8690100	7.0461000	5.8691000	7.1394400	3.6659100	6.4914000	4.5640000	5.3049800	4.8170700	3.6081100	7.3823300	5.3320700	4.9514000
4.582250	5.443060	7.729720	6.644910	11.986600	5.261890	6.361380	7.220970	4.624450	4.015870	7.373840	8.672000	6.155220	5.566580	7.777360	7.420460	3.845290	6.750710	4.371690	6.483780	7.370890	5.544630	3.525510	5.396500	5.975000	5.391720	7.403950	6.115620	5.670250	7.740480	4.658190	3.912930	5.6455700	5.2816200	5.7662200	5.7906700	5.3542900	7.8594000	7.0434400	5.8571800	7.1092300	3.6545200	6.4607700	4.5397600	5.2997800	4.8153500	3.6039600	7.3572800	5.3249100	4.9393200
4.564790	5.434840	7.647430	6.629650	11.792200	5.250750	6.349520	7.174500	4.603090	4.003130	7.373030	8.663840	6.116770	5.559590	7.750370	7.334610	3.813060	6.737410	4.330870	6.465750	7.341290	5.540310	3.512550	5.379580	5.970800	5.375300	7.391730	6.097230	5.659580	7.717630	4.640800	3.912270	5.6331500	5.2693700	5.6993100	5.7691000	5.3527400	7.7652600	7.0393100	5.8512200	7.0712900	3.6502100	6.4007000	4.5119500	5.2997400	4.7958000	3.5931000	7.3396700	5.2868400	4.9377300
4.563950	5.394650	7.628110	6.616650	11.781600	5.230280	6.348480	7.174470	4.597730	3.989060	7.367460	8.569490	6.070150	5.489000	7.733400	7.327760	3.804380	6.729640	4.329410	6.463030	7.286780	5.530470	3.502960	5.344320	5.941290	5.369380	7.387370	6.061140	5.587340	7.613470	4.631690	3.912250	5.6064100	5.2498100	5.6908300	5.7671100	5.2984300	7.7520100	7.0372400	5.7849000	7.0429700	3.6428800	6.3893000	4.5060500	5.2872400	4.7901600	3.5623100	7.3343100	5.2602800	4.9159700
4.540740	5.390410	7.624240	6.608750	11.777400	5.206490	6.232220	7.161570	4.592190	3.974310	7.298440	8.562200	6.026440	5.478990	7.709790	7.247090	3.786920	6.716060	4.302920	6.428260	7.273790	5.515920	3.455850	5.310140	5.840740	5.315410	7.318820	6.044070	5.530910	7.607750	4.621570	3.896540	5.6056500	5.2431900	5.6905900	5.7478900	5.2773500	7.6997100	7.0356900	5.7753100	7.0211000	3.6364000	6.3763500	4.5030600	5.2655100	4.7808300	3.5611200	7.3291500	5.2039500	4.9129500
4.509730	5.388850	7.618690	6.606200	11.766000	5.203410	6.130090	7.129970	4.544820	3.965930	7.281100	8.471710	5.960140	5.468630	7.653110	7.206130	3.723450	6.713900	4.234900	6.416480	7.262820	5.454650	3.431170	5.303440	5.833420	5.260690	7.305510	6.019770	5.458800	7.606560	4.617670	3.872170	5.5949200	5.2302900	5.6537800	5.7414100	5.2739900	7.6570000	6.9983800	5.7545600	7.0057700	3.6121300	6.3443800	4.4933700	5.2532700	4.7701600	3.5506400	7.2565400	5.1934600	4.9088800
4.490810	5.385880	7.610790	6.556900	11.636800	5.198300	6.116090	7.114340	4.519470	3.963270	7.256890	8.452690	5.957690	5.440110	7.640420	7.171940	3.701130	6.704850	4.214230	6.394900	7.114150	5.432250	3.420190	5.275630	5.831640	5.253130	7.291320	5.997820	5.431580	7.599660	4.584610	3.858450	5.5696400	5.2197700	5.6338500	5.7201300	5.2501400	7.6552000	6.9949200	5.7366400	6.9603700	3.6041000	6.3425000	4.4674500	5.2505600	4.7483900	3.5477300	7.2471100	5.1814200	4.8533600
4.482960	5.363290	7.557430	6.523880	11.581200	5.185380	6.103590	7.114240	4.514310	3.926330	7.247040	8.443120	5.944300	5.437430	7.606040	7.164690	3.679810	6.704680	4.212990	6.345100	7.111110	5.429450	3.409980	5.263410	5.813400	5.252890	7.267710	5.968560	5.427210	7.598560	4.567560	3.834930	5.5566500	5.1976500	5.6141000	5.7195500	5.2482700	7.6543400	6.9405200	5.7358200	6.9062700	3.5905400	6.3245400	4.4549800	5.2365100	4.7236100	3.5342600	7.2470900	5.1738100	4.8061900
4.471440	5.351880	7.549420	6.506590	11.488800	5.174140	6.079570	7.110250	4.487870	3.921650	7.216420	8.414280	5.940500	5.434610	7.601230	7.163140	3.673970	6.700770	4.212550	6.339260	7.057140	5.422870	3.375690	5.260410	5.736740	5.250080	7.256850	5.943510	5.420170	7.595290	4.529850	3.827550	5.5536200	5.1945200	5.4295800	5.7186000	5.2444700	7.6187300	6.9073600	5.7283900	6.8979600	3.5870400	6.3047600	4.4454100	5.1648000	4.7135600	3.4952100	7.2426200	5.1642300	4.7658100
4.413670	5.335420	7.542970	6.481740	11.458700	5.154390	6.077400	7.102670	4.479400	3.894830	7.212590	8.408800	5.908530	5.432000	7.576060	7.151810	3.648280	6.674160	4.158810	6.336190	7.001430	5.413130	3.374080	5.232520	5.732360	5.229810	7.218000	5.869490	5.414500	7.571630	4.509600	3.825400	5.5352200	5.1680500	5.4274400	5.7167200	5.2362600	7.6134000	6.8549300	5.6964000	6.8794100	3.5692800	6.2936500	4.4183700	5.1471900	4.7035000	3.4717400	7.2353000	5.1456900	4.7646100
4.404160	5.325650	7.526050	6.408460	11.450400	5.134810	6.056450	7.088790	4.470190	3.875940	7.184710	8.276240	5.897120	5.417400	7.565840	7.108320	3.639230	6.673400	4.132890	6.335530	6.968360	5.410050	3.370560	5.232260	5.722870	5.229530	7.213970	5.862740	5.390450	7.539130	4.477090	3.811470	5.5062400	5.1275700	5.3977600	5.7119400	5.2338000	7.6054900	6.8482600	5.6634500	6.8650600	3.5689700	6.2770200	4.3873000	5.1392700	4.6669600	3.4630100	7.1647300	5.1249700	4.7452700
4.403880	5.322970	7.517030	6.402660	11.274600	5.130930	6.046620	7.038560	4.469720	3.844920	7.143730	8.267520	5.848350	5.387500	7.561240	7.103070	3.604890	6.660540	4.111270	6.330260	6.958430	5.377230	3.363720	5.218520	5.713620	5.223030	7.212970	5.860580	5.380580	7.515530	4.469740	3.805320	5.4985300	5.1259200	5.3941500	5.7046000	5.2109200	7.5535000	6.8342500	5.6518200	6.8373700	3.5364300	6.2520500	4.3722700	5.1145800	4.6638000	3.4391500	7.1635900	5.1079100	4.7402700
4.382920	5.296700	7.499360	6.400390	11.267200	5.082460	5.996220	6.998370	4.454280	3.819100	7.123320	8.208830	5.818600	5.374330	7.536720	7.089720	3.600340	6.628220	4.097730	6.325860	6.925560	5.367330	3.358820	5.210770	5.700080	5.210770	7.198420	5.837380	5.379890	7.511980	4.466840	3.803590	5.4972200	5.1206700	5.3880200	5.6898500	5.1827300	7.4490000	6.8291200	5.6284800	6.8205300	3.5301300	6.2349200	4.3611200	5.0885600	4.6456200	3.4324600	7.1541500	5.1018500	4.7277700
4.377010	5.296030	7.481600	6.396380	11.249200	5.065510	5.996030	6.986230	4.441040	3.801480	7.121900	8.204420	5.756800	5.364030	7.524050	7.046630	3.599900	6.609420	4.090750	6.296710	6.919750	5.353810	3.358780	5.209900	5.699660	5.195240	7.175910	5.819930	5.362490	7.476320	4.447000	3.782340	5.4570100	5.1034000	5.3558700	5.6895500	5.1819200	7.4284600	6.8110200	5.5753200	6.7740200	3.4804100	6.2207900	4.3592700	5.0672300	4.6264400	3.4275500	7.1458800	5.0425600	4.7006200
4.360140	5.290550	7.456840	6.376270	11.220500	5.064270	5.991770	6.986100	4.435860	3.787680	7.076040	8.170680	5.712090	5.351010	7.522700	7.042090	3.592620	6.597280	4.041410	6.276570	6.919540	5.320910	3.343780	5.209880	5.696950	5.190030	7.122810	5.803590	5.345470	7.468310	4.444280	3.762210	5.4527200	5.0862700	5.3224700	5.6355000	5.1659400	7.4262400	6.8093000	5.5594800	6.7341900	3.4787900	6.2201700	4.3456200	5.0583300	4.6218800	3.4189800	7.1357000	5.0353800	4.6718200
4.344570	5.272080	7.404630	6.375780	11.210700	5.055540	5.947840	6.951070	4.433300	3.744340	6.992370	8.167000	5.708280	5.350070	7.508300	6.977010	3.586110	6.525220	4.040860	6.252890	6.903870	5.302400	3.342540	5.193800	5.694440	5.176740	7.114090	5.791970	5.318910	7.458880	4.430070	3.747100	5.4525200	5.0685200	5.3200200	5.6325200	5.1577400	7.4223300	6.7932300	5.5151400	6.7227500	3.4741800	6.1830600	4.2967200	5.0538600	4.6217800	3.3975300	7.0866200	5.0179500	4.6514200
4.338110	5.258830	7.402440	6.360890	11.173600	5.055210	5.945950	6.938970	4.431500	3.743500	6.992210	8.149230	5.673060	5.300490	7.504710	6.969470	3.580830	6.522710	4.037940	6.192680	6.852990	5.297740	3.341290	5.188280	5.677670	5.174430	7.081770	5.791240	5.310300	7.457910	4.411300	3.727260	5.3247400	5.0613400	5.3130900	5.6245800	5.1531800	7.4003200	6.7759900	5.4690400	6.6997500	3.4682900	6.1783100	4.2888800	4.9593100	4.5805100	3.3885000	7.0003600	4.9846000	4.6381600
4.327070	5.246290	7.385400	6.239940	11.166200	5.038740	5.932070	6.913350	4.429770	3.714260	6.945420	8.141390	5.661260	5.278710	7.429970	6.934400	3.574280	6.463990	3.974560	6.160190	6.817030	5.276870	3.340930	5.155030	5.665200	5.157870	7.048850	5.784160	5.299040	7.457470	4.403590	3.722110	5.3158900	5.0579700	5.3029300	5.6213600	5.1495000	7.3964200	6.7239400	5.4684700	6.6860400	3.4616000	6.1667000	4.2246600	4.9383300	4.5520400	3.3708900	6.9951500	4.9737700	4.6316600
4.315550	5.239270	7.375990	6.210450	11.161400	5.001660	5.896270	6.881310	4.428190	3.696050	6.917790	8.124660	5.639700	5.255130	7.424740	6.923570	3.574060	6.431350	3.973760	6.049540	6.805960	5.271450	3.331950	5.153310	5.661370	5.125680	7.013380	5.759280	5.274470	7.455480	4.393460	3.717270	5.2307500	5.0299100	5.3002400	5.6164600	5.1395000	7.3901100	6.6536100	5.4625500	6.6745800	3.4105300	6.1609200	4.2239800	4.9131700	4.5513500	3.3627700	6.9793700	4.9153500	4.5775300
4.309930	5.208410	7.372110	6.187710	11.112300	4.994480	5.864320	6.844380	4.416270	3.695820	6.910570	8.079310	5.623230	5.245250	7.422660	6.922530	3.570330	6.378670	3.968570	6.038650	6.797850	5.255010	3.317840	5.123150	5.613220	5.119790	6.991180	5.754260	5.250480	7.423990	4.375870	3.692370	5.2158100	5.0083700	5.2501700	5.6017900	5.1067200	7.3691800	6.6392400	5.4555200	6.6516300	3.4048700	6.1580200	4.1980700	4.8917700	4.5464600	3.3537300	6.9672100	4.9086900	4.5693900
4.307080	5.203680	7.359270	6.184470	11.103900	4.977260	5.862520	6.808360	4.395380	3.685830	6.895250	8.054370	5.593830	5.213910	7.415600	6.913550	3.557100	6.369770	3.967800	6.021430	6.778040	5.253360	3.316720	5.103540	5.597100	5.115020	6.990740	5.747800	5.248930	7.417900	4.348460	3.685040	5.2134500	4.9802800	5.2400700	5.6009200	5.1058900	7.3530900	6.6375900	5.4436100	6.5665100	3.4027900	6.1566500	4.1928400	4.8754600	4.5183300	3.3487800	6.9352300	4.8985800	4.5645300
4.304210	5.193550	7.352520	6.168800	11.102400	4.968850	5.852480	6.766300	4.376080	3.658900	6.883930	8.030130	5.576650	5.211830	7.389870	6.897820	3.550930	6.360330	3.948230	6.015560	6.769990	5.235660	3.296690	5.096160	5.568840	5.111760	6.985920	5.732980	5.205370	7.400150	4.335260	3.684660	5.1961500	4.9626200	5.2150300	5.5590400	5.0755700	7.3370800	6.5843900	5.4391400	6.5535500	3.3950600	6.1247600	4.1593200	4.8710000	4.5128700	3.3447100	6.9137600	4.8960600	4.5457600
4.304000	5.176960	7.331100	6.140010	11.082400	4.939450	5.838290	6.727920	4.342620	3.658760	6.875100	8.025600	5.576600	5.181090	7.363360	6.842970	3.510560	6.359690	3.943540	6.003040	6.753950	5.214820	3.295060	5.079700	5.563650	5.111550	6.938480	5.728260	5.193960	7.386310	4.318990	3.657730	5.1861800	4.9330400	5.2078600	5.5460900	5.0408400	7.3366400	6.5714800	5.4179200	6.5484800	3.3824200	6.0791200	4.1570000	4.8605100	4.4782700	3.3352700	6.8987200	4.8843600	4.5360800
4.302020	5.138000	7.329010	6.097240	11.063000	4.937820	5.826230	6.718070	4.342320	3.657350	6.871420	8.023780	5.571450	5.180680	7.359500	6.822270	3.493280	6.342010	3.931960	5.993310	6.749660	5.214090	3.288280	5.055210	5.535370	5.109460	6.936900	5.703100	5.189230	7.384260	4.283970	3.648990	5.1305800	4.9248900	5.2008200	5.4963500	5.0304200	7.3291200	6.5629500	5.4075800	6.5484400	3.3700000	6.0612500	4.1559500	4.8593000	4.4344300	3.3309200	6.8646700	4.8708700	4.5303500
4.280610	5.129280	7.320970	6.089180	11.018700	4.922530	5.814750	6.715900	4.316770	3.653270	6.866590	7.982460	5.507250	5.171490	7.320920	6.806190	3.492150	6.336490	3.903380	5.981120	6.712360	5.191810	3.282580	5.054190	5.535210	5.107400	6.930130	5.695650	5.183110	7.374570	4.253010	3.644190	5.1218500	4.9071900	5.1918900	5.4957600	5.0291300	7.3206200	6.5542800	5.4066100	6.5450800	3.3512300	6.0520600	4.1142800	4.8472900	4.4217800	3.3287300	6.8409600	4.8569600	4.5287700
4.254140	5.117740	7.320430	6.046440	10.977400	4.916150	5.811990	6.701180	4.313840	3.652380	6.854050	7.980440	5.504800	5.168080	7.305380	6.799940	3.488750	6.312160	3.841000	5.979850	6.706890	5.174930	3.278470	5.042980	5.534780	5.098570	6.921000	5.694490	5.176120	7.364120	4.248710	3.639300	5.1020700	4.9055100	5.1670500	5.4882400	5.0227800	7.2809900	6.5123500	5.3999800	6.5344600	3.3320700	6.0264500	4.1138500	4.8399300	4.4160700	3.3258700	6.8252300	4.8497100	4.5044900
4.253310	5.081890	7.301300	6.042810	10.957200	4.890340	5.808540	6.681520	4.301440	3.650470	6.850610	7.949800	5.480420	5.148800	7.287590	6.793230	3.479940	6.307310	3.836610	5.963580	6.678500	5.145630	3.255130	5.037300	5.523400	5.082070	6.888280	5.674410	5.174250	7.363700	4.239210	3.601830	5.1017100	4.9032700	5.1584700	5.4798300	5.0111200	7.2762500	6.4936000	5.3690800	6.4764600	3.3258300	5.9902600	4.1106400	4.8245200	4.4117200	3.2980700	6.8145500	4.8251600	4.5012900
4.253020	5.039680	7.283900	6.024290	10.935200	4.882480	5.802420	6.672650	4.283480	3.640830	6.849770	7.933490	5.469900	5.139640	7.255770	6.778730	3.470530	6.269570	3.834530	5.958470	6.666530	5.141960	3.245650	5.034830	5.520290	5.047470	6.878780	5.635280	5.163260	7.351710	4.228060	3.583190	5.0964600	4.8938600	5.1279400	5.4682200	4.9871100	7.2607000	6.4865300	5.3671200	6.4734700	3.3256100	5.9606500	4.0540700	4.8138000	4.3810600	3.2936400	6.8134000	4.8104200	4.4937200
4.242680	5.039330	7.248000	5.997630	10.917600	4.882230	5.802090	6.671760	4.232640	3.640470	6.846680	7.912110	5.453490	5.126380	7.224210	6.769300	3.452350	6.213930	3.822290	5.913610	6.665750	5.122160	3.237540	5.024470	5.501970	5.043230	6.846690	5.611550	5.160420	7.336460	4.212520	3.565820	5.0819300	4.8837100	5.1226200	5.4630600	4.9768600	7.2554900	6.4864100	5.3670200	6.4597800	3.3208800	5.9585500	4.0524900	4.7934500	4.3751100	3.2820700	6.7617200	4.8099800	4.4927600
4.225830	5.037320	7.240570	5.996660	10.846500	4.863440	5.788860	6.665550	4.231860	3.626750	6.834580	7.902290	5.447000	5.120660	7.220460	6.768170	3.450560	6.212090	3.817680	5.906670	6.590920	5.101390	3.225390	5.020460	5.499780	5.038760	6.841230	5.584570	5.159050	7.320210	4.204110	3.563040	5.0795600	4.8598500	5.1152400	5.4515200	4.9763400	7.2273000	6.4858900	5.3590900	6.4533300	3.3172100	5.9513800	4.0512300	4.7777200	4.3733900	3.2605400	6.7312800	4.8051700	4.4906600
4.196280	5.028850	7.234000	5.989910	10.837300	4.791270	5.760010	6.664200	4.230250	3.620570	6.809460	7.880840	5.445750	5.083600	7.174430	6.706110	3.437510	6.211570	3.794870	5.890350	6.546240	5.084600	3.211200	5.011220	5.493050	5.023810	6.822100	5.568090	5.144850	7.312320	4.178090	3.554180	5.0602400	4.8556100	5.1115600	5.4508600	4.9756300	7.2262600	6.4664800	5.3590600	6.4386500	3.2991700	5.9352000	4.0432800	4.7438500	4.3312800	3.2556700	6.7312700	4.8049000	4.4792100
4.182240	5.028520	7.212930	5.975240	10.786900	4.744590	5.738220	6.662780	4.215830	3.598060	6.804840	7.810850	5.439140	5.082050	7.145460	6.667850	3.421740	6.206770	3.786190	5.879770	6.529670	5.069540	3.203470	5.005600	5.485170	5.019310	6.778490	5.562350	5.128090	7.309940	4.172390	3.540860	5.0555400	4.8549000	5.0801800	5.4398800	4.9672500	7.2215100	6.4640700	5.3498500	6.4241200	3.2944200	5.9335600	4.0422100	4.7204700	4.3153100	3.2236100	6.7301300	4.8040800	4.4791500
4.169080	5.019930	7.203730	5.960200	10.747000	4.737130	5.725280	6.645640	4.214580	3.588720	6.795760	7.793520	5.436020	5.078670	7.138410	6.618580	3.419610	6.192540	3.784190	5.867460	6.514180	5.069280	3.196930	5.004320	5.482520	5.017150	6.773130	5.560160	5.089570	7.284930	4.166190	3.526230	5.0331300	4.8456300	5.0583300	5.4158900	4.9572200	7.2212900	6.4322200	5.3253800	6.4184800	3.2937000	5.9219000	4.0415100	4.7135300	4.3134700	3.2213800	6.7171200	4.7916000	4.4703200
4.160340	5.018340	7.198950	5.910100	10.739800	4.721820	5.711360	6.638540	4.191640	3.587690	6.778500	7.770760	5.426510	5.069960	7.131600	6.617080	3.419000	6.168080	3.780530	5.856710	6.510550	5.056840	3.192990	4.987670	5.479640	4.982980	6.742310	5.558110	5.083680	7.278080	4.163670	3.518890	5.0012400	4.8379800	5.0563900	5.3977800	4.9228000	7.1749600	6.4082500	5.3175400	6.3439500	3.2808300	5.9128100	4.0403900	4.7130500	4.3007900	3.2208400	6.7032200	4.7907400	4.4687700
4.157700	5.016960	7.183680	5.903440	10.693200	4.705670	5.669420	6.636300	4.159940	3.585080	6.731950	7.739920	5.420150	5.066070	7.123480	6.608010	3.406030	6.166060	3.762090	5.811850	6.492230	5.054280	3.187790	4.983490	5.461350	4.971400	6.739630	5.530930	5.077020	7.277450	4.157540	3.511100	4.9912100	4.8200100	5.0474100	5.3849300	4.9050700	7.1648600	6.3951000	5.3052200	6.3339200	3.2782900	5.9126600	4.0299300	4.7114500	4.2970000	3.2206000	6.7019100	4.7883100	4.4487000
4.135770	5.002300	7.172780	5.899820	10.654800	4.701600	5.667110	6.626510	4.155120	3.580240	6.677110	7.737980	5.417470	5.032910	7.097120	6.578440	3.401180	6.151280	3.761850	5.802790	6.466920	5.038130	3.184550	4.982730	5.453490	4.967600	6.724840	5.530850	5.075150	7.272020	4.157330	3.500890	4.9884800	4.8181100	5.0358100	5.3805600	4.9030400	7.1494600	6.3815400	5.3035000	6.3313900	3.2757900	5.9124900	4.0108200	4.6906300	4.2826200	3.2166500	6.7010500	4.7690800	4.4291800
4.132770	5.000750	7.156810	5.871200	10.594500	4.653080	5.664930	6.605250	4.153430	3.570140	6.670520	7.718670	5.398540	5.000240	7.071190	6.577080	3.387830	6.131440	3.760400	5.753490	6.457750	5.008790	3.179630	4.976320	5.446650	4.964090	6.640760	5.529280	5.065600	7.249790	4.149910	3.486930	4.9743800	4.8115900	5.0178900	5.3584100	4.8964900	7.1347300	6.3741200	5.2740700	6.3233200	3.2579400	5.9004400	4.0046400	4.6798100	4.2657100	3.2121000	6.6662500	4.7578100	4.4219300
4.128520	5.000170	7.151180	5.839600	10.578400	4.651130	5.636520	6.605150	4.148540	3.560930	6.654010	7.717340	5.394090	4.985230	7.061210	6.571640	3.387800	6.107620	3.748540	5.745790	6.452970	4.999630	3.177220	4.976080	5.446150	4.945550	6.628660	5.528660	5.052440	7.249590	4.140680	3.452820	4.9174000	4.7971700	5.0090800	5.3503600	4.8835200	7.1323800	6.3533800	5.2705900	6.3185600	3.2495600	5.8976700	4.0027800	4.6257600	4.2632200	3.2037100	6.6553000	4.7542200	4.4000600
4.125560	4.984860	7.148760	5.802110	10.537000	4.623430	5.636360	6.588310	4.129210	3.551550	6.642540	7.710820	5.390260	4.983680	7.030670	6.562530	3.383180	6.083850	3.744680	5.736730	6.375610	4.998260	3.175780	4.968900	5.391490	4.928160	6.610210	5.510250	5.045720	7.242390	4.134210	3.429930	4.9127500	4.7913800	5.0069700	5.3436300	4.8829900	7.0340100	6.3357000	5.2657800	6.1896800	3.2458100	5.8789900	4.0009400	4.6145100	4.2493300	3.2006300	6.6545700	4.7453900	4.3924400
4.107460	4.964420	7.133940	5.797500	10.514800	4.597020	5.630520	6.547760	4.098690	3.549910	6.639390	7.697920	5.385620	4.978440	7.018050	6.557160	3.340840	6.073640	3.742660	5.732700	6.309950	4.984500	3.163440	4.959560	5.364980	4.923030	6.578500	5.504500	5.037770	7.238590	4.129090	3.427230	4.8982200	4.7580300	4.9872800	5.3283300	4.8663500	7.0234000	6.3133300	5.2379400	6.1348900	3.2333300	5.8563600	3.9940700	4.6091000	4.2335200	3.1845400	6.6477200	4.7427500	4.3765000
4.090990	4.951970	7.131150	5.753030	10.482600	4.587290	5.629640	6.530060	4.074200	3.539620	6.575390	7.692280	5.381240	4.970320	7.016450	6.535200	3.334640	6.069560	3.737840	5.700970	6.292490	4.966190	3.156060	4.958960	5.344720	4.914120	6.558190	5.475160	5.029210	7.231530	4.123670	3.420880	4.8811000	4.7556200	4.9855300	5.3272000	4.8625700	6.9880200	6.2863300	5.2222400	6.1082300	3.2189200	5.8476300	3.9881400	4.5986100	4.2176600	3.1810400	6.6381300	4.7396100	4.3665100
4.082290	4.948400	7.125620	5.733540	10.480100	4.567610	5.611210	6.526210	4.036390	3.537070	6.557450	7.653820	5.358570	4.963450	7.000970	6.477210	3.333470	6.060330	3.728330	5.684510	6.269480	4.965340	3.151360	4.957370	5.343040	4.905820	6.548690	5.470400	5.026350	7.220440	4.119220	3.405070	4.8804100	4.7525800	4.9841000	5.3149100	4.8593600	6.9535200	6.2827400	5.2061300	6.0706100	3.2148300	5.8384100	3.9876600	4.5970200	4.2163900	3.1613200	6.6255300	4.7278200	4.3540400
4.066480	4.946470	7.125150	5.722390	10.480000	4.566650	5.593990	6.503600	4.005860	3.511350	6.554790	7.647500	5.327900	4.957090	6.973890	6.463230	3.324900	6.038390	3.695860	5.679400	6.247190	4.946240	3.129680	4.948750	5.338950	4.904640	6.539260	5.461340	5.025730	7.176180	4.112630	3.399840	4.8714800	4.7497800	4.9677200	5.3005600	4.8542800	6.9460700	6.2661200	5.1989100	6.0617700	3.2109200	5.8230300	3.9870100	4.5786400	4.1929100	3.1586500	6.6250300	4.7136700	4.3537600
4.054110	4.936280	7.124850	5.710930	10.409500	4.561700	5.578000	6.502890	3.990260	3.499280	6.498060	7.588710	5.264770	4.934820	6.970990	6.458820	3.320640	6.035630	3.687400	5.677430	6.246710	4.942240	3.120350	4.938860	5.308500	4.902910	6.535450	5.441520	5.020390	7.162050	4.110170	3.395060	4.8494400	4.7172700	4.9622000	5.2998200	4.8498100	6.9217700	6.2551000	5.1748000	6.0486800	3.2104000	5.8216400	3.9727500	4.5689200	4.1879700	3.1379200	6.5869700	4.6994900	4.3537200
4.036120	4.923140	7.108160	5.698180	10.397700	4.557750	5.554350	6.476610	3.981580	3.489070	6.492980	7.567760	5.247660	4.900550	6.957460	6.442100	3.299650	6.035190	3.669580	5.664590	6.245260	4.941690	3.104220	4.933990	5.302840	4.891440	6.521360	5.440750	5.002500	7.154570	4.107040	3.384470	4.8359400	4.7169000	4.9574800	5.2975800	4.8369500	6.9170300	6.2466600	5.1720700	6.0483700	3.2007000	5.7963500	3.9613100	4.5628700	4.1754300	3.1332300	6.5816000	4.6765100	4.3535900
4.028420	4.921660	7.100290	5.694260	10.386200	4.551540	5.541180	6.461750	3.980220	3.483130	6.492540	7.567390	5.234070	4.855620	6.955410	6.431050	3.288700	6.023070	3.666080	5.662950	6.243300	4.941300	3.103830	4.925480	5.267790	4.876830	6.499860	5.437700	4.988670	7.116510	4.095590	3.379920	4.8000400	4.7116100	4.9483100	5.2828100	4.8167100	6.9070800	6.2022600	5.1597400	6.0396600	3.1915000	5.7873500	3.9559300	4.5612500	4.1683800	3.1295200	6.5776300	4.6740600	4.3341500
4.028070	4.912040	7.074780	5.688160	10.338400	4.537230	5.535250	6.453810	3.976310	3.460560	6.479550	7.546280	5.231200	4.841780	6.933800	6.419610	3.285710	6.000010	3.655590	5.659550	6.187030	4.933650	3.076880	4.923630	5.246540	4.848310	6.493010	5.434670	4.973980	7.114700	4.071120	3.362130	4.7945300	4.7113700	4.9303900	5.2814200	4.7933700	6.8916500	6.1893100	5.1433900	6.0291600	3.1782300	5.7863300	3.9548900	4.5510500	4.1651500	3.1268900	6.5731800	4.6508100	4.3251300
4.025940	4.898160	7.014640	5.649250	10.297600	4.532130	5.512700	6.424930	3.973930	3.453690	6.475360	7.545090	5.230680	4.823900	6.924420	6.417820	3.269760	5.981450	3.649410	5.634670	6.184240	4.931360	3.070880	4.888520	5.237660	4.818290	6.465950	5.421180	4.973780	7.098540	4.065390	3.328840	4.7916700	4.6910800	4.9246100	5.2698000	4.7925500	6.8678300	6.1858700	5.1160900	6.0249900	3.1739100	5.7681600	3.9436700	4.5282100	4.1646900	3.1231600	6.5209200	4.6245600	4.3230200
4.006890	4.887700	7.012020	5.631240	10.276200	4.529660	5.511450	6.409930	3.959480	3.429970	6.465420	7.540990	5.230610	4.803130	6.921100	6.414890	3.254380	5.974640	3.634190	5.630370	6.175500	4.919300	3.066560	4.874450	5.235580	4.797400	6.461400	5.419630	4.967970	7.090770	4.048260	3.326690	4.7843900	4.6764600	4.9199100	5.2529400	4.7810400	6.8594600	6.1592500	5.1154100	6.0063400	3.1573300	5.7592800	3.9301400	4.5012300	4.1626900	3.0936400	6.5111200	4.6159300	4.3071400
4.006860	4.878270	7.007140	5.623990	10.249600	4.502440	5.502770	6.402970	3.888280	3.425550	6.459150	7.516920	5.208110	4.801590	6.913570	6.405360	3.234960	5.968000	3.629000	5.614760	6.165300	4.916090	3.065530	4.865850	5.233280	4.791290	6.397390	5.378150	4.932370	7.021940	4.048140	3.322830	4.7666100	4.6652400	4.9067200	5.2498500	4.7806300	6.8421400	6.1392500	5.1026500	6.0062500	3.1571800	5.7365100	3.9217800	4.4962700	4.1620700	3.0909700	6.5034300	4.6096000	4.3014000
4.001400	4.875150	6.997050	5.615330	10.219600	4.500500	5.501760	6.391690	3.886580	3.425060	6.426170	7.505200	5.165200	4.794270	6.907170	6.405190	3.226590	5.967590	3.626780	5.610860	6.159010	4.911140	3.063440	4.863410	5.229150	4.789810	6.392260	5.347290	4.924280	7.013590	4.040170	3.321920	4.7543600	4.6638200	4.9037500	5.2394700	4.7720300	6.8368500	6.1363100	5.0964700	6.0000700	3.1543600	5.7351000	3.9118400	4.4655200	4.1169000	3.0890400	6.4996900	4.6093300	4.2961900
3.986250	4.850720	6.993250	5.582800	10.200000	4.499180	5.490440	6.388500	3.880160	3.418240	6.411760	7.493680	5.156050	4.791960	6.899570	6.401470	3.208080	5.965280	3.603520	5.600420	6.151590	4.893750	3.060890	4.847890	5.217500	4.780770	6.385730	5.333940	4.917760	7.006700	4.017660	3.316000	4.7508200	4.6467900	4.8789500	5.2347200	4.7634100	6.8273900	6.1318900	5.0949900	5.9912500	3.1496700	5.6621600	3.9092600	4.4639200	4.1145500	3.0842500	6.4741100	4.5948600	4.2834600
3.982640	4.840070	6.978910	5.579240	10.162000	4.480970	5.478970	6.384650	3.873540	3.413570	6.390020	7.474060	5.152930	4.791710	6.890550	6.398100	3.204060	5.955380	3.603280	5.577700	6.136690	4.881130	3.056160	4.846320	5.216150	4.777800	6.383330	5.311590	4.899930	6.996480	4.013360	3.310560	4.7450100	4.6273800	4.8589100	5.2335000	4.7318900	6.8254000	6.1314600	5.0822300	5.9871000	3.1469000	5.6470800	3.8997000	4.4605700	4.1040500	3.0808200	6.4679200	4.5753500	4.2770700
3.977750	4.838460	6.972320	5.557580	10.133800	4.466160	5.468300	6.376720	3.870210	3.406750	6.381070	7.455090	5.140240	4.772640	6.890270	6.375500	3.196370	5.952600	3.595250	5.573830	6.126100	4.853950	3.052450	4.844990	5.177240	4.773180	6.378180	5.306160	4.891170	6.986830	4.012620	3.308690	4.7349900	4.6243500	4.8483900	5.2226900	4.7172200	6.8163900	6.1286900	5.0729400	5.9571900	3.1365300	5.6063700	3.8946100	4.4505400	4.0956900	3.0727300	6.4261100	4.5705900	4.2447900
3.970370	4.838100	6.972010	5.546330	10.101800	4.462250	5.448670	6.370630	3.865490	3.399930	6.363080	7.418640	5.126920	4.759080	6.888910	6.373320	3.194340	5.915530	3.593960	5.518180	6.101570	4.840630	3.037470	4.810300	5.175920	4.768580	6.375680	5.301700	4.873130	6.960380	4.001670	3.303460	4.7349600	4.6220000	4.8422900	5.2102900	4.7006200	6.7982600	6.1171600	5.0710900	5.9196100	3.1313800	5.5868900	3.8908500	4.4496300	4.0939200	3.0715700	6.4239000	4.5662100	4.2439400
3.964220	4.832970	6.940750	5.537900	10.098500	4.451650	5.442010	6.349440	3.860810	3.380210	6.362550	7.403680	5.111300	4.758730	6.883430	6.370390	3.180310	5.901940	3.586760	5.492240	6.091910	4.826950	3.035730	4.799770	5.175110	4.756550	6.368060	5.300370	4.868600	6.948550	3.998500	3.298220	4.7155600	4.6159700	4.8046200	5.2056400	4.6945800	6.7979300	6.1124400	5.0682200	5.8684500	3.1111700	5.5574800	3.8907100	4.4386400	4.0930200	3.0686700	6.4179300	4.5635400	4.2401400
3.962370	4.820720	6.933410	5.526700	10.057700	4.447950	5.432410	6.346950	3.857470	3.375040	6.324590	7.390450	5.110510	4.753140	6.875390	6.357260	3.178830	5.895960	3.586470	5.485380	6.069340	4.823850	3.020430	4.775320	5.174970	4.748380	6.304440	5.277650	4.852830	6.939320	3.993330	3.290500	4.6922200	4.6063300	4.7779600	5.1867000	4.6873400	6.7935400	6.1036700	5.0646700	5.8566700	3.1063000	5.5524000	3.8851200	4.4243600	4.0886200	3.0313700	6.3975700	4.5466400	4.2318200
3.955260	4.807340	6.932570	5.502290	10.029600	4.440170	5.431270	6.320530	3.844390	3.361470	6.304040	7.390160	5.099440	4.751220	6.873420	6.326460	3.162460	5.878750	3.584240	5.479040	6.053180	4.817930	3.014990	4.765170	5.167250	4.746990	6.298150	5.261280	4.839670	6.938180	3.990460	3.281330	4.6808200	4.6038500	4.7748700	5.1826900	4.6868200	6.7738300	6.1012200	5.0595200	5.8504200	3.0931100	5.5457000	3.8813100	4.4159800	4.0820500	3.0307800	6.3752500	4.5402400	4.1950200
3.953070	4.802110	6.930570	5.477280	9.909320	4.432990	5.425950	6.315250	3.842260	3.359050	6.288550	7.385930	5.088830	4.749320	6.859520	6.307970	3.160490	5.864820	3.581380	5.476400	6.040520	4.812150	3.010620	4.743350	5.136500	4.740300	6.262990	5.258510	4.834800	6.923210	3.985590	3.276060	4.6599600	4.6028800	4.7588500	5.1724700	4.6808600	6.7640700	6.0994400	5.0418700	5.8273700	3.0610100	5.5378200	3.8766500	4.4100800	4.0621600	3.0268700	6.3657000	4.5143500	4.1950100
3.942160	4.792880	6.927790	5.471130	9.908640	4.421360	5.406320	6.309050	3.829920	3.350910	6.288440	7.381120	5.082830	4.744870	6.840200	6.295120	3.157900	5.862610	3.579430	5.476020	6.036710	4.806340	3.010460	4.739440	5.122240	4.734630	6.256840	5.254190	4.833960	6.904800	3.969440	3.263930	4.6426400	4.5936200	4.7535500	5.1556700	4.6738300	6.7369000	6.0886900	5.0358000	5.8214900	3.0496900	5.5141900	3.8585300	4.3787100	4.0306400	3.0179800	6.3547700	4.5004200	4.1940900
3.939190	4.787380	6.924990	5.470510	9.876350	4.418710	5.403020	6.307410	3.806850	3.350200	6.259250	7.378230	5.077080	4.739550	6.811400	6.291540	3.133200	5.828610	3.578610	5.459530	6.034790	4.801100	3.000840	4.716580	5.120230	4.713730	6.252170	5.250470	4.815050	6.888290	3.963710	3.262800	4.6307900	4.5700600	4.7523000	5.1344800	4.6728600	6.7359200	6.0455000	5.0227600	5.8159200	3.0496000	5.5107300	3.8440700	4.3722700	4.0261800	3.0151800	6.3539600	4.4958400	4.1811600
3.937640	4.763730	6.924300	5.459430	9.866270	4.410200	5.397180	6.283760	3.805730	3.346090	6.243700	7.373620	5.074900	4.733710	6.802960	6.271380	3.128620	5.816380	3.561360	5.432340	6.013770	4.786960	2.994800	4.703750	5.117650	4.711880	6.242300	5.233430	4.807340	6.870140	3.960670	3.251320	4.6187400	4.5586500	4.7517100	5.1295500	4.6549300	6.7321000	6.0289600	5.0220200	5.8089200	3.0473200	5.5037300	3.8365000	4.3609500	4.0038200	3.0127800	6.3417000	4.4931500	4.1795200
3.932310	4.747220	6.921820	5.459200	9.827210	4.400230	5.386380	6.265640	3.779080	3.340500	6.216380	7.351290	5.058800	4.723880	6.768420	6.260100	3.123070	5.804670	3.559930	5.413790	6.009700	4.782360	2.993850	4.700340	5.116010	4.705740	6.205470	5.227750	4.805530	6.867160	3.952980	3.247170	4.6138300	4.5527200	4.7510900	5.1190300	4.6354100	6.7313400	6.0194300	5.0207500	5.8021500	3.0472900	5.5029900	3.8342800	4.3606600	3.9957200	3.0090400	6.3355400	4.4821300	4.1628100
3.931810	4.722270	6.906850	5.435420	9.807950	4.363160	5.377150	6.263720	3.773240	3.338490	6.176540	7.340340	5.041330	4.716460	6.725000	6.258250	3.117440	5.799220	3.555680	5.394310	6.008020	4.779930	2.990800	4.698660	5.115850	4.685810	6.201680	5.221370	4.803590	6.843430	3.943250	3.246050	4.6114900	4.5391400	4.7395100	5.0619400	4.6294300	6.7306600	6.0157200	5.0195100	5.7953000	3.0465500	5.4995300	3.8316400	4.3460100	3.9900100	2.9912500	6.3347600	4.4772900	4.1607400
3.929460	4.720150	6.902330	5.419110	9.797260	4.361030	5.365860	6.254830	3.769130	3.334780	6.173880	7.329930	5.036270	4.711950	6.696140	6.256440	3.115270	5.791160	3.548200	5.376230	6.003240	4.773680	2.985970	4.697690	5.090620	4.680630	6.193070	5.211630	4.797960	6.841110	3.942990	3.243040	4.6047100	4.5315700	4.7216300	5.0534800	4.6267500	6.7254000	6.0103000	5.0119800	5.7816900	3.0376800	5.4865800	3.8271300	4.3255600	3.9883600	2.9898100	6.3213300	4.4478500	4.1392000
3.929320	4.718210	6.893680	5.404810	9.789860	4.360800	5.325420	6.253180	3.767230	3.331630	6.169220	7.325150	5.025480	4.696220	6.686500	6.250420	3.105300	5.786470	3.544970	5.356890	5.997820	4.736980	2.979840	4.689870	5.087420	4.671910	6.181660	5.208030	4.788790	6.833240	3.939850	3.239120	4.6045000	4.5301100	4.7173600	5.0370900	4.6235400	6.7180300	5.9969900	4.9768200	5.7813200	3.0282100	5.4507500	3.8170500	4.3187000	3.9800300	2.9878800	6.3197800	4.4408600	4.1356200
3.928860	4.717380	6.893280	5.397320	9.771970	4.355120	5.319050	6.252070	3.767020	3.331460	6.137970	7.324540	5.017800	4.684490	6.685400	6.242720	3.095830	5.786070	3.523760	5.354740	5.997080	4.733400	2.979680	4.686760	5.080050	4.665500	6.166620	5.204640	4.785100	6.822160	3.937380	3.237220	4.6042400	4.4959800	4.6927500	5.0349700	4.6174900	6.7150700	5.9902500	4.9760100	5.7764100	3.0133700	5.4465800	3.8050900	4.2945100	3.9741100	2.9719900	6.3181600	4.4161800	4.1256700
3.922430	4.708410	6.882270	5.368760	9.761010	4.350610	5.307390	6.249740	3.757840	3.324710	6.122520	7.309610	4.995640	4.682430	6.684660	6.226550	3.093660	5.782920	3.521540	5.350660	5.968780	4.720760	2.960960	4.666640	5.067770	4.629570	6.163640	5.178270	4.775540	6.819310	3.932620	3.234880	4.5833900	4.4954300	4.6874700	5.0140200	4.5986000	6.7110500	5.9849600	4.9393000	5.7696600	3.0008600	5.4401600	3.8030500	4.2702100	3.9716200	2.9579600	6.3153100	4.4097400	4.1256500
3.911740	4.694370	6.864120	5.352540	9.720920	4.349480	5.300960	6.244040	3.757140	3.314870	6.120180	7.306760	4.984310	4.675680	6.684170	6.218780	3.087020	5.774380	3.507700	5.327230	5.959330	4.712390	2.947120	4.664250	5.063130	4.616920	6.156150	5.176810	4.772560	6.803670	3.931800	3.231500	4.5752700	4.4828600	4.6855800	5.0109900	4.5919200	6.7066200	5.9801700	4.9364100	5.7541900	2.9859300	5.4374800	3.7945400	4.2563800	3.9698500	2.9533300	6.3046500	4.4082600	4.1254600
3.905670	4.689750	6.857360	5.340530	9.689870	4.333400	5.297920	6.231440	3.751240	3.307800	6.115540	7.276060	4.983270	4.666620	6.667070	6.215650	3.071310	5.768470	3.504630	5.323950	5.946090	4.710340	2.938260	4.644340	5.057950	4.599080	6.142710	5.176640	4.768220	6.793990	3.929890	3.208070	4.5682000	4.4827500	4.6773500	5.0101600	4.5753000	6.7063600	5.9519900	4.9163400	5.7530200	2.9731900	5.4247700	3.7934900	4.2558800	3.9694000	2.9419000	6.2874700	4.4066400	4.1253900
3.891190	4.675770	6.842720	5.325840	9.688830	4.321130	5.287900	6.210960	3.750080	3.301700	6.096620	7.265670	4.965710	4.656760	6.661440	6.207480	3.041180	5.767550	3.492350	5.321030	5.940630	4.708810	2.937650	4.643130	5.049470	4.593850	6.135430	5.136290	4.766750	6.786350	3.904210	3.205170	4.5677000	4.4814600	4.6720300	5.0078300	4.5750000	6.7038900	5.9237500	4.9142900	5.7523500	2.9731700	5.4112600	3.7784800	4.2193400	3.9685400	2.9406800	6.2423400	4.3941200	4.1142100
3.888360	4.673600	6.823560	5.323120	9.675320	4.320510	5.284470	6.197870	3.746650	3.296200	6.089590	7.234470	4.964740	4.647550	6.653290	6.192130	3.035390	5.733790	3.489320	5.311670	5.914180	4.688750	2.936540	4.641910	5.033580	4.575920	6.132890	5.135970	4.748090	6.785500	3.884030	3.177140	4.5620400	4.4787000	4.6522100	5.0073700	4.5655500	6.6967300	5.9156300	4.9108500	5.7340300	2.9682600	5.4100800	3.7570800	4.2190800	3.9472300	2.9169100	6.2267400	4.3905700	4.0999300
3.887550	4.642960	6.802970	5.313830	9.673010	4.315990	5.275010	6.195150	3.732110	3.288180	6.070490	7.225150	4.952370	4.620690	6.631830	6.158250	3.030090	5.715590	3.483230	5.300450	5.896330	4.680740	2.935320	4.630320	5.024280	4.573840	6.098810	5.129570	4.747480	6.769800	3.883930	3.166670	4.5600100	4.4733300	4.6480500	4.9995100	4.5539300	6.6455900	5.8871400	4.8853800	5.7286700	2.9647900	5.4067100	3.7452700	4.2163700	3.9460700	2.8994900	6.2178900	4.3840900	4.0859200
3.887540	4.632980	6.787360	5.307640	9.669380	4.314350	5.265180	6.186820	3.717530	3.285430	6.011790	7.219910	4.950730	4.595820	6.627650	6.107860	3.017860	5.710220	3.467940	5.295520	5.886430	4.672900	2.930210	4.618470	5.023450	4.571570	6.093970	5.121930	4.744520	6.730290	3.880620	3.163000	4.5416400	4.4730500	4.6474300	4.9924600	4.5494900	6.6143100	5.8606600	4.8849900	5.7257000	2.9645400	5.3954000	3.7386400	4.2130000	3.9359600	2.8940400	6.2127200	4.3769900	4.0774400
3.879200	4.631490	6.777760	5.305490	9.662060	4.312400	5.236150	6.182170	3.710840	3.285020	5.989400	7.216250	4.937080	4.593150	6.623370	6.093060	3.015430	5.700030	3.466630	5.294650	5.886280	4.671610	2.927790	4.616320	5.004890	4.541290	6.082350	5.110270	4.743220	6.715640	3.879470	3.154840	4.5263800	4.4388800	4.6405600	4.9856700	4.5455900	6.6099100	5.8588700	4.8714500	5.7172900	2.9627100	5.3931000	3.7335000	4.2129400	3.9019800	2.8858200	6.1984600	4.3722200	4.0722400
3.874280	4.609280	6.766940	5.301750	9.625610	4.311630	5.221240	6.148670	3.709540	3.273270	5.985560	7.212890	4.906040	4.590590	6.608300	6.078060	2.983270	5.684550	3.451220	5.292690	5.876910	4.658960	2.927250	4.607680	4.994800	4.518830	6.005680	5.105080	4.734840	6.711220	3.874560	3.144930	4.5207100	4.4341200	4.6403400	4.9852800	4.5448300	6.5969600	5.8562700	4.8617200	5.7084600	2.9626800	5.3884200	3.7315600	4.2008800	3.8974600	2.8777400	6.1954000	4.3612200	4.0698800
3.872290	4.599430	6.765230	5.296370	9.606180	4.311600	5.213340	6.100700	3.708880	3.266080	5.982600	7.199780	4.902540	4.589350	6.601000	6.075130	2.979570	5.675020	3.450360	5.282920	5.857830	4.653390	2.923520	4.600740	4.993950	4.506890	6.004280	5.094070	4.730170	6.691520	3.874220	3.137870	4.5139900	4.4258100	4.6371500	4.9845900	4.5408100	6.5367600	5.8454800	4.8580500	5.6888200	2.9576800	5.3662100	3.7279000	4.1872100	3.8922600	2.8754100	6.1895500	4.3553000	4.0520200
3.843040	4.584160	6.753520	5.287050	9.577090	4.307220	5.186540	6.081320	3.707410	3.264630	5.978470	7.199170	4.895240	4.587580	6.590380	6.058630	2.978040	5.660940	3.448450	5.276480	5.846160	4.653380	2.920810	4.600360	4.989500	4.504670	5.998440	5.090030	4.685550	6.685710	3.873030	3.122950	4.5067700	4.4203100	4.6354700	4.9728800	4.5363500	6.5292800	5.8233600	4.8386000	5.6774400	2.9560600	5.3573100	3.7269700	4.1819000	3.8913700	2.8640600	6.1768700	4.3534400	4.0431600
3.834730	4.576510	6.744720	5.285430	9.574040	4.302940	5.173060	6.050160	3.651120	3.254160	5.974370	7.191630	4.891550	4.581480	6.579750	6.047200	2.963570	5.659270	3.432330	5.263380	5.836830	4.646900	2.899120	4.598070	4.986770	4.491670	5.984690	5.079450	4.684670	6.660670	3.870630	3.116160	4.4936000	4.3776800	4.6298700	4.9675500	4.5243300	6.5184700	5.8166200	4.8326500	5.6719500	2.9500900	5.3512500	3.7211300	4.1705300	3.8903100	2.8506100	6.1736000	4.3524700	4.0172600
3.814770	4.574570	6.742890	5.275830	9.560790	4.291800	5.169160	6.049450	3.649040	3.244150	5.966280	7.181420	4.887900	4.549370	6.569260	6.045350	2.959830	5.650820	3.430970	5.249360	5.835640	4.633970	2.889090	4.567130	4.972080	4.490690	5.984400	5.074420	4.681550	6.659190	3.868590	3.114070	4.4764400	4.3776800	4.6217500	4.9637700	4.5226800	6.4954100	5.8113400	4.8291800	5.6432700	2.9415800	5.3487000	3.7096600	4.1675900	3.8871000	2.8424700	6.1708600	4.3424600	4.0070300
3.807090	4.559230	6.724890	5.261090	9.529790	4.280270	5.156560	6.029980	3.637890	3.226590	5.945180	7.166410	4.887380	4.536510	6.563900	6.042100	2.957570	5.645920	3.429050	5.249010	5.833890	4.626430	2.886810	4.562190	4.969590	4.483830	5.970390	5.068400	4.676870	6.627040	3.859420	3.109960	4.4757900	4.3752800	4.6009100	4.9604800	4.5220800	6.4545900	5.8103800	4.8243400	5.6388400	2.9389100	5.3477100	3.7064800	4.1551400	3.8786500	2.8418500	6.1507800	4.3308300	3.9914900
3.803450	4.553420	6.722320	5.247350	9.519080	4.257850	5.152940	6.019440	3.628980	3.222440	5.922920	7.156110	4.887030	4.534330	6.527470	6.041610	2.950930	5.634840	3.404100	5.244600	5.821740	4.620150	2.886230	4.560240	4.969510	4.479110	5.969150	5.066640	4.676540	6.610420	3.854460	3.094160	4.4744800	4.3726500	4.5921700	4.9487800	4.5144700	6.4192500	5.7997700	4.8131000	5.6185000	2.9204900	5.3378100	3.6962200	4.1491900	3.8725400	2.8398000	6.1328200	4.3291700	3.9717000
3.799350	4.550340	6.721310	5.227130	9.515880	4.255640	5.149780	6.010380	3.625830	3.218770	5.917800	7.149360	4.843560	4.534030	6.514340	6.022430	2.944650	5.627700	3.400900	5.231670	5.819080	4.608130	2.885390	4.556760	4.945670	4.464810	5.962440	5.058960	4.674550	6.600190	3.849960	3.085280	4.4623400	4.3571700	4.5898100	4.9476000	4.5140700	6.4137100	5.7995400	4.8039800	5.6176400	2.9204500	5.3289600	3.6932600	4.1457700	3.8554200	2.8382400	6.1323400	4.3182100	3.9714200
3.791950	4.544500	6.709110	5.225360	9.502490	4.252740	5.146420	6.008580	3.616910	3.207100	5.912850	7.135940	4.829050	4.533400	6.509690	6.013600	2.940140	5.607620	3.395680	5.228730	5.797160	4.604290	2.881610	4.556640	4.938280	4.461710	5.947120	5.057040	4.673940	6.593420	3.848400	3.077070	4.4549100	4.3339400	4.5827500	4.9434900	4.5100400	6.4129200	5.7534300	4.7920700	5.6000000	2.9160200	5.3138700	3.6796600	4.1281600	3.8497600	2.8379000	6.1317600	4.2961300	3.9695400
3.787140	4.542350	6.705560	5.220830	9.441300	4.252260	5.143490	6.006910	3.612300	3.206700	5.911330	7.106040	4.804620	4.527520	6.498370	6.012060	2.937360	5.591130	3.394470	5.213760	5.792990	4.597770	2.866730	4.548840	4.924220	4.455030	5.938730	5.050160	4.672570	6.589400	3.845990	3.074760	4.4516700	4.3335300	4.5816600	4.9391600	4.5049300	6.4075700	5.7500300	4.7851300	5.5990000	2.9143500	5.3006800	3.6781400	4.1236900	3.8286500	2.8375200	6.1298400	4.2916500	3.9583600
3.781330	4.512870	6.695410	5.215090	9.440560	4.250620	5.137230	6.006450	3.611830	3.206040	5.900120	7.099450	4.794080	4.514000	6.479960	6.010310	2.933790	5.574450	3.391820	5.212830	5.792780	4.586250	2.861460	4.548540	4.923650	4.442200	5.937620	5.041720	4.669830	6.585090	3.842120	3.060850	4.4460600	4.3213400	4.5815600	4.9345000	4.5006100	6.4043700	5.7028500	4.7789100	5.5692200	2.9133400	5.2974300	3.6735300	4.1219800	3.8237400	2.8333100	6.1024800	4.2862500	3.9444000
3.776680	4.502490	6.693370	5.214700	9.437200	4.231040	5.131680	5.997900	3.610120	3.199230	5.899790	7.095530	4.777900	4.501500	6.455850	6.003720	2.927280	5.561180	3.390740	5.208810	5.775310	4.558320	2.852990	4.538390	4.906620	4.436690	5.907610	5.018030	4.665690	6.579550	3.837640	3.055250	4.4326100	4.3130200	4.5661800	4.9213000	4.4966300	6.3979900	5.6963900	4.7629700	5.5646600	2.9041200	5.2840000	3.6705600	4.1095600	3.8164200	2.8289600	6.1017700	4.2506700	3.9411300
3.776240	4.475810	6.683580	5.200450	9.425530	4.226010	5.120250	5.981800	3.609410	3.194580	5.850130	7.077980	4.774880	4.492940	6.454360	5.991960	2.925480	5.539960	3.385000	5.161300	5.774740	4.556150	2.839320	4.527400	4.881510	4.433260	5.888290	5.002830	4.665360	6.578690	3.833850	3.042590	4.4320500	4.3038300	4.5642700	4.9134900	4.4904200	6.3703600	5.6960400	4.7559900	5.5578600	2.8985500	5.2739500	3.6688000	4.0897100	3.8116900	2.8287200	6.1016200	4.2461600	3.9400600
3.767030	4.466470	6.668210	5.195320	9.412240	4.207620	5.116510	5.970420	3.608300	3.190090	5.841300	7.075010	4.769580	4.490790	6.448570	5.973210	2.921180	5.512170	3.383890	5.140980	5.765130	4.545450	2.834720	4.516820	4.871030	4.414480	5.868330	4.984640	4.657850	6.561820	3.833270	3.037810	4.4224500	4.2886000	4.5500600	4.9090100	4.4900700	6.3686500	5.6939200	4.7471900	5.5429700	2.8966100	5.2703800	3.6669700	4.0865200	3.8110400	2.8258400	6.0959700	4.2414600	3.9377200
3.765820	4.458460	6.653010	5.186840	9.411230	4.207180	5.108780	5.970270	3.595990	3.186190	5.838200	7.059320	4.765960	4.480160	6.448100	5.964630	2.919220	5.501560	3.382980	5.127810	5.757130	4.541410	2.831440	4.512360	4.862160	4.405730	5.862800	4.984420	4.645600	6.553170	3.816170	3.037260	4.4131800	4.2820000	4.5401800	4.9010600	4.4816800	6.3663900	5.6324700	4.7449400	5.5286400	2.8912900	5.2577300	3.6654600	4.0860300	3.7821700	2.8244300	6.0928600	4.2395900	3.9327100
3.764130	4.455060	6.650970	5.186400	9.375480	4.198440	5.100600	5.967730	3.595080	3.175780	5.835460	7.051460	4.745470	4.476470	6.447750	5.954130	2.919130	5.497430	3.381460	5.124530	5.753900	4.540570	2.820910	4.508520	4.858590	4.390030	5.855920	4.970380	4.635570	6.551620	3.814220	3.027910	4.3851700	4.2757300	4.5392200	4.8928500	4.4731800	6.3651600	5.6294800	4.7311100	5.5212500	2.8804300	5.2519700	3.6627200	4.0816200	3.7769200	2.8224000	6.0911500	4.2352900	3.9200100
3.753870	4.444930	6.634370	5.181280	9.370920	4.198050	5.061600	5.934080	3.586680	3.158880	5.820820	7.035730	4.745030	4.452670	6.438840	5.952950	2.918330	5.491430	3.376920	5.088620	5.742580	4.535700	2.818660	4.502030	4.854290	4.387720	5.852870	4.969360	4.632100	6.542390	3.809730	2.996890	4.3745300	4.2560300	4.5375800	4.8845500	4.4711600	6.3598100	5.6218600	4.7159600	5.5190600	2.8740900	5.2435100	3.6549000	4.0810600	3.7737400	2.8166200	6.0752900	4.2257800	3.9084400
3.751980	4.439520	6.619300	5.172860	9.354360	4.197200	5.059000	5.923050	3.586280	3.150800	5.803040	7.009620	4.734350	4.451080	6.428150	5.949530	2.913770	5.488360	3.355360	5.087350	5.738270	4.529700	2.812650	4.499570	4.847130	4.372030	5.828400	4.950910	4.630370	6.541180	3.791700	2.996280	4.3708300	4.2501400	4.5299300	4.8748400	4.4556000	6.3597900	5.6017700	4.7095900	5.5173300	2.8679200	5.2369500	3.6441900	4.0728300	3.7705400	2.8059900	6.0564800	4.2117800	3.8907300
3.738350	4.430870	6.619050	5.169950	9.350170	4.195620	5.056810	5.917890	3.571600	3.148890	5.798830	7.008390	4.718390	4.446540	6.426990	5.922620	2.909670	5.485580	3.341260	5.080860	5.725560	4.525990	2.810980	4.489030	4.844390	4.368470	5.826050	4.950190	4.614840	6.529820	3.789030	2.995720	4.3620600	4.2486400	4.5040900	4.8654900	4.4322800	6.3417500	5.5976400	4.7046000	5.5027000	2.8541200	5.2345900	3.6337900	4.0678500	3.7701700	2.8058900	6.0525900	4.2114600	3.8902600
3.732370	4.429810	6.615280	5.169890	9.311830	4.195050	5.052950	5.910600	3.561350	3.144670	5.795770	7.002150	4.715680	4.440600	6.425130	5.911980	2.904460	5.477530	3.330510	5.076830	5.722000	4.524710	2.808330	4.487210	4.843420	4.351000	5.823170	4.946090	4.612420	6.526470	3.782270	2.984110	4.3612500	4.2433000	4.4851800	4.8253900	4.4308500	6.3381100	5.5926300	4.6935000	5.4948500	2.8515100	5.1964800	3.6327400	4.0393300	3.7693000	2.7922900	6.0460000	4.2086300	3.8840200
3.731240	4.422080	6.611410	5.160480	9.280170	4.188200	5.052550	5.909470	3.556790	3.136890	5.779940	6.993410	4.715100	4.438000	6.383490	5.902150	2.902520	5.474720	3.330100	5.074830	5.706830	4.524470	2.806760	4.470950	4.832710	4.341280	5.817600	4.945420	4.608040	6.526430	3.781130	2.974770	4.3572600	4.2432700	4.4835000	4.8005000	4.4229200	6.3318300	5.5865900	4.6733800	5.4902600	2.8509200	5.1954300	3.6226000	4.0275300	3.7469200	2.7819600	6.0407900	4.2071100	3.8796900
3.729060	4.416250	6.598940	5.152430	9.274200	4.186830	5.047970	5.908880	3.547220	3.132890	5.768300	6.963280	4.707180	4.436580	6.375340	5.881800	2.875470	5.473020	3.323160	5.072140	5.702150	4.517680	2.802190	4.466390	4.829080	4.334140	5.810480	4.936210	4.606850	6.517760	3.774170	2.969590	4.3544700	4.2405800	4.4758100	4.7985500	4.4154000	6.3209500	5.5820500	4.6727300	5.4877700	2.8449900	5.1858200	3.6180300	4.0117000	3.7307000	2.7774500	6.0397300	4.2056300	3.8661200
3.728460	4.403520	6.591940	5.144330	9.253690	4.181990	5.029920	5.891940	3.520970	3.126190	5.762120	6.955650	4.698640	4.435410	6.370030	5.879180	2.873440	5.471660	3.308630	5.071160	5.690860	4.507430	2.799040	4.438450	4.823230	4.332150	5.807600	4.919100	4.602710	6.505370	3.766420	2.966450	4.3367000	4.2308000	4.4478100	4.7963600	4.4138900	6.3018100	5.5642500	4.6582700	5.4855600	2.8423700	5.1841600	3.6138300	4.0030100	3.7306100	2.7675100	6.0392900	4.2001500	3.8622900
3.725880	4.398900	6.573830	5.140950	9.249850	4.177560	5.016300	5.881600	3.518820	3.124400	5.756430	6.890990	4.697150	4.430460	6.356340	5.874880	2.864050	5.466660	3.302270	5.071110	5.681840	4.498400	2.793530	4.432380	4.817370	4.328460	5.803550	4.913290	4.599470	6.498270	3.765370	2.941410	4.3355800	4.2216900	4.4446100	4.7909400	4.4086700	6.3003100	5.5452900	4.6412800	5.4834700	2.8378000	5.1817300	3.6134600	3.9997800	3.7304100	2.7668500	6.0387100	4.1891600	3.8548400
3.711120	4.388150	6.571640	5.140480	9.248230	4.167260	5.013420	5.877460	3.513700	3.117350	5.753500	6.886790	4.696650	4.428270	6.326270	5.864970	2.857740	5.456920	3.300330	5.069060	5.678520	4.485080	2.792990	4.413220	4.813410	4.324420	5.803160	4.880800	4.595450	6.497340	3.759940	2.935530	4.3320900	4.1815200	4.4226200	4.7799200	4.4081100	6.2884900	5.5440300	4.6347800	5.4832400	2.8345200	5.1791900	3.6125300	3.9861300	3.7121400	2.7664500	6.0313000	4.1816400	3.8527200
3.705550	4.373580	6.571060	5.131650	9.234570	4.162050	5.010930	5.872360	3.501040	3.110560	5.740650	6.886710	4.682090	4.421520	6.321780	5.864650	2.852490	5.453560	3.284010	5.064590	5.672660	4.472590	2.788490	4.365630	4.804040	4.315130	5.801880	4.876920	4.576520	6.497000	3.746050	2.924470	4.3259100	4.1788900	4.4224200	4.7785300	4.4071800	6.2878700	5.5400100	4.6294300	5.4640400	2.8299800	5.1705400	3.6106200	3.9799800	3.7054200	2.7605300	6.0277000	4.1795700	3.8469700
3.686240	4.371760	6.567860	5.124780	9.230140	4.155690	5.010690	5.872180	3.496870	3.109050	5.723130	6.869050	4.678920	4.417160	6.321550	5.863970	2.851000	5.433900	3.279290	5.061780	5.659000	4.467010	2.786870	4.364280	4.803150	4.270740	5.800590	4.869310	4.574100	6.491260	3.743420	2.917510	4.3220300	4.1685300	4.4080500	4.7716400	4.4033000	6.2837200	5.5376800	4.6069100	5.4610700	2.8275600	5.1490200	3.6091000	3.9752500	3.6856600	2.7406200	6.0180400	4.1643000	3.8410800
3.677710	4.360910	6.549650	5.123230	9.224020	4.155040	5.009690	5.835370	3.496820	3.103670	5.721940	6.857100	4.662550	4.408780	6.320170	5.858450	2.847320	5.424140	3.273480	5.053720	5.651230	4.456470	2.786290	4.347760	4.800170	4.269430	5.792390	4.866940	4.568150	6.480200	3.734750	2.914520	4.3196300	4.1675800	4.3963400	4.7668000	4.3956500	6.2790600	5.5351400	4.5962800	5.4604900	2.8274400	5.1467300	3.6034700	3.9606900	3.6843100	2.7194600	6.0128800	4.1637900	3.8266900
3.669540	4.352290	6.548400	5.116410	9.217510	4.137500	5.008550	5.832630	3.492320	3.080520	5.717730	6.850660	4.659780	4.407590	6.319470	5.836410	2.846650	5.412470	3.267030	5.049250	5.635090	4.456450	2.777390	4.331770	4.796950	4.268580	5.783060	4.856630	4.567170	6.473740	3.716740	2.913620	4.3105800	4.1520100	4.3874600	4.7641000	4.3918000	6.2514800	5.5216000	4.5921900	5.4586000	2.8252400	5.1385800	3.6001500	3.9468600	3.6840400	2.7161500	6.0063500	4.1585300	3.8259500
3.667190	4.348940	6.542860	5.103010	9.197800	4.136910	5.006500	5.829440	3.485030	3.078590	5.715270	6.838750	4.647470	4.398340	6.315920	5.834470	2.837190	5.408620	3.264700	5.046870	5.634280	4.437880	2.776690	4.325840	4.792300	4.266510	5.781620	4.849610	4.555700	6.472530	3.715290	2.903050	4.3056000	4.1508000	4.3853300	4.7633500	4.3742500	6.2413300	5.4941800	4.5704300	5.4389700	2.8243000	5.1384600	3.5984400	3.9445900	3.6768900	2.7121600	6.0043600	4.1533000	3.8222900
3.660880	4.341280	6.531210	5.098420	9.192820	4.128310	5.003520	5.820200	3.481100	3.075250	5.708990	6.831240	4.638120	4.394460	6.311050	5.827250	2.832220	5.403510	3.259290	5.038810	5.619610	4.421290	2.769070	4.324990	4.787380	4.252850	5.755980	4.849090	4.550660	6.470650	3.714920	2.895830	4.3002200	4.1389000	4.3814600	4.7616100	4.3708800	6.2371600	5.4840100	4.5680700	5.4340300	2.8193200	5.1288200	3.5905800	3.9399900	3.6759600	2.7112400	5.9975800	4.1472900	3.8219900
3.658830	4.337280	6.525910	5.090830	9.185790	4.120990	5.002090	5.816630	3.465940	3.074120	5.706200	6.813400	4.627540	4.394330	6.269670	5.825580	2.828440	5.399570	3.252690	5.028710	5.614700	4.411610	2.768410	4.324000	4.777840	4.251060	5.734640	4.837040	4.539830	6.470370	3.708650	2.887920	4.2881600	4.1322400	4.3690000	4.7550700	4.3692600	6.2008100	5.4776000	4.5663200	5.4268300	2.8161100	5.1043100	3.5878600	3.9391700	3.6751200	2.7104400	5.9786700	4.1452300	3.8024100
3.658290	4.325260	6.525070	5.081330	9.165890	4.110910	5.000210	5.778810	3.464550	3.062440	5.702820	6.793700	4.606930	4.367370	6.257900	5.818250	2.826460	5.399420	3.242180	5.010980	5.603290	4.393380	2.762310	4.319090	4.769840	4.246240	5.728720	4.829060	4.537480	6.467060	3.703970	2.884030	4.2868000	4.1150800	4.3653100	4.7457700	4.3595000	6.1820100	5.4653500	4.5656200	5.4266000	2.8150400	5.0992300	3.5857900	3.9356100	3.6726600	2.6991200	5.9738400	4.1444700	3.7944300
3.654290	4.313120	6.521770	5.075690	9.144130	4.102050	4.996580	5.773950	3.454890	3.053940	5.679270	6.791740	4.601080	4.359170	6.248770	5.810570	2.823620	5.399040	3.231380	4.999810	5.588410	4.392820	2.751230	4.316720	4.764660	4.236560	5.725990	4.825010	4.531180	6.463660	3.700410	2.879760	4.2812100	4.1025900	4.3648300	4.7238800	4.3442700	6.1597600	5.4525100	4.5597900	5.4226300	2.8074200	5.0988600	3.5802900	3.9299400	3.6608100	2.6834900	5.9705000	4.1317400	3.7929200
3.650280	4.308710	6.518110	5.039300	9.143120	4.098670	4.992800	5.757320	3.453710	3.044070	5.677170	6.790220	4.592830	4.356360	6.246990	5.800720	2.816960	5.387950	3.229600	4.999380	5.586720	4.348380	2.750190	4.311720	4.732830	4.235400	5.721960	4.824260	4.527600	6.456870	3.694110	2.879740	4.2730300	4.0800900	4.3519600	4.7213000	4.3378400	6.1579700	5.4407500	4.5548400	5.4073100	2.8017400	5.0945800	3.5794200	3.9283400	3.6596100	2.6822800	5.9672200	4.1299700	3.7925000
3.644920	4.307990	6.497970	5.029170	9.137140	4.096830	4.987800	5.751420	3.442940	3.041920	5.674650	6.786240	4.589910	4.355070	6.244490	5.794650	2.811470	5.385360	3.225870	4.996450	5.572970	4.348000	2.748360	4.306600	4.732240	4.226230	5.708760	4.822400	4.518020	6.444600	3.687100	2.877530	4.2636100	4.0615000	4.3367700	4.7116600	4.3368000	6.1571400	5.4311600	4.5426700	5.3878900	2.7976000	5.0746500	3.5729400	3.9212900	3.6475500	2.6804100	5.9440800	4.1234000	3.7918500
3.642690	4.301770	6.497180	5.028910	9.136260	4.096690	4.987740	5.746850	3.441510	3.039300	5.657760	6.773210	4.571400	4.353720	6.241890	5.793470	2.811110	5.374500	3.225390	4.993390	5.543240	4.347410	2.741450	4.306280	4.732180	4.215940	5.707510	4.798150	4.511440	6.406400	3.683840	2.876920	4.2603200	4.0544100	4.3187900	4.7037600	4.3251700	6.1381500	5.4234900	4.5375800	5.3746700	2.7908600	5.0635100	3.5713400	3.9211500	3.6458100	2.6623600	5.9331400	4.1223500	3.7792000
3.641820	4.287960	6.494250	5.023220	9.131310	4.095680	4.982550	5.739220	3.436480	3.033940	5.644200	6.766410	4.567520	4.353140	6.233810	5.787780	2.809190	5.373140	3.213540	4.990500	5.540420	4.343400	2.732760	4.291240	4.723350	4.210680	5.701600	4.782210	4.509150	6.395450	3.683510	2.871660	4.2532100	4.0483300	4.3013600	4.6963500	4.3217300	6.1341500	5.4158600	4.5369500	5.3728200	2.7794000	5.0475900	3.5688000	3.9196500	3.6395700	2.6607400	5.9164000	4.1217700	3.7772500
3.641610	4.281830	6.488640	5.009210	9.126270	4.090510	4.979820	5.738550	3.432620	3.026900	5.642920	6.753290	4.552320	4.342300	6.221290	5.784010	2.805520	5.369240	3.212080	4.982830	5.517320	4.335760	2.727210	4.287100	4.710600	4.202840	5.697380	4.777680	4.507860	6.385070	3.679780	2.871350	4.2487600	4.0466900	4.3009300	4.6959000	4.3213900	6.1185000	5.3956200	4.5258900	5.3716300	2.7605300	5.0410800	3.5684600	3.8872700	3.6230000	2.6557300	5.9126000	4.1185200	3.7709200
3.638400	4.271610	6.484300	4.992970	9.112550	4.088230	4.961520	5.732950	3.413380	3.026540	5.642240	6.735250	4.551020	4.341710	6.220580	5.780660	2.803940	5.351570	3.196210	4.969980	5.517090	4.332550	2.724560	4.273890	4.709300	4.189820	5.694420	4.771460	4.500820	6.384280	3.675600	2.870500	4.2441700	4.0465700	4.2951800	4.6955200	4.3110400	6.1179000	5.3846300	4.5241700	5.3607100	2.7592300	5.0346400	3.5662000	3.8868200	3.6135900	2.6501600	5.8992800	4.1015600	3.7480700
3.627110	4.266980	6.482710	4.992540	9.106810	4.085760	4.953150	5.719980	3.409500	3.023270	5.637460	6.719040	4.550690	4.337410	6.206350	5.777110	2.797980	5.345410	3.191210	4.964100	5.507000	4.331350	2.719930	4.266340	4.706780	4.182530	5.688970	4.751700	4.498470	6.374020	3.660140	2.869320	4.2377800	4.0450700	4.2917900	4.6954200	4.3098600	6.1178300	5.3732900	4.5100200	5.3498300	2.7544100	5.0345300	3.5550700	3.8861900	3.6059100	2.6444300	5.8839400	4.0937000	3.7451100
3.619450	4.262660	6.477240	4.983640	9.104470	4.073820	4.949660	5.706100	3.404540	3.020860	5.627360	6.716590	4.549370	4.323750	6.206340	5.775880	2.795320	5.340600	3.186500	4.961400	5.497220	4.326300	2.717850	4.265660	4.696230	4.178010	5.678120	4.746940	4.498170	6.370390	3.655620	2.863420	4.2354500	4.0405900	4.2899100	4.6911500	4.3055800	6.1106700	5.3676000	4.4939000	5.3362600	2.7428700	5.0186100	3.5535400	3.8791800	3.6040400	2.6425900	5.8778700	4.0913900	3.7428900
3.618710	4.249410	6.474060	4.982220	9.094790	4.057250	4.938820	5.650240	3.403170	3.019490	5.627020	6.714240	4.543750	4.322890	6.200330	5.755570	2.794960	5.331160	3.182410	4.939640	5.493450	4.319200	2.717470	4.260590	4.685070	4.171900	5.642330	4.734280	4.484930	6.369350	3.654650	2.860460	4.2353700	4.0376600	4.2885400	4.6898300	4.2944500	6.0885200	5.3651300	4.4818100	5.3295600	2.7408500	5.0069400	3.5464400	3.8594600	3.6035200	2.6334800	5.8673000	4.0878900	3.7296400
3.610020	4.246670	6.459290	4.956840	9.089270	4.052730	4.938440	5.640580	3.402280	3.018910	5.617350	6.707250	4.539040	4.320120	6.200050	5.743140	2.792500	5.329480	3.147480	4.937020	5.487080	4.318540	2.706920	4.260300	4.671960	4.155960	5.635470	4.716990	4.471870	6.355470	3.650690	2.852430	4.2308800	4.0341900	4.2656000	4.6875500	4.2559100	6.0852400	5.3645100	4.4697200	5.3035200	2.7229900	5.0025000	3.5441600	3.8528600	3.5970700	2.6330400	5.8389800	4.0851500	3.7137000
3.606080	4.244990	6.459070	4.953630	9.071920	4.050760	4.932440	5.639830	3.402020	3.008090	5.613080	6.700090	4.534340	4.293300	6.199730	5.740070	2.791250	5.328680	3.143920	4.930880	5.467770	4.315510	2.705910	4.256210	4.654300	4.143990	5.635270	4.715670	4.471540	6.348220	3.647770	2.849170	4.2271200	4.0330400	4.2603300	4.6829300	4.2556600	6.0812200	5.3395700	4.4652800	5.2995500	2.7211200	5.0007900	3.5418600	3.8511300	3.5921300	2.6284000	5.8297400	4.0834300	3.7125200
3.597770	4.241000	6.450730	4.942150	9.047080	4.047690	4.922940	5.631300	3.399070	3.005370	5.603980	6.697780	4.530670	4.282350	6.181070	5.736050	2.780100	5.327190	3.138870	4.929440	5.459580	4.312700	2.698610	4.254500	4.653400	4.138480	5.632250	4.711310	4.470690	6.337000	3.647770	2.849070	4.2213500	4.0203600	4.2602900	4.6737000	4.2515000	6.0763300	5.3376100	4.4647300	5.2924200	2.7206300	4.9976100	3.5393900	3.8492400	3.5909400	2.6117600	5.8296000	4.0746700	3.7109400
3.597350	4.241000	6.438660	4.934050	9.044040	4.046710	4.919530	5.626980	3.393890	3.003620	5.598490	6.684980	4.524030	4.281900	6.168010	5.727120	2.777400	5.323540	3.134620	4.920510	5.456210	4.310000	2.696840	4.250680	4.652280	4.135370	5.625960	4.693460	4.465800	6.332640	3.640640	2.843080	4.2120200	4.0171000	4.2592900	4.6694900	4.2363300	6.0733000	5.3317400	4.4629700	5.2867700	2.7202300	4.9856900	3.5381700	3.8488600	3.5902900	2.6091900	5.8195600	4.0705900	3.7106000
3.590810	4.239770	6.438280	4.933900	9.043850	4.046070	4.914160	5.619570	3.392390	2.996220	5.594070	6.672630	4.521560	4.281640	6.139350	5.715000	2.777310	5.323160	3.130230	4.913460	5.451150	4.303510	2.693460	4.245630	4.650320	4.131630	5.623380	4.680190	4.457600	6.323950	3.638650	2.842210	4.1980800	3.9944200	4.2592200	4.6679300	4.2351900	6.0683300	5.3254100	4.4530200	5.2857000	2.7177900	4.9763300	3.5304400	3.8487000	3.5859200	2.6086500	5.8161700	4.0691800	3.7003100
3.581950	4.238020	6.434100	4.923980	9.038800	4.044850	4.906290	5.604710	3.382880	2.994750	5.587360	6.670340	4.518180	4.278940	6.117560	5.711850	2.767130	5.322040	3.129530	4.909800	5.445730	4.302650	2.693410	4.245000	4.648030	4.124720	5.618780	4.660300	4.452630	6.305250	3.636880	2.835620	4.1954600	3.9838900	4.2526200	4.6659700	4.2313300	6.0630400	5.3226200	4.4500600	5.2804000	2.7175600	4.9490800	3.5291500	3.8443100	3.5854500	2.6011700	5.8157200	4.0677600	3.7000700
3.574110	4.236920	6.431120	4.919700	9.037470	4.044220	4.902810	5.597960	3.381190	2.978080	5.586440	6.660180	4.514960	4.278760	6.100360	5.693300	2.758280	5.320030	3.127090	4.903890	5.443770	4.289290	2.686000	4.230810	4.643240	4.117830	5.603590	4.659610	4.451750	6.292970	3.634770	2.833220	4.1929200	3.9838500	4.2495300	4.6655400	4.2227200	6.0630200	5.3151100	4.4270200	5.2667700	2.7156400	4.9354100	3.5247300	3.8427700	3.5785900	2.5931300	5.8066400	4.0622000	3.6827100
3.567780	4.236110	6.422440	4.917430	9.037310	4.041910	4.893600	5.596320	3.360810	2.976540	5.583450	6.647720	4.496050	4.271480	6.073990	5.689530	2.751560	5.319810	3.117590	4.898350	5.442380	4.271010	2.676780	4.218000	4.641470	4.113680	5.591240	4.646480	4.451400	6.287370	3.630070	2.830560	4.1878700	3.9789000	4.2351200	4.6517100	4.2140600	6.0531100	5.3105900	4.4266200	5.2640300	2.7139500	4.9325100	3.5239000	3.8315400	3.5780500	2.5859400	5.8047500	4.0473900	3.6774900
3.564630	4.232380	6.419350	4.916890	9.032350	4.032720	4.893540	5.595020	3.360550	2.971340	5.582460	6.624640	4.494930	4.270560	6.070660	5.684050	2.743920	5.309700	3.114400	4.897380	5.438790	4.267240	2.674470	4.217470	4.640830	4.109590	5.586410	4.645000	4.449710	6.280090	3.624840	2.820530	4.1878000	3.9722900	4.2325500	4.6365100	4.2107400	6.0529900	5.2927200	4.4038900	5.2566500	2.7107400	4.9323400	3.5035300	3.8310300	3.5761700	2.5846000	5.7975100	4.0459400	3.6732000
3.559950	4.231260	6.413200	4.898600	9.011640	4.032000	4.882300	5.589750	3.359530	2.969810	5.580310	6.607510	4.492120	4.258600	6.070540	5.671550	2.741020	5.308930	3.109250	4.884950	5.433400	4.263960	2.672260	4.214750	4.639030	4.099260	5.586200	4.640620	4.441440	6.275900	3.618030	2.817510	4.1833500	3.9690100	4.2279500	4.6353900	4.1962700	6.0477200	5.2906500	4.4026000	5.2537600	2.7094400	4.9297000	3.5032300	3.8265900	3.5719700	2.5813900	5.7807600	4.0450700	3.6710700
3.557500	4.216460	6.395880	4.895490	9.007970	4.028150	4.871930	5.582400	3.356250	2.968440	5.563920	6.595220	4.476580	4.256550	6.068710	5.671450	2.734100	5.303880	3.107770	4.878020	5.394490	4.259980	2.672050	4.193300	4.637140	4.092610	5.581040	4.631650	4.440450	6.275170	3.614960	2.816130	4.1818500	3.9637000	4.2255600	4.6337600	4.1954500	6.0449600	5.2568300	4.3941300	5.2520200	2.7079200	4.9208800	3.4976100	3.8191600	3.5691400	2.5807100	5.7765500	4.0357800	3.6710600
3.556460	4.199190	6.388130	4.893870	9.001780	4.023220	4.858080	5.580490	3.344160	2.954920	5.561540	6.594560	4.471040	4.253890	6.062600	5.667660	2.732720	5.278670	3.099280	4.875880	5.370690	4.255500	2.670450	4.188140	4.635120	4.089520	5.580950	4.630170	4.434320	6.267290	3.603630	2.814120	4.1777800	3.9584800	4.2228700	4.6241600	4.1918600	6.0402100	5.2324500	4.3775500	5.2487200	2.7034300	4.9092100	3.4924400	3.8177600	3.5612700	2.5765300	5.7588800	4.0335400	3.6706500
3.555980	4.196060	6.382440	4.886080	8.978490	4.017420	4.848040	5.580130	3.333790	2.952480	5.552100	6.594300	4.459790	4.253400	6.059450	5.667330	2.727830	5.274910	3.096280	4.872270	5.366930	4.251550	2.667320	4.184310	4.633550	4.086520	5.577750	4.624220	4.429510	6.257460	3.599380	2.809020	4.1517900	3.9493000	4.2214600	4.6025400	4.1885100	6.0368400	5.2314100	4.3707200	5.2375500	2.7018700	4.9056000	3.4922700	3.8032100	3.5578400	2.5679500	5.7523300	4.0094000	3.6664400
3.550100	4.194230	6.378650	4.884560	8.972860	4.013210	4.828660	5.574860	3.330610	2.937710	5.548390	6.591170	4.452270	4.244140	6.051950	5.664580	2.721540	5.250130	3.090400	4.864840	5.359050	4.239610	2.662370	4.180920	4.619110	4.081620	5.568080	4.619080	4.416180	6.257160	3.597850	2.799760	4.1362700	3.9385700	4.2113900	4.5956600	4.1787900	6.0238500	5.2295800	4.3657800	5.2351100	2.7016600	4.9038500	3.4905900	3.7993400	3.5473700	2.5667000	5.7395900	4.0060800	3.6654200
3.549700	4.191890	6.358340	4.879070	8.961540	4.008150	4.819890	5.566600	3.326560	2.929220	5.541140	6.583560	4.451340	4.241530	6.039620	5.642590	2.720330	5.248980	3.087020	4.863430	5.353730	4.231070	2.657750	4.179040	4.614910	4.080920	5.559500	4.604000	4.404360	6.254330	3.597020	2.794700	4.1354400	3.9337500	4.2110900	4.5918700	4.1767900	5.9988900	5.2260400	4.3653300	5.2321400	2.7009900	4.8998300	3.4855300	3.7975200	3.5428500	2.5612000	5.7386400	4.0044100	3.6559500
3.545780	4.182390	6.335580	4.864290	8.912620	4.000120	4.816630	5.559100	3.323170	2.928300	5.540730	6.576430	4.449000	4.241450	6.033380	5.641710	2.718010	5.241620	3.081320	4.858030	5.342890	4.225370	2.649160	4.176140	4.606770	4.075380	5.556740	4.585810	4.404190	6.252290	3.594260	2.793140	4.1190000	3.9322500	4.1965400	4.5817000	4.1750400	5.9969300	5.2220900	4.3651500	5.2321000	2.7009600	4.8981700	3.4727600	3.7970600	3.5391300	2.5605000	5.7305700	4.0042300	3.6521700
3.544090	4.175490	6.335100	4.859140	8.910820	3.998710	4.815210	5.555850	3.321450	2.927660	5.538780	6.569080	4.440740	4.237730	6.022220	5.637670	2.714520	5.234680	3.072840	4.851820	5.341640	4.223620	2.638260	4.174890	4.598330	4.072620	5.540810	4.580290	4.402160	6.243900	3.590620	2.786270	4.1062800	3.9312800	4.1954200	4.5787900	4.1662700	5.9915700	5.2121200	4.3573400	5.2205800	2.6953100	4.8911200	3.4599500	3.7965700	3.5357000	2.5561700	5.7234900	4.0013300	3.6398300
3.531960	4.166050	6.328330	4.857580	8.898320	3.990670	4.808210	5.552320	3.318140	2.926490	5.536010	6.569080	4.440650	4.237410	6.000030	5.629720	2.709820	5.229870	3.071830	4.850020	5.332070	4.202440	2.625300	4.160710	4.597800	4.069860	5.538350	4.577850	4.394760	6.231810	3.588540	2.785680	4.1007000	3.9278100	4.1815300	4.5642200	4.1601200	5.9847200	5.2072100	4.3546900	5.2098700	2.6920500	4.8892600	3.4587800	3.7880400	3.5340200	2.5558600	5.7134300	3.9906900	3.6388800
3.529320	4.163590	6.321510	4.830840	8.894830	3.983630	4.803640	5.549550	3.311040	2.914570	5.532580	6.534320	4.438980	4.219120	5.994450	5.623220	2.708560	5.226230	3.071410	4.847360	5.330030	4.188640	2.622310	4.158210	4.594340	4.066050	5.535450	4.573370	4.389720	6.229950	3.575500	2.785240	4.0865500	3.9260600	4.1809700	4.5591200	4.1568200	5.9715200	5.1996000	4.3450600	5.1901100	2.6888000	4.8838300	3.4554500	3.7878200	3.5329500	2.5545500	5.7130800	3.9776600	3.6352900
3.529060	4.162750	6.318930	4.814600	8.885690	3.980250	4.799010	5.549120	3.307870	2.913060	5.528220	6.526680	4.437680	4.203180	5.986700	5.613800	2.707000	5.224120	3.063260	4.843840	5.328230	4.170450	2.607340	4.157320	4.593940	4.058770	5.528630	4.568890	4.386520	6.225750	3.574740	2.777620	4.0752900	3.9256200	4.1800100	4.5504800	4.1298700	5.9611000	5.1769000	4.3433700	5.1862300	2.6886500	4.8803700	3.4521200	3.7776000	3.5279800	2.5545500	5.7022700	3.9697800	3.6349800
3.526430	4.160850	6.307460	4.803390	8.868200	3.976890	4.795080	5.549110	3.303820	2.910600	5.520240	6.511920	4.429870	4.199970	5.985620	5.606650	2.703410	5.214640	3.057880	4.843760	5.327760	4.169420	2.600400	4.153190	4.588120	4.056840	5.527240	4.565060	4.383340	6.217770	3.571220	2.775090	4.0532300	3.9206300	4.1767900	4.5429600	4.1220400	5.9590200	5.1702400	4.3402400	5.1620200	2.6876100	4.8799200	3.4517800	3.7748900	3.5158300	2.5529100	5.6877300	3.9663500	3.6314200
3.521000	4.160220	6.295950	4.801300	8.821780	3.974270	4.786920	5.537320	3.301640	2.904050	5.518280	6.509820	4.422560	4.198010	5.983790	5.585920	2.695980	5.211560	3.057760	4.839710	5.327260	4.164400	2.596200	4.151090	4.587210	4.050600	5.524000	4.558350	4.377430	6.208640	3.550350	2.773980	4.0503000	3.9080800	4.1687800	4.5427100	4.1149100	5.9555900	5.1439600	4.3379800	5.1615700	2.6864100	4.8749100	3.4491200	3.7732100	3.5150900	2.5503900	5.6795200	3.9657100	3.6284700
3.519770	4.144630	6.277720	4.794540	8.815020	3.973180	4.786040	5.533620	3.301560	2.898450	5.510450	6.504070	4.420210	4.196640	5.979460	5.581630	2.694360	5.211220	3.044410	4.824430	5.325990	4.137240	2.592600	4.148940	4.581750	4.039280	5.520340	4.557020	4.377000	6.208500	3.539910	2.773260	4.0445900	3.9063900	4.1651800	4.5421700	4.1101000	5.9554800	5.1406900	4.3372200	5.1609400	2.6863600	4.8729100	3.4461700	3.7708400	3.5034100	2.5452100	5.6665100	3.9620600	3.6203200
3.513700	4.143380	6.265010	4.790390	8.796400	3.973000	4.785590	5.526790	3.298270	2.898380	5.508870	6.503180	4.397840	4.185350	5.977450	5.581430	2.693310	5.205820	3.042470	4.823630	5.323430	4.108580	2.592430	4.145930	4.577000	4.028180	5.519830	4.547270	4.374390	6.203470	3.535400	2.773060	4.0426200	3.8999800	4.1646700	4.5404100	4.1065600	5.9476100	5.1251700	4.3337600	5.1604600	2.6863400	4.8698900	3.4416200	3.7690500	3.4974200	2.5440300	5.6638200	3.9551000	3.6058500
3.510450	4.142740	6.240660	4.788580	8.780060	3.972190	4.782860	5.518650	3.289750	2.888850	5.493230	6.492050	4.391120	4.184110	5.972260	5.559800	2.692580	5.197200	3.041300	4.818290	5.315480	4.106350	2.591910	4.144560	4.572730	4.026720	5.503180	4.546140	4.358230	6.198060	3.534260	2.771010	4.0371600	3.8928600	4.1477300	4.5367100	4.1049000	5.9343700	5.1238600	4.3102300	5.1584800	2.6862600	4.8665000	3.4410000	3.7631400	3.4972500	2.5431200	5.6610900	3.9300400	3.5985800
3.505470	4.139590	6.239830	4.788540	8.766200	3.958700	4.768660	5.514860	3.282790	2.885930	5.492740	6.483170	4.377790	4.184070	5.965810	5.558200	2.692510	5.191250	3.041290	4.815690	5.308790	4.105890	2.589560	4.140720	4.561570	4.021190	5.493660	4.542290	4.351290	6.174100	3.531920	2.770900	4.0366700	3.8858700	4.1476300	4.5175200	4.1014200	5.9321800	5.1153200	4.3062700	5.1388200	2.6861800	4.8579100	3.4389300	3.7599900	3.4924700	2.5359200	5.6545500	3.8911400	3.5968700
3.501870	4.134080	6.232940	4.780430	8.761420	3.954760	4.768480	5.507200	3.281580	2.885530	5.492510	6.476180	4.370250	4.178830	5.958350	5.556730	2.690000	5.175980	3.040930	4.800850	5.304830	4.100340	2.581680	4.139430	4.557770	4.013250	5.493190	4.537850	4.346450	6.170580	3.531290	2.762790	4.0248300	3.8776400	4.1468800	4.5125000	4.1012600	5.9310800	5.1116100	4.2966800	5.1344100	2.6851500	4.8552100	3.4365800	3.7516600	3.4861400	2.5357600	5.6455200	3.8896800	3.5948800
3.501830	4.132480	6.211510	4.780220	8.760920	3.953270	4.760410	5.502970	3.271430	2.885130	5.483790	6.473310	4.361760	4.177760	5.947230	5.551180	2.689600	5.167250	3.039920	4.798040	5.303690	4.098260	2.578270	4.136030	4.555100	4.012170	5.490680	4.528970	4.345130	6.156730	3.503690	2.761360	4.0241900	3.8726000	4.1439600	4.5039300	4.0992600	5.9267800	5.0836700	4.2911000	5.1339600	2.6696400	4.8453500	3.4360200	3.7514200	3.4734800	2.5355800	5.6296000	3.8849100	3.5924300
3.496590	4.123720	6.187890	4.771580	8.759600	3.952890	4.748000	5.502580	3.270150	2.885010	5.481350	6.472870	4.357340	4.177020	5.940180	5.546320	2.689440	5.167190	3.035990	4.793810	5.299350	4.096330	2.576370	4.132560	4.551140	4.011580	5.483920	4.510650	4.344990	6.141970	3.497520	2.758400	4.0208800	3.8633700	4.1425300	4.5015100	4.0992400	5.9151400	5.0717100	4.2783500	5.1279300	2.6646200	4.8337100	3.4335300	3.7503200	3.4696300	2.5351400	5.6293000	3.8843200	3.5790100
3.487620	4.122100	6.185130	4.767750	8.740300	3.949650	4.720980	5.501780	3.257660	2.882260	5.475620	6.470990	4.352810	4.176610	5.934130	5.542110	2.685110	5.165770	3.026940	4.788940	5.298030	4.092550	2.574230	4.128240	4.550050	4.009430	5.483530	4.497910	4.338260	6.112870	3.492630	2.750250	4.0184100	3.8551000	4.1406600	4.5002500	4.0833200	5.9045600	5.0658200	4.2766900	5.1274400	2.6612300	4.8112900	3.4313700	3.7445200	3.4690400	2.5282700	5.6250100	3.8797500	3.5686100
3.483400	4.118430	6.184740	4.757340	8.738880	3.949440	4.692030	5.495070	3.253940	2.881840	5.464510	6.468020	4.342720	4.170840	5.918280	5.538820	2.681740	5.160920	3.026240	4.784400	5.297290	4.089340	2.562020	4.126770	4.545690	3.997980	5.476950	4.492250	4.336660	6.112570	3.492260	2.737780	4.0156700	3.8536100	4.1249700	4.4991700	4.0766100	5.9011100	5.0634200	4.2744300	5.1224400	2.6570300	4.8010100	3.4305100	3.7400100	3.4682900	2.5214000	5.6248100	3.8713900	3.5684100
3.483130	4.115010	6.181710	4.751990	8.738660	3.945930	4.689020	5.489220	3.251020	2.879980	5.462850	6.445080	4.337320	4.170710	5.915820	5.514000	2.681460	5.160020	3.024000	4.779490	5.296740	4.077770	2.561440	4.123190	4.545590	3.996680	5.469240	4.478410	4.326300	6.102520	3.489300	2.737640	3.9934200	3.8530200	4.1141500	4.4953500	4.0718600	5.8849600	5.0602200	4.2729300	5.1152200	2.6555200	4.7994200	3.4206800	3.7323400	3.4585300	2.5117100	5.5925900	3.8703000	3.5672700
3.479990	4.113830	6.177490	4.745310	8.736900	3.943680	4.685230	5.476080	3.248770	2.878510	5.454520	6.438380	4.329910	4.154460	5.900050	5.513320	2.680370	5.158370	3.018920	4.775300	5.284630	4.071240	2.545820	4.117050	4.536480	3.989610	5.469040	4.475570	4.325980	6.097370	3.486790	2.735960	3.9876300	3.8402600	4.1137200	4.4829200	4.0679000	5.8791500	5.0538100	4.2719200	5.1151600	2.6551600	4.7945000	3.4192900	3.7312300	3.4555300	2.5081200	5.5748900	3.8687400	3.5614000
3.475660	4.112000	6.171230	4.744560	8.734860	3.943410	4.679920	5.468470	3.248640	2.877930	5.434890	6.422050	4.328490	4.147470	5.896570	5.512990	2.680030	5.153510	3.014620	4.774830	5.280140	4.070950	2.540340	4.113230	4.535770	3.987390	5.463710	4.468800	4.324120	6.090830	3.477570	2.732750	3.9676900	3.8400800	4.1036700	4.4816600	4.0645700	5.8681600	5.0518400	4.2714900	5.1118400	2.6536100	4.7938200	3.4186400	3.7288200	3.4477100	2.5070500	5.5654500	3.8662000	3.5451800
3.471660	4.107480	6.160460	4.741320	8.730330	3.937670	4.676730	5.461730	3.247800	2.877000	5.429570	6.418210	4.318730	4.147160	5.896260	5.510020	2.673190	5.152320	3.008720	4.774610	5.254940	4.061980	2.539230	4.112680	4.533140	3.985460	5.460470	4.465460	4.312140	6.089360	3.470050	2.729090	3.9491000	3.8273900	4.1015500	4.4771600	4.0634100	5.8679400	5.0474400	4.2695700	5.1008900	2.6510600	4.7911600	3.4182600	3.7263200	3.4268000	2.5061500	5.5626600	3.8652900	3.5412200
3.471070	4.099660	6.157090	4.739080	8.680540	3.936600	4.667370	5.449600	3.242860	2.876320	5.427830	6.414750	4.315500	4.147150	5.886770	5.501450	2.662930	5.151740	3.004420	4.772650	5.253240	4.058180	2.538820	4.111550	4.532340	3.979710	5.459780	4.463180	4.312040	6.088150	3.467930	2.724670	3.9488400	3.8223700	4.0984900	4.4755900	4.0617200	5.8653300	5.0469800	4.2656700	5.0893500	2.6500400	4.7879400	3.4120400	3.7147100	3.4210800	2.5047100	5.5611900	3.8612500	3.5407200
3.469440	4.098230	6.151050	4.729310	8.676880	3.931150	4.662470	5.438830	3.241650	2.870830	5.423930	6.413390	4.306920	4.130320	5.879820	5.489840	2.662790	5.149640	3.003890	4.767020	5.241790	4.055270	2.538690	4.102980	4.522620	3.973830	5.450510	4.454340	4.295800	6.087570	3.463880	2.722870	3.9464700	3.8160700	4.0969600	4.4448700	4.0461000	5.8602500	5.0381700	4.2623500	5.0883800	2.6481500	4.7870700	3.4076600	3.7126300	3.4111900	2.5002900	5.5606500	3.8575900	3.5334600
3.469340	4.093940	6.149860	4.727090	8.676790	3.930890	4.662400	5.419310	3.236490	2.868230	5.422410	6.411770	4.300850	4.107420	5.871270	5.469740	2.661210	5.148800	3.002890	4.762950	5.240600	4.054400	2.537960	4.096260	4.516100	3.972900	5.442410	4.450550	4.289790	6.074070	3.458570	2.719570	3.9382900	3.8123300	4.0902700	4.4438300	4.0449500	5.8508500	5.0300300	4.2565200	5.0863700	2.6474500	4.7763700	3.3905000	3.7113400	3.4104200	2.4997500	5.5548200	3.8530100	3.5286000
3.454640	4.091240	6.138300	4.721370	8.670340	3.930570	4.648380	5.404140	3.235540	2.867170	5.421860	6.409190	4.292230	4.094060	5.862720	5.466710	2.654280	5.148600	3.002450	4.755960	5.239480	4.054170	2.531580	4.086190	4.508200	3.964520	5.435180	4.450420	4.288930	6.072720	3.458240	2.714550	3.9334500	3.8122400	4.0831200	4.4419100	4.0320600	5.8472700	5.0234900	4.2488200	5.0858000	2.6452600	4.7693400	3.3866000	3.7038900	3.4086000	2.4971800	5.5492000	3.8423700	3.5249800
3.453970	4.090320	6.101990	4.708060	8.666770	3.917700	4.645420	5.398200	3.230010	2.866160	5.418630	6.394740	4.277950	4.087760	5.857250	5.444000	2.654280	5.145940	2.995400	4.748680	5.235800	4.046680	2.527560	4.079990	4.501470	3.963170	5.428270	4.450390	4.288340	6.066580	3.457840	2.709690	3.9311000	3.8055200	4.0823700	4.4392600	4.0294000	5.8351500	5.0141000	4.2475200	5.0851800	2.6440000	4.7692800	3.3855100	3.6927500	3.4037400	2.4958700	5.5446400	3.8062500	3.5248300
3.445550	4.076890	6.097570	4.682710	8.658370	3.907800	4.631980	5.384080	3.229850	2.863800	5.415620	6.393580	4.267130	4.080370	5.851860	5.433220	2.652160	5.144950	2.993750	4.746300	5.235740	4.045460	2.523940	4.079580	4.474800	3.962880	5.424940	4.448060	4.287330	6.063600	3.453710	2.709180	3.9212500	3.8031800	4.0818800	4.4374100	4.0287200	5.8319100	5.0078400	4.2347300	5.0705800	2.6407400	4.7691800	3.3821700	3.6892800	3.3985900	2.4924800	5.5208100	3.7981100	3.5157600
3.444860	4.068510	6.093550	4.679370	8.653040	3.906930	4.628940	5.383580	3.228760	2.861230	5.405250	6.393290	4.248160	4.078410	5.845960	5.430680	2.650470	5.137030	2.993150	4.745810	5.234480	4.039890	2.523540	4.077810	4.462780	3.959150	5.421350	4.447260	4.287270	6.063350	3.448310	2.708510	3.9191400	3.7981900	4.0777500	4.4347100	4.0257900	5.8249800	5.0064600	4.2273000	5.0665200	2.6406800	4.7635500	3.3751900	3.6869100	3.3802300	2.4909400	5.5197100	3.7976800	3.5138600
3.443430	4.055020	6.091540	4.670800	8.649070	3.904370	4.628860	5.349440	3.227210	2.860500	5.393310	6.376730	4.244070	4.069580	5.844490	5.424010	2.642480	5.132590	2.990950	4.742500	5.233190	4.028700	2.515990	4.077080	4.460760	3.952940	5.408670	4.442980	4.281910	6.062130	3.442740	2.708130	3.9144600	3.7966900	4.0741500	4.4339400	4.0232900	5.8059200	4.9964800	4.2207500	5.0662200	2.6404500	4.7497700	3.3732300	3.6846200	3.3782100	2.4762300	5.5179900	3.7918900	3.5132200
3.441830	4.041810	6.090240	4.648250	8.591600	3.902440	4.622200	5.338380	3.224340	2.839250	5.390810	6.373930	4.244050	4.056520	5.841470	5.412410	2.640980	5.128450	2.990070	4.739990	5.223500	4.014230	2.514130	4.074940	4.459140	3.943520	5.401990	4.439610	4.277170	6.059630	3.441280	2.705990	3.9100600	3.7880900	4.0714100	4.4245300	4.0134000	5.8018100	4.9890300	4.2187500	5.0597400	2.6391100	4.7483000	3.3709500	3.6835100	3.3681900	2.4680600	5.5141800	3.7810600	3.5109900
3.441120	4.036050	6.084780	4.648150	8.589010	3.894820	4.620880	5.335490	3.221920	2.835370	5.389970	6.357150	4.239790	4.056070	5.834610	5.407760	2.640820	5.104930	2.980080	4.738190	5.220320	4.012670	2.511760	4.074160	4.446010	3.931940	5.399840	4.426380	4.270400	6.057270	3.441090	2.704220	3.9036300	3.7877100	4.0690100	4.4234700	4.0075300	5.7954600	4.9783900	4.2178900	5.0577300	2.6379600	4.7431300	3.3674500	3.6418200	3.3678200	2.4576600	5.5094400	3.7747200	3.4858600
3.438540	4.033930	6.082550	4.643830	8.587570	3.894560	4.616600	5.331840	3.221450	2.832320	5.381900	6.356440	4.225570	4.054640	5.832790	5.402460	2.635840	5.104260	2.979620	4.733310	5.220010	4.011070	2.507880	4.071600	4.440500	3.927600	5.372120	4.423830	4.266970	6.055820	3.439260	2.698710	3.8995100	3.7796300	4.0664100	4.4227500	4.0003800	5.7872900	4.9721600	4.2097600	5.0567000	2.6280900	4.7376700	3.3665500	3.6371900	3.3660500	2.4488900	5.4996800	3.7683700	3.4802800
3.437550	4.023880	6.075970	4.642720	8.582980	3.884770	4.605200	5.320360	3.217200	2.830420	5.379670	6.351660	4.221130	4.031720	5.827930	5.397880	2.630010	5.102600	2.976100	4.722620	5.219660	4.010810	2.504260	4.070530	4.437150	3.922380	5.355810	4.408370	4.259680	6.053000	3.436840	2.691480	3.8935600	3.7743100	4.0650600	4.4218900	3.9924100	5.7798800	4.9612700	4.2071800	5.0525300	2.6242100	4.7208500	3.3634100	3.6358400	3.3606100	2.4441000	5.4960300	3.7619900	3.4684100
3.436160	4.007580	6.064610	4.640740	8.577170	3.884520	4.597880	5.318520	3.204870	2.809910	5.375800	6.344360	4.210290	4.029720	5.821290	5.394620	2.627170	5.101660	2.973280	4.720120	5.214550	4.004160	2.498500	4.070440	4.435660	3.918150	5.353510	4.407380	4.244800	6.052350	3.434340	2.685230	3.8925300	3.7699000	4.0632800	4.4125300	3.9814700	5.7678000	4.9552800	4.1979000	5.0470100	2.6233200	4.7206000	3.3617200	3.6344000	3.3581700	2.4423000	5.4877200	3.7610900	3.4597600
3.433980	4.006350	6.045630	4.631160	8.551640	3.884140	4.597030	5.317850	3.201500	2.809900	5.364640	6.342490	4.202280	4.022220	5.821280	5.387510	2.624860	5.094450	2.964930	4.719560	5.201620	3.999070	2.497780	4.069070	4.434130	3.897160	5.352280	4.397700	4.243090	6.045680	3.426100	2.684940	3.8915300	3.7672200	4.0556100	4.4076400	3.9776100	5.7615700	4.9514200	4.1971700	5.0444100	2.6228100	4.7205700	3.3614300	3.6283300	3.3512300	2.4318800	5.4873600	3.7470500	3.4557300
3.428470	4.002140	6.038670	4.628890	8.537610	3.883940	4.595150	5.312490	3.198610	2.808950	5.364640	6.338200	4.202020	4.016710	5.817700	5.384670	2.622590	5.084220	2.961430	4.714510	5.200610	3.998420	2.496100	4.068290	4.431030	3.893350	5.345930	4.382770	4.226110	6.039280	3.421880	2.676530	3.8861900	3.7663900	4.0470000	4.3984600	3.9770600	5.7578600	4.9497100	4.1814000	5.0434200	2.6211600	4.7050800	3.3589400	3.6265800	3.3438300	2.4311900	5.4826800	3.7463400	3.4538000
3.414900	4.001760	6.022840	4.626890	8.523950	3.883710	4.592710	5.311870	3.197730	2.808010	5.363940	6.327160	4.196410	4.014880	5.813440	5.380320	2.621080	5.084200	2.960440	4.713310	5.200370	3.990000	2.489180	4.067470	4.431020	3.888420	5.329550	4.364920	4.223880	6.024500	3.419910	2.675170	3.8837700	3.7656900	4.0350200	4.3981700	3.9669000	5.7547000	4.9458900	4.1793800	5.0358400	2.5972400	4.6791100	3.3584000	3.6261400	3.3431000	2.4257500	5.4757700	3.7448900	3.4533000
3.414130	4.001380	6.021150	4.621620	8.521780	3.878450	4.586510	5.308960	3.192480	2.805720	5.355000	6.317350	4.191400	4.005790	5.813250	5.380070	2.619410	5.078170	2.958330	4.707420	5.196970	3.988440	2.481180	4.065690	4.406270	3.887770	5.311440	4.357640	4.218730	6.015090	3.417910	2.674240	3.8805200	3.7580700	4.0311900	4.3977500	3.9657000	5.7537500	4.9325500	4.1706400	5.0318700	2.5941000	4.6780200	3.3433000	3.6103900	3.3422000	2.4209000	5.4693900	3.7387100	3.4499700
3.409650	3.998960	6.020170	4.608930	8.504890	3.868890	4.582990	5.290520	3.192390	2.802040	5.354570	6.307510	4.180470	3.996620	5.801430	5.374220	2.609750	5.059710	2.957980	4.707160	5.192890	3.987220	2.481110	4.045590	4.404290	3.874590	5.303570	4.349700	4.218460	6.014460	3.408540	2.672360	3.8678800	3.7550500	4.0290700	4.3936300	3.9581000	5.7409500	4.9325000	4.1680000	5.0290600	2.5926100	4.6681100	3.3426900	3.6052600	3.3355700	2.4195500	5.4666900	3.7372800	3.4470900
3.401760	3.991720	6.013780	4.606150	8.488680	3.866990	4.572900	5.267550	3.191580	2.792320	5.351720	6.306680	4.171640	3.991650	5.795490	5.366990	2.608350	5.050780	2.956510	4.705590	5.182060	3.985340	2.480690	4.045240	4.402110	3.855040	5.290460	4.330260	4.210560	6.012490	3.403410	2.671110	3.8618000	3.7358300	4.0187700	4.3908500	3.9558700	5.7395200	4.9293100	4.1648500	5.0262000	2.5895500	4.6656500	3.3343100	3.6052400	3.3344700	2.4178700	5.4573100	3.7330400	3.4459400
3.401470	3.990380	6.005340	4.600900	8.487330	3.866820	4.569150	5.256830	3.188130	2.786980	5.332080	6.295460	4.171400	3.988590	5.791800	5.360560	2.607230	5.046340	2.955100	4.702290	5.175470	3.983670	2.479630	4.038480	4.400190	3.851660	5.287170	4.329030	4.198220	6.005390	3.391360	2.669390	3.8612100	3.7284200	4.0169800	4.3896500	3.9471600	5.7391800	4.9240800	4.1634000	5.0164900	2.5875200	4.6655000	3.3335400	3.5980900	3.3332200	2.4072900	5.4484400	3.7185400	3.4448300
3.400650	3.987180	6.001280	4.595940	8.482340	3.854580	4.567980	5.256800	3.186550	2.783100	5.324580	6.286080	4.155650	3.969860	5.788440	5.354730	2.594050	5.040820	2.952770	4.699520	5.171050	3.975690	2.477420	4.036200	4.392300	3.850920	5.286160	4.318380	4.192080	5.982740	3.388220	2.665330	3.8568300	3.7267900	4.0137700	4.3881300	3.9460900	5.7145900	4.9219600	4.1612900	5.0091600	2.5818800	4.6622700	3.3306500	3.5924100	3.3326700	2.4001000	5.4365100	3.7167500	3.4337200
3.399600	3.985110	5.999710	4.594680	8.468120	3.851690	4.567260	5.254260	3.183270	2.781370	5.315220	6.284820	4.146300	3.969580	5.785690	5.352890	2.591930	5.040480	2.950220	4.692510	5.163700	3.974260	2.475220	4.022020	4.386000	3.848030	5.272520	4.306630	4.186390	5.950940	3.379230	2.663980	3.8406800	3.7246400	4.0110200	4.3838900	3.9333800	5.7132700	4.9203300	4.1521900	5.0086000	2.5785600	4.6597700	3.3213300	3.5832500	3.3295800	2.3994300	5.4308700	3.7137800	3.4279800
3.399330	3.979410	5.997440	4.594200	8.456490	3.851490	4.563570	5.247340	3.168150	2.779970	5.314560	6.275920	4.145700	3.965770	5.784870	5.352050	2.586500	5.040350	2.947930	4.688020	5.143290	3.954940	2.470720	4.004290	4.381110	3.845090	5.272030	4.289600	4.184410	5.928950	3.377080	2.663060	3.8328000	3.7242500	4.0066400	4.3835500	3.9307500	5.7049400	4.9189100	4.1492200	5.0057100	2.5759500	4.6504700	3.3168800	3.5832300	3.3256400	2.3991200	5.4196900	3.7124900	3.4268400
3.398430	3.978980	5.988660	4.593010	8.448450	3.849390	4.552540	5.247060	3.167460	2.779750	5.314390	6.272500	4.141840	3.963840	5.773170	5.344120	2.584650	5.031420	2.943230	4.676090	5.140380	3.951630	2.468800	3.994630	4.367170	3.842410	5.254380	4.281850	4.175380	5.923220	3.369020	2.654690	3.8323100	3.7226700	4.0038200	4.3779200	3.9226600	5.7044700	4.9174600	4.1486500	5.0051000	2.5685500	4.6454700	3.3149300	3.5780900	3.3218500	2.3941600	5.4155600	3.7064800	3.4227200
3.397890	3.977140	5.984200	4.579980	8.444160	3.845730	4.551430	5.244700	3.156770	2.776700	5.310840	6.270300	4.141060	3.962830	5.771860	5.336830	2.584450	5.022340	2.943180	4.668830	5.130620	3.949800	2.460160	3.986160	4.366280	3.840080	5.249900	4.275600	4.169260	5.911280	3.368760	2.654450	3.8286700	3.7190100	4.0014100	4.3766800	3.9186900	5.6997700	4.9172200	4.1465400	5.0009600	2.5672000	4.6449800	3.3032300	3.5673500	3.3213200	2.3885900	5.4112000	3.7058700	3.4190500
3.394920	3.975450	5.980320	4.578690	8.439970	3.842630	4.550760	5.240630	3.155180	2.775870	5.305610	6.266180	4.134250	3.961400	5.754290	5.334360	2.579450	5.021870	2.935130	4.654910	5.127520	3.944250	2.454300	3.982640	4.360310	3.836740	5.229480	4.270470	4.169120	5.911200	3.366220	2.645840	3.8265700	3.7054500	4.0013200	4.3751300	3.9123400	5.6986600	4.9153200	4.1412700	4.9944900	2.5555300	4.6342600	3.2994600	3.5645500	3.3174300	2.3865200	5.4111200	3.7039800	3.4078900
3.394450	3.975170	5.971440	4.570940	8.431800	3.837670	4.538070	5.233680	3.153400	2.775650	5.280350	6.265620	4.132040	3.957300	5.742560	5.329950	2.577890	5.021610	2.934160	4.653790	5.112830	3.942110	2.451270	3.982000	4.359880	3.827310	5.228750	4.266170	4.165620	5.909500	3.357480	2.642970	3.8256600	3.6861300	3.9973300	4.3669600	3.9088600	5.6762000	4.9129400	4.1410300	4.9931300	2.5522800	4.6312000	3.2975500	3.5484300	3.3044500	2.3768400	5.4104100	3.7013500	3.4021000
3.393400	3.966350	5.966590	4.568990	8.402980	3.836140	4.537960	5.233170	3.153310	2.775590	5.274360	6.257660	4.130670	3.954760	5.739550	5.326160	2.575950	5.019620	2.933090	4.651560	5.103830	3.937580	2.447050	3.981230	4.356300	3.825910	5.223060	4.263580	4.152440	5.893190	3.354780	2.639150	3.8231400	3.6813500	3.9857500	4.3536600	3.9080500	5.6746800	4.9105700	4.1382600	4.9889800	2.5480800	4.6298800	3.2968600	3.5389900	3.3036100	2.3746000	5.4097200	3.6972000	3.4016800
3.390100	3.964750	5.964930	4.568960	8.383340	3.835940	4.531800	5.232800	3.150340	2.772300	5.265660	6.256500	4.129360	3.953690	5.733050	5.320060	2.575700	5.012840	2.932560	4.643160	5.101110	3.927950	2.444780	3.972690	4.348390	3.823400	5.204840	4.255190	4.152380	5.892820	3.349730	2.633750	3.8184700	3.6744000	3.9850000	4.3436700	3.9027600	5.6745300	4.9072200	4.1243900	4.9807400	2.5420200	4.6283100	3.2899300	3.5388100	3.2966600	2.3698300	5.4071900	3.6939600	3.4014300
3.389730	3.964460	5.962770	4.565440	8.379660	3.826070	4.528990	5.227630	3.140970	2.765740	5.243180	6.244430	4.120850	3.950790	5.727230	5.319660	2.573000	5.007770	2.927260	4.641460	5.093420	3.924030	2.441510	3.966750	4.335310	3.819790	5.203120	4.252610	4.144720	5.887030	3.348860	2.632000	3.8168000	3.6571600	3.9842700	4.3345800	3.8921300	5.6717000	4.9028100	4.1241000	4.9694700	2.5281400	4.6262300	3.2859500	3.5342500	3.2930300	2.3695300	5.3964600	3.6912900	3.3996300
3.387920	3.959120	5.960630	4.547760	8.348030	3.825350	4.524630	5.226570	3.139720	2.765310	5.240710	6.240380	4.116710	3.947820	5.722590	5.313800	2.556770	5.004910	2.921850	4.631880	5.091090	3.915190	2.440690	3.965940	4.334650	3.818450	5.198770	4.248260	4.141870	5.886650	3.348530	2.631930	3.8105100	3.6567000	3.9836100	4.3281600	3.8821900	5.6650900	4.9024500	4.1205600	4.9657700	2.5221200	4.6255900	3.2809400	3.5289700	3.2911100	2.3663500	5.3870700	3.6900100	3.3938600
3.384060	3.951790	5.944140	4.536720	8.326590	3.825130	4.523520	5.219540	3.136300	2.763690	5.229080	6.232290	4.110090	3.946570	5.720770	5.313610	2.549020	4.994990	2.919240	4.617450	5.086340	3.895660	2.427710	3.959600	4.328600	3.810280	5.196520	4.245800	4.135120	5.885580	3.347430	2.631240	3.8101800	3.6542100	3.9755200	4.3270200	3.8819800	5.6494600	4.9016100	4.1176800	4.9583200	2.5173000	4.6240300	3.2754500	3.5271500	3.2870900	2.3659900	5.3783500	3.6882700	3.3928900
3.379470	3.951230	5.935100	4.534400	8.321100	3.814100	4.509870	5.207390	3.130240	2.762230	5.214620	6.231960	4.106140	3.940490	5.720500	5.308790	2.547350	4.991430	2.916900	4.616540	5.080880	3.891490	2.426190	3.955880	4.327710	3.806810	5.195150	4.241700	4.131140	5.870140	3.343730	2.620750	3.8083900	3.6532100	3.9477800	4.3264200	3.8803200	5.6429200	4.8934400	4.1143800	4.9561500	2.5165600	4.6146400	3.2721900	3.5265800	3.2866600	2.3591900	5.3561500	3.6808700	3.3887900
3.378740	3.950820	5.933590	4.532160	8.315530	3.809510	4.500390	5.200060	3.129020	2.759590	5.213030	6.228240	4.104180	3.939840	5.708910	5.307770	2.546610	4.981780	2.915450	4.608410	5.074280	3.891140	2.420840	3.955020	4.321390	3.800930	5.193620	4.240270	4.128880	5.864970	3.338670	2.609730	3.8078800	3.6508500	3.9459500	4.3161700	3.8656200	5.6423100	4.8832200	4.1058800	4.9526100	2.5158000	4.6103300	3.2712200	3.5165100	3.2859700	2.3458300	5.3514800	3.6768200	3.3838200
3.377760	3.945510	5.927170	4.528130	8.311770	3.807660	4.498270	5.190840	3.126080	2.757760	5.207450	6.223390	4.102860	3.939280	5.705640	5.299610	2.546380	4.974970	2.914450	4.607940	5.072420	3.884330	2.418750	3.946600	4.321210	3.793600	5.192620	4.233880	4.127790	5.863750	3.338170	2.608850	3.7890000	3.6502400	3.9418500	4.3122200	3.8594500	5.6392700	4.8805800	4.1046000	4.9489200	2.5126300	4.6089900	3.2603300	3.5133200	3.2826300	2.3447900	5.3455400	3.6755700	3.3785500
3.377180	3.942120	5.926680	4.521750	8.311160	3.806240	4.492180	5.190770	3.119330	2.754690	5.206220	6.219660	4.100580	3.936100	5.704650	5.298310	2.540460	4.960180	2.913480	4.603220	5.065930	3.882150	2.418430	3.943230	4.314520	3.773250	5.189100	4.231770	4.112930	5.859210	3.337690	2.605810	3.7792000	3.6494700	3.9377500	4.3100800	3.8568300	5.6370500	4.8749300	4.1038000	4.9461100	2.5124300	4.6084500	3.2575400	3.5086400	3.2787700	2.3420500	5.3329800	3.6751700	3.3767900
3.373910	3.939960	5.905830	4.520910	8.301300	3.804300	4.486820	5.185730	3.115260	2.749380	5.203910	6.216830	4.087200	3.923010	5.695270	5.286290	2.540380	4.956250	2.910880	4.588840	5.060650	3.880970	2.418410	3.943200	4.313640	3.771840	5.184020	4.228560	4.107770	5.855520	3.333510	2.605510	3.7754100	3.6482600	3.9243700	4.2980300	3.8559200	5.6321500	4.8717900	4.0986800	4.9459400	2.5085400	4.5960100	3.2571300	3.5011800	3.2784800	2.3392000	5.3271700	3.6728000	3.3759600
3.373090	3.936590	5.905680	4.514490	8.288130	3.797050	4.474230	5.182140	3.113290	2.746660	5.200620	6.215330	4.077040	3.914470	5.687790	5.283470	2.536810	4.955390	2.909730	4.587820	5.055390	3.873940	2.417190	3.942770	4.312130	3.766580	5.181150	4.227440	4.104100	5.844920	3.332060	2.602060	3.7732100	3.6433800	3.9232200	4.2890500	3.8556400	5.6264800	4.8700100	4.0971500	4.9456300	2.5065800	4.5957700	3.2543800	3.5004300	3.2765900	2.3331700	5.3202700	3.6629400	3.3722500
3.372320	3.933820	5.898980	4.511640	8.280300	3.795230	4.455570	5.178600	3.110160	2.746040	5.199140	6.210780	4.052830	3.909660	5.686220	5.277300	2.532960	4.951470	2.907580	4.578870	5.055040	3.869090	2.415940	3.938320	4.311820	3.755890	5.169870	4.223140	4.097590	5.841320	3.329520	2.594190	3.7731900	3.6401400	3.9187300	4.2825900	3.8538100	5.6202800	4.8644600	4.0913100	4.9439100	2.5053300	4.5957000	3.2404400	3.4914300	3.2761300	2.3322700	5.3144400	3.6544300	3.3707700
3.370700	3.933670	5.898530	4.509290	8.255700	3.793320	4.454770	5.177520	3.105950	2.741440	5.196390	6.208990	4.047240	3.903640	5.681880	5.272490	2.532140	4.950200	2.902130	4.577170	5.055020	3.856050	2.414100	3.934050	4.299550	3.752290	5.168750	4.221270	4.093250	5.837150	3.321930	2.594040	3.7704200	3.6377200	3.9162800	4.2811700	3.8468300	5.6196700	4.8582500	4.0756000	4.9341900	2.5040700	4.5942500	3.2324000	3.4906700	3.2751100	2.3165200	5.3140700	3.6464700	3.3650100
3.367640	3.931000	5.893720	4.498780	8.253810	3.787680	4.453810	5.174480	3.103930	2.736490	5.193190	6.206210	4.043240	3.899130	5.681860	5.265770	2.531230	4.948350	2.901160	4.565760	5.051110	3.849810	2.398800	3.922720	4.286850	3.750620	5.165650	4.219920	4.084940	5.832870	3.312950	2.592640	3.7615300	3.6330900	3.9129000	4.2717100	3.8433500	5.6111200	4.8554400	4.0725200	4.9287200	2.5034700	4.5914900	3.2322000	3.4859600	3.2743300	2.3150400	5.3091000	3.6463900	3.3637200
3.361640	3.929710	5.893600	4.489750	8.251750	3.781230	4.449700	5.171050	3.100630	2.731690	5.191180	6.197770	4.043220	3.893930	5.680380	5.251890	2.528960	4.947880	2.892510	4.549660	5.048750	3.825170	2.397890	3.915390	4.271620	3.747370	5.164650	4.219420	4.083380	5.828480	3.293330	2.592590	3.7514900	3.6304900	3.9128100	4.2652800	3.8414100	5.6102600	4.8538200	4.0653900	4.9124100	2.5024900	4.5901400	3.2307000	3.4853600	3.2686700	2.3107300	5.3065000	3.6358600	3.3601500
3.359400	3.926820	5.882900	4.482670	8.245650	3.776970	4.449290	5.170550	3.097000	2.731390	5.190450	6.194270	4.041090	3.891320	5.679330	5.250840	2.526700	4.947480	2.891990	4.547740	5.041360	3.814510	2.395820	3.891710	4.266980	3.745170	5.158780	4.217570	4.080130	5.806690	3.282770	2.591700	3.7363900	3.6280400	3.9097700	4.2646000	3.8347700	5.5944400	4.8454600	4.0647700	4.9070100	2.4993400	4.5893800	3.2281100	3.4838900	3.2646300	2.2985700	5.2937900	3.6242600	3.3588500
3.355930	3.925480	5.857680	4.481070	8.240100	3.769500	4.441510	5.167340	3.094450	2.730330	5.187670	6.187260	4.037330	3.886620	5.670310	5.242050	2.521190	4.947380	2.891410	4.535840	5.036930	3.813280	2.394020	3.886790	4.264860	3.737000	5.150590	4.211800	4.079550	5.806200	3.278860	2.589950	3.7212900	3.6252000	3.8888800	4.2563700	3.8342400	5.5795700	4.8425700	4.0627400	4.9048100	2.4982200	4.5774000	3.2262600	3.4834700	3.2549500	2.2939300	5.2840500	3.6202700	3.3515600
3.355570	3.923270	5.857140	4.479590	8.229350	3.767080	4.430530	5.151540	3.093630	2.725820	5.182860	6.186000	4.032970	3.885880	5.669110	5.240630	2.520610	4.938800	2.887070	4.516640	5.031520	3.807550	2.393530	3.884610	4.259130	3.731050	5.147770	4.206550	4.078030	5.805100	3.277020	2.589140	3.7202800	3.6206800	3.8876400	4.2499200	3.8336000	5.5693600	4.8415200	4.0621700	4.9037500	2.4979700	4.5736400	3.2190700	3.4834700	3.2545700	2.2878600	5.2817500	3.6189600	3.3514200
3.352820	3.903890	5.853060	4.474490	8.224090	3.764720	4.429750	5.149850	3.093280	2.722400	5.182470	6.177510	4.029870	3.885690	5.657910	5.228040	2.516160	4.936660	2.887060	4.509420	5.016120	3.807270	2.390990	3.883190	4.259030	3.729300	5.135810	4.204750	4.077630	5.804200	3.270060	2.588600	3.7185600	3.6204900	3.8864600	4.2492600	3.8245400	5.5600400	4.8316600	4.0603700	4.9035400	2.4957900	4.5726300	3.2186300	3.4831800	3.2486000	2.2850900	5.2796200	3.6174500	3.3505100
3.352460	3.891890	5.849060	4.467880	8.220010	3.759700	4.428070	5.146280	3.092710	2.720960	5.178920	6.177020	4.029080	3.883080	5.648610	5.224510	2.508980	4.932370	2.886100	4.506880	5.008830	3.803070	2.388050	3.881320	4.257510	3.725180	5.133740	4.204500	4.075620	5.788350	3.269820	2.588470	3.7054200	3.6086600	3.8759200	4.2467900	3.8240700	5.5567500	4.8299900	4.0595900	4.8982100	2.4931700	4.5678000	3.2173600	3.4760500	3.2456900	2.2822200	5.2695000	3.6100500	3.3472600
3.350470	3.891380	5.848880	4.460440	8.219350	3.758370	4.426580	5.143110	3.087760	2.715930	5.171340	6.176600	4.025410	3.882890	5.646300	5.217980	2.507150	4.922500	2.883080	4.504560	5.007660	3.802760	2.383790	3.880120	4.257290	3.723520	5.132130	4.196420	4.069800	5.774380	3.265340	2.586880	3.7048500	3.5996500	3.8726600	4.2383800	3.8211400	5.5451600	4.8223800	4.0590200	4.8976200	2.4855500	4.5533500	3.2159200	3.4733000	3.2441600	2.2816300	5.2694800	3.6034600	3.3425900
3.345220	3.889840	5.848010	4.455840	8.215060	3.751020	4.426460	5.134800	3.085970	2.710950	5.166540	6.170260	4.024900	3.878820	5.626580	5.215850	2.505130	4.921940	2.879790	4.501390	5.006610	3.797580	2.375530	3.879280	4.255380	3.723350	5.122040	4.193510	4.067690	5.771920	3.264880	2.583750	3.7040800	3.5990200	3.8715300	4.2302500	3.8165500	5.5414100	4.8219000	4.0565100	4.8912200	2.4855500	4.5530500	3.2133200	3.4727300	3.2403700	2.2807000	5.2626200	3.6017900	3.3368700
3.343790	3.885930	5.845110	4.454670	8.209940	3.747090	4.423330	5.134090	3.085670	2.710930	5.159370	6.165350	4.023390	3.878190	5.622210	5.204050	2.502920	4.910200	2.871620	4.488570	4.988340	3.794640	2.372290	3.879230	4.246610	3.722360	5.110030	4.184710	4.067170	5.771860	3.259820	2.576780	3.6996300	3.5966500	3.8694000	4.2205200	3.8113100	5.5347400	4.8121500	4.0459600	4.8904100	2.4838200	4.5497000	3.2075300	3.4721400	3.2364900	2.2794200	5.2606300	3.6012600	3.3361600
3.342460	3.884910	5.836120	4.454030	8.207500	3.737470	4.412740	5.130120	3.079710	2.708500	5.142570	6.164300	4.020300	3.876270	5.614760	5.197730	2.499990	4.909170	2.869130	4.485840	4.987100	3.794510	2.369560	3.876570	4.244330	3.720510	5.104150	4.183990	4.066710	5.771390	3.258000	2.573680	3.6952200	3.5905000	3.8576400	4.2179800	3.7947900	5.5316500	4.8071700	4.0457100	4.8863400	2.4796400	4.5496700	3.2039900	3.4698800	3.2362900	2.2741100	5.2588200	3.6004400	3.3328000
3.336500	3.883600	5.834300	4.445810	8.205640	3.731580	4.412620	5.126980	3.077640	2.708400	5.137530	6.162350	4.016350	3.866300	5.601490	5.190970	2.498860	4.897320	2.865900	4.481880	4.986930	3.794140	2.367810	3.875840	4.240750	3.717100	5.101810	4.181780	4.063960	5.764950	3.251120	2.571760	3.6867100	3.5876000	3.8552100	4.2158000	3.7846100	5.5198100	4.8059500	4.0447800	4.8858300	2.4758500	4.5462700	3.2038100	3.4696900	3.2315600	2.2722900	5.2496400	3.5955300	3.3282000
3.333210	3.881840	5.832740	4.441650	8.196970	3.720770	4.407170	5.125680	3.076980	2.708150	5.132950	6.161290	4.014710	3.865660	5.595340	5.186710	2.493210	4.892370	2.847650	4.468770	4.985850	3.779590	2.359700	3.875740	4.238110	3.715150	5.095450	4.175130	4.060780	5.754060	3.244660	2.567790	3.6850400	3.5836300	3.8410700	4.2154200	3.7809800	5.5135400	4.7963100	4.0440500	4.8782800	2.4754800	4.5441200	3.1965900	3.4619300	3.2301000	2.2719100	5.2408700	3.5940000	3.3192000
3.330520	3.881800	5.828930	4.437420	8.193940	3.720120	4.396780	5.124680	3.072760	2.703710	5.132560	6.159260	4.005210	3.862860	5.586540	5.184800	2.492820	4.887900	2.847450	4.466910	4.980570	3.772600	2.347380	3.875690	4.231190	3.713960	5.094140	4.174460	4.058000	5.750630	3.241720	2.558070	3.6726300	3.5778300	3.8236400	4.2122500	3.7805300	5.5056700	4.7781300	4.0430600	4.8670300	2.4743000	4.5392700	3.1919500	3.4608900	3.2142500	2.2643000	5.2365400	3.5937200	3.3148600
3.326450	3.880230	5.827680	4.432410	8.153400	3.719740	4.394760	5.117490	3.070240	2.702590	5.129510	6.147440	4.000030	3.861120	5.584860	5.178030	2.489730	4.886360	2.837100	4.464880	4.970560	3.768600	2.346850	3.872210	4.229250	3.702830	5.091520	4.170930	4.057520	5.737760	3.231440	2.557060	3.6638200	3.5751000	3.8221700	4.2103400	3.7799000	5.5056600	4.7746400	4.0425400	4.8643300	2.4707500	4.5389700	3.1910300	3.4534200	3.2126900	2.2639200	5.2135300	3.5927900	3.3146800
3.326180	3.879010	5.820470	4.431640	8.130070	3.717810	4.391220	5.113080	3.069540	2.702120	5.127550	6.141080	3.996580	3.860090	5.578110	5.173740	2.488160	4.880240	2.834310	4.462110	4.969760	3.767350	2.341330	3.869840	4.229180	3.699600	5.082160	4.169230	4.032350	5.735940	3.224950	2.554010	3.6626800	3.5734700	3.8192300	4.2076300	3.7790000	5.5055500	4.7699100	4.0420100	4.8551700	2.4702600	4.5364000	3.1896200	3.4408700	3.2119000	2.2609900	5.2117600	3.5922800	3.3119200
3.317380	3.876600	5.814050	4.415130	8.129500	3.717530	4.386490	5.108720	3.068550	2.691200	5.122090	6.138480	3.996200	3.854550	5.572220	5.171540	2.487110	4.878830	2.832870	4.458520	4.967650	3.763190	2.340630	3.869590	4.222660	3.692980	5.080850	4.169230	4.029690	5.722990	3.224780	2.543220	3.6580500	3.5701500	3.8162500	4.2049500	3.7772300	5.5022100	4.7659100	4.0350600	4.8488500	2.4697000	4.5261100	3.1887600	3.4394600	3.2101000	2.2581300	5.2095200	3.5910000	3.3072100
3.312710	3.875820	5.812460	4.411940	8.123570	3.714850	4.385770	5.108610	3.068210	2.690560	5.118220	6.135350	3.991870	3.853690	5.563140	5.170680	2.485920	4.875350	2.828070	4.456070	4.962960	3.760400	2.339430	3.862420	4.222480	3.676690	5.075790	4.157080	4.027700	5.718640	3.224360	2.536550	3.6502300	3.5534400	3.8108400	4.2022600	3.7765200	5.4991200	4.7650400	4.0107500	4.8459200	2.4693800	4.5243300	3.1778800	3.4375500	3.2046400	2.2576700	5.2054200	3.5883700	3.3049500
3.311190	3.875750	5.798740	4.403760	8.122410	3.712770	4.383710	5.106600	3.065970	2.690230	5.112820	6.134530	3.977450	3.847250	5.542410	5.154660	2.482600	4.870360	2.813330	4.453450	4.960780	3.757030	2.336970	3.860080	4.221760	3.669450	5.069490	4.156680	4.027440	5.713380	3.210660	2.534240	3.6240000	3.5482500	3.8088100	4.1928800	3.7747600	5.4975200	4.7614400	4.0070700	4.8458200	2.4678700	4.5242200	3.1741100	3.4343500	3.1970400	2.2519400	5.2054000	3.5857300	3.3014300
3.309650	3.869450	5.797830	4.402330	8.118080	3.711630	4.378180	5.091330	3.059760	2.688800	5.100880	6.115970	3.972410	3.843640	5.534820	5.127910	2.473730	4.867650	2.793590	4.452230	4.942390	3.749980	2.333470	3.859800	4.219770	3.663110	5.067590	4.154880	4.023270	5.703880	3.204440	2.529880	3.6235400	3.5466500	3.8072100	4.1886000	3.7670400	5.4800800	4.7538000	4.0049000	4.8448000	2.4660200	4.5205100	3.1691100	3.4313300	3.1951200	2.2478800	5.1918800	3.5781900	3.2987400
3.308480	3.865320	5.797580	4.397580	8.115470	3.711000	4.375520	5.089620	3.046200	2.685940	5.095480	6.115140	3.970590	3.841410	5.526610	5.109420	2.472840	4.865750	2.791080	4.447440	4.930920	3.748960	2.332040	3.857970	4.215110	3.660140	5.062400	4.153850	4.023010	5.702450	3.196510	2.527960	3.6204900	3.5457500	3.8029900	4.1838500	3.7610800	5.4749200	4.7425000	4.0022700	4.8320400	2.4642200	4.5113500	3.1546000	3.4271600	3.1936400	2.2466100	5.1915200	3.5746600	3.2903400
3.305070	3.864670	5.793770	4.394970	8.111510	3.705920	4.373380	5.089440	3.042010	2.684560	5.094160	6.100880	3.968520	3.838890	5.519660	5.108540	2.472810	4.865080	2.789650	4.446640	4.926940	3.743390	2.331040	3.852350	4.214360	3.648450	5.061260	4.140610	4.019700	5.691320	3.194990	2.527250	3.6192900	3.5266300	3.7977100	4.1798000	3.7609000	5.4704100	4.7414400	4.0009900	4.8186800	2.4634000	4.5033400	3.1508100	3.4096000	3.1798000	2.2457400	5.1899100	3.5609500	3.2892400
3.303970	3.861640	5.781530	4.389340	8.107410	3.693980	4.362750	5.085760	3.041930	2.669630	5.086820	6.091840	3.968510	3.836080	5.507160	5.105670	2.472730	4.846040	2.786890	4.435610	4.924000	3.735430	2.329440	3.850860	4.214230	3.645210	5.054000	4.140420	4.017880	5.690220	3.188720	2.525770	3.6162900	3.5241600	3.7907800	4.1750900	3.7551900	5.4662800	4.7408100	3.9975400	4.8166100	2.4626700	4.4997000	3.1396700	3.4024800	3.1794400	2.2446600	5.1877900	3.5559000	3.2863000
3.302360	3.861040	5.769950	4.387860	8.097460	3.693220	4.357910	5.070500	3.041760	2.658890	5.084230	6.090360	3.958720	3.832920	5.494910	5.103210	2.468520	4.840580	2.781390	4.429200	4.910020	3.733070	2.329360	3.848960	4.212090	3.643220	5.053330	4.119190	4.016140	5.679950	3.187790	2.520430	3.6047500	3.5197900	3.7843300	4.1749400	3.7551100	5.4630500	4.7361100	3.9911000	4.8135300	2.4620800	4.4970500	3.1375100	3.4005100	3.1677800	2.2441600	5.1777800	3.5555800	3.2835400
3.297230	3.858710	5.763910	4.385910	8.093990	3.682880	4.357250	5.069790	3.036200	2.648980	5.082230	6.068920	3.957350	3.831690	5.484140	5.101570	2.463080	4.828430	2.776710	4.422560	4.909390	3.732150	2.326860	3.840240	4.210050	3.643150	5.044310	4.117280	4.013890	5.679700	3.186970	2.519520	3.6047000	3.5152600	3.7797500	4.1680100	3.7522200	5.4498800	4.7342700	3.9897600	4.8059200	2.4618600	4.4951300	3.1358000	3.3948300	3.1672500	2.2440300	5.1729500	3.5525300	3.2821500
3.293620	3.851330	5.761340	4.385470	8.093190	3.679480	4.354900	5.069090	3.032320	2.648090	5.080470	6.067640	3.957030	3.826300	5.479350	5.101050	2.463050	4.828330	2.776550	4.410400	4.897340	3.704810	2.326720	3.831340	4.208630	3.639260	5.042360	4.113750	4.013220	5.679060	3.182620	2.519470	3.5976000	3.5115200	3.7791200	4.1649500	3.7460900	5.4454100	4.7311000	3.9887200	4.8042900	2.4615500	4.4917100	3.1335200	3.3906800	3.1656700	2.2439500	5.1720900	3.5449400	3.2814000
3.289980	3.850260	5.758760	4.383850	8.090660	3.678770	4.354000	5.068390	3.029160	2.645590	5.072280	6.064710	3.952450	3.813160	5.477930	5.100730	2.462280	4.826380	2.775410	4.409230	4.894950	3.703470	2.325700	3.829100	4.201180	3.639130	5.041460	4.109720	4.012100	5.675380	3.182110	2.514570	3.5930900	3.5036000	3.7755300	4.1648100	3.7450400	5.4439900	4.7260000	3.9863600	4.7960900	2.4512400	4.4861400	3.1335100	3.3847900	3.1562300	2.2438100	5.1687100	3.5435500	3.2784000
3.283770	3.841940	5.758530	4.380990	8.078010	3.678680	4.352640	5.064650	3.024340	2.645240	5.061310	6.063510	3.944830	3.812300	5.473770	5.097700	2.461940	4.826200	2.774210	4.408610	4.894940	3.697380	2.323460	3.828470	4.197100	3.638840	5.034500	4.108720	4.010330	5.675050	3.180390	2.512970	3.5875900	3.5001400	3.7752700	4.1579200	3.7388900	5.4370400	4.7226300	3.9724700	4.7957200	2.4452700	4.4803800	3.1327000	3.3839300	3.1545500	2.2383000	5.1567300	3.5424300	3.2732700
3.278560	3.841270	5.758240	4.380480	8.070220	3.667130	4.351410	5.063570	3.020100	2.639930	5.059300	6.060100	3.932300	3.804510	5.471320	5.096290	2.461050	4.825080	2.763920	4.407390	4.890190	3.696030	2.319890	3.823140	4.192900	3.628450	5.027490	4.101510	4.008790	5.668420	3.178320	2.512670	3.5777600	3.4942900	3.7742500	4.1566400	3.7359500	5.4366000	4.7124700	3.9689500	4.7912200	2.4430100	4.4754300	3.1318300	3.3818300	3.1533400	2.2354200	5.1541800	3.5422200	3.2710600
3.277700	3.837220	5.757610	4.379530	8.066020	3.662250	4.347430	5.062950	3.015470	2.638430	5.058570	6.054120	3.929790	3.802810	5.467220	5.087360	2.456980	4.824230	2.758770	4.407170	4.883210	3.691160	2.316980	3.819230	4.180860	3.625890	5.019020	4.101190	4.004870	5.651760	3.177030	2.501460	3.5622500	3.4848100	3.7686700	4.1502700	3.7313800	5.4214600	4.7077100	3.9679800	4.7851400	2.4424800	4.4752700	3.1246800	3.3766400	3.1482900	2.2332900	5.1502700	3.5418300	3.2649400
3.277300	3.833880	5.749570	4.373390	8.065640	3.658630	4.345780	5.057040	3.007780	2.635570	5.054380	6.048800	3.921170	3.799000	5.466410	5.079240	2.453300	4.819310	2.746910	4.407010	4.881920	3.690580	2.313120	3.818250	4.179640	3.624800	5.016600	4.100490	4.000200	5.651350	3.173280	2.500710	3.5619900	3.4818700	3.7652000	4.1484700	3.7270500	5.4025700	4.7069300	3.9674800	4.7733400	2.4420700	4.4739300	3.1224600	3.3738000	3.1424300	2.2328700	5.1467100	3.5386700	3.2634300
3.276520	3.828890	5.747710	4.371530	8.063980	3.657260	4.344780	5.032080	3.003160	2.635460	5.046890	6.042500	3.914770	3.796920	5.457490	5.069140	2.450690	4.810470	2.724890	4.404670	4.879730	3.679100	2.307500	3.812240	4.177360	3.622380	5.010200	4.093010	3.999070	5.647450	3.168600	2.500300	3.5597800	3.4723300	3.7619800	4.1479700	3.7210000	5.3972200	4.7051200	3.9663300	4.7692400	2.4416400	4.4650100	3.1170200	3.3728200	3.1423900	2.2317600	5.1440700	3.5370300	3.2618700
3.274860	3.828590	5.744770	4.369920	8.040140	3.655630	4.341530	5.031310	3.001960	2.635190	5.044940	6.041500	3.913490	3.790010	5.450530	5.066750	2.449330	4.809830	2.721190	4.404460	4.872220	3.678490	2.305400	3.807340	4.172480	3.620300	5.003490	4.092890	3.996350	5.646900	3.165250	2.499800	3.5595500	3.4681000	3.7606100	4.1459400	3.7197500	5.3968600	4.6862000	3.9569700	4.7681000	2.4366200	4.4620400	3.1153600	3.3695100	3.1408000	2.2303800	5.1393500	3.5333300	3.2608800
3.271220	3.826890	5.741380	4.368020	8.035840	3.650840	4.338020	5.029210	2.997990	2.634480	5.039880	6.036250	3.913020	3.787650	5.447170	5.060070	2.443580	4.809330	2.718060	4.402960	4.871910	3.675970	2.305390	3.807240	4.170130	3.619770	4.989060	4.092660	3.993790	5.641130	3.159610	2.494950	3.5547700	3.4678500	3.7575800	4.1419200	3.7170000	5.3918500	4.6814800	3.9551800	4.7605900	2.4360800	4.4549700	3.1044000	3.3647800	3.1403200	2.2294900	5.1366600	3.5324000	3.2570000
3.267890	3.825240	5.732330	4.365740	8.035290	3.645290	4.334420	5.028200	2.991300	2.622390	5.033840	6.033420	3.906230	3.786490	5.442600	5.056590	2.439710	4.802740	2.717930	4.371680	4.869040	3.672390	2.304620	3.798220	4.165690	3.611430	4.988310	4.086660	3.990700	5.635990	3.158740	2.494410	3.5544800	3.4636100	3.7575200	4.1415600	3.7151000	5.3907100	4.6789900	3.9447700	4.7573500	2.4345200	4.4525700	3.1018800	3.3632600	3.1320200	2.2261400	5.1349000	3.5296400	3.2539400
3.263000	3.819350	5.728690	4.365460	8.027400	3.642360	4.319950	5.019480	2.982120	2.619080	5.032170	6.032890	3.901500	3.784630	5.428550	5.056410	2.434770	4.798860	2.708850	4.368790	4.865670	3.667200	2.304100	3.797020	4.165470	3.606930	4.975280	4.082620	3.979930	5.635260	3.154720	2.491030	3.5525500	3.4615900	3.7565700	4.1369900	3.7076700	5.3803100	4.6787200	3.9243500	4.7567500	2.4334000	4.4471700	3.0996200	3.3628500	3.1268600	2.2236200	5.1253300	3.5269800	3.2537700
3.258990	3.817230	5.728460	4.359300	8.021510	3.640960	4.317300	5.006090	2.971090	2.616480	5.032070	6.028350	3.901260	3.780660	5.428210	5.054500	2.430110	4.798240	2.701780	4.353870	4.862240	3.659360	2.303990	3.793060	4.162200	3.605840	4.971120	4.081340	3.979840	5.630260	3.147600	2.485540	3.5469500	3.4584700	3.7561400	4.1346800	3.7075100	5.3630600	4.6738100	3.9236200	4.7567300	2.4331700	4.4445500	3.0968500	3.3604900	3.1228900	2.2214700	5.1153700	3.5219600	3.2527200
3.256690	3.814530	5.727920	4.355250	8.012810	3.639060	4.316210	5.005890	2.952210	2.612650	5.007560	6.023870	3.890440	3.773740	5.425490	5.052380	2.429500	4.795490	2.701350	4.353600	4.859880	3.659350	2.303570	3.792200	4.162100	3.605050	4.969240	4.070750	3.974190	5.627540	3.145820	2.484850	3.5347500	3.4569100	3.7560600	4.1342500	3.7034800	5.3578900	4.6702500	3.9224200	4.7502200	2.4303100	4.4413200	3.0943300	3.3588200	3.1212800	2.2193200	5.1075800	3.5215400	3.2517900
3.255140	3.813770	5.727190	4.348000	8.010480	3.637230	4.314940	5.005420	2.948760	2.607670	5.006330	6.021460	3.890260	3.772500	5.406120	5.037370	2.422880	4.791390	2.699950	4.346960	4.858380	3.659180	2.302490	3.789340	4.154720	3.601350	4.968860	4.070080	3.973790	5.620490	3.135680	2.482880	3.5324400	3.4556600	3.7535700	4.1316800	3.7012100	5.3492800	4.6680700	3.9112500	4.7477000	2.4271900	4.4401100	3.0879200	3.3344000	3.1208900	2.2189200	5.1046400	3.5214000	3.2450300
3.251980	3.813050	5.718000	4.332610	7.998260	3.636750	4.314450	5.004280	2.948740	2.603960	5.005240	6.019430	3.889010	3.751710	5.398060	5.015800	2.420200	4.790740	2.698350	4.343580	4.858130	3.659130	2.302450	3.783480	4.149310	3.601290	4.964520	4.069780	3.973480	5.610480	3.126650	2.473940	3.5314800	3.4510500	3.7505000	4.1297100	3.6914700	5.3431500	4.6644800	3.9018400	4.7468100	2.4259300	4.4373500	3.0792400	3.3279000	3.1179600	2.2169700	5.0937800	3.5192200	3.2428800
3.251650	3.809650	5.717300	4.331560	7.995250	3.635900	4.312460	5.003890	2.948150	2.602270	5.004490	6.015860	3.884610	3.751010	5.390300	5.010260	2.419070	4.787450	2.694200	4.330600	4.856770	3.653400	2.292570	3.780650	4.148690	3.597730	4.963480	4.069250	3.971370	5.609900	3.119510	2.469900	3.5310200	3.4484400	3.7401900	4.1276600	3.6749200	5.3395700	4.6629300	3.8995300	4.7449700	2.4248700	4.4371000	3.0785400	3.3193900	3.1110500	2.2099000	5.0920000	3.5185200	3.2418500
3.249160	3.805910	5.712470	4.324980	7.994440	3.633150	4.309550	4.998290	2.944030	2.596880	5.002010	6.011850	3.880160	3.747000	5.387830	4.997140	2.409350	4.775540	2.690840	4.325020	4.850800	3.632320	2.291890	3.779490	4.144450	3.595890	4.958760	4.068510	3.970140	5.600970	3.113040	2.466430	3.5253700	3.4472600	3.7379200	4.1198700	3.6737200	5.3334100	4.6582500	3.8940000	4.7421100	2.4226200	4.4352800	3.0770200	3.3075400	3.1075900	2.2080000	5.0827900	3.5176300	3.2415600
3.248710	3.797150	5.710650	4.313820	7.985540	3.627610	4.301860	4.974910	2.943980	2.596190	4.993950	6.009470	3.876040	3.746770	5.386400	4.994160	2.407910	4.770520	2.685320	4.309650	4.849760	3.629660	2.283990	3.777770	4.143660	3.595380	4.954880	4.067000	3.967200	5.593230	3.108870	2.463150	3.5246200	3.4434200	3.7238800	4.1164700	3.6732900	5.3327100	4.6558100	3.8928800	4.7403300	2.4167000	4.4322200	3.0764600	3.2966200	3.1066000	2.2077000	5.0792400	3.5123800	3.2383500
3.242680	3.792390	5.708700	4.312960	7.970510	3.624110	4.301200	4.970220	2.939030	2.595620	4.992130	5.998410	3.876010	3.746380	5.378620	4.988020	2.405400	4.769050	2.684200	4.305870	4.844750	3.626430	2.281580	3.774490	4.142900	3.590190	4.941810	4.066080	3.966250	5.590030	3.108450	2.460910	3.5242500	3.4432100	3.7201400	4.1129200	3.6731800	5.3324600	4.6546600	3.8921000	4.7388200	2.4162400	4.4302000	3.0754600	3.2966100	3.0962700	2.2052900	5.0785200	3.5083100	3.2372700
3.242220	3.788100	5.707620	4.309030	7.967880	3.623330	4.288380	4.969580	2.935260	2.592240	4.990950	5.997750	3.874110	3.744900	5.377600	4.984290	2.404200	4.763090	2.673930	4.304670	4.843760	3.620750	2.279570	3.768380	4.134250	3.579760	4.936390	4.051840	3.965280	5.582970	3.105100	2.460260	3.5239100	3.4423800	3.7188500	4.1127400	3.6717600	5.3255800	4.6542100	3.8883600	4.7380300	2.4117600	4.4258900	3.0700500	3.2887500	3.0962100	2.2035100	5.0740700	3.5082000	3.2343400
3.241400	3.786730	5.706630	4.302460	7.962260	3.616840	4.286860	4.961790	2.933350	2.591820	4.987630	5.992470	3.872390	3.736990	5.375820	4.980410	2.402940	4.759370	2.671300	4.301350	4.838300	3.614930	2.278030	3.762570	4.133670	3.575610	4.936090	4.050620	3.962510	5.575680	3.101730	2.457110	3.5189000	3.4414700	3.7136800	4.1121700	3.6657700	5.3227900	4.6455500	3.8850100	4.7363500	2.4110100	4.4156900	3.0698000	3.2884900	3.0940800	2.2022900	5.0699900	3.5064600	3.2211000
3.239750	3.783380	5.704850	4.301940	7.953330	3.615510	4.285580	4.956340	2.933090	2.590020	4.986970	5.991040	3.865710	3.731650	5.372250	4.978970	2.399130	4.755050	2.669930	4.295960	4.837140	3.614370	2.276630	3.760090	4.133180	3.574510	4.931440	4.050390	3.962350	5.574630	3.099530	2.455910	3.5178300	3.4393600	3.7092300	4.1111400	3.6642100	5.3224700	4.6406200	3.8850100	4.7213800	2.3982900	4.4113700	3.0633900	3.2880300	3.0927100	2.2021400	5.0547800	3.5048500	3.2201800
3.235980	3.783260	5.704090	4.300780	7.938080	3.607420	4.283210	4.954510	2.927260	2.576450	4.986760	5.985350	3.847150	3.728950	5.368210	4.971120	2.397080	4.739260	2.668730	4.293790	4.833090	3.611980	2.275820	3.759480	4.130900	3.571680	4.930760	4.041010	3.949290	5.565480	3.094920	2.454800	3.5160900	3.4337000	3.7088800	4.1110200	3.6639800	5.3172800	4.6397600	3.8849700	4.7196800	2.3934900	4.4086800	3.0622500	3.2858400	3.0923600	2.2004800	5.0535400	3.5047100	3.2200900
3.235340	3.776420	5.693520	4.297650	7.936820	3.605820	4.279020	4.954190	2.925220	2.574430	4.983270	5.979670	3.845660	3.728680	5.360810	4.966440	2.393840	4.738680	2.667530	4.272940	4.827990	3.604400	2.274790	3.757480	4.129260	3.571470	4.926370	4.040430	3.948400	5.564520	3.094720	2.447490	3.5124100	3.4268700	3.7058600	4.1091800	3.6631000	5.3105800	4.6300000	3.8812100	4.7178200	2.3919800	4.4082100	3.0603200	3.2853300	3.0916200	2.1980000	5.0442000	3.4974800	3.2161900
3.228810	3.774240	5.685620	4.295730	7.932940	3.605440	4.277560	4.951160	2.923840	2.573380	4.981660	5.976780	3.841060	3.727330	5.360670	4.960190	2.390280	4.735100	2.664220	4.268900	4.824950	3.603310	2.266840	3.756710	4.125650	3.570100	4.925280	4.039510	3.947950	5.557770	3.086740	2.442660	3.5051400	3.4223000	3.7055200	4.1085700	3.6534600	5.3077000	4.6293200	3.8808800	4.7154100	2.3865800	4.4055400	3.0601600	3.2825300	3.0827700	2.1972800	5.0436700	3.4963900	3.2091200
3.225590	3.770500	5.679420	4.295260	7.911830	3.590340	4.277550	4.944920	2.923470	2.569070	4.975490	5.974060	3.826510	3.724660	5.358660	4.957860	2.388430	4.733860	2.664200	4.263560	4.824560	3.601190	2.266250	3.752690	4.124660	3.568470	4.924210	4.037470	3.943660	5.556520	3.083860	2.441300	3.4919200	3.4204800	3.6980700	4.1071600	3.6506300	5.2962100	4.6196200	3.8792700	4.7139300	2.3865700	4.4016300	3.0573700	3.2822300	3.0816900	2.1957600	5.0336600	3.4918900	3.2056400
3.222520	3.769510	5.676330	4.293120	7.903310	3.582140	4.273560	4.936330	2.923010	2.568570	4.974220	5.972740	3.824550	3.723250	5.354690	4.949760	2.386070	4.733420	2.663730	4.256300	4.821920	3.593750	2.264610	3.751840	4.115350	3.567430	4.921320	4.037240	3.942700	5.554460	3.078000	2.440350	3.4909000	3.4041300	3.6882500	4.1065800	3.6480300	5.2887600	4.6173100	3.8662000	4.7111100	2.3840200	4.4008600	3.0566000	3.2821400	3.0805900	2.1947100	5.0333600	3.4889700	3.1964500
3.218980	3.767940	5.670580	4.282240	7.898020	3.581080	4.271370	4.934950	2.920870	2.568060	4.969670	5.959500	3.819310	3.722020	5.348870	4.945610	2.381690	4.728800	2.660510	4.252610	4.821020	3.592130	2.261630	3.750420	4.107900	3.563210	4.914940	4.034940	3.935610	5.546230	3.077680	2.435380	3.4813700	3.4016400	3.6804300	4.1060500	3.6470500	5.2714200	4.6156600	3.8619900	4.7094600	2.3826800	4.3990900	3.0558000	3.2813300	3.0802300	2.1887200	5.0330700	3.4884700	3.1931200
3.217340	3.764710	5.668310	4.276650	7.891270	3.573480	4.262100	4.929520	2.919120	2.567570	4.966880	5.952560	3.816610	3.717310	5.334860	4.944320	2.378140	4.727100	2.659450	4.249390	4.817110	3.591450	2.260340	3.749940	4.104070	3.560270	4.913120	4.033610	3.932410	5.540650	3.073650	2.434570	3.4703700	3.3972900	3.6776500	4.1058700	3.6470200	5.2703800	4.6145500	3.8607600	4.6973200	2.3814400	4.3990000	3.0556300	3.2737000	3.0711100	2.1886900	5.0267700	3.4860400	3.1846700
3.215400	3.763200	5.665400	4.273510	7.878140	3.570250	4.243370	4.926790	2.913650	2.565990	4.966750	5.948500	3.809590	3.715300	5.334020	4.935970	2.377950	4.721460	2.656500	4.247780	4.816470	3.590750	2.258470	3.743390	4.097990	3.551750	4.912750	4.033440	3.931990	5.536310	3.067060	2.434520	3.4646000	3.3929300	3.6727800	4.1039700	3.6406200	5.2696400	4.6103300	3.8580900	4.6960200	2.3809500	4.3971200	3.0552100	3.2728300	3.0683100	2.1850500	5.0229100	3.4825500	3.1825800
3.207930	3.758960	5.660080	4.269400	7.877070	3.568380	4.240850	4.926090	2.907360	2.563780	4.965370	5.943970	3.797710	3.697890	5.332980	4.934520	2.371350	4.719110	2.642090	4.247390	4.810340	3.590280	2.256360	3.740240	4.097980	3.548360	4.910670	4.031950	3.931240	5.535100	3.064080	2.431320	3.4564600	3.3871800	3.6723300	4.1030800	3.6370000	5.2489300	4.6045100	3.8572700	4.6944300	2.3803900	4.3947800	3.0549600	3.2727300	3.0654800	2.1821700	5.0191600	3.4802600	3.1801400
3.202550	3.753330	5.657410	4.259510	7.862050	3.567940	4.239700	4.924770	2.905420	2.558890	4.962070	5.940950	3.797610	3.697200	5.325900	4.931980	2.369750	4.716270	2.637520	4.243130	4.797980	3.589680	2.252050	3.737820	4.095310	3.546250	4.891540	4.030130	3.926800	5.534250	3.057150	2.430340	3.4487800	3.3871600	3.6719000	4.0976000	3.6292900	5.2478200	4.6020600	3.8520700	4.6836700	2.3775000	4.3921500	3.0529500	3.2678600	3.0653700	2.1806800	4.9996400	3.4783000	3.1781100
3.197080	3.752940	5.653090	4.259410	7.860740	3.567640	4.238450	4.912300	2.904810	2.556380	4.956980	5.938030	3.778590	3.696560	5.322540	4.923790	2.369140	4.706900	2.636770	4.239520	4.788010	3.587730	2.251380	3.734220	4.091390	3.544230	4.888900	4.027750	3.923670	5.531760	3.056290	2.423790	3.4456400	3.3822100	3.6718700	4.0962800	3.6263100	5.2430800	4.5996800	3.8484300	4.6782200	2.3759700	4.3806200	3.0523200	3.2662900	3.0551000	2.1725300	4.9987400	3.4712800	3.1766600
3.196330	3.752260	5.639890	4.258410	7.845850	3.566580	4.232350	4.912110	2.895750	2.553190	4.956940	5.935680	3.775640	3.694570	5.320450	4.899870	2.366100	4.702500	2.635270	4.236590	4.786960	3.575780	2.248340	3.733270	4.086240	3.532930	4.884440	4.019360	3.923590	5.529240	3.053720	2.423560	3.4453300	3.3801200	3.6702200	4.0857400	3.6260200	5.2399200	4.5992200	3.8477800	4.6765900	2.3756400	4.3768200	3.0464300	3.2628900	3.0535900	2.1720700	4.9952900	3.4688800	3.1754600
3.195050	3.751670	5.636730	4.251700	7.842820	3.562200	4.230930	4.891630	2.894950	2.553010	4.940760	5.923550	3.771500	3.693790	5.320230	4.897240	2.362900	4.700130	2.631530	4.228980	4.784350	3.573890	2.246860	3.732000	4.085380	3.527940	4.879080	4.019180	3.922280	5.526130	3.049440	2.423540	3.4446100	3.3773800	3.6685300	4.0795900	3.6238200	5.2377800	4.5987900	3.8431900	4.6729400	2.3728000	4.3739800	3.0376400	3.2625700	3.0527000	2.1713600	4.9952700	3.4686000	3.1754100
3.194160	3.739200	5.620500	4.248780	7.838660	3.557350	4.215650	4.888500	2.894660	2.550670	4.935860	5.918560	3.769330	3.693380	5.314160	4.895160	2.362440	4.697230	2.629620	4.228700	4.784050	3.571250	2.238870	3.729230	4.082550	3.523680	4.877010	4.018260	3.916600	5.522090	3.049080	2.421290	3.4324500	3.3667200	3.6668700	4.0770100	3.6219000	5.2347000	4.5947300	3.8412000	4.6723100	2.3682600	4.3690100	3.0372400	3.2612000	3.0513900	2.1708500	4.9942800	3.4668100	3.1706500
3.191640	3.739010	5.613430	4.247660	7.815440	3.557100	4.211720	4.887330	2.894060	2.547770	4.931260	5.911800	3.767290	3.691770	5.314080	4.893670	2.359910	4.696740	2.627860	4.226770	4.780640	3.566130	2.232080	3.726890	4.080620	3.523500	4.876000	4.009510	3.915470	5.517280	3.048260	2.420490	3.4288800	3.3648400	3.6668000	4.0679400	3.6149800	5.2222100	4.5764600	3.8387400	4.6722700	2.3672700	4.3635400	3.0360400	3.2580800	3.0438900	2.1707700	4.9936400	3.4659600	3.1704000
3.186850	3.738510	5.606260	4.244700	7.812600	3.552960	4.206520	4.881410	2.887940	2.543320	4.929490	5.906000	3.764780	3.690740	5.313800	4.891540	2.357280	4.689280	2.623180	4.220920	4.775630	3.565450	2.226160	3.725680	4.072540	3.521030	4.873300	4.007190	3.914450	5.517230	3.047590	2.417480	3.4233700	3.3635600	3.6656800	4.0577900	3.5952000	5.2189300	4.5759900	3.8374000	4.6722300	2.3669800	4.3635300	3.0346200	3.2526600	3.0434100	2.1697900	4.9927000	3.4652300	3.1698100
3.184240	3.732680	5.605430	4.244350	7.782280	3.548680	4.203390	4.875040	2.884640	2.539130	4.928940	5.904490	3.763590	3.688240	5.311620	4.885940	2.357120	4.688610	2.622660	4.219740	4.774810	3.556560	2.225060	3.725520	4.071270	3.519160	4.869670	3.998040	3.912170	5.516270	3.038680	2.416860	3.4212000	3.3563800	3.6642700	4.0500900	3.5928400	5.2155700	4.5685200	3.8356000	4.6712400	2.3661800	4.3618400	3.0273500	3.2521000	3.0426600	2.1697400	4.9867700	3.4648100	3.1653700
3.182620	3.730730	5.603420	4.244290	7.774910	3.548320	4.200450	4.874640	2.881410	2.537990	4.928740	5.902250	3.756960	3.678990	5.310170	4.879910	2.356360	4.684020	2.621850	4.219380	4.774600	3.554730	2.220940	3.724650	4.069730	3.518980	4.867720	3.997240	3.910390	5.516130	3.036970	2.415810	3.4194000	3.3542800	3.6627700	4.0489200	3.5877900	5.2135400	4.5670100	3.8318600	4.6629000	2.3596100	4.3582400	3.0271800	3.2513800	3.0372500	2.1681600	4.9837300	3.4640100	3.1626700
3.179330	3.727840	5.600200	4.244120	7.774860	3.544370	4.181370	4.874440	2.878280	2.527640	4.924230	5.895130	3.748720	3.671110	5.302540	4.874710	2.352100	4.682550	2.616510	4.212100	4.772120	3.550420	2.220920	3.723530	4.068400	3.510340	4.863170	3.995860	3.909240	5.515430	3.034310	2.414490	3.4143500	3.3542300	3.6578500	4.0417300	3.5836800	5.2064800	4.5596100	3.8280700	4.6489600	2.3560600	4.3571700	3.0244500	3.2473100	3.0339800	2.1666600	4.9773100	3.4598700	3.1605600
3.178040	3.726410	5.570530	4.242600	7.765810	3.543980	4.179380	4.872850	2.873210	2.526430	4.919840	5.895000	3.746200	3.670250	5.293980	4.869710	2.350780	4.678360	2.613200	4.204830	4.772090	3.549190	2.220330	3.718210	4.058420	3.506330	4.860020	3.992270	3.908340	5.503070	3.034080	2.410110	3.4114500	3.3499800	3.6563800	4.0408700	3.5831300	5.2060200	4.5579800	3.8256400	4.6482600	2.3558900	4.3566400	3.0235700	3.2462900	3.0299500	2.1652900	4.9738600	3.4565700	3.1602400
3.164910	3.724250	5.568790	4.242000	7.764340	3.541450	4.175090	4.870870	2.872430	2.524920	4.916460	5.887760	3.745650	3.665620	5.284900	4.868900	2.348650	4.674050	2.611550	4.203650	4.770870	3.548410	2.214790	3.717030	4.054240	3.498870	4.853200	3.992080	3.905990	5.502850	3.031480	2.406160	3.4103700	3.3497100	3.6530200	4.0378300	3.5808700	5.2032400	4.5373600	3.8140800	4.6482000	2.3557900	4.3448500	3.0143100	3.2460200	3.0299300	2.1569900	4.9696600	3.4557300	3.1591100
3.164200	3.723980	5.568750	4.234810	7.760240	3.534850	4.171320	4.865830	2.871910	2.524910	4.913890	5.886130	3.744650	3.661580	5.284210	4.857190	2.347280	4.670420	2.609720	4.197940	4.761740	3.548390	2.208320	3.716870	4.053430	3.496240	4.850640	3.991920	3.904190	5.475700	3.027140	2.403140	3.4097500	3.3496700	3.6431000	4.0347400	3.5805300	5.1987700	4.5373400	3.8121400	4.6457100	2.3527400	4.3413100	3.0137900	3.2448300	3.0245100	2.1559800	4.9672400	3.4556500	3.1588400
3.162800	3.719170	5.567050	4.226350	7.741080	3.534420	4.167070	4.859100	2.870340	2.524250	4.909430	5.884810	3.742200	3.657710	5.281520	4.848500	2.344440	4.668120	2.605990	4.197300	4.757180	3.546180	2.207570	3.711560	4.050090	3.496220	4.849950	3.989750	3.904160	5.474930	3.019790	2.397830	3.4094800	3.3480200	3.6401500	4.0289400	3.5784200	5.1963800	4.5327400	3.8090900	4.6413300	2.3524700	4.3390400	3.0112000	3.2394700	3.0234100	2.1555600	4.9635500	3.4503400	3.1582900
3.159040	3.713310	5.565510	4.221440	7.740520	3.532670	4.162910	4.857240	2.869590	2.523640	4.907200	5.882500	3.731350	3.651770	5.276180	4.845360	2.342860	4.667940	2.595260	4.186260	4.747950	3.543810	2.207000	3.709180	4.037880	3.480520	4.849240	3.989620	3.903350	5.471200	3.014140	2.393830	3.4086300	3.3421100	3.6333800	4.0192800	3.5764300	5.1902100	4.5298800	3.8079800	4.6375400	2.3519100	4.3360000	3.0110300	3.2387400	3.0150800	2.1548100	4.9593700	3.4493300	3.1577600
3.158930	3.709580	5.561800	4.220800	7.736910	3.530470	4.158380	4.853500	2.859910	2.520400	4.905470	5.873530	3.727890	3.650800	5.274430	4.835430	2.338180	4.665880	2.593390	4.177300	4.735390	3.543360	2.206430	3.703410	4.034920	3.478370	4.847760	3.987900	3.903080	5.460570	3.011700	2.392450	3.4041700	3.3403100	3.6313800	4.0140800	3.5731000	5.1858500	4.5263700	3.8046200	4.6291800	2.3482200	4.3251000	3.0078000	3.2370200	3.0141300	2.1539700	4.9585200	3.4432800	3.1572000
3.156430	3.706130	5.559510	4.220030	7.735780	3.527670	4.156090	4.851760	2.859550	2.512650	4.905010	5.870470	3.725870	3.650330	5.266460	4.833960	2.336620	4.663610	2.590320	4.175510	4.730970	3.542110	2.205310	3.701840	4.031730	3.477440	4.839710	3.982570	3.883790	5.457220	3.010190	2.392090	3.4040000	3.3377900	3.6278300	4.0037700	3.5718000	5.1797700	4.5256400	3.8043000	4.6235000	2.3472500	4.3177100	3.0051000	3.2339800	3.0140900	2.1531500	4.9573600	3.4409800	3.1567700
3.155110	3.700760	5.553750	4.208870	7.730550	3.525250	4.154430	4.846820	2.856720	2.509830	4.903170	5.850250	3.718570	3.648310	5.265370	4.832890	2.330170	4.661320	2.581810	4.164470	4.712250	3.541370	2.202990	3.700120	4.029920	3.472220	4.839680	3.982300	3.881150	5.455930	3.009630	2.390890	3.3983600	3.3346100	3.6257400	4.0029100	3.5701300	5.1774900	4.5202400	3.7994500	4.6212600	2.3462000	4.3169300	3.0040100	3.2328000	3.0138700	2.1526500	4.9561300	3.4391700	3.1545300
3.149850	3.699040	5.549440	4.205600	7.730240	3.518930	4.154360	4.842200	2.851850	2.509050	4.899430	5.850120	3.716190	3.646140	5.254970	4.828470	2.328600	4.656470	2.581230	4.159750	4.707200	3.541040	2.200090	3.691930	4.027080	3.468690	4.837150	3.979810	3.880760	5.443380	3.008900	2.386930	3.3979300	3.3300800	3.6243700	4.0018200	3.5696400	5.1648200	4.5151800	3.7929100	4.6076400	2.3429100	4.3142600	3.0001700	3.2308900	3.0083900	2.1523200	4.9515100	3.4385600	3.1439000
3.148030	3.695770	5.537290	4.202950	7.722420	3.517080	4.145530	4.839930	2.848070	2.509050	4.892880	5.849220	3.714410	3.645840	5.254760	4.823740	2.326440	4.654860	2.580320	4.158710	4.701990	3.538230	2.198260	3.690220	4.026040	3.464840	4.826830	3.965710	3.876350	5.429140	3.007930	2.384900	3.3892200	3.3264200	3.6107000	3.9988500	3.5629600	5.1511800	4.5075500	3.7922500	4.6067800	2.3421400	4.3127100	2.9995300	3.2291000	3.0062100	2.1498400	4.9504300	3.4384900	3.1437400
3.140200	3.689470	5.536280	4.196140	7.720270	3.516700	4.144960	4.836840	2.847140	2.497570	4.891480	5.844850	3.712620	3.645320	5.251150	4.821130	2.318330	4.653590	2.579100	4.155950	4.700910	3.538020	2.196730	3.688000	4.022900	3.456040	4.819820	3.965350	3.873600	5.422350	3.003290	2.382670	3.3815700	3.3247200	3.6063000	3.9958200	3.5595800	5.1480600	4.5044900	3.7877400	4.6060700	2.3380400	4.3117800	2.9975200	3.2282600	3.0052100	2.1494700	4.9465800	3.4382800	3.1424200
3.137790	3.689120	5.532010	4.193590	7.712090	3.515030	4.138220	4.834830	2.843150	2.496210	4.889690	5.840600	3.709820	3.641530	5.233150	4.818430	2.317700	4.650540	2.575950	4.152900	4.693510	3.532870	2.192680	3.683380	4.019760	3.449300	4.812960	3.963020	3.873370	5.416880	3.003280	2.382330	3.3772000	3.3230500	3.6022400	3.9939500	3.5595600	5.1475400	4.5000100	3.7865900	4.6059400	2.3354300	4.3087900	2.9910200	3.2273400	3.0025600	2.1488200	4.9456100	3.4338800	3.1378100
3.135990	3.680940	5.529310	4.186610	7.703820	3.514960	4.136220	4.833450	2.840020	2.495650	4.882560	5.838890	3.708290	3.635950	5.231790	4.812980	2.312570	4.648240	2.574080	4.149550	4.692900	3.526600	2.192150	3.682960	4.019140	3.447710	4.812050	3.958270	3.872940	5.415380	3.002960	2.379670	3.3770400	3.3192300	3.5953000	3.9921000	3.5575000	5.1417700	4.4942000	3.7854800	4.6006500	2.3349100	4.3082900	2.9864900	3.2260400	3.0013900	2.1461500	4.9440600	3.4189900	3.1341200
3.135010	3.678100	5.513280	4.184610	7.698640	3.509840	4.133450	4.832810	2.838790	2.493940	4.871280	5.831390	3.703050	3.633590	5.221950	4.811240	2.308310	4.647130	2.566370	4.148710	4.690470	3.524290	2.191260	3.681960	4.009800	3.439940	4.807750	3.954150	3.872900	5.414340	2.997420	2.377340	3.3756300	3.3190700	3.5952400	3.9916000	3.5497600	5.1342400	4.4874900	3.7850400	4.5985900	2.3348400	4.3073200	2.9839500	3.2253900	3.0003300	2.1408200	4.9418300	3.4073700	3.1335800
3.130750	3.677490	5.509050	4.179760	7.690000	3.507290	4.133260	4.830340	2.833310	2.488440	4.870580	5.830770	3.694090	3.625480	5.220560	4.805630	2.304070	4.646430	2.564960	4.133020	4.690240	3.521960	2.190890	3.680360	4.006170	3.438320	4.807690	3.950020	3.872520	5.411500	2.993530	2.377280	3.3740400	3.3111200	3.5933000	3.9867800	3.5490200	5.1083000	4.4812400	3.7795500	4.5982500	2.3309600	4.3037300	2.9824900	3.2249500	2.9969900	2.1406700	4.9406300	3.4052300	3.1323100
3.128000	3.673340	5.507440	4.173320	7.688110	3.505410	4.132850	4.816530	2.829560	2.486610	4.869520	5.823660	3.684090	3.622480	5.220170	4.794020	2.300250	4.646230	2.559250	4.132350	4.688200	3.519540	2.181070	3.678010	4.003920	3.431660	4.803330	3.947620	3.871850	5.409770	2.989490	2.376720	3.3738400	3.3100100	3.5838200	3.9862900	3.5442500	5.0962500	4.4760700	3.7752600	4.5966700	2.3302300	4.3028600	2.9823100	3.2205900	2.9941300	2.1394200	4.9391500	3.4009200	3.1300200
3.125850	3.673250	5.507390	4.163800	7.675230	3.504530	4.131150	4.815350	2.821900	2.484650	4.868880	5.817770	3.683280	3.619200	5.219640	4.783810	2.299940	4.644180	2.555350	4.128890	4.687500	3.518290	2.180670	3.677320	4.002080	3.429760	4.798710	3.944580	3.870820	5.408970	2.976010	2.372610	3.3726900	3.3061900	3.5827100	3.9817100	3.5436300	5.0906800	4.4760000	3.7744800	4.5947900	2.3249000	4.2976600	2.9801200	3.2173100	2.9914000	2.1387600	4.9213900	3.4003000	3.1296400
3.122390	3.666320	5.503180	4.159460	7.674720	3.495580	4.124870	4.814260	2.815740	2.483700	4.854600	5.817440	3.680340	3.611380	5.213170	4.774160	2.296120	4.641940	2.551620	4.126490	4.679320	3.516600	2.179670	3.672240	4.001230	3.429380	4.798530	3.939260	3.868990	5.403340	2.973920	2.371080	3.3708800	3.2998100	3.5818300	3.9809400	3.5434900	5.0834300	4.4736100	3.7740500	4.5937500	2.3245100	4.2873100	2.9772300	3.2099400	2.9889900	2.1378300	4.9143700	3.3975600	3.0976000
3.120010	3.664100	5.502030	4.159450	7.668180	3.493170	4.120220	4.803040	2.810680	2.481410	4.850020	5.815850	3.671490	3.610990	5.212530	4.772640	2.295920	4.641540	2.551500	4.124640	4.675530	3.516020	2.175340	3.671930	4.001180	3.426590	4.798270	3.937800	3.868000	5.400600	2.973070	2.368790	3.3703300	3.2986900	3.5785600	3.9805400	3.5417600	5.0786300	4.4632300	3.7724300	4.5890400	2.3220000	4.2868200	2.9753800	3.2063800	2.9870000	2.1376800	4.9090000	3.3922800	3.0971000
3.112060	3.663330	5.500100	4.153670	7.653240	3.485970	4.105980	4.789820	2.809990	2.476290	4.846610	5.809660	3.670750	3.609980	5.211710	4.769730	2.294250	4.637640	2.551090	4.124560	4.674970	3.506200	2.174760	3.669300	3.992480	3.421900	4.796600	3.935230	3.861430	5.393510	2.971350	2.368710	3.3698400	3.2932500	3.5775300	3.9797400	3.5394600	5.0765000	4.4559400	3.7716500	4.5888300	2.3164100	4.2797200	2.9750200	3.2024100	2.9867400	2.1355900	4.9073300	3.3862900	3.0926700
3.112040	3.659310	5.496020	4.153570	7.644900	3.483830	4.101940	4.789540	2.808650	2.468510	4.846170	5.805070	3.668770	3.604400	5.201580	4.768590	2.291460	4.633350	2.546630	4.115910	4.665770	3.504930	2.169850	3.668150	3.991660	3.419000	4.794320	3.934860	3.853710	5.388030	2.960010	2.368600	3.3684700	3.2871900	3.5768200	3.9768500	3.5375800	5.0732800	4.4543600	3.7696600	4.5820500	2.3130100	4.2788500	2.9717400	3.1968700	2.9825400	2.1322200	4.8965800	3.3822700	3.0872000
3.107430	3.658320	5.495940	4.142960	7.641310	3.482390	4.101860	4.789190	2.804780	2.467530	4.845090	5.798720	3.668570	3.604300	5.199650	4.768400	2.286880	4.631790	2.541320	4.113060	4.654460	3.499440	2.167850	3.658180	3.990240	3.416750	4.779860	3.934710	3.849050	5.387890	2.957550	2.365090	3.3680600	3.2848900	3.5751200	3.9732000	3.5368200	5.0655700	4.4508300	3.7696600	4.5813800	2.3117600	4.2736300	2.9654400	3.1918400	2.9746000	2.1312200	4.8951300	3.3723800	3.0859500
3.106250	3.654900	5.488310	4.142700	7.634150	3.479530	4.099520	4.784820	2.802770	2.466760	4.842100	5.794910	3.653760	3.595150	5.198240	4.765410	2.286040	4.631270	2.540840	4.109770	4.642890	3.494900	2.167770	3.656740	3.988810	3.415490	4.778210	3.934650	3.844250	5.383390	2.954790	2.364820	3.3675300	3.2836000	3.5698900	3.9718200	3.5301800	5.0641000	4.4497200	3.7690500	4.5780600	2.3100700	4.2686600	2.9641000	3.1866300	2.9739300	2.1310100	4.8911400	3.3707900	3.0846900
3.105550	3.654860	5.485960	4.138690	7.626920	3.473350	4.090820	4.783260	2.801240	2.464490	4.841530	5.790360	3.644240	3.594040	5.192360	4.764680	2.284000	4.627500	2.540540	4.105670	4.642280	3.493150	2.165580	3.654960	3.986940	3.410680	4.774760	3.931580	3.839990	5.382740	2.951370	2.364060	3.3629800	3.2803700	3.5657900	3.9705500	3.5301200	5.0621900	4.4461000	3.7681400	4.5759700	2.3086000	4.2647700	2.9586600	3.1860300	2.9696300	2.1308600	4.8708200	3.3695100	3.0778900
3.105390	3.651720	5.483130	4.138520	7.624000	3.473150	4.078570	4.782780	2.800900	2.463150	4.839870	5.790200	3.633750	3.593890	5.191810	4.763290	2.282280	4.622370	2.539540	4.104570	4.641950	3.485570	2.163380	3.653550	3.986050	3.410470	4.774210	3.928330	3.838990	5.381160	2.940390	2.359520	3.3597600	3.2749700	3.5620900	3.9681600	3.5296300	5.0620000	4.4411500	3.7669300	4.5743600	2.3067300	4.2602400	2.9586100	3.1846900	2.9657100	2.1287600	4.8675100	3.3683200	3.0778900
3.104370	3.649160	5.480390	4.138350	7.616810	3.469200	4.076090	4.776900	2.800820	2.461370	4.838770	5.790040	3.632660	3.591990	5.186360	4.753280	2.281860	4.613610	2.537870	4.102680	4.641930	3.483680	2.162420	3.651510	3.985220	3.406880	4.766190	3.926800	3.836570	5.380390	2.933630	2.358670	3.3584400	3.2649600	3.5597100	3.9649400	3.5285600	5.0541800	4.4378300	3.7663700	4.5743500	2.3048500	4.2577400	2.9585500	3.1782700	2.9637500	2.1279200	4.8672800	3.3673800	3.0754300
3.098010	3.647920	5.466640	4.135500	7.612860	3.468900	4.074530	4.772680	2.798550	2.460260	4.837310	5.782350	3.632220	3.591410	5.173150	4.752050	2.281850	4.606890	2.535640	4.101620	4.636820	3.482080	2.160110	3.645490	3.984120	3.396660	4.766140	3.925880	3.835910	5.378260	2.930750	2.357310	3.3571900	3.2641100	3.5533800	3.9626500	3.5277800	5.0536700	4.4374500	3.7636000	4.5743400	2.3006700	4.2489300	2.9558300	3.1775800	2.9634200	2.1249300	4.8611700	3.3629100	3.0677200
3.096210	3.639430	5.457480	4.135440	7.610640	3.466710	4.073970	4.766950	2.796770	2.455790	4.836740	5.773800	3.627240	3.591230	5.171580	4.748760	2.281670	4.604600	2.535490	4.099690	4.634740	3.481420	2.159960	3.643160	3.981410	3.388220	4.756110	3.925760	3.829900	5.377160	2.928980	2.345160	3.3518600	3.2618400	3.5477300	3.9598500	3.5230000	5.0454600	4.4363800	3.7600300	4.5719700	2.2990700	4.2485400	2.9544300	3.1770200	2.9602900	2.1227400	4.8519300	3.3628100	3.0645300
3.094180	3.638200	5.456460	4.132060	7.603350	3.466090	4.073660	4.766350	2.796740	2.453730	4.831340	5.770030	3.622830	3.587420	5.158630	4.746380	2.279740	4.596520	2.534670	4.096690	4.623350	3.478430	2.159530	3.641400	3.981040	3.378450	4.750440	3.925000	3.829530	5.376860	2.926630	2.334940	3.3514100	3.2616700	3.5422600	3.9506000	3.5221900	5.0448300	4.4361700	3.7569100	4.5694500	2.2988600	4.2463100	2.9520000	3.1766800	2.9596900	2.1194600	4.8471800	3.3623100	3.0640500
3.093170	3.630710	5.455200	4.129650	7.601730	3.464960	4.063790	4.765110	2.794590	2.449290	4.823760	5.770020	3.621650	3.583520	5.154140	4.736860	2.276300	4.589140	2.525180	4.095750	4.619350	3.475320	2.159310	3.630660	3.971970	3.363940	4.749760	3.923430	3.823550	5.367530	2.926170	2.334830	3.3502100	3.2588400	3.5397900	3.9368300	3.5217200	5.0403900	4.4361600	3.7563600	4.5683400	2.2928400	4.2457600	2.9481000	3.1757800	2.9558300	2.1191900	4.8465800	3.3596000	3.0528800
3.093120	3.630070	5.451320	4.122040	7.592740	3.461530	4.054840	4.760000	2.789770	2.445220	4.818680	5.769060	3.620400	3.573950	5.153980	4.736530	2.272580	4.588640	2.521930	4.094420	4.619060	3.470910	2.155960	3.625690	3.969020	3.363630	4.742820	3.921940	3.819680	5.363810	2.914100	2.330930	3.3448700	3.2584800	3.5342900	3.9350100	3.5168300	5.0403500	4.4356000	3.7555000	4.5669200	2.2919100	4.2445400	2.9470200	3.1744000	2.9552700	2.1187300	4.8446700	3.3581500	3.0501900
3.092460	3.629840	5.450370	4.120830	7.591200	3.455050	4.051330	4.758840	2.788310	2.444680	4.808340	5.761700	3.620020	3.573900	5.152910	4.736370	2.269020	4.583160	2.516650	4.093940	4.611190	3.470580	2.153590	3.625240	3.959710	3.362190	4.727280	3.921190	3.818160	5.359880	2.913130	2.328640	3.3430700	3.2578200	3.5313600	3.9319700	3.5163900	5.0385700	4.4327600	3.7541800	4.5523300	2.2855200	4.2444400	2.9446700	3.1715300	2.9552200	2.1183400	4.8411200	3.3575200	3.0495400
3.082600	3.628610	5.447160	4.119560	7.585250	3.450030	4.051160	4.753330	2.784550	2.442820	4.807660	5.755230	3.617390	3.573730	5.150050	4.720890	2.265510	4.581440	2.511410	4.092840	4.608200	3.470170	2.153040	3.624870	3.957580	3.360140	4.725550	3.918280	3.815370	5.353810	2.910510	2.323590	3.3413500	3.2554100	3.5215700	3.9313700	3.5134500	5.0221400	4.4322700	3.7522000	4.5512700	2.2853400	4.2442100	2.9427800	3.1660900	2.9548700	2.1182000	4.8365500	3.3572300	3.0493400
3.080870	3.628060	5.444600	4.114270	7.568960	3.446290	4.047080	4.752990	2.783820	2.440640	4.806680	5.750600	3.612530	3.573580	5.149210	4.718500	2.265190	4.573440	2.503710	4.091720	4.607970	3.470060	2.152500	3.621040	3.950870	3.359440	4.718410	3.914400	3.814060	5.352550	2.909510	2.323400	3.3342100	3.2546700	3.5203800	3.9282300	3.5131800	5.0086300	4.4296000	3.7463500	4.5482300	2.2823100	4.2440700	2.9415100	3.1561700	2.9539200	2.1178300	4.8300300	3.3567900	3.0471800
3.077120	3.624070	5.440790	4.112480	7.565270	3.446130	4.043540	4.742370	2.782070	2.440600	4.805120	5.750320	3.611880	3.570190	5.147810	4.705560	2.264880	4.571410	2.501680	4.088870	4.603910	3.459000	2.152200	3.619970	3.949230	3.358660	4.709330	3.914310	3.813310	5.349990	2.905050	2.320770	3.3298300	3.2536400	3.5174500	3.9255500	3.5114600	5.0079800	4.4237600	3.7462000	4.5471800	2.2813000	4.2421900	2.9378200	3.1536700	2.9508800	2.1172500	4.8261800	3.3477800	3.0469700
3.076960	3.621990	5.440580	4.109110	7.559170	3.439110	4.042580	4.740820	2.775080	2.439200	4.799790	5.747290	3.609590	3.570030	5.143950	4.699680	2.264320	4.571290	2.499190	4.088690	4.596370	3.457970	2.151140	3.619390	3.938590	3.356370	4.707360	3.912670	3.810320	5.340440	2.904550	2.317220	3.3259500	3.2506300	3.5122100	3.9223200	3.5074100	5.0078700	4.4232900	3.7426100	4.5398100	2.2803900	4.2416600	2.9338700	3.1528500	2.9495200	2.1160400	4.8208500	3.3469500	3.0447500
3.076100	3.620620	5.433050	4.103830	7.544000	3.438230	4.040880	4.737820	2.774600	2.435290	4.794350	5.745800	3.608410	3.569470	5.143530	4.687750	2.261470	4.568670	2.496690	4.087990	4.595280	3.444780	2.150700	3.614250	3.933940	3.354230	4.705600	3.910050	3.810130	5.338600	2.904200	2.316540	3.3248600	3.2481500	3.5116600	3.9147300	3.5027800	5.0033100	4.4228100	3.7413700	4.5389400	2.2796000	4.2415600	2.9321500	3.1520100	2.9493600	2.1115600	4.8168800	3.3444800	3.0429700
3.075150	3.620060	5.431630	4.102650	7.541550	3.433930	4.033190	4.737420	2.769950	2.431900	4.789160	5.733830	3.606760	3.567620	5.139300	4.685480	2.261430	4.566940	2.495040	4.084810	4.590700	3.440020	2.142110	3.612770	3.930940	3.351630	4.700530	3.905770	3.809480	5.318220	2.897440	2.316070	3.3209300	3.2377100	3.5009800	3.9143900	3.5009500	4.9928500	4.4185800	3.7338500	4.5333500	2.2786200	4.2379700	2.9318800	3.1500400	2.9432000	2.1113400	4.8086900	3.3439600	3.0414400
3.065970	3.615030	5.428360	4.100610	7.518960	3.431470	4.030590	4.732770	2.756940	2.427880	4.788560	5.727800	3.600200	3.565760	5.121290	4.681560	2.261390	4.550520	2.494240	4.084420	4.584580	3.439220	2.140970	3.602680	3.930620	3.349850	4.695130	3.904630	3.808930	5.317880	2.896490	2.314800	3.3186400	3.2372900	3.5008100	3.9133000	3.4994700	4.9928200	4.4105900	3.7326100	4.5332600	2.2783000	4.2368300	2.9268400	3.1500100	2.9420300	2.0874700	4.8078000	3.3381100	3.0409000
3.057720	3.614880	5.426330	4.093270	7.507770	3.429520	4.030380	4.732640	2.755740	2.426200	4.785160	5.725710	3.599730	3.562940	5.117650	4.680930	2.260800	4.547470	2.488420	4.084190	4.584510	3.435710	2.139160	3.602040	3.927760	3.345740	4.694400	3.901430	3.802560	5.316510	2.887440	2.313840	3.3173000	3.2353000	3.4987700	3.9114400	3.4979000	4.9825200	4.4055400	3.7313000	4.5327200	2.2782800	4.2335700	2.9258900	3.1479400	2.9419300	2.0873500	4.8049200	3.3377800	3.0406700
3.055870	3.614530	5.424950	4.092580	7.504220	3.427970	4.024030	4.729650	2.755520	2.421290	4.775060	5.721560	3.598430	3.562170	5.112530	4.676900	2.254980	4.542100	2.485680	4.075640	4.583740	3.433520	2.138840	3.596600	3.922580	3.344230	4.693590	3.892790	3.802320	5.313610	2.881490	2.310820	3.3148400	3.2323600	3.4984500	3.9086900	3.4929800	4.9812400	4.3945800	3.7285300	4.5298100	2.2753000	4.2320300	2.9239400	3.1431100	2.9389400	2.0834100	4.8038400	3.3249000	3.0371800
3.055250	3.614320	5.422100	4.086390	7.501060	3.427700	4.021090	4.718410	2.753430	2.418800	4.775030	5.716590	3.590860	3.561700	5.104960	4.675290	2.253230	4.532900	2.484900	4.062640	4.581390	3.429880	2.137460	3.595150	3.918180	3.344230	4.680480	3.892430	3.799170	5.313560	2.881040	2.309720	3.3141800	3.2306400	3.4983200	3.9064100	3.4901100	4.9758600	4.3919800	3.7248100	4.5207400	2.2751700	4.2301900	2.9199500	3.1357900	2.9387500	2.0830300	4.8026500	3.3217700	3.0370200
3.053680	3.614030	5.421960	4.081380	7.492490	3.427380	4.020630	4.718170	2.750740	2.417590	4.774760	5.715190	3.587780	3.560210	5.103080	4.674220	2.252400	4.530870	2.473520	4.050120	4.579350	3.429030	2.132690	3.590390	3.917400	3.343970	4.678080	3.890150	3.796760	5.312730	2.880790	2.307240	3.3138500	3.2212800	3.4906600	3.8955000	3.4895800	4.9615200	4.3902300	3.7230300	4.5138200	2.2742900	4.2270900	2.9172000	3.1302400	2.9340400	2.0819400	4.7978100	3.3199300	3.0316800
3.048810	3.610080	5.421060	4.081230	7.481560	3.426790	4.017030	4.717390	2.750550	2.417540	4.773020	5.708250	3.587590	3.559940	5.101350	4.669420	2.247900	4.520440	2.470320	4.045210	4.575350	3.427190	2.130370	3.589970	3.912410	3.342660	4.669310	3.887960	3.784860	5.312630	2.880350	2.303370	3.3115300	3.2205600	3.4891000	3.8930700	3.4870700	4.9582300	4.3872400	3.7197400	4.5119800	2.2697300	4.2124400	2.9170600	3.1262200	2.9320700	2.0781800	4.7927900	3.3157700	3.0278000
3.048700	3.607910	5.416220	4.076090	7.478030	3.426380	4.015150	4.714670	2.750360	2.416050	4.769260	5.706640	3.585500	3.547190	5.101280	4.666450	2.244870	4.519070	2.468240	4.044760	4.564500	3.420780	2.130220	3.582520	3.909350	3.338470	4.664010	3.886290	3.783020	5.309320	2.879700	2.299230	3.3100100	3.2201400	3.4860400	3.8893800	3.4786900	4.9570800	4.3848700	3.7190700	4.5114100	2.2691900	4.2070900	2.9169900	3.1257200	2.9294900	2.0754400	4.7888400	3.3150400	3.0229500
3.048200	3.607620	5.414550	4.075320	7.477260	3.425110	4.014770	4.711300	2.749870	2.415990	4.761490	5.706160	3.582340	3.547090	5.090330	4.666110	2.241310	4.511400	2.467610	4.044650	4.559060	3.413400	2.129280	3.580640	3.909270	3.335760	4.661110	3.883560	3.782280	5.308520	2.878870	2.298320	3.3089000	3.2196700	3.4718500	3.8861500	3.4773900	4.9552300	4.3791500	3.7166500	4.5102700	2.2691200	4.2056200	2.9142900	3.1254300	2.9275100	2.0735700	4.7868200	3.3084800	3.0197300
3.045970	3.607330	5.409640	4.072900	7.470710	3.423690	4.012360	4.705750	2.749770	2.413920	4.755820	5.700490	3.574590	3.546980	5.087130	4.659330	2.236460	4.509390	2.467030	4.037270	4.557610	3.413390	2.126890	3.572880	3.905600	3.331540	4.659790	3.883460	3.771390	5.307270	2.877250	2.297400	3.2997200	3.2184900	3.4698800	3.8858500	3.4753400	4.9506500	4.3779000	3.7143400	4.5047500	2.2675900	4.2036900	2.9131100	3.1238800	2.9102200	2.0729000	4.7860100	3.3082800	3.0144600
3.042850	3.602240	5.405360	4.069540	7.466310	3.418740	4.007140	4.703500	2.746130	2.410510	4.753460	5.698670	3.574530	3.537860	5.084520	4.658720	2.236240	4.506340	2.466110	4.034540	4.551480	3.411280	2.123610	3.571530	3.886440	3.329860	4.658550	3.877520	3.769900	5.298010	2.875600	2.297380	3.2957000	3.2168900	3.4664600	3.8844300	3.4702600	4.9476700	4.3756000	3.7136800	4.4969100	2.2655500	4.2021300	2.9123300	3.1180600	2.9081200	2.0725200	4.7832600	3.3051800	3.0062000
3.042010	3.600470	5.404890	4.063210	7.465330	3.412770	4.005480	4.701690	2.745910	2.410130	4.752770	5.698080	3.571990	3.537710	5.076890	4.644680	2.231720	4.497540	2.465270	4.032610	4.550010	3.411040	2.123320	3.571270	3.881130	3.327070	4.658420	3.873750	3.766680	5.296990	2.872870	2.297030	3.2909500	3.2123000	3.4661600	3.8836800	3.4644200	4.9462400	4.3731500	3.7115000	4.4901400	2.2644800	4.1994600	2.9088800	3.1153000	2.9072500	2.0688100	4.7760700	3.2953400	3.0027300
3.041420	3.598250	5.402870	4.063130	7.458350	3.412250	3.997750	4.701610	2.735530	2.409960	4.747100	5.697520	3.569560	3.532500	5.076510	4.637280	2.230210	4.495240	2.461900	4.032310	4.546620	3.408240	2.117120	3.564100	3.876550	3.326440	4.654880	3.871250	3.764010	5.287130	2.872810	2.296270	3.2906400	3.2113600	3.4646400	3.8735100	3.4611500	4.9431400	4.3712200	3.7105900	4.4720400	2.2606300	4.1994400	2.9057600	3.1147000	2.8995400	2.0661500	4.7755000	3.2932000	3.0019600
3.037290	3.594820	5.402630	4.062600	7.455010	3.409640	3.997580	4.695720	2.735530	2.406010	4.739820	5.697170	3.566830	3.526770	5.073110	4.635250	2.223830	4.494380	2.461640	4.031240	4.532600	3.407440	2.113610	3.562050	3.870830	3.325830	4.654850	3.868790	3.761920	5.287040	2.870090	2.295630	3.2889300	3.2088100	3.4644900	3.8705700	3.4573700	4.9334000	4.3620100	3.7105800	4.4713100	2.2594800	4.1881500	2.9041800	3.1110200	2.8961000	2.0641400	4.7737800	3.2884100	3.0001700
3.035890	3.591180	5.399070	4.054200	7.449240	3.408480	3.994110	4.692750	2.731660	2.404130	4.738310	5.689370	3.565480	3.522930	5.062260	4.634030	2.223700	4.491400	2.460240	4.030420	4.528340	3.407280	2.113360	3.559160	3.865700	3.321240	4.653240	3.867160	3.760650	5.286210	2.869250	2.295170	3.2881600	3.2083200	3.4579800	3.8699700	3.4566600	4.9333100	4.3607100	3.7104700	4.4658600	2.2582700	4.1779200	2.9035700	3.1072600	2.8958100	2.0616700	4.7728100	3.2861800	2.9943000
3.035670	3.590580	5.397430	4.052020	7.443520	3.407670	3.993240	4.692720	2.729900	2.403530	4.723810	5.681920	3.564530	3.521650	5.053770	4.620400	2.221780	4.487500	2.458370	4.029930	4.521320	3.407040	2.112200	3.556090	3.858780	3.316170	4.653100	3.866360	3.757130	5.285680	2.866560	2.293820	3.2791400	3.2079100	3.4513000	3.8646000	3.4551000	4.9322500	4.3553800	3.7086600	4.4597400	2.2552100	4.1707600	2.9033800	3.1036600	2.8921300	2.0613400	4.7684500	3.2789200	2.9906400
3.032920	3.589880	5.395410	4.051470	7.435270	3.406090	3.991570	4.692700	2.717990	2.398220	4.713730	5.672260	3.558520	3.514040	5.048890	4.613470	2.220920	4.487330	2.453830	4.027110	4.519410	3.402100	2.109250	3.553330	3.857580	3.313810	4.652110	3.863510	3.756120	5.285050	2.865450	2.293040	3.2650400	3.2069700	3.4462800	3.8627500	3.4537500	4.9288800	4.3540700	3.7047900	4.4596500	2.2542700	4.1697500	2.9016500	3.0958000	2.8906300	2.0584500	4.7656000	3.2656700	2.9902500
3.027460	3.588750	5.393150	4.045040	7.432230	3.402860	3.990140	4.677110	2.717800	2.395650	4.707030	5.669240	3.556060	3.504730	5.046490	4.611140	2.220100	4.479380	2.448300	4.024340	4.516380	3.401850	2.108680	3.552270	3.855010	3.312530	4.650240	3.862450	3.755350	5.281810	2.863240	2.292760	3.2624600	3.1991700	3.4384900	3.8583600	3.4517800	4.9281300	4.3431300	3.7045200	4.4562600	2.2526100	4.1690700	2.8975900	3.0945500	2.8895500	2.0578200	4.7646900	3.2652300	2.9863300
3.026170	3.583940	5.392170	4.041700	7.422410	3.401570	3.984600	4.669100	2.713080	2.388440	4.687000	5.657950	3.555660	3.504110	5.044880	4.604590	2.219820	4.477580	2.445150	4.010280	4.513430	3.397670	2.105070	3.550490	3.853920	3.302230	4.642320	3.860050	3.751200	5.278030	2.861330	2.292510	3.2581500	3.1918300	3.4368700	3.8581500	3.4466100	4.9199700	4.3422200	3.6996100	4.4539700	2.2517400	4.1688500	2.8963200	3.0934100	2.8893100	2.0548700	4.7587000	3.2643700	2.9847500
3.023430	3.583710	5.391990	4.039450	7.422100	3.399100	3.984040	4.668900	2.711970	2.387370	4.683210	5.651120	3.550930	3.502970	5.034580	4.597930	2.217570	4.474530	2.440390	4.007210	4.509120	3.393520	2.103770	3.549910	3.844940	3.300380	4.638690	3.859210	3.748320	5.277430	2.861280	2.287740	3.2580200	3.1917800	3.4329900	3.8499500	3.4426700	4.9197300	4.3413700	3.6890900	4.4518400	2.2510000	4.1650400	2.8950700	3.0929600	2.8887800	2.0496800	4.7552100	3.2635300	2.9803200
3.023040	3.579070	5.391500	4.036930	7.421750	3.393260	3.982440	4.668220	2.707490	2.385150	4.678730	5.650780	3.549820	3.493760	5.029280	4.597880	2.213140	4.474090	2.437580	4.005970	4.508640	3.391870	2.102280	3.549340	3.839600	3.299240	4.635520	3.855080	3.746280	5.275150	2.859850	2.284260	3.2563900	3.1881700	3.4281500	3.8406900	3.4403600	4.9043600	4.3409700	3.6880700	4.4504800	2.2502800	4.1612400	2.8939400	3.0917700	2.8874900	2.0486800	4.7515400	3.2622700	2.9800700
3.018600	3.577580	5.390280	4.028620	7.418220	3.387750	3.979710	4.656940	2.707410	2.382750	4.677410	5.633160	3.546480	3.491630	5.019930	4.596820	2.209310	4.473530	2.436630	3.998950	4.499780	3.389200	2.098060	3.544930	3.834970	3.287090	4.632350	3.853140	3.739410	5.274630	2.859040	2.283980	3.2563800	3.1879200	3.4237800	3.8322200	3.4374400	4.9024800	4.3399200	3.6853600	4.4497200	2.2495000	4.1595700	2.8927100	3.0786900	2.8860500	2.0479400	4.7507200	3.2621500	2.9773800
3.013280	3.571250	5.389030	4.023250	7.416480	3.387190	3.979430	4.653510	2.706940	2.379470	4.675450	5.624520	3.545170	3.491180	5.018680	4.594860	2.208820	4.472430	2.431920	3.995210	4.498210	3.386260	2.097740	3.544800	3.833000	3.283300	4.627690	3.849930	3.731590	5.267440	2.854840	2.280500	3.2545400	3.1860100	3.4235600	3.8296300	3.4364700	4.9020500	4.3374500	3.6835500	4.4475800	2.2487300	4.1594900	2.8868900	3.0779400	2.8839500	2.0475700	4.7502100	3.2596900	2.9758700
3.010560	3.569520	5.384930	4.023080	7.416430	3.386930	3.979420	4.642300	2.706230	2.377510	4.671900	5.620530	3.541190	3.488890	5.017040	4.588970	2.205740	4.465740	2.425160	3.991850	4.494360	3.382780	2.094160	3.543540	3.832930	3.282560	4.606750	3.847700	3.729620	5.266530	2.854150	2.279760	3.2489700	3.1832700	3.4174700	3.8271700	3.4335000	4.9020100	4.3222900	3.6803600	4.4365100	2.2450000	4.1514700	2.8847100	3.0766100	2.8837400	2.0472900	4.7438800	3.2567300	2.9696800
3.009740	3.567410	5.383790	4.022780	7.410190	3.384410	3.977290	4.638770	2.700790	2.377300	4.669210	5.614970	3.536310	3.485320	5.014910	4.584540	2.205020	4.465040	2.420520	3.991490	4.479620	3.381550	2.092750	3.541830	3.830510	3.274840	4.605910	3.834550	3.719840	5.263770	2.852030	2.277090	3.2470600	3.1824300	3.4174000	3.8242300	3.4234800	4.8978200	4.3181600	3.6799300	4.4302700	2.2417400	4.1505200	2.8845600	3.0757500	2.8826600	2.0472300	4.7413100	3.2524200	2.9688700
3.008690	3.551080	5.383370	4.009840	7.406790	3.381590	3.976580	4.634630	2.699890	2.377240	4.668880	5.604030	3.531300	3.483220	5.011430	4.583980	2.203760	4.459320	2.417970	3.984580	4.478590	3.367980	2.091810	3.535800	3.820770	3.268950	4.603820	3.833500	3.717230	5.260400	2.845160	2.274840	3.2468100	3.1708900	3.4139200	3.8235700	3.4217400	4.8921300	4.3084500	3.6766100	4.4287800	2.2414100	4.1465900	2.8836100	3.0726200	2.8794500	2.0468300	4.7410100	3.2462300	2.9679900
3.007740	3.550490	5.383100	4.009710	7.399390	3.381430	3.976300	4.632610	2.697490	2.376010	4.663440	5.598890	3.527000	3.482100	5.010700	4.583600	2.203220	4.450980	2.417920	3.983470	4.477200	3.366430	2.090350	3.529500	3.814750	3.267700	4.599900	3.833310	3.716900	5.258440	2.843130	2.273960	3.2424000	3.1702200	3.4087700	3.8223900	3.4208000	4.8900700	4.3072000	3.6708700	4.4279100	2.2397800	4.1438400	2.8814600	3.0725100	2.8724200	2.0438400	4.7403700	3.2406600	2.9625700
3.005310	3.549260	5.380690	4.006840	7.398660	3.381180	3.976190	4.632150	2.693650	2.375470	4.661100	5.597200	3.523420	3.473490	5.004360	4.577630	2.196670	4.445480	2.417690	3.978960	4.475260	3.359980	2.088970	3.528500	3.814700	3.267280	4.583910	3.828580	3.713340	5.253290	2.838000	2.273270	3.2415100	3.1649500	3.4045600	3.8212300	3.4203000	4.8868900	4.3066700	3.6706100	4.4233200	2.2376200	4.1408200	2.8809100	3.0680200	2.8719700	2.0373500	4.7293700	3.2386600	2.9624700
3.002930	3.546910	5.379170	4.001780	7.391090	3.369070	3.975350	4.616090	2.688980	2.375120	4.658890	5.588150	3.522980	3.473470	4.996240	4.574900	2.196360	4.443980	2.416220	3.977350	4.473880	3.351190	2.088030	3.528210	3.813540	3.266980	4.581520	3.810240	3.712270	5.251900	2.836380	2.273200	3.2368500	3.1645800	3.4023700	3.8180100	3.4180000	4.8864400	4.3031500	3.6703300	4.4152800	2.2346200	4.1403300	2.8773300	3.0666400	2.8678700	2.0372200	4.7292600	3.2385900	2.9597800
3.001340	3.545170	5.371460	4.001420	7.379560	3.367560	3.970210	4.613920	2.688330	2.373760	4.653750	5.586630	3.522360	3.470670	4.991060	4.573710	2.192370	4.441720	2.415650	3.975330	4.468640	3.350340	2.086140	3.527530	3.807890	3.259660	4.577370	3.806110	3.708700	5.249470	2.836320	2.271790	3.2318200	3.1638200	3.4019800	3.8172700	3.4139200	4.8862500	4.2927200	3.6645700	4.4119500	2.2333100	4.1402500	2.8764900	3.0588500	2.8678500	2.0359800	4.7224500	3.2338600	2.9593000
3.000890	3.533270	5.366860	4.000090	7.377780	3.366430	3.968620	4.609040	2.682360	2.373220	4.648240	5.585540	3.519640	3.469700	4.985900	4.565320	2.192120	4.436690	2.414850	3.973590	4.468270	3.346020	2.085390	3.526100	3.803490	3.259580	4.575740	3.804000	3.703250	5.239440	2.834330	2.269910	3.2299500	3.1558900	3.3983000	3.8149800	3.4131100	4.8796900	4.2901000	3.6641600	4.4108900	2.2268000	4.1398900	2.8759600	3.0560700	2.8668200	2.0354400	4.7222100	3.2336100	2.9488200
2.995920	3.533130	5.362450	3.999450	7.372650	3.363610	3.968350	4.607340	2.678820	2.370290	4.648140	5.576250	3.519350	3.469450	4.983780	4.556520	2.187180	4.436070	2.413180	3.973420	4.466870	3.342650	2.084710	3.523330	3.800740	3.257450	4.570650	3.803390	3.702640	5.238280	2.834050	2.268630	3.2293900	3.1557400	3.3974300	3.8123600	3.4120100	4.8793500	4.2877500	3.6574000	4.4076000	2.2252900	4.1380400	2.8702200	3.0552500	2.8641700	2.0351300	4.7209700	3.2321300	2.9425500
2.991940	3.531780	5.361620	3.997620	7.361140	3.360140	3.965220	4.606140	2.678400	2.368650	4.646830	5.575290	3.512760	3.468260	4.975580	4.553610	2.187030	4.431880	2.411000	3.970620	4.459730	3.340520	2.082700	3.519390	3.799080	3.255800	4.569250	3.800670	3.694820	5.236470	2.833970	2.268540	3.2258300	3.1554600	3.3940500	3.8113500	3.4100700	4.8677700	4.2872400	3.6540400	4.4040600	2.2235400	4.1367700	2.8636700	3.0491900	2.8628700	2.0345700	4.7185900	3.2295500	2.9407700
2.991480	3.529340	5.361410	3.996960	7.360140	3.358400	3.964070	4.605320	2.672520	2.363780	4.646170	5.565460	3.509100	3.467870	4.974620	4.552070	2.181320	4.427740	2.409660	3.968200	4.457590	3.339970	2.080280	3.516390	3.796270	3.249350	4.566650	3.792810	3.683220	5.233770	2.832930	2.258510	3.2185000	3.1389800	3.3918300	3.8096100	3.4072100	4.8649000	4.2789800	3.6497600	4.4025100	2.2209400	4.1337500	2.8622800	3.0478900	2.8581000	2.0281800	4.7140500	3.2295000	2.9353800
2.987920	3.526570	5.357980	3.990480	7.344570	3.358360	3.962130	4.605280	2.666120	2.362210	4.644660	5.564880	3.504530	3.466570	4.973570	4.546730	2.175500	4.424370	2.409220	3.968040	4.447130	3.338120	2.072320	3.506860	3.793370	3.242830	4.550940	3.785190	3.675360	5.226580	2.832220	2.255260	3.2174900	3.1378500	3.3908700	3.8077400	3.4071900	4.8624000	4.2787300	3.6480800	4.3995300	2.2182900	4.1279200	2.8580800	3.0476400	2.8564600	2.0247800	4.7134200	3.2285600	2.9352500
2.987250	3.523800	5.357820	3.989910	7.336870	3.357890	3.956690	4.605030	2.665600	2.361050	4.644550	5.564070	3.503770	3.464440	4.970940	4.543570	2.169850	4.417710	2.405640	3.966250	4.447110	3.336760	2.072040	3.502270	3.790530	3.240580	4.543360	3.784150	3.672210	5.220340	2.829590	2.254670	3.2070300	3.1333600	3.3869400	3.8028900	3.4032300	4.8583300	4.2750500	3.6445400	4.3989600	2.2180300	4.1266300	2.8574700	3.0450000	2.8481800	2.0217800	4.7121400	3.2249500	2.9186100
2.984460	3.523160	5.355000	3.985720	7.336720	3.354250	3.954630	4.602940	2.663730	2.359070	4.638320	5.563560	3.500690	3.461520	4.967220	4.529830	2.168550	4.412580	2.401460	3.962590	4.445870	3.336300	2.071790	3.499400	3.789860	3.239430	4.531860	3.782720	3.665850	5.220230	2.825430	2.251620	3.2066300	3.1325000	3.3849800	3.8002700	3.4028100	4.8554800	4.2688100	3.6427400	4.3963300	2.2167400	4.1252800	2.8547500	3.0377100	2.8469900	2.0216400	4.7065600	3.2179600	2.9162200
2.983400	3.519250	5.351700	3.980520	7.324420	3.353630	3.949280	4.594350	2.663140	2.358890	4.637300	5.560300	3.498910	3.460860	4.966720	4.525680	2.161640	4.412380	2.398620	3.955160	4.437710	3.335760	2.070480	3.498660	3.789790	3.236620	4.530710	3.776990	3.656240	5.217950	2.820810	2.249150	3.2040000	3.1261700	3.3811700	3.7995900	3.4022800	4.8551000	4.2642400	3.6380000	4.3957900	2.2148300	4.1232300	2.8530100	3.0356200	2.8465300	2.0203600	4.7033800	3.2167100	2.9145100
2.982140	3.514380	5.350340	3.977660	7.315320	3.353230	3.946840	4.593190	2.657240	2.355280	4.620580	5.556230	3.492040	3.460810	4.966490	4.519530	2.159540	4.411960	2.393070	3.955030	4.425650	3.335440	2.069170	3.497200	3.788990	3.233650	4.530530	3.775560	3.651580	5.217340	2.819730	2.248550	3.2009400	3.1238100	3.3804700	3.7977300	3.3972900	4.8470100	4.2642000	3.6352100	4.3929700	2.2125000	4.1221500	2.8508400	3.0348200	2.8464200	2.0157000	4.6901500	3.2138600	2.9116000
2.979770	3.511980	5.335820	3.973380	7.308710	3.352530	3.946650	4.591960	2.656190	2.355080	4.612590	5.551620	3.489470	3.460470	4.961340	4.513340	2.159140	4.409670	2.390520	3.943740	4.424360	3.333820	2.068400	3.496760	3.786110	3.231650	4.527700	3.774500	3.645800	5.215980	2.818900	2.244930	3.1969600	3.1216200	3.3773300	3.7959900	3.3946300	4.8378700	4.2587800	3.6331100	4.3865200	2.2090500	4.1209100	2.8430100	3.0342500	2.8433900	2.0150300	4.6853900	3.2133100	2.9111700
2.975220	3.510090	5.331220	3.970430	7.300120	3.351080	3.946340	4.586070	2.656170	2.354760	4.600470	5.549630	3.487840	3.458710	4.956680	4.504710	2.155040	4.406630	2.388220	3.939910	4.423360	3.330280	2.068360	3.495970	3.781990	3.231200	4.526010	3.772750	3.644490	5.214960	2.812790	2.242420	3.1955200	3.1153700	3.3771000	3.7909100	3.3935100	4.8306800	4.2522500	3.6321000	4.3829700	2.2072600	4.1147300	2.8401100	3.0341400	2.8420500	2.0136300	4.6806400	3.2124100	2.9107300
2.973270	3.509020	5.323110	3.966900	7.297220	3.350470	3.936020	4.585330	2.655400	2.349360	4.599540	5.531950	3.487210	3.455100	4.951550	4.503250	2.153900	4.402200	2.383500	3.935320	4.419110	3.322730	2.062790	3.494570	3.780190	3.229790	4.520110	3.772040	3.638770	5.212390	2.812780	2.242320	3.1943700	3.1128800	3.3769500	3.7895700	3.3898300	4.8248600	4.2519400	3.6291700	4.3786100	2.2066700	4.1121000	2.8400000	3.0340400	2.8412500	2.0114100	4.6743500	3.2102400	2.9102500
2.972690	3.503600	5.320990	3.965910	7.291080	3.349390	3.933640	4.576490	2.643820	2.346790	4.596940	5.526480	3.479160	3.453670	4.950860	4.503230	2.153460	4.400930	2.382420	3.933960	4.417010	3.320400	2.061840	3.486510	3.779390	3.228750	4.511870	3.766910	3.636400	5.209560	2.811500	2.237970	3.1935600	3.1085700	3.3768300	3.7884500	3.3891400	4.8220000	4.2518600	3.6283700	4.3586200	2.2057900	4.1056400	2.8391800	3.0335700	2.8335800	2.0090800	4.6742500	3.2057400	2.9102200
2.971810	3.501590	5.306710	3.962540	7.287850	3.348300	3.930980	4.574340	2.643010	2.346060	4.596400	5.525740	3.477140	3.453230	4.950450	4.487460	2.153410	4.396140	2.381490	3.920890	4.412090	3.318770	2.057790	3.480780	3.774200	3.227410	4.504860	3.765220	3.631250	5.204410	2.810950	2.234880	3.1870300	3.1083400	3.3767900	3.7848700	3.3886400	4.8210600	4.2491600	3.6227300	4.3535900	2.2054100	4.0958500	2.8384100	3.0300800	2.8314400	2.0090600	4.6738100	3.2029400	2.9032400
2.971330	3.499850	5.305340	3.957130	7.285630	3.344970	3.930010	4.565570	2.642250	2.339320	4.590490	5.524830	3.470580	3.452170	4.949920	4.484000	2.153360	4.395890	2.380750	3.917870	4.409330	3.316740	2.056950	3.479870	3.770830	3.224140	4.498360	3.764020	3.628410	5.199330	2.805030	2.229590	3.1858600	3.1033500	3.3735600	3.7816200	3.3838200	4.8131900	4.2476600	3.6205300	4.3519400	2.2045700	4.0958100	2.8372900	3.0263300	2.8313000	2.0087700	4.6728000	3.2024400	2.8951000
2.969750	3.498390	5.300830	3.950590	7.284230	3.340610	3.924190	4.564230	2.641020	2.338340	4.583960	5.522950	3.468340	3.451130	4.948370	4.481470	2.150200	4.393720	2.379360	3.916700	4.405740	3.316270	2.054230	3.475010	3.765510	3.222390	4.498120	3.763590	3.628040	5.199150	2.798840	2.226940	3.1855200	3.1029100	3.3710400	3.7812100	3.3823500	4.8108500	4.2403100	3.6185400	4.3497400	2.2011900	4.0943700	2.8366600	3.0198600	2.8305900	2.0084600	4.6694700	3.2009400	2.8930400
2.969490	3.497090	5.298560	3.945860	7.276630	3.335670	3.919110	4.562660	2.638770	2.337180	4.582420	5.522250	3.466280	3.448290	4.945970	4.475880	2.147630	4.391170	2.377030	3.914640	4.400040	3.291170	2.048110	3.474690	3.760630	3.220920	4.492520	3.762210	3.627170	5.197820	2.798030	2.226630	3.1845600	3.1017400	3.3642100	3.7776000	3.3775200	4.8072800	4.2343700	3.6152800	4.3475900	2.1970700	4.0940400	2.8342600	3.0195600	2.8297700	2.0061300	4.6670300	3.2004300	2.8926100
2.968860	3.491040	5.295370	3.944480	7.275090	3.334650	3.914770	4.559740	2.637610	2.336510	4.577020	5.519000	3.465310	3.446560	4.945900	4.470000	2.145240	4.390560	2.374580	3.910860	4.390070	3.288180	2.046950	3.471810	3.759050	3.218520	4.485910	3.761000	3.626320	5.197680	2.795860	2.216850	3.1799900	3.1009200	3.3598800	3.7771400	3.3770700	4.8033300	4.2329900	3.6121600	4.3465100	2.1951700	4.0909800	2.8328300	3.0151600	2.8290900	2.0050400	4.6618000	3.1993900	2.8916000
2.967840	3.488590	5.286770	3.938930	7.271040	3.327590	3.911680	4.559070	2.636660	2.334900	4.574050	5.517790	3.463400	3.445800	4.944790	4.455240	2.140270	4.389600	2.372660	3.910650	4.389160	3.286350	2.046420	3.463890	3.756480	3.215630	4.483260	3.758130	3.618180	5.191780	2.793410	2.214700	3.1783200	3.0933500	3.3523700	3.7762700	3.3752200	4.7973600	4.2305500	3.6036000	4.3459200	2.1931900	4.0900100	2.8295400	3.0151400	2.8277800	2.0041100	4.6617000	3.1979900	2.8913400
2.967540	3.486400	5.282940	3.938880	7.267160	3.326210	3.911500	4.557140	2.633400	2.334790	4.573870	5.512220	3.460810	3.441750	4.939130	4.453030	2.133480	4.388650	2.370900	3.910250	4.388780	3.283190	2.045770	3.455660	3.754020	3.214460	4.478890	3.748490	3.609790	5.191490	2.789410	2.214190	3.1780300	3.0932200	3.3494000	3.7724900	3.3675800	4.7961700	4.2298300	3.6015200	4.3406100	2.1902000	4.0876700	2.8283100	3.0114900	2.8258600	2.0037000	4.6561300	3.1951400	2.8911000
2.966890	3.485090	5.276440	3.936210	7.258770	3.322630	3.910430	4.556610	2.628260	2.334470	4.572710	5.503520	3.459050	3.438650	4.935150	4.450600	2.130720	4.385300	2.367400	3.906460	4.388200	3.281890	2.041150	3.449340	3.753050	3.202680	4.469190	3.744990	3.594720	5.189900	2.789390	2.212300	3.1709300	3.0926300	3.3483500	3.7655900	3.3670200	4.7941900	4.2222000	3.6009300	4.3384600	2.1887800	4.0874500	2.8277500	3.0099300	2.8240100	2.0027000	4.6493400	3.1813100	2.8906200
2.965950	3.480990	5.271010	3.935310	7.248060	3.322070	3.907620	4.554760	2.624490	2.334130	4.571430	5.499550	3.458680	3.434520	4.929610	4.445810	2.129730	4.381080	2.362430	3.898770	4.382910	3.273840	2.033310	3.448590	3.753000	3.194210	4.468130	3.738120	3.583190	5.186970	2.787330	2.210900	3.1663000	3.0896200	3.3434600	3.7595300	3.3660500	4.7931200	4.2218300	3.5990900	4.3369900	2.1882600	4.0853500	2.8266100	3.0068300	2.8216100	2.0024600	4.6384600	3.1734800	2.8870300
2.965590	3.479010	5.268280	3.934870	7.240650	3.321560	3.902290	4.548590	2.624130	2.333490	4.569800	5.495600	3.458600	3.421170	4.929190	4.443710	2.129670	4.380370	2.360140	3.890310	4.380280	3.271930	2.033190	3.448070	3.752540	3.189640	4.463930	3.736600	3.581470	5.186580	2.786910	2.205190	3.1655500	3.0871800	3.3395400	3.7577500	3.3589600	4.7924800	4.2107900	3.5919300	4.3340100	2.1844200	4.0825200	2.8249700	3.0044900	2.8208900	2.0020100	4.6353300	3.1711800	2.8854300
2.965220	3.478340	5.260510	3.932490	7.235630	3.319600	3.899790	4.547390	2.623970	2.332300	4.568300	5.491080	3.456190	3.417730	4.927020	4.438260	2.127550	4.378070	2.358440	3.882500	4.379970	3.271060	2.032860	3.444520	3.747080	3.188140	4.463630	3.735260	3.580680	5.180340	2.782400	2.204990	3.1636100	3.0858500	3.3386300	3.7556900	3.3555800	4.7869800	4.2058600	3.5848700	4.3339100	2.1836000	4.0799700	2.8185200	3.0017700	2.8181700	2.0015800	4.6321700	3.1693200	2.8849600
2.964060	3.473720	5.258230	3.928080	7.224590	3.318210	3.895430	4.539400	2.622720	2.330440	4.564140	5.486960	3.445750	3.413340	4.923780	4.437900	2.124490	4.376870	2.358090	3.880870	4.365600	3.271050	2.030930	3.444000	3.743680	3.186250	4.461590	3.731580	3.579540	5.176690	2.779610	2.204340	3.1611200	3.0819800	3.3378400	3.7430400	3.3539900	4.7852200	4.1861000	3.5841900	4.3309500	2.1828000	4.0728600	2.8180300	2.9970400	2.8176100	2.0011700	4.6255600	3.1680300	2.8824800
2.962710	3.469940	5.254730	3.926830	7.218380	3.315150	3.889870	4.535610	2.615750	2.330430	4.558330	5.484940	3.445000	3.411840	4.919030	4.435850	2.122500	4.375560	2.357550	3.877950	4.364190	3.268620	2.030750	3.443350	3.741250	3.185930	4.455250	3.725670	3.579280	5.173810	2.777130	2.203760	3.1603600	3.0807400	3.3373600	3.7423000	3.3527300	4.7845200	4.1834600	3.5838300	4.3248500	2.1788100	4.0722700	2.8153100	2.9942600	2.8144800	1.9991200	4.6223000	3.1665300	2.8782700
2.962630	3.468550	5.251520	3.919850	7.211940	3.312660	3.888430	4.535580	2.615560	2.326470	4.557020	5.476270	3.444310	3.407640	4.917430	4.419430	2.120600	4.374080	2.355440	3.875120	4.348610	3.267990	2.025540	3.443100	3.739720	3.184830	4.453450	3.725000	3.579100	5.167760	2.776410	2.202590	3.1588000	3.0806300	3.3344400	3.7420400	3.3483200	4.7802300	4.1828400	3.5789400	4.3242500	2.1764700	4.0719500	2.8145800	2.9940700	2.8115000	1.9981700	4.6192100	3.1652600	2.8716600
2.960530	3.468360	5.251100	3.906090	7.211890	3.310620	3.888410	4.533110	2.615370	2.325330	4.555170	5.474920	3.440250	3.402610	4.914210	4.415640	2.119710	4.371420	2.355080	3.871530	4.348120	3.266430	2.025340	3.442140	3.729820	3.178630	4.451660	3.724770	3.577230	5.157910	2.775920	2.201920	3.1577200	3.0796100	3.3336200	3.7408300	3.3469700	4.7778900	4.1827300	3.5785600	4.3231800	2.1763000	4.0704300	2.8116900	2.9928000	2.8109600	1.9979100	4.6173200	3.1624900	2.8673900
2.954930	3.467920	5.244890	3.903490	7.203440	3.309270	3.887680	4.531090	2.615240	2.325120	4.551100	5.448900	3.439120	3.401880	4.909960	4.408370	2.109490	4.370580	2.354790	3.868120	4.342660	3.265540	2.016800	3.441830	3.728050	3.174950	4.451010	3.721590	3.576090	5.156120	2.774490	2.201790	3.1537000	3.0790200	3.3329900	3.7400600	3.3452800	4.7777700	4.1819900	3.5772800	4.3229100	2.1752400	4.0701500	2.8095100	2.9916700	2.8072000	1.9959600	4.6154300	3.1574400	2.8669500
2.954370	3.466620	5.243580	3.901100	7.200740	3.301730	3.879910	4.529000	2.611020	2.319730	4.551070	5.443150	3.436690	3.401640	4.905910	4.405800	2.108290	4.365950	2.354210	3.862870	4.333080	3.265430	2.015780	3.441470	3.724630	3.174830	4.446520	3.715100	3.574340	5.155360	2.773820	2.200870	3.1506000	3.0783600	3.3278300	3.7370500	3.3445800	4.7775600	4.1790900	3.5770400	4.3225700	2.1736500	4.0658500	2.8066900	2.9909200	2.8070600	1.9936900	4.6120500	3.1566900	2.8664300
2.952420	3.464930	5.242870	3.900580	7.199670	3.301220	3.879850	4.527390	2.610000	2.317780	4.549510	5.442510	3.435230	3.400340	4.902010	4.404040	2.106450	4.359330	2.351810	3.862670	4.332670	3.253050	2.015600	3.433930	3.724580	3.171300	4.442290	3.714850	3.570300	5.155350	2.772630	2.197570	3.1502300	3.0761000	3.3268800	3.7360500	3.3423800	4.7677500	4.1635800	3.5707600	4.3118300	2.1713000	4.0638300	2.8055400	2.9862400	2.8066400	1.9927000	4.6078100	3.1554200	2.8653900
2.948080	3.462960	5.221250	3.893830	7.193390	3.301000	3.879700	4.526040	2.607550	2.317660	4.546770	5.438730	3.434950	3.399010	4.901810	4.403050	2.105620	4.351930	2.350700	3.860090	4.329590	3.252860	2.014840	3.432640	3.724280	3.170550	4.437850	3.712560	3.570270	5.153740	2.772630	2.193660	3.1472300	3.0756700	3.3268200	3.7343800	3.3385400	4.7674800	4.1617600	3.5701800	4.3116800	2.1680900	4.0619700	2.8032100	2.9838700	2.8025600	1.9920300	4.6054000	3.1532100	2.8546500
2.947540	3.462200	5.217030	3.885430	7.191980	3.300100	3.878870	4.524400	2.607370	2.315780	4.542570	5.437540	3.432290	3.398440	4.900340	4.386930	2.102740	4.351870	2.350470	3.859790	4.326000	3.249890	2.012950	3.424520	3.722750	3.168910	4.429980	3.712240	3.569660	5.151330	2.772510	2.192770	3.1438700	3.0756000	3.3220100	3.7313700	3.3382700	4.7652800	4.1565200	3.5684200	4.3105200	2.1668700	4.0615000	2.8026800	2.9775600	2.8025300	1.9903000	4.6049800	3.1529800	2.8537400
2.943000	3.460630	5.215180	3.883200	7.191680	3.298740	3.877210	4.523850	2.599350	2.309530	4.539350	5.436340	3.430710	3.394790	4.897070	4.382690	2.101770	4.351270	2.350460	3.857620	4.321540	3.249750	2.012750	3.420260	3.721680	3.168780	4.429810	3.708670	3.569390	5.144590	2.767070	2.190600	3.1392200	3.0743100	3.3191900	3.7299900	3.3382300	4.7649500	4.1536300	3.5644300	4.3102700	2.1589100	4.0597800	2.8011700	2.9764300	2.7964000	1.9875300	4.5992600	3.1446300	2.8533700
2.942770	3.457150	5.214860	3.880890	7.183490	3.297950	3.874530	4.522350	2.596740	2.307500	4.535070	5.433440	3.429370	3.391860	4.895390	4.380080	2.101210	4.344040	2.346710	3.851620	4.318940	3.249470	2.011640	3.419750	3.721100	3.166710	4.429000	3.707410	3.568870	5.143590	2.761880	2.189390	3.1367000	3.0705200	3.3168100	3.7266400	3.3362800	4.7624000	4.1505100	3.5616200	4.3069100	2.1585500	4.0567900	2.8004800	2.9631000	2.7944900	1.9847200	4.5980400	3.1420700	2.8520000
2.940270	3.456980	5.211860	3.876260	7.170730	3.297040	3.874240	4.522120	2.586030	2.306780	4.531330	5.429780	3.427550	3.390510	4.894800	4.377980	2.099640	4.341900	2.345100	3.850710	4.318840	3.244900	2.009740	3.417930	3.720500	3.164760	4.427480	3.704660	3.568110	5.143560	2.760250	2.187930	3.1363400	3.0702300	3.3165700	3.7242700	3.3343100	4.7607600	4.1440400	3.5606600	4.3055900	2.1558100	4.0551500	2.7987800	2.9618400	2.7888600	1.9844400	4.5940600	3.1400500	2.8500400
2.939310	3.456410	5.211370	3.861610	7.167770	3.294200	3.869160	4.518840	2.582160	2.305960	4.527270	5.428550	3.426990	3.389730	4.891330	4.375600	2.098910	4.335450	2.344420	3.847100	4.308460	3.244750	2.009480	3.416470	3.717890	3.163620	4.421780	3.701180	3.565820	5.142580	2.758960	2.186440	3.1299300	3.0665600	3.3143600	3.7224500	3.3329300	4.7588700	4.1428500	3.5567400	4.3001800	2.1527800	4.0540000	2.7981900	2.9610600	2.7887500	1.9843400	4.5878300	3.1385800	2.8435200
2.934380	3.455870	5.211250	3.837250	7.164700	3.294090	3.868580	4.514750	2.579910	2.305850	4.523880	5.411420	3.426880	3.389160	4.890500	4.369860	2.096940	4.332230	2.341150	3.844800	4.307390	3.240600	1.997290	3.414270	3.716000	3.162810	4.418950	3.697740	3.562890	5.139040	2.753450	2.182620	3.1299300	3.0658100	3.3078100	3.7212200	3.3323300	4.7575400	4.1417300	3.5516200	4.2985800	2.1510600	4.0536700	2.7975300	2.9589500	2.7885000	1.9812000	4.5816800	3.1269100	2.8410500
2.933240	3.454300	5.203440	3.831200	7.149670	3.293090	3.863660	4.498060	2.578340	2.305590	4.522140	5.407600	3.417250	3.386850	4.886930	4.367960	2.096530	4.330880	2.340490	3.840660	4.298130	3.230420	1.996100	3.407990	3.715470	3.161970	4.416670	3.694230	3.558710	5.138510	2.749620	2.181870	3.1277700	3.0626900	3.3058800	3.7195200	3.3299200	4.7507100	4.1350600	3.5494500	4.2939000	2.1505800	4.0493700	2.7961600	2.9545500	2.7858300	1.9785700	4.5805900	3.1256600	2.8406100
2.930400	3.452510	5.202040	3.829380	7.139760	3.288820	3.850010	4.493680	2.577940	2.305380	4.519150	5.405040	3.416400	3.385540	4.881020	4.365820	2.094790	4.326250	2.339450	3.836930	4.283700	3.227550	1.995250	3.406560	3.713450	3.160670	4.413750	3.692130	3.558100	5.134740	2.748230	2.179260	3.1237200	3.0571600	3.3039600	3.7192500	3.3293500	4.7451200	4.1287800	3.5486600	4.2909600	2.1475000	4.0374600	2.7947800	2.9543300	2.7857400	1.9780000	4.5762000	3.1256000	2.8405600
2.928740	3.451870	5.201980	3.820200	7.137960	3.285410	3.849610	4.492340	2.576380	2.304430	4.517210	5.404340	3.413560	3.382050	4.878300	4.363790	2.093590	4.321940	2.337150	3.834650	4.281660	3.227300	1.994700	3.406360	3.707540	3.160370	4.412540	3.688830	3.556830	5.134520	2.747660	2.178800	3.1195200	3.0521300	3.3018100	3.7169300	3.3279700	4.7440300	4.1221000	3.5480000	4.2791700	2.1461500	4.0358200	2.7912600	2.9540300	2.7841100	1.9751200	4.5742800	3.1243600	2.8362800
2.923160	3.450880	5.201960	3.819370	7.130330	3.285250	3.847930	4.486510	2.572070	2.301520	4.513870	5.387110	3.413420	3.380810	4.874890	4.357020	2.093500	4.321470	2.333920	3.830810	4.275870	3.221140	1.993780	3.405580	3.706700	3.159240	4.412020	3.687570	3.553850	5.124960	2.740930	2.178060	3.1192100	3.0473300	3.2996100	3.7165700	3.3261100	4.7437700	4.1220300	3.5475600	4.2780300	2.1443400	4.0336700	2.7911700	2.9490000	2.7839400	1.9743000	4.5653100	3.1169800	2.8325600
2.922400	3.449260	5.198090	3.816740	7.124180	3.282870	3.845820	4.483990	2.570150	2.296470	4.513160	5.386430	3.411150	3.375550	4.873260	4.356400	2.093330	4.315040	2.330530	3.824880	4.273220	3.216070	1.982930	3.401540	3.706610	3.158780	4.408990	3.686960	3.553100	5.124040	2.740430	2.177310	3.1161300	3.0467800	3.2991300	3.7163300	3.3255800	4.7433300	4.1208800	3.5467000	4.2762800	2.1441100	4.0293800	2.7885200	2.9434100	2.7790700	1.9737400	4.5650600	3.1159800	2.8319300
2.922380	3.447970	5.185880	3.816510	7.123470	3.282770	3.844170	4.480970	2.568400	2.294510	4.512520	5.378360	3.404750	3.372120	4.873080	4.353720	2.092550	4.313630	2.329460	3.816850	4.272160	3.212460	1.982420	3.401190	3.704960	3.158500	4.398240	3.675960	3.551080	5.115860	2.739490	2.172420	3.1086800	3.0461100	3.2982700	3.7129100	3.3188100	4.7409900	4.1137600	3.5427200	4.2738700	2.1422800	4.0258800	2.7860300	2.9404700	2.7778800	1.9720200	4.5633600	3.1148400	2.8302300
2.920020	3.445260	5.183890	3.814930	7.116750	3.279760	3.839470	4.480520	2.568170	2.293770	4.501000	5.375560	3.404060	3.364410	4.872930	4.353210	2.089200	4.313340	2.327890	3.815230	4.270490	3.197130	1.980840	3.397690	3.697830	3.157920	4.393430	3.675570	3.548290	5.113330	2.738060	2.172070	3.1044800	3.0456600	3.2980600	3.7123200	3.3160900	4.7390200	4.1110100	3.5410200	4.2700200	2.1400300	4.0255900	2.7838600	2.9400700	2.7732300	1.9694800	4.5598900	3.1010500	2.8284200
2.916240	3.443500	5.183530	3.814170	7.113680	3.279180	3.836080	4.480380	2.567230	2.293590	4.498490	5.373470	3.402140	3.364300	4.870280	4.350700	2.088410	4.303830	2.326940	3.815090	4.270460	3.193330	1.979630	3.396570	3.697810	3.153440	4.390240	3.673380	3.545280	5.103820	2.735430	2.170770	3.1043400	3.0456200	3.2956200	3.7083600	3.3144700	4.7376600	4.1108400	3.5323000	4.2679300	2.1389900	4.0201700	2.7817000	2.9379400	2.7726300	1.9673100	4.5588500	3.0968500	2.8280900
2.915430	3.439250	5.182930	3.812700	7.113680	3.278980	3.835490	4.479720	2.564490	2.289230	4.494640	5.366210	3.398000	3.355340	4.864370	4.344090	2.088110	4.302920	2.325830	3.813600	4.266290	3.185440	1.968570	3.392830	3.696700	3.152790	4.387680	3.672440	3.537310	5.097070	2.735190	2.169170	3.1040600	3.0439900	3.2939400	3.7080400	3.3130100	4.7367300	4.1087000	3.5313900	4.2662700	2.1376700	4.0120300	2.7811400	2.9368000	2.7703600	1.9666000	4.5588000	3.0925200	2.8264000
2.915210	3.438930	5.180220	3.812020	7.112020	3.269980	3.831170	4.478560	2.562020	2.289190	4.487570	5.364630	3.397280	3.355120	4.859140	4.343230	2.084080	4.300710	2.324030	3.808790	4.265210	3.183810	1.968560	3.390840	3.691130	3.150870	4.387640	3.670320	3.536600	5.093330	2.725980	2.168950	3.0999500	3.0421700	3.2929800	3.7050600	3.3117200	4.7360400	4.1076600	3.5299200	4.2629200	2.1372200	4.0110500	2.7802200	2.9354000	2.7696000	1.9611700	4.5572600	3.0852100	2.8238700
2.913690	3.436890	5.179480	3.805950	7.112000	3.264710	3.828780	4.478350	2.561780	2.286310	4.486290	5.362010	3.397130	3.353800	4.855320	4.333240	2.082240	4.300050	2.323300	3.806520	4.260530	3.183750	1.968160	3.387600	3.690720	3.148710	4.382740	3.666680	3.536100	5.090540	2.723850	2.168640	3.0993200	3.0366700	3.2926600	3.7021800	3.3099300	4.7302000	4.1065200	3.5284500	4.2588900	2.1372000	4.0105900	2.7730200	2.9315600	2.7693600	1.9603300	4.5562600	3.0850800	2.8235500
2.913330	3.436500	5.178880	3.801200	7.108770	3.264650	3.822280	4.477970	2.560900	2.282640	4.485230	5.357760	3.388620	3.353570	4.849850	4.331810	2.080980	4.299480	2.320920	3.802500	4.258460	3.178600	1.967220	3.385780	3.687720	3.143560	4.374370	3.666330	3.535420	5.088440	2.723800	2.167850	3.0970900	3.0321500	3.2922800	3.6990500	3.3078800	4.7279700	4.1043900	3.5264000	4.2575800	2.1371800	4.0090100	2.7724200	2.9286600	2.7689000	1.9585300	4.5448600	3.0846100	2.8123300
2.913260	3.436380	5.166890	3.797770	7.108010	3.264640	3.818100	4.473460	2.557280	2.282050	4.484220	5.350490	3.387030	3.353070	4.847590	4.327030	2.078860	4.298460	2.320100	3.801450	4.256190	3.171760	1.966760	3.382300	3.685110	3.140540	4.372360	3.665350	3.529630	5.084680	2.722680	2.166560	3.0943700	3.0313700	3.2912200	3.6988900	3.3073300	4.7245800	4.0950100	3.5255100	4.2547900	2.1353100	4.0076200	2.7721600	2.9269800	2.7672400	1.9585200	4.5441200	3.0835800	2.8073500
2.909930	3.428940	5.165510	3.797530	7.106270	3.263090	3.816680	4.472710	2.551070	2.280320	4.480530	5.340970	3.384670	3.349700	4.847230	4.321810	2.074430	4.298140	2.318120	3.794550	4.255100	3.169080	1.962880	3.380160	3.680740	3.139400	4.369760	3.661890	3.529470	5.084340	2.721640	2.164690	3.0932900	3.0295900	3.2868600	3.6964500	3.2999400	4.7223500	4.0941800	3.5252200	4.2440400	2.1325900	4.0020800	2.7708000	2.9262600	2.7672100	1.9572100	4.5405200	3.0827300	2.8063000
2.908990	3.427300	5.165150	3.794870	7.102820	3.253320	3.806240	4.472310	2.550210	2.279930	4.465910	5.337720	3.382390	3.349640	4.844960	4.320620	2.074160	4.297600	2.315860	3.793810	4.255050	3.164470	1.962320	3.379960	3.678320	3.128930	4.365410	3.656420	3.524380	5.080590	2.719800	2.164270	3.0911800	3.0270000	3.2766800	3.6949100	3.2994600	4.7221400	4.0907600	3.5250700	4.2419400	2.1276000	3.9983700	2.7673200	2.9178600	2.7658100	1.9559900	4.5352500	3.0813500	2.8062600
2.908530	3.422830	5.165110	3.792660	7.101740	3.252700	3.799440	4.471410	2.549600	2.277100	4.465030	5.336610	3.380070	3.349230	4.840370	4.319070	2.074120	4.295570	2.315130	3.792240	4.249180	3.162640	1.961640	3.375480	3.677160	3.123420	4.362680	3.656070	3.523820	5.077040	2.716760	2.162970	3.0909200	3.0262300	3.2752500	3.6903300	3.2976100	4.7220200	4.0893800	3.5234500	4.2384400	2.1220500	3.9974800	2.7646200	2.9164900	2.7647000	1.9489600	4.5334700	3.0795100	2.8048300
2.904950	3.422380	5.162700	3.792510	7.099900	3.250870	3.789220	4.469070	2.547920	2.276870	4.464310	5.333380	3.379240	3.341760	4.839560	4.318360	2.070080	4.291690	2.310250	3.789380	4.246920	3.161000	1.959440	3.374960	3.676240	3.123190	4.361380	3.655380	3.517380	5.074320	2.716430	2.159230	3.0871300	3.0243200	3.2678400	3.6859900	3.2974400	4.7163800	4.0890000	3.5227800	4.2378100	2.1205200	3.9973700	2.7562500	2.9163100	2.7636200	1.9484000	4.5186500	3.0736700	2.8040600
2.903980	3.422380	5.151840	3.789470	7.093610	3.249100	3.789140	4.466960	2.547420	2.273260	4.459230	5.328640	3.377870	3.340090	4.836610	4.316200	2.069420	4.291570	2.306960	3.789000	4.244170	3.158760	1.956920	3.373110	3.675010	3.122970	4.360390	3.648880	3.516640	5.067130	2.714490	2.158660	3.0836500	3.0214600	3.2652400	3.6819100	3.2875000	4.7142000	4.0831700	3.5212900	4.2375500	2.1195200	3.9942200	2.7472200	2.9154900	2.7595100	1.9476000	4.5181600	3.0709400	2.8038800
2.903730	3.421250	5.151020	3.785940	7.091710	3.245480	3.788920	4.455950	2.541900	2.270140	4.457850	5.328160	3.374930	3.339610	4.836330	4.312800	2.068120	4.291130	2.305820	3.788310	4.243810	3.152670	1.956860	3.371700	3.669510	3.120720	4.357500	3.647490	3.515130	5.061320	2.709420	2.157460	3.0804100	3.0211200	3.2579100	3.6802700	3.2850300	4.7138800	4.0820400	3.5210500	4.2368800	2.1181100	3.9938900	2.7452700	2.9145600	2.7592300	1.9462300	4.5166100	3.0627700	2.8006300
2.903040	3.418520	5.148490	3.774050	7.076750	3.244380	3.786300	4.454890	2.536010	2.269760	4.457640	5.327270	3.373920	3.336140	4.831680	4.310430	2.067130	4.288480	2.305290	3.786580	4.239160	3.151960	1.953110	3.370900	3.668350	3.118700	4.356230	3.646370	3.514620	5.059040	2.708490	2.157450	3.0787500	3.0200600	3.2548000	3.6755200	3.2844300	4.7126000	4.0775900	3.5207200	4.2349100	2.1166300	3.9928400	2.7448200	2.9062300	2.7535400	1.9451100	4.5141200	3.0592400	2.7999500
2.898490	3.416100	5.147130	3.770950	7.073460	3.242100	3.783790	4.454120	2.527500	2.268800	4.456620	5.323480	3.369320	3.332510	4.818770	4.309790	2.066870	4.285030	2.304540	3.784510	4.235830	3.149650	1.951340	3.367630	3.663440	3.115270	4.356030	3.645350	3.505880	5.052660	2.706650	2.155210	3.0724400	3.0182500	3.2485800	3.6732900	3.2835300	4.7068900	4.0755700	3.5200300	4.2345400	2.1137200	3.9859300	2.7447700	2.9061600	2.7514600	1.9451100	4.5140200	3.0581400	2.7992900
2.897990	3.414210	5.145660	3.770490	7.063450	3.240410	3.783130	4.450330	2.522920	2.266680	4.455530	5.314770	3.366030	3.330420	4.802760	4.309630	2.064880	4.284890	2.303510	3.783400	4.235610	3.146720	1.950160	3.366060	3.659690	3.114650	4.351730	3.643840	3.505490	5.049230	2.705070	2.154920	3.0713400	3.0155200	3.2466000	3.6729600	3.2815800	4.6972800	4.0670900	3.5192600	4.2337000	2.1134600	3.9857300	2.7405400	2.9018700	2.7458600	1.9435000	4.5121200	3.0564900	2.7971200
2.896720	3.413210	5.142980	3.769290	7.053710	3.238690	3.778320	4.447740	2.522820	2.266100	4.453830	5.305150	3.364620	3.329810	4.801440	4.307450	2.063110	4.277070	2.299980	3.773580	4.232800	3.145590	1.949500	3.356680	3.658360	3.113850	4.345960	3.639320	3.502680	5.043170	2.703590	2.154700	3.0701400	3.0083200	3.2437800	3.6722600	3.2812400	4.6951200	4.0657600	3.5189000	4.2336700	2.1111900	3.9827300	2.7404800	2.8988400	2.7449400	1.9430800	4.5119100	3.0553600	2.7958100
2.895890	3.413070	5.139120	3.767830	7.051260	3.238310	3.777020	4.446990	2.520190	2.263000	4.453170	5.300790	3.363220	3.323940	4.801030	4.305940	2.057920	4.269290	2.299670	3.771720	4.228330	3.144520	1.945470	3.356340	3.649040	3.106190	4.345880	3.636180	3.495350	5.040370	2.701660	2.153670	3.0660800	3.0072300	3.2430900	3.6660800	3.2765800	4.6894900	4.0651800	3.5164300	4.2310800	2.1071900	3.9806200	2.7399900	2.8983000	2.7386400	1.9422000	4.5103300	3.0487200	2.7923300
2.895330	3.412180	5.135240	3.759210	7.051230	3.237830	3.775650	4.437570	2.516440	2.262160	4.449880	5.299320	3.360700	3.321810	4.799760	4.304350	2.056770	4.264110	2.296770	3.771390	4.223960	3.144090	1.942900	3.354540	3.644170	3.102560	4.345640	3.635720	3.486770	5.039030	2.700630	2.150360	3.0625600	3.0054900	3.2416700	3.6657600	3.2707100	4.6845100	4.0618700	3.5077400	4.2299700	2.1062400	3.9775900	2.7394200	2.8960400	2.7384700	1.9405600	4.5093600	3.0481600	2.7884400
2.895170	3.408200	5.132990	3.757790	7.050990	3.236480	3.773890	4.437530	2.515950	2.261150	4.449450	5.295760	3.357540	3.313750	4.787280	4.302980	2.054900	4.264100	2.292610	3.762060	4.221800	3.142670	1.942300	3.354010	3.643200	3.100830	4.340440	3.633440	3.480870	5.035370	2.699060	2.144290	3.0622600	3.0050800	3.2414900	3.6642100	3.2703600	4.6821600	4.0615500	3.5068700	4.2195900	2.1058400	3.9761000	2.7365500	2.8958300	2.7377300	1.9400600	4.5090000	3.0478500	2.7803300
2.894620	3.400660	5.132620	3.754360	7.047990	3.235360	3.773570	4.437350	2.512950	2.260980	4.445970	5.293820	3.355990	3.313090	4.783680	4.302010	2.048590	4.263810	2.290060	3.761810	4.221250	3.141050	1.941070	3.350720	3.641780	3.100260	4.339870	3.633320	3.479830	5.030810	2.694550	2.140030	3.0621400	3.0045700	3.2384300	3.6626600	3.2694500	4.6803600	4.0605100	3.5067300	4.2170700	2.1028900	3.9749100	2.7351000	2.8951300	2.7373900	1.9367200	4.5070900	3.0472900	2.7782900
2.893560	3.400370	5.127420	3.750270	7.047780	3.233590	3.768900	4.434520	2.507080	2.258960	4.443240	5.291310	3.355420	3.310780	4.779910	4.300430	2.045270	4.263440	2.289570	3.759440	4.219340	3.140000	1.939790	3.350190	3.639770	3.099680	4.337010	3.632610	3.474250	5.028200	2.694330	2.136560	3.0586000	3.0026100	3.2359400	3.6615700	3.2694200	4.6717600	4.0561700	3.5041400	4.2157600	2.1019800	3.9739900	2.7339300	2.8944200	2.7362300	1.9320900	4.5048100	3.0471000	2.7762000
2.892120	3.392280	5.125590	3.746820	7.044090	3.225440	3.766730	4.429200	2.504950	2.258690	4.443010	5.288710	3.350870	3.310250	4.778790	4.300140	2.043780	4.263420	2.289450	3.757540	4.218090	3.135460	1.939690	3.347210	3.637750	3.095550	4.336850	3.625440	3.473060	5.027390	2.693940	2.136470	3.0580600	3.0007000	3.2243000	3.6579100	3.2671900	4.6705500	4.0523300	3.4992200	4.2051600	2.0978000	3.9699400	2.7331500	2.8938400	2.7358700	1.9304400	4.4974300	3.0462400	2.7747300
2.888680	3.389810	5.123130	3.746380	7.040110	3.224520	3.763690	4.421750	2.503300	2.257720	4.440180	5.285640	3.347040	3.308440	4.776450	4.295050	2.041410	4.262370	2.287410	3.756340	4.216420	3.135120	1.936980	3.344610	3.636880	3.091960	4.333720	3.624440	3.468270	5.018250	2.686410	2.134210	3.0578700	3.0005800	3.2227900	3.6559000	3.2606400	4.6703900	4.0489500	3.4968800	4.2014000	2.0953700	3.9685000	2.7327800	2.8867400	2.7337600	1.9301000	4.4958600	3.0453300	2.7728700
2.885490	3.385540	5.120670	3.745840	7.038450	3.223340	3.762170	4.421640	2.501260	2.257370	4.439800	5.283930	3.344940	3.306800	4.771180	4.291700	2.040440	4.260710	2.284500	3.744310	4.215680	3.132960	1.935030	3.344330	3.633710	3.091710	4.333520	3.624130	3.466440	5.008040	2.685510	2.128350	3.0577500	2.9976100	3.2199400	3.6527500	3.2597900	4.6703500	4.0409000	3.4949900	4.1981000	2.0935500	3.9637500	2.7307800	2.8851100	2.7318900	1.9283900	4.4894700	3.0442400	2.7725100
2.884550	3.385300	5.119660	3.745700	7.033800	3.222280	3.758440	4.416670	2.499780	2.257350	4.439760	5.282440	3.344070	3.306510	4.761600	4.289940	2.040420	4.258190	2.282200	3.740930	4.214860	3.132250	1.932800	3.338300	3.630260	3.087530	4.328190	3.622890	3.466160	5.006300	2.675020	2.127130	3.0538600	2.9971000	3.2188400	3.6527500	3.2559400	4.6593800	4.0387400	3.4821500	4.1951600	2.0917500	3.9636100	2.7286300	2.8842700	2.7274800	1.9283600	4.4763000	3.0437000	2.7722100
2.882150	3.384980	5.118770	3.740200	7.028760	3.218270	3.756200	4.416260	2.493780	2.256410	4.439420	5.282260	3.340890	3.297820	4.760530	4.288320	2.037320	4.256910	2.281510	3.735210	4.214270	3.131720	1.932200	3.332250	3.628480	3.084840	4.322170	3.618000	3.465570	4.998860	2.674460	2.126290	3.0535600	2.9956700	3.2185000	3.6459000	3.2545400	4.6561100	4.0345100	3.4804900	4.1936200	2.0910300	3.9594200	2.7275100	2.8837900	2.7217300	1.9281000	4.4745600	3.0385600	2.7706200
2.881140	3.382700	5.114060	3.739600	7.025680	3.216700	3.753540	4.409030	2.492530	2.253040	4.438160	5.282120	3.339490	3.296910	4.758510	4.279640	2.036730	4.251540	2.281320	3.734480	4.212560	3.131390	1.931770	3.331790	3.627490	3.079090	4.321690	3.610450	3.465520	4.998530	2.674460	2.126130	3.0515000	2.9934700	3.2168700	3.6418800	3.2535800	4.6534500	4.0325500	3.4769700	4.1899900	2.0902700	3.9586300	2.7273600	2.8834500	2.7210900	1.9275900	4.4732000	3.0383100	2.7683700
2.880000	3.382490	5.113460	3.738380	7.010080	3.211450	3.747470	4.407100	2.490770	2.250870	4.433530	5.280580	3.337810	3.292390	4.757160	4.276830	2.034830	4.244500	2.279470	3.732130	4.210670	3.131340	1.930870	3.331230	3.619980	3.070570	4.318270	3.608310	3.454010	4.997560	2.674360	2.126010	3.0511500	2.9930600	3.2133700	3.6389700	3.2501100	4.6512400	4.0322500	3.4710000	4.1877100	2.0892900	3.9581400	2.7263300	2.8790500	2.7198600	1.9273200	4.4643600	3.0344500	2.7674900
2.876320	3.382260	5.111340	3.737830	7.008740	3.208990	3.741340	4.406590	2.483720	2.250320	4.432130	5.279680	3.336670	3.289030	4.749470	4.275940	2.032490	4.241250	2.279210	3.730860	4.208650	3.130710	1.929800	3.329410	3.619850	3.070430	4.310160	3.606550	3.451690	4.996100	2.672010	2.124890	3.0474900	2.9910100	3.2100600	3.6366100	3.2497900	4.6499200	4.0311100	3.4687300	4.1861600	2.0891800	3.9572700	2.7113700	2.8745500	2.7195300	1.9270400	4.4637800	3.0329600	2.7660400
2.875170	3.379030	5.110290	3.735340	7.006440	3.207370	3.738930	4.404360	2.483290	2.250040	4.426480	5.276460	3.335040	3.287890	4.747370	4.275520	2.032450	4.240170	2.277570	3.726900	4.204510	3.129600	1.929580	3.327720	3.618140	3.067150	4.304700	3.606060	3.446770	4.996020	2.669410	2.124690	3.0436600	2.9884100	3.2058600	3.6363500	3.2479600	4.6486800	4.0292700	3.4665000	4.1852500	2.0889400	3.9561300	2.7068200	2.8731800	2.7193700	1.9239700	4.4612400	3.0327300	2.7651900
2.875160	3.378430	5.108030	3.732880	7.004560	3.205980	3.732580	4.400350	2.481570	2.249580	4.421500	5.271180	3.328150	3.287840	4.741440	4.268360	2.031510	4.239840	2.276780	3.726430	4.198320	3.129530	1.927500	3.327570	3.610610	3.064770	4.302730	3.602900	3.442100	4.989970	2.666830	2.122630	3.0434800	2.9847500	3.2057400	3.6306300	3.2456700	4.6462200	4.0222000	3.4625100	4.1844400	2.0858900	3.9537000	2.7058900	2.8727000	2.7153600	1.9210900	4.4612000	3.0260700	2.7600200
2.873540	3.377640	5.107080	3.729870	7.000030	3.205930	3.731510	4.396880	2.481180	2.249490	4.414670	5.269810	3.325700	3.278000	4.739730	4.268250	2.031220	4.239800	2.274810	3.724400	4.196460	3.125660	1.926980	3.326930	3.610580	3.062320	4.301200	3.602420	3.440120	4.987910	2.658410	2.118470	3.0352600	2.9841200	3.2046100	3.6268500	3.2410500	4.6456000	4.0105700	3.4596600	4.1774300	2.0853300	3.9509800	2.7000900	2.8725400	2.7130800	1.9204100	4.4557500	3.0245000	2.7587900
2.870950	3.377560	5.106730	3.728700	6.999140	3.205470	3.729530	4.393890	2.481070	2.248680	4.413410	5.268480	3.325280	3.277370	4.731570	4.263430	2.030950	4.236020	2.274630	3.719500	4.193240	3.124360	1.926830	3.321770	3.605180	3.061150	4.300780	3.599340	3.439910	4.986350	2.650340	2.115270	3.0269700	2.9837300	3.1999500	3.6242200	3.2409500	4.6440600	4.0017900	3.4590100	4.1765500	2.0848600	3.9489300	2.6971400	2.8719000	2.7130300	1.9203300	4.4528000	3.0229100	2.7524600
2.870560	3.373810	5.104830	3.726290	6.993510	3.205380	3.728000	4.376530	2.479660	2.246960	4.410260	5.267300	3.325040	3.273130	4.726120	4.261730	2.030870	4.230090	2.273530	3.718650	4.191560	3.121990	1.925310	3.320940	3.603230	3.059540	4.299150	3.594790	3.439720	4.977660	2.649460	2.114300	3.0248100	2.9826600	3.1992600	3.6231200	3.2407400	4.6433900	4.0005300	3.4578900	4.1732400	2.0813900	3.9449400	2.6939600	2.8678100	2.7109800	1.9176800	4.4494500	3.0219200	2.7485600
2.868570	3.373640	5.102330	3.724590	6.992200	3.205150	3.724570	4.373130	2.478050	2.245190	4.407240	5.266160	3.322820	3.272910	4.721900	4.261070	2.030420	4.226720	2.272590	3.716700	4.184330	3.121900	1.923940	3.319950	3.598600	3.059040	4.297340	3.592550	3.438680	4.976810	2.646170	2.113560	3.0246200	2.9811900	3.1981400	3.6186800	3.2405800	4.6272200	3.9995600	3.4552700	4.1689100	2.0813100	3.9446500	2.6937500	2.8666800	2.7069300	1.9143800	4.4487700	3.0213400	2.7467800
2.868380	3.370530	5.101980	3.720460	6.987610	3.200500	3.723710	4.372590	2.477270	2.241940	4.405770	5.264440	3.317540	3.271970	4.719490	4.260610	2.025210	4.226610	2.272490	3.716470	4.184210	3.120820	1.921130	3.315230	3.598420	3.057610	4.291720	3.592530	3.436950	4.972540	2.642460	2.112470	3.0216300	2.9803800	3.1914900	3.6182900	3.2363900	4.6238800	3.9986900	3.4512700	4.1606900	2.0796600	3.9444800	2.6913100	2.8611200	2.7027400	1.9086400	4.4472400	3.0210200	2.7459100
2.866880	3.369340	5.101460	3.720100	6.987590	3.199700	3.721520	4.372120	2.476210	2.241040	4.404520	5.263190	3.316610	3.271290	4.716590	4.257630	2.024340	4.225510	2.262330	3.715280	4.182380	3.117400	1.919330	3.314840	3.589830	3.055130	4.289630	3.587570	3.436540	4.971840	2.640740	2.111120	3.0212800	2.9801600	3.1887000	3.6114500	3.2363300	4.6194200	3.9974100	3.4456300	4.1593500	2.0752400	3.9411900	2.6877300	2.8597400	2.7003500	1.9085000	4.4461000	3.0198900	2.7434800
2.866130	3.361760	5.097320	3.715990	6.985610	3.196460	3.717510	4.367490	2.475680	2.240590	4.403440	5.261840	3.315830	3.266660	4.714430	4.256630	2.023690	4.222560	2.262150	3.714700	4.177700	3.112640	1.917430	3.313190	3.589350	3.053910	4.283630	3.587160	3.424350	4.968000	2.638480	2.110190	3.0203700	2.9775400	3.1855700	3.6087800	3.2353000	4.6132300	3.9953800	3.4452400	4.1562400	2.0747500	3.9363400	2.6872500	2.8592100	2.6997500	1.9024500	4.4444600	3.0176300	2.7424700
2.864450	3.360540	5.094880	3.714060	6.985380	3.193010	3.709850	4.365610	2.472610	2.240000	4.401480	5.257710	3.313060	3.265670	4.706830	4.255630	2.020170	4.214080	2.261870	3.711820	4.174040	3.105730	1.915580	3.312890	3.588820	3.050340	4.283410	3.572230	3.422900	4.967480	2.636020	2.107380	3.0194400	2.9757500	3.1842500	3.6074400	3.2316100	4.6128700	3.9945000	3.4449800	4.1552000	2.0742200	3.9334000	2.6852000	2.8588300	2.6974000	1.9021300	4.4400300	3.0167800	2.7390300
2.856920	3.357880	5.090860	3.713520	6.985050	3.192360	3.709770	4.358510	2.468870	2.239480	4.400640	5.257160	3.311630	3.262600	4.706730	4.255010	2.020010	4.209570	2.255040	3.711660	4.173420	3.104110	1.913990	3.312550	3.586950	3.049290	4.281080	3.569660	3.418420	4.967300	2.631640	2.106080	3.0171300	2.9751400	3.1800700	3.6048700	3.2313400	4.5993000	3.9926500	3.4431200	4.1547800	2.0723500	3.9298800	2.6851600	2.8572000	2.6956500	1.8975600	4.4398400	3.0147500	2.7362700
2.855000	3.357840	5.088380	3.712930	6.984180	3.182270	3.708810	4.351520	2.468420	2.233320	4.400000	5.256010	3.308920	3.256220	4.706530	4.253100	2.019940	4.207140	2.254450	3.709980	4.172230	3.098690	1.910540	3.308860	3.580920	3.048230	4.280640	3.564690	3.413400	4.967220	2.631000	2.103120	3.0108000	2.9741300	3.1788500	3.6017000	3.2276900	4.5992900	3.9911100	3.4422700	4.1533500	2.0710700	3.9284400	2.6830200	2.8557200	2.6948400	1.8948400	4.4395200	3.0132400	2.7360200
2.853440	3.356710	5.081610	3.712490	6.983610	3.179460	3.706860	4.350610	2.467220	2.229010	4.398800	5.255700	3.307910	3.255820	4.704150	4.252650	2.019790	4.205420	2.252020	3.706320	4.168830	3.096660	1.909440	3.299460	3.579880	3.047710	4.277020	3.564080	3.409980	4.956830	2.629920	2.103100	3.0102100	2.9636900	3.1782800	3.5965600	3.2275100	4.5976700	3.9869800	3.4418600	4.1486800	2.0692900	3.9281100	2.6823200	2.8510400	2.6936800	1.8922200	4.4377400	3.0123200	2.7303100
2.853400	3.356570	5.078660	3.711770	6.978880	3.179370	3.705090	4.347460	2.465950	2.228230	4.393940	5.247640	3.307560	3.250560	4.703960	4.251900	2.018690	4.203060	2.251680	3.706310	4.168600	3.094820	1.908970	3.295970	3.577620	3.043690	4.271230	3.559250	3.408370	4.955500	2.629500	2.100270	3.0085100	2.9608500	3.1781900	3.5949600	3.2265400	4.5897000	3.9845300	3.4360200	4.1449100	2.0675900	3.9250900	2.6765700	2.8461000	2.6923600	1.8908800	4.4336900	3.0118000	2.7278300
2.852980	3.354730	5.077690	3.710390	6.977520	3.178330	3.704260	4.343470	2.461650	2.223180	4.386910	5.233990	3.307000	3.246320	4.702320	4.250050	2.018420	4.201700	2.246130	3.703550	4.168360	3.094080	1.907430	3.293450	3.570130	3.042370	4.270500	3.556250	3.406550	4.954040	2.625780	2.099770	3.0071600	2.9604000	3.1676900	3.5912100	3.2230700	4.5882400	3.9796500	3.4299600	4.1423700	2.0674300	3.9231700	2.6728200	2.8459300	2.6919400	1.8888900	4.4330800	3.0116800	2.7247900
2.852090	3.354390	5.073230	3.710030	6.977270	3.174160	3.703820	4.341310	2.461570	2.222840	4.382540	5.232710	3.306860	3.243840	4.698310	4.248930	2.017660	4.200580	2.244890	3.703530	4.164190	3.092870	1.906620	3.290510	3.568270	3.042280	4.270420	3.553790	3.406250	4.953150	2.623410	2.097150	3.0061500	2.9596700	3.1674400	3.5891300	3.2221200	4.5879400	3.9773500	3.4264000	4.1398600	2.0672400	3.9220700	2.6727800	2.8434900	2.6918600	1.8872000	4.4323200	3.0102900	2.7207600
2.851870	3.352440	5.065240	3.707150	6.971580	3.173340	3.703730	4.340760	2.457660	2.222260	4.380870	5.230800	3.304400	3.241180	4.694440	4.247420	2.016210	4.198860	2.243790	3.700950	4.163090	3.089870	1.903770	3.287980	3.565740	3.040860	4.269650	3.552140	3.404100	4.952380	2.622960	2.096520	3.0057400	2.9596600	3.1672600	3.5866700	3.2219600	4.5864700	3.9771200	3.4231700	4.1343400	2.0667100	3.9218200	2.6713500	2.8409000	2.6875500	1.8866000	4.4288700	3.0100200	2.7204300
2.851280	3.350880	5.063450	3.705760	6.968020	3.173220	3.703470	4.336700	2.456160	2.222070	4.379390	5.225990	3.298620	3.234500	4.677270	4.246850	2.015700	4.189390	2.240840	3.692780	4.161120	3.084980	1.901810	3.284570	3.565730	3.039680	4.269200	3.546570	3.397580	4.951400	2.622460	2.095750	3.0020900	2.9590200	3.1633900	3.5864200	3.2194300	4.5852300	3.9678300	3.4206900	4.1331200	2.0658800	3.9217400	2.6707700	2.8397800	2.6872000	1.8863900	4.4028600	3.0052500	2.7177000
2.847360	3.347840	5.062660	3.701960	6.967450	3.171830	3.700660	4.336190	2.453680	2.222060	4.375090	5.223210	3.293320	3.234460	4.677240	4.244640	2.013950	4.183680	2.240650	3.692010	4.161060	3.074090	1.901450	3.281680	3.562730	3.033710	4.267320	3.544960	3.396980	4.951220	2.622190	2.095130	2.9986900	2.9578800	3.1607400	3.5847300	3.2154800	4.5849700	3.9663700	3.4169400	4.1319500	2.0652000	3.9213700	2.6654900	2.8395200	2.6819800	1.8861300	4.3991200	3.0043000	2.7129000
2.844590	3.340230	5.061110	3.701960	6.965270	3.166800	3.694460	4.332110	2.450890	2.220750	4.374270	5.221850	3.287640	3.229940	4.677230	4.244010	2.011630	4.182470	2.237890	3.687590	4.160690	3.071300	1.901350	3.281570	3.561080	3.031700	4.264230	3.544320	3.395580	4.951020	2.617600	2.094600	2.9959200	2.9525900	3.1593600	3.5743900	3.2152800	4.5841500	3.9658900	3.4150500	4.1296200	2.0650500	3.9187500	2.6651000	2.8359100	2.6817900	1.8852900	4.3972000	3.0034900	2.7081200
2.843360	3.339040	5.058650	3.699260	6.960360	3.159170	3.693910	4.330180	2.450520	2.220370	4.371460	5.217950	3.285490	3.226860	4.669740	4.242340	2.011000	4.175920	2.237620	3.684510	4.160640	3.070720	1.900950	3.281300	3.560710	3.031190	4.260440	3.543340	3.395260	4.950940	2.615170	2.093150	2.9957400	2.9489900	3.1579500	3.5727700	3.2132000	4.5805500	3.9653300	3.4140400	4.1288100	2.0635500	3.9183000	2.6648200	2.8344300	2.6815500	1.8846500	4.3908400	3.0018800	2.7072700
2.841260	3.338950	5.058140	3.698050	6.952100	3.158690	3.690270	4.321120	2.449030	2.218990	4.365690	5.199660	3.279570	3.221470	4.668520	4.237740	2.009640	4.174690	2.237080	3.683780	4.158830	3.060760	1.900040	3.280420	3.560440	3.030340	4.260020	3.543080	3.392970	4.940010	2.612160	2.091670	2.9915500	2.9466400	3.1549300	3.5699100	3.2127800	4.5793300	3.9618100	3.4130400	4.1280100	2.0594200	3.9177600	2.6635300	2.8342200	2.6806600	1.8846000	4.3881200	2.9993300	2.6999400
2.839640	3.332660	5.056020	3.695690	6.950970	3.158310	3.688840	4.311760	2.447190	2.214830	4.353110	5.198470	3.264640	3.220570	4.668220	4.233360	2.009210	4.162300	2.236820	3.683420	4.155790	3.057940	1.899650	3.272850	3.559750	3.030290	4.255240	3.542450	3.390560	4.932720	2.612110	2.091520	2.9912700	2.9464300	3.1545500	3.5688600	3.2121300	4.5702900	3.9605900	3.4115900	4.1243700	2.0573400	3.9162200	2.6595800	2.8336400	2.6783100	1.8826800	4.3852000	2.9982100	2.6995000
2.837600	3.331930	5.053430	3.694790	6.948110	3.152880	3.687030	4.300150	2.443730	2.214410	4.352230	5.195950	3.263090	3.220030	4.657810	4.230500	2.007050	4.159160	2.232630	3.681270	4.146970	3.057860	1.899270	3.271050	3.559090	3.026670	4.252230	3.539970	3.389290	4.929030	2.609960	2.090620	2.9892300	2.9459000	3.1542900	3.5659900	3.2084100	4.5701500	3.9541300	3.4099900	4.1191700	2.0563200	3.9160500	2.6589000	2.8325400	2.6769300	1.8769600	4.3836400	2.9981600	2.6970900
2.837570	3.327860	5.043160	3.693550	6.945320	3.152550	3.679290	4.298670	2.443240	2.210820	4.350920	5.184490	3.259980	3.216430	4.654590	4.221200	2.006130	4.158530	2.228020	3.679630	4.144270	3.046640	1.898670	3.270350	3.552410	3.025950	4.251550	3.538680	3.385080	4.922590	2.608720	2.090070	2.9864300	2.9427700	3.1478100	3.5625100	3.2039700	4.5693200	3.9502400	3.4058500	4.1176000	2.0555900	3.9149400	2.6560100	2.8311800	2.6759300	1.8769200	4.3826300	2.9964800	2.6956700
2.837510	3.326150	5.041230	3.690860	6.943510	3.150630	3.678410	4.298230	2.443030	2.210250	4.348360	5.183590	3.259090	3.215080	4.651500	4.215630	2.001500	4.153630	2.227750	3.677700	4.142700	3.045570	1.897220	3.268680	3.551420	3.021150	4.251420	3.534590	3.382730	4.921300	2.605150	2.086630	2.9853700	2.9426600	3.1464600	3.5619100	3.2008500	4.5667000	3.9477800	3.4031100	4.1133700	2.0547000	3.9139900	2.6553600	2.8273700	2.6756400	1.8768800	4.3795700	2.9955400	2.6951300
2.836910	3.323530	5.041190	3.688700	6.942380	3.150510	3.678070	4.292490	2.437840	2.209780	4.343760	5.180210	3.255480	3.211620	4.649560	4.214540	1.998660	4.148470	2.226380	3.675670	4.140770	3.044260	1.895930	3.268270	3.548290	3.019360	4.249950	3.532380	3.380790	4.919510	2.602460	2.086280	2.9823700	2.9419200	3.1440600	3.5607700	3.1999700	4.5636000	3.9435000	3.4028100	4.1123300	2.0540400	3.9033100	2.6541800	2.8270600	2.6694000	1.8767800	4.3786200	2.9904800	2.6943300
2.835640	3.323520	5.039620	3.687060	6.939170	3.150090	3.677990	4.281030	2.436340	2.209430	4.342550	5.177900	3.251050	3.211280	4.641910	4.212870	1.998460	4.143390	2.225910	3.673840	4.136950	3.036430	1.894820	3.267910	3.547480	3.016160	4.249840	3.529330	3.375330	4.919080	2.600790	2.084920	2.9751100	2.9395100	3.1406900	3.5583800	3.1983700	4.5610500	3.9399300	3.3977500	4.1088900	2.0536100	3.9007100	2.6534300	2.8255400	2.6681800	1.8763700	4.3773900	2.9897000	2.6940300
2.835060	3.320270	5.038020	3.685740	6.938170	3.148640	3.672520	4.280850	2.435140	2.208060	4.338460	5.170210	3.248440	3.207350	4.641890	4.210020	1.994980	4.142380	2.225530	3.672620	4.133600	3.036210	1.893280	3.267310	3.547270	3.015700	4.242750	3.525470	3.374490	4.917360	2.600660	2.084910	2.9748400	2.9348400	3.1399900	3.5551700	3.1946000	4.5540900	3.9387000	3.3970000	4.1082300	2.0495400	3.8973400	2.6525000	2.8235300	2.6677400	1.8760400	4.3740900	2.9867200	2.6936000
2.834760	3.320210	5.036760	3.682620	6.937100	3.147820	3.663040	4.271850	2.432920	2.206690	4.337950	5.165200	3.241170	3.205180	4.636160	4.203270	1.991800	4.140320	2.225320	3.662700	4.133580	3.035620	1.889230	3.267230	3.547030	3.014960	4.239720	3.523480	3.370600	4.914890	2.598750	2.084870	2.9736900	2.9327900	3.1340800	3.5509700	3.1926000	4.5529000	3.9308000	3.3954700	4.1070700	2.0459700	3.8955900	2.6500500	2.8203800	2.6668100	1.8748500	4.3636100	2.9860100	2.6930400
2.833860	3.315180	5.029900	3.681530	6.934190	3.147290	3.657120	4.262050	2.432610	2.205890	4.336740	5.161750	3.238680	3.204940	4.635550	4.203110	1.991630	4.139710	2.222590	3.662410	4.132610	3.033300	1.888250	3.266200	3.545610	3.013430	4.238360	3.523130	3.367710	4.914540	2.598210	2.084090	2.9709100	2.9323500	3.1338800	3.5498900	3.1923600	4.5496700	3.9302100	3.3940800	4.1052600	2.0436100	3.8921900	2.6486000	2.8189700	2.6668000	1.8725800	4.3559100	2.9859000	2.6928200
2.831970	3.314960	5.028820	3.675360	6.930360	3.145890	3.656810	4.261730	2.431620	2.205210	4.332740	5.160490	3.238010	3.204580	4.633110	4.203020	1.987510	4.139220	2.222500	3.658760	4.130940	3.031620	1.888250	3.265740	3.544880	3.010250	4.234040	3.523110	3.366020	4.910320	2.598180	2.083700	2.9684800	2.9288900	3.1307800	3.5467500	3.1917500	4.5485200	3.9274400	3.3940100	4.1050800	2.0417200	3.8914700	2.6483400	2.8162600	2.6659700	1.8724900	4.3555100	2.9811500	2.6916700
2.829020	3.312310	5.023250	3.674650	6.930350	3.145400	3.652530	4.254870	2.428900	2.204870	4.332380	5.153730	3.235830	3.203750	4.632970	4.202550	1.986080	4.138400	2.221520	3.640920	4.127960	3.031140	1.888190	3.265460	3.543220	3.009460	4.231820	3.517200	3.363330	4.910280	2.596940	2.082380	2.9669400	2.9281900	3.1294300	3.5411400	3.1884300	4.5434200	3.9222200	3.3894300	4.1044100	2.0404200	3.8911600	2.6481700	2.8150600	2.6657100	1.8710800	4.3554200	2.9791900	2.6910700
2.828810	3.311910	5.018890	3.673560	6.927940	3.141800	3.652130	4.250860	2.425940	2.204620	4.331370	5.152590	3.233420	3.198700	4.631360	4.200960	1.983380	4.133950	2.217240	3.638530	4.127530	3.028040	1.888070	3.265100	3.543050	3.004940	4.229470	3.515340	3.362060	4.910020	2.595920	2.080360	2.9666500	2.9276700	3.1232200	3.5391200	3.1881600	4.5412600	3.9205600	3.3889500	4.1042700	2.0387400	3.8852300	2.6445100	2.8125700	2.6648900	1.8705400	4.3549700	2.9783300	2.6899200
2.828520	3.311850	5.015240	3.672300	6.919850	3.140920	3.643540	4.248480	2.422410	2.199980	4.329720	5.145680	3.226890	3.197350	4.628950	4.200120	1.982830	4.131210	2.209000	3.638330	4.127340	3.025930	1.885060	3.260820	3.540130	3.002160	4.226670	3.511510	3.361650	4.909710	2.594570	2.077420	2.9663000	2.9274200	3.1226800	3.5372000	3.1864100	4.5384700	3.9141900	3.3863800	4.1040700	2.0387300	3.8828900	2.6438300	2.8116000	2.6644500	1.8699200	4.3524800	2.9779000	2.6861200
2.827390	3.310220	5.009330	3.671390	6.916850	3.137210	3.632790	4.248370	2.417480	2.197020	4.321050	5.143090	3.222930	3.197230	4.626000	4.196770	1.980960	4.128180	2.206460	3.637870	4.127310	3.024490	1.883490	3.259890	3.535640	3.000870	4.222270	3.511290	3.360450	4.908120	2.594150	2.076790	2.9653400	2.9256600	3.1135600	3.5366700	3.1842300	4.5351600	3.9064800	3.3855200	4.1008000	2.0381600	3.8810000	2.6425900	2.8115400	2.6628200	1.8670600	4.3469400	2.9776700	2.6846900
2.821910	3.309780	5.007280	3.670570	6.914720	3.136860	3.630830	4.246130	2.417220	2.195820	4.315790	5.138740	3.221750	3.195980	4.618820	4.195760	1.979490	4.126840	2.206140	3.634990	4.126370	3.019890	1.879490	3.257610	3.533560	2.999290	4.221130	3.508370	3.360220	4.904350	2.592910	2.076430	2.9630000	2.9243900	3.1130600	3.5324900	3.1771800	4.5314500	3.9047800	3.3846000	4.0974900	2.0366900	3.8788800	2.6408300	2.8098500	2.6618400	1.8669000	4.3421000	2.9741900	2.6831500
2.820520	3.307010	5.005020	3.670050	6.914550	3.135270	3.629870	4.245680	2.410220	2.192610	4.312940	5.138530	3.219950	3.192390	4.618260	4.190120	1.978020	4.124440	2.202360	3.634970	4.123900	3.018300	1.879310	3.250860	3.532880	2.997310	4.220030	3.504940	3.355830	4.899820	2.590360	2.073860	2.9606600	2.9237100	3.1115100	3.5324800	3.1734400	4.5308700	3.9034400	3.3845900	4.0969600	2.0349800	3.8783600	2.6398200	2.8074700	2.6600000	1.8642400	4.3407800	2.9706200	2.6751600
2.819520	3.305670	5.001870	3.666930	6.912060	3.134830	3.626310	4.243650	2.409090	2.189960	4.311490	5.137750	3.214530	3.192200	4.617170	4.188080	1.977680	4.123820	2.201760	3.634860	4.120610	3.007110	1.878580	3.241120	3.532250	2.997310	4.216300	3.498960	3.351120	4.894680	2.590010	2.071870	2.9566800	2.9169500	3.1086500	3.5281700	3.1723500	4.5291100	3.9015900	3.3832900	4.0953300	2.0344200	3.8757700	2.6381400	2.8022300	2.6594200	1.8604900	4.3390900	2.9681200	2.6740500
2.819440	3.302850	5.000460	3.666540	6.909390	3.133910	3.626270	4.240770	2.406490	2.187770	4.308430	5.131170	3.211660	3.189120	4.613000	4.185360	1.976600	4.118970	2.200430	3.633740	4.119720	3.006690	1.875010	3.238640	3.531090	2.996840	4.213500	3.497600	3.350860	4.894170	2.588910	2.070700	2.9563100	2.9162700	3.1066500	3.5269200	3.1656500	4.5260000	3.9014000	3.3831000	4.0911800	2.0334300	3.8738500	2.6358300	2.8020800	2.6571700	1.8597800	4.3389000	2.9673900	2.6728200
2.818310	3.299680	4.994930	3.660830	6.908740	3.132530	3.624530	4.236850	2.406430	2.186620	4.307370	5.128220	3.210460	3.187530	4.605720	4.179570	1.976110	4.118610	2.199750	3.629550	4.112920	3.000420	1.867820	3.235730	3.526900	2.993550	4.213170	3.496660	3.340400	4.891470	2.588830	2.068070	2.9553900	2.9157600	3.1011700	3.5198500	3.1644800	4.5211500	3.9012500	3.3815100	4.0906000	2.0321600	3.8715800	2.6328800	2.8007300	2.6571100	1.8594200	4.3245400	2.9631300	2.6713700
2.816990	3.299460	4.988580	3.658790	6.904290	3.132500	3.623460	4.236670	2.404870	2.186420	4.303010	5.127060	3.206920	3.184930	4.601610	4.178960	1.973900	4.117530	2.198660	3.626180	4.110270	2.998390	1.863510	3.234470	3.525870	2.993330	4.210980	3.496120	3.338660	4.890440	2.588710	2.067940	2.9504400	2.9111100	3.0970200	3.5197100	3.1631300	4.5156400	3.9006600	3.3788000	4.0889800	2.0311500	3.8701600	2.6315500	2.7994200	2.6570100	1.8582200	4.3216000	2.9544100	2.6705500
2.806140	3.293430	4.986100	3.655970	6.902710	3.129540	3.623040	4.234390	2.403890	2.182760	4.298200	5.126250	3.205060	3.178680	4.596420	4.178200	1.973740	4.114210	2.198170	3.622490	4.096150	2.998010	1.862100	3.231780	3.525700	2.992000	4.208060	3.496100	3.337150	4.885460	2.588210	2.066510	2.9491600	2.9084200	3.0958100	3.5105300	3.1629600	4.5155600	3.9003300	3.3772000	4.0884800	2.0304100	3.8689100	2.6270400	2.7986200	2.6510800	1.8559900	4.3153700	2.9489200	2.6694100
2.802220	3.292910	4.982510	3.655470	6.895480	3.126120	3.622340	4.230410	2.402160	2.179460	4.296390	5.125740	3.203800	3.174800	4.591760	4.174230	1.971940	4.113360	2.196480	3.617860	4.095610	2.997170	1.858520	3.230980	3.525370	2.989540	4.207830	3.487290	3.335370	4.885100	2.587630	2.065500	2.9475800	2.9077600	3.0942700	3.5074800	3.1625500	4.5143700	3.8981400	3.3765900	4.0805900	2.0304000	3.8681300	2.6267100	2.7971900	2.6508400	1.8549200	4.3142300	2.9481000	2.6667100
2.797870	3.291260	4.975910	3.654380	6.895380	3.125530	3.620100	4.230220	2.397090	2.172720	4.292910	5.118440	3.203200	3.172610	4.586470	4.173050	1.970840	4.112420	2.195710	3.616350	4.094000	2.992130	1.857970	3.229160	3.522300	2.988090	4.204840	3.486660	3.334100	4.882580	2.587230	2.064600	2.9463700	2.9077400	3.0940700	3.5062900	3.1600400	4.5077300	3.8966800	3.3749300	4.0793700	2.0301100	3.8668700	2.6246700	2.7954000	2.6498100	1.8549000	4.3129900	2.9470700	2.6658300
2.796670	3.286360	4.974500	3.650130	6.895070	3.125290	3.618670	4.227750	2.393600	2.171530	4.288350	5.114150	3.201540	3.172590	4.586340	4.164970	1.968490	4.108050	2.194210	3.614690	4.092140	2.990370	1.857950	3.222320	3.517490	2.986340	4.203480	3.480040	3.334060	4.879630	2.585980	2.059840	2.9459900	2.9071200	3.0939700	3.5050800	3.1596900	4.5063400	3.8961400	3.3725500	4.0761000	2.0297500	3.8646800	2.6212800	2.7935800	2.6497300	1.8544500	4.3121200	2.9456700	2.6650300
2.795790	3.283750	4.971440	3.648910	6.890740	3.124950	3.615590	4.227550	2.392190	2.170300	4.285180	5.113690	3.188840	3.169800	4.580320	4.164480	1.967030	4.106160	2.192930	3.611020	4.085050	2.987150	1.857740	3.219060	3.516420	2.986000	4.197760	3.475520	3.330850	4.878740	2.580500	2.047680	2.9445400	2.9068100	3.0929000	3.5019200	3.1569500	4.5057700	3.8905000	3.3719600	4.0615900	2.0293000	3.8634500	2.6189700	2.7931500	2.6492000	1.8543600	4.3014700	2.9456000	2.6647900
2.795620	3.282710	4.970790	3.648100	6.888550	3.123640	3.615260	4.226860	2.388860	2.166540	4.281300	5.104710	3.187450	3.167900	4.578300	4.161480	1.966500	4.105720	2.191030	3.609230	4.083810	2.982740	1.854840	3.213000	3.511350	2.985250	4.194850	3.474250	3.329270	4.877150	2.579870	2.047070	2.9437500	2.9039800	3.0924000	3.5001600	3.1549500	4.5037600	3.8903800	3.3697700	4.0575600	2.0285300	3.8605400	2.6181200	2.7904600	2.6447400	1.8535500	4.2909600	2.9444900	2.6639100
2.793800	3.281620	4.967700	3.644550	6.879210	3.122840	3.614770	4.224880	2.387750	2.166170	4.277700	5.103820	3.187260	3.164790	4.578160	4.160980	1.964910	4.105410	2.189750	3.607370	4.083670	2.982130	1.853040	3.210930	3.508170	2.984720	4.194350	3.472010	3.326020	4.876440	2.579600	2.046420	2.9435900	2.8983700	3.0920500	3.4958300	3.1523800	4.5037100	3.8850200	3.3692600	4.0559100	2.0251700	3.8594400	2.6126000	2.7871200	2.6380100	1.8498300	4.2861800	2.9418700	2.6619500
2.792100	3.281220	4.963060	3.640530	6.877840	3.122740	3.606320	4.216830	2.385090	2.162190	4.270720	5.097680	3.179870	3.164310	4.575380	4.158410	1.963850	4.102470	2.186490	3.607090	4.082060	2.979820	1.849370	3.209340	3.505860	2.980850	4.190060	3.471710	3.324310	4.873410	2.579250	2.044420	2.9377900	2.8946300	3.0916000	3.4923000	3.1513700	4.5028600	3.8844200	3.3634500	4.0538200	2.0227200	3.8537500	2.6123800	2.7867900	2.6379700	1.8473800	4.2821000	2.9403200	2.6575800
2.790120	3.280440	4.961040	3.640000	6.877630	3.122630	3.605190	4.213850	2.382580	2.161230	4.270640	5.097410	3.178260	3.163940	4.572590	4.154910	1.962990	4.102090	2.182640	3.605410	4.079440	2.979780	1.846980	3.205670	3.501320	2.980140	4.189620	3.471490	3.323950	4.869970	2.578870	2.043220	2.9333400	2.8858800	3.0890900	3.4887000	3.1502700	4.5021200	3.8820600	3.3617900	4.0506100	2.0225500	3.8507600	2.6092200	2.7840800	2.6371900	1.8472200	4.2813200	2.9363100	2.6561600
2.787270	3.279440	4.955330	3.636840	6.877470	3.121210	3.603390	4.213080	2.380580	2.160500	4.269380	5.090690	3.176920	3.160690	4.572190	4.154170	1.961720	4.100910	2.182420	3.604910	4.068740	2.979650	1.846550	3.203690	3.499300	2.978840	4.174760	3.470130	3.323010	4.867720	2.578280	2.041850	2.9224500	2.8784400	3.0885100	3.4833500	3.1501700	4.4994700	3.8773700	3.3615600	4.0470100	2.0216400	3.8475500	2.6065100	2.7810600	2.6361300	1.8457800	4.2801900	2.9359200	2.6561200
2.784080	3.278050	4.953080	3.633620	6.874840	3.120540	3.598230	4.210290	2.380510	2.160040	4.268520	5.088660	3.173110	3.159200	4.563770	4.151430	1.961090	4.095250	2.181930	3.602500	4.067680	2.978330	1.845440	3.202580	3.498230	2.978140	4.172320	3.469170	3.319300	4.867540	2.577430	2.040480	2.9223800	2.8742100	3.0874200	3.4830600	3.1483500	4.4981700	3.8726600	3.3574400	4.0441600	2.0205800	3.8466100	2.6040300	2.7764600	2.6353500	1.8426800	4.2765400	2.9344400	2.6547900
2.783010	3.273560	4.952720	3.628730	6.866590	3.119700	3.597540	4.209350	2.379470	2.159900	4.260170	5.087040	3.168960	3.158600	4.563100	4.139800	1.959850	4.094550	2.180090	3.601860	4.066700	2.978200	1.845410	3.201260	3.494100	2.977770	4.172080	3.468230	3.318340	4.864410	2.574030	2.040370	2.9207300	2.8723800	3.0848300	3.4794700	3.1463000	4.4970200	3.8682600	3.3526400	4.0428800	2.0190500	3.8456300	2.6025700	2.7708800	2.6348200	1.8373000	4.2741200	2.9342600	2.6544100
2.782320	3.273280	4.952140	3.626430	6.864970	3.119360	3.597010	4.209070	2.378560	2.157140	4.258630	5.076040	3.163540	3.157490	4.553240	4.137630	1.956830	4.093240	2.177780	3.598380	4.066550	2.975470	1.840630	3.201110	3.491430	2.976900	4.171090	3.467990	3.317390	4.862960	2.572040	2.039500	2.9199900	2.8721500	3.0804500	3.4780400	3.1434200	4.4953100	3.8681900	3.3504900	4.0427300	2.0177200	3.8444100	2.6022400	2.7654000	2.6325700	1.8370600	4.2730500	2.9313100	2.6541200
2.782100	3.269840	4.948310	3.626290	6.862370	3.119210	3.586660	4.199300	2.378160	2.157070	4.248360	5.075650	3.161200	3.157430	4.548680	4.134600	1.956210	4.090240	2.177330	3.593300	4.065950	2.972600	1.839960	3.199630	3.488370	2.976690	4.170540	3.456770	3.317230	4.860130	2.571420	2.037640	2.9178900	2.8714800	3.0803700	3.4769400	3.1413700	4.4952500	3.8663300	3.3476000	4.0422600	2.0157400	3.8432200	2.6001900	2.7627900	2.6307200	1.8363500	4.2718900	2.9282200	2.6538200
2.781320	3.269050	4.946850	3.621830	6.839940	3.115770	3.584190	4.193990	2.377500	2.152720	4.240780	5.071190	3.160810	3.156870	4.547910	4.133950	1.954810	4.086250	2.177280	3.593090	4.059610	2.966390	1.838330	3.197740	3.488260	2.976570	4.167160	3.451550	3.310850	4.853460	2.570140	2.037480	2.9138800	2.8714300	3.0770400	3.4767500	3.1391200	4.4952100	3.8610500	3.3475600	4.0402000	2.0147700	3.8375000	2.5977400	2.7622500	2.6284700	1.8329500	4.2686000	2.9232100	2.6533000
2.779190	3.267900	4.946210	3.621600	6.836640	3.108710	3.583030	4.192720	2.375120	2.151830	4.236910	5.069460	3.153320	3.154380	4.545330	4.127670	1.952320	4.083940	2.176760	3.588030	4.059490	2.965650	1.838080	3.191970	3.480530	2.973620	4.163320	3.447910	3.310060	4.845950	2.569960	2.035890	2.9127900	2.8552400	3.0760100	3.4766700	3.1369600	4.4868800	3.8575400	3.3457800	4.0394700	2.0138900	3.8337900	2.5976400	2.7620900	2.6264200	1.8328100	4.2639900	2.9182000	2.6507200
2.778030	3.267560	4.943960	3.619660	6.835080	3.107050	3.582950	4.189520	2.373260	2.151500	4.233000	5.063820	3.147710	3.149600	4.544400	4.124880	1.952080	4.082230	2.174050	3.587250	4.059080	2.962540	1.837090	3.191190	3.479350	2.972410	4.161440	3.445100	3.308130	4.845820	2.569290	2.034900	2.9076800	2.8538500	3.0759900	3.4740600	3.1359900	4.4864400	3.8557900	3.3446400	4.0391100	2.0111800	3.8334100	2.5957900	2.7603900	2.6215700	1.8317900	4.2638000	2.9152200	2.6480300
2.777010	3.267430	4.943440	3.616430	6.830960	3.106060	3.581930	4.187450	2.372060	2.150500	4.231530	5.062120	3.146270	3.145300	4.541710	4.122870	1.951370	4.080850	2.173830	3.583980	4.055360	2.962120	1.835500	3.190320	3.479130	2.970830	4.156240	3.444110	3.307430	4.843040	2.567630	2.034590	2.9062400	2.8533700	3.0747100	3.4722800	3.1327100	4.4796700	3.8525200	3.3416200	4.0382400	2.0109500	3.8323500	2.5953100	2.7591800	2.6148000	1.8308800	4.2634300	2.9130100	2.6459200
2.776140	3.265490	4.940200	3.612840	6.830550	3.105830	3.577710	4.182940	2.371760	2.149480	4.229120	5.057550	3.145790	3.143520	4.538630	4.119010	1.951040	4.079880	2.169790	3.583860	4.053770	2.962040	1.835390	3.188320	3.477240	2.968550	4.149140	3.442390	3.306880	4.842940	2.566480	2.033800	2.8989200	2.8518300	3.0713100	3.4699600	3.1308400	4.4745800	3.8507400	3.3411500	4.0370000	2.0101500	3.8307400	2.5951100	2.7582800	2.6147400	1.8291300	4.2595600	2.9099500	2.6441100
2.774590	3.264750	4.937990	3.606780	6.823100	3.103940	3.576650	4.182600	2.368570	2.147560	4.222420	5.057290	3.144000	3.143060	4.533910	4.118870	1.950890	4.077200	2.168930	3.582760	4.046220	2.959840	1.834960	3.186360	3.474520	2.968200	4.146430	3.441820	3.306780	4.842430	2.565440	2.031740	2.8983500	2.8496000	3.0701700	3.4643700	3.1290100	4.4733800	3.8503600	3.3381100	4.0369800	2.0090100	3.8297000	2.5950900	2.7564200	2.6133500	1.8288700	4.2563500	2.9035000	2.6423100
2.774260	3.264100	4.933570	3.605380	6.820080	3.102890	3.575530	4.181010	2.367120	2.145710	4.219200	5.051750	3.143030	3.142330	4.530560	4.117230	1.949140	4.075390	2.166180	3.582460	4.044720	2.956130	1.832660	3.184740	3.472880	2.967510	4.145890	3.439690	3.302310	4.841970	2.564170	2.030830	2.8977800	2.8443900	3.0694000	3.4616200	3.1286200	4.4723500	3.8476400	3.3363700	4.0348200	2.0078200	3.8295900	2.5950800	2.7538700	2.6132900	1.8287100	4.2522900	2.9019100	2.6422400
2.773420	3.263160	4.932690	3.601400	6.817770	3.101740	3.573380	4.178390	2.365460	2.144470	4.211680	5.050710	3.142970	3.141220	4.526060	4.116980	1.943870	4.071300	2.165140	3.582130	4.043610	2.955810	1.829060	3.183500	3.471180	2.966380	4.142940	3.438630	3.301400	4.839820	2.563230	2.029710	2.8935900	2.8383000	3.0663400	3.4566600	3.1274500	4.4719500	3.8399800	3.3361700	4.0340000	2.0070600	3.8283800	2.5944100	2.7537000	2.6094600	1.8271300	4.2452700	2.8996200	2.6372700
2.769220	3.257580	4.927900	3.601030	6.817580	3.098730	3.573260	4.177490	2.362290	2.144040	4.210810	5.049800	3.142660	3.138690	4.522960	4.115760	1.942100	4.070760	2.162860	3.581070	4.041520	2.953590	1.827320	3.181100	3.470930	2.965360	4.141030	3.429010	3.299650	4.838400	2.560570	2.028220	2.8910500	2.8364700	3.0624900	3.4541500	3.1264500	4.4704200	3.8378600	3.3337800	4.0315800	2.0062800	3.8274200	2.5936300	2.7491800	2.6075200	1.8266700	4.2405500	2.8992000	2.6370700
2.768520	3.257350	4.922240	3.598030	6.814570	3.098030	3.572830	4.170350	2.362270	2.140050	4.209020	5.047740	3.134600	3.137920	4.514730	4.113980	1.940110	4.064260	2.162340	3.581020	4.041350	2.951990	1.826140	3.180670	3.468160	2.959410	4.140990	3.428020	3.291270	4.835950	2.560330	2.026880	2.8892600	2.8350600	3.0598900	3.4538900	3.1260100	4.4699400	3.8360500	3.3275800	4.0315300	2.0055400	3.8230300	2.5920900	2.7485400	2.6070700	1.8263300	4.2362100	2.8967800	2.6367700
2.766440	3.255470	4.921680	3.594780	6.812730	3.096960	3.570110	4.170080	2.357020	2.137510	4.206730	5.044500	3.132110	3.131570	4.513990	4.111240	1.940090	4.062970	2.161870	3.580480	4.041100	2.951700	1.825480	3.177160	3.459170	2.959040	4.137040	3.421180	3.288320	4.834500	2.560150	2.025620	2.8887400	2.8302100	3.0547500	3.4538100	3.1256000	4.4693300	3.8327100	3.3267500	4.0303700	2.0051900	3.8230300	2.5918900	2.7457500	2.6053300	1.8240000	4.2312900	2.8935500	2.6363500
2.765280	3.247440	4.917530	3.594500	6.809250	3.095650	3.569810	4.168580	2.356860	2.136570	4.201750	5.037540	3.128070	3.130210	4.512410	4.110870	1.939900	4.061540	2.161230	3.579200	4.038320	2.949190	1.822080	3.175430	3.456970	2.956950	4.136120	3.420430	3.285600	4.828120	2.551740	2.024750	2.8845300	2.8288000	3.0536300	3.4496000	3.1229200	4.4689700	3.8324200	3.3259600	4.0276100	2.0040600	3.8223300	2.5911400	2.7456400	2.6022100	1.8231200	4.2309100	2.8931400	2.6324600
2.764550	3.247430	4.917260	3.592120	6.803470	3.095330	3.565650	4.162870	2.351780	2.135670	4.197940	5.035100	3.127510	3.129700	4.510380	4.105410	1.939850	4.059540	2.159630	3.578710	4.037160	2.942730	1.821380	3.166060	3.456000	2.956410	4.128280	3.420090	3.276690	4.824960	2.549030	2.021320	2.8811100	2.8278800	3.0509800	3.4480000	3.1224700	4.4686800	3.8303900	3.3243200	4.0267800	2.0040400	3.8218600	2.5889900	2.7451700	2.6004200	1.8217700	4.2308000	2.8917100	2.6306600
2.763760	3.246420	4.915780	3.591470	6.795800	3.092750	3.565040	4.162750	2.351670	2.134730	4.196680	5.034930	3.124960	3.129450	4.509590	4.103930	1.936160	4.059330	2.154480	3.578050	4.031300	2.938010	1.817000	3.163980	3.455970	2.956370	4.125150	3.419390	3.276540	4.823060	2.548790	2.019760	2.8802900	2.8273100	3.0499700	3.4417100	3.1217100	4.4659700	3.8291500	3.3237700	4.0247700	2.0032300	3.8172000	2.5884300	2.7421100	2.5963000	1.8214700	4.2305400	2.8892800	2.6277700
2.761610	3.243120	4.910640	3.587900	6.792740	3.090370	3.564190	4.159300	2.350840	2.133580	4.195660	5.034880	3.119300	3.126710	4.506800	4.102200	1.935800	4.058270	2.154310	3.577340	4.028380	2.937990	1.810710	3.161300	3.453970	2.952850	4.125020	3.419200	3.275510	4.820540	2.546730	2.015190	2.8781900	2.8268400	3.0460500	3.4407600	3.1203300	4.4629800	3.8283600	3.3205800	4.0215700	1.9995000	3.8139200	2.5877700	2.7394500	2.5946300	1.8214400	4.2265400	2.8887800	2.6271400
2.760770	3.236360	4.910550	3.586630	6.787320	3.089520	3.563340	4.157660	2.349680	2.130690	4.192720	5.029380	3.118340	3.125210	4.504360	4.099910	1.934900	4.058100	2.154000	3.576390	4.019850	2.931770	1.810350	3.159030	3.451440	2.951460	4.123650	3.418090	3.274900	4.820410	2.544580	2.013670	2.8773400	2.8247900	3.0460000	3.4403100	3.1201200	4.4620600	3.8239200	3.3189400	4.0210800	1.9986900	3.8046100	2.5863600	2.7368200	2.5914200	1.8204100	4.2213200	2.8866800	2.6264900
2.760370	3.234520	4.910230	3.586370	6.780320	3.087850	3.562640	4.156710	2.345820	2.129470	4.192410	5.028100	3.118080	3.124490	4.499050	4.098630	1.934540	4.056460	2.153800	3.571800	4.017970	2.927330	1.808300	3.155870	3.448210	2.951370	4.120750	3.417410	3.273610	4.819020	2.542890	2.013310	2.8764700	2.8191000	3.0396900	3.4366800	3.1169400	4.4616400	3.8221300	3.3183000	4.0208100	1.9975900	3.8019100	2.5843000	2.7364600	2.5913800	1.8175400	4.2206600	2.8865400	2.6247900
2.759300	3.231740	4.907890	3.584390	6.774270	3.086250	3.560390	4.156180	2.345610	2.128350	4.191680	5.027740	3.110900	3.123670	4.498510	4.092100	1.933190	4.053820	2.152740	3.570650	4.016650	2.926090	1.806970	3.155090	3.447330	2.951360	4.118010	3.415130	3.270470	4.818120	2.541970	2.012080	2.8758600	2.8174400	3.0394100	3.4352800	3.1168900	4.4612300	3.8127900	3.3156100	4.0192200	1.9966500	3.8001400	2.5826200	2.7361300	2.5884700	1.8174000	4.2194300	2.8862200	2.6232100
2.754350	3.228310	4.904410	3.577780	6.772860	3.085380	3.559660	4.151460	2.342880	2.122380	4.190860	5.020370	3.110070	3.121970	4.497380	4.083990	1.933190	4.053620	2.151920	3.569610	4.016510	2.920100	1.805120	3.153760	3.446280	2.950670	4.115610	3.414990	3.269030	4.817260	2.541180	2.008470	2.8727500	2.8166200	3.0387300	3.4315600	3.1159900	4.4576800	3.8118100	3.3135700	4.0185200	1.9961500	3.7980600	2.5819800	2.7328900	2.5873900	1.8160000	4.2193200	2.8857000	2.6219200
2.752480	3.227730	4.899480	3.577500	6.772800	3.081680	3.557730	4.151010	2.342690	2.121700	4.188650	5.019350	3.107780	3.121470	4.496910	4.082470	1.933060	4.053220	2.149260	3.565340	4.016150	2.918610	1.805020	3.150730	3.446120	2.950370	4.114720	3.413830	3.268720	4.815810	2.540520	2.008310	2.8705000	2.8159500	3.0384900	3.4299900	3.1157100	4.4574700	3.8083300	3.3101700	4.0181400	1.9950100	3.7977300	2.5801000	2.7287800	2.5832100	1.8149500	4.2176400	2.8846600	2.6190800
2.752100	3.227570	4.898550	3.577250	6.771430	3.081150	3.555940	4.148220	2.340660	2.120210	4.187500	5.016620	3.106540	3.117190	4.495390	4.080710	1.932950	4.047130	2.145990	3.565190	4.015950	2.918230	1.800630	3.148770	3.442460	2.948720	4.111240	3.409330	3.268490	4.813310	2.539900	2.007220	2.8660700	2.8150900	3.0384300	3.4299400	3.1127900	4.4570700	3.8061500	3.3093700	4.0173300	1.9939700	3.7956200	2.5765600	2.7281600	2.5832000	1.8146000	4.2162300	2.8792300	2.6154600
2.749910	3.224500	4.898100	3.575430	6.768930	3.078570	3.555650	4.147760	2.339360	2.118110	4.186320	5.015240	3.105940	3.112270	4.492000	4.079390	1.930710	4.044390	2.145560	3.564310	4.015810	2.913210	1.799680	3.148360	3.438690	2.948520	4.110130	3.400670	3.267750	4.813220	2.537640	2.005460	2.8643800	2.8144700	3.0345600	3.4296600	3.1127200	4.4543500	3.8057400	3.3093000	4.0091900	1.9925300	3.7955100	2.5740300	2.7261900	2.5811500	1.8140400	4.2140700	2.8747700	2.6142900
2.749710	3.221440	4.897640	3.575230	6.768190	3.076830	3.551850	4.146790	2.339340	2.117750	4.184280	5.009850	3.104740	3.110420	4.491400	4.078900	1.930440	4.043120	2.143070	3.561930	4.010460	2.913190	1.798900	3.142530	3.431900	2.945540	4.104820	3.395530	3.266750	4.812600	2.536400	2.003000	2.8640500	2.8068700	3.0322800	3.4281800	3.1115300	4.4532500	3.8026700	3.3080600	4.0088700	1.9913400	3.7923200	2.5733400	2.7254200	2.5809700	1.8069200	4.2133000	2.8745500	2.6138800
2.747700	3.221100	4.897460	3.572470	6.766650	3.075780	3.548230	4.145140	2.338750	2.117700	4.183710	5.006040	3.104380	3.109330	4.491320	4.075350	1.927690	4.040140	2.142600	3.560830	4.005300	2.910070	1.797760	3.140010	3.431600	2.943690	4.101530	3.393590	3.264330	4.807450	2.534280	2.002790	2.8607500	2.8057700	3.0321700	3.4202800	3.1074900	4.4531000	3.8021300	3.3076700	4.0054400	1.9902000	3.7897100	2.5718000	2.7250900	2.5766500	1.8066100	4.2098700	2.8692700	2.6134900
2.746010	3.220140	4.894760	3.571290	6.759740	3.075230	3.546520	4.144950	2.337590	2.117300	4.182800	4.997700	3.103030	3.109210	4.490250	4.067190	1.926110	4.033950	2.142580	3.560710	4.003620	2.908420	1.796390	3.133640	3.430700	2.943440	4.098470	3.391350	3.263860	4.799110	2.533990	2.001230	2.8605500	2.8041000	3.0290100	3.4194600	3.1057700	4.4507600	3.7975900	3.3069900	4.0051400	1.9893400	3.7851800	2.5713900	2.7241900	2.5763500	1.8065600	4.2096900	2.8669800	2.6109900
2.745510	3.219180	4.892290	3.570740	6.756780	3.071940	3.545980	4.144770	2.337060	2.115690	4.182470	4.995350	3.101850	3.104450	4.489210	4.063620	1.925600	4.031800	2.140900	3.556340	4.001980	2.908240	1.795280	3.133030	3.424080	2.939700	4.098350	3.390510	3.261170	4.798890	2.533920	2.000730	2.8573600	2.7991000	3.0264400	3.4159500	3.1053200	4.4507500	3.7963800	3.3047100	4.0021000	1.9879000	3.7814700	2.5708200	2.7225300	2.5723700	1.8009300	4.2040100	2.8669400	2.6081800
2.744480	3.216820	4.891760	3.568950	6.753620	3.070010	3.545190	4.144580	2.329160	2.114330	4.174330	4.989330	3.101430	3.097420	4.480300	4.060950	1.924270	4.031610	2.140270	3.556080	4.001310	2.906000	1.794310	3.132940	3.419210	2.937060	4.098270	3.390350	3.259720	4.794270	2.533310	1.999500	2.8570800	2.7983500	3.0262200	3.4130500	3.1052200	4.4504200	3.7925900	3.3041000	4.0011600	1.9875000	3.7807300	2.5689800	2.7218600	2.5708600	1.7989600	4.2011400	2.8667700	2.6003900
2.743810	3.213390	4.887180	3.567710	6.750800	3.065320	3.538380	4.144240	2.328650	2.112330	4.170390	4.988540	3.101080	3.096860	4.479240	4.060700	1.922950	4.026880	2.135640	3.553460	4.001070	2.900770	1.791940	3.130110	3.418420	2.933670	4.097720	3.389660	3.259410	4.793920	2.532000	1.998790	2.8559700	2.7978300	3.0258900	3.4118800	3.1030300	4.4428600	3.7871400	3.3031200	3.9996600	1.9857600	3.7798200	2.5687100	2.7206700	2.5685700	1.7985900	4.2005200	2.8657000	2.5992700
2.743250	3.211380	4.879990	3.567690	6.747500	3.062540	3.536620	4.143450	2.328170	2.112320	4.165700	4.980830	3.100630	3.094540	4.478250	4.059260	1.922290	4.022690	2.135430	3.551530	4.000160	2.896680	1.787120	3.128700	3.418170	2.933190	4.097550	3.386710	3.257400	4.792510	2.530540	1.998780	2.8556000	2.7958900	3.0230800	3.4098100	3.1010000	4.4420500	3.7868000	3.3013400	3.9991100	1.9842500	3.7791200	2.5683400	2.7191600	2.5683700	1.7953900	4.2000300	2.8649900	2.5950400
2.743080	3.211170	4.878820	3.565250	6.747100	3.062310	3.535400	4.142850	2.327970	2.111870	4.153970	4.977300	3.096000	3.093100	4.473280	4.059080	1.921810	4.021650	2.135150	3.545500	3.998210	2.895800	1.786380	3.121640	3.417600	2.932000	4.094360	3.380860	3.255880	4.792010	2.530310	1.996870	2.8553500	2.7956200	3.0198700	3.4068100	3.1008900	4.4420400	3.7860200	3.2958200	3.9927500	1.9836000	3.7742500	2.5666500	2.7172800	2.5682600	1.7949300	4.1995400	2.8634000	2.5939700
2.741700	3.210270	4.871240	3.561670	6.746440	3.060700	3.526930	4.130120	2.327510	2.111650	4.153970	4.976550	3.095640	3.093050	4.468320	4.057790	1.919930	4.013910	2.133610	3.544280	3.995180	2.892540	1.783490	3.119610	3.417100	2.930790	4.092530	3.378040	3.252550	4.788750	2.529810	1.989320	2.8502400	2.7944500	3.0163200	3.4066500	3.1008400	4.4385200	3.7819300	3.2947800	3.9886000	1.9833600	3.7739100	2.5612600	2.7161700	2.5654700	1.7935100	4.1912800	2.8624800	2.5928700
2.736890	3.208910	4.864180	3.561260	6.745540	3.059890	3.522090	4.126140	2.326400	2.110070	4.149150	4.975550	3.092480	3.092360	4.465150	4.057280	1.918550	4.012000	2.133190	3.542690	3.991560	2.889620	1.783480	3.118490	3.415350	2.930590	4.091450	3.377560	3.251750	4.787630	2.527640	1.988910	2.8493600	2.7921900	3.0122300	3.4062100	3.0979300	4.4371100	3.7805300	3.2934900	3.9858800	1.9830900	3.7735700	2.5608200	2.7152900	2.5618600	1.7933900	4.1902800	2.8617700	2.5903900
2.732250	3.207330	4.857360	3.554320	6.744350	3.059840	3.521190	4.126100	2.324140	2.109710	4.147830	4.973470	3.090170	3.090530	4.463120	4.056910	1.918420	4.008880	2.129300	3.539400	3.990020	2.883480	1.783100	3.118400	3.415250	2.930210	4.091410	3.373380	3.251330	4.784480	2.526970	1.985760	2.8480600	2.7914200	3.0112300	3.4050500	3.0974400	4.4365200	3.7757400	3.2924900	3.9820400	1.9820000	3.7733800	2.5607700	2.7151500	2.5618400	1.7923800	4.1893300	2.8617000	2.5876700
2.731100	3.205470	4.856380	3.548640	6.739430	3.057920	3.519730	4.125000	2.324020	2.109040	4.140140	4.973300	3.086240	3.090190	4.456750	4.056230	1.917720	4.006210	2.127280	3.538770	3.988630	2.883260	1.782710	3.117750	3.414310	2.929080	4.089430	3.370780	3.249470	4.781830	2.525580	1.984700	2.8480200	2.7906900	3.0099300	3.4004800	3.0970600	4.4333000	3.7755900	3.2908100	3.9818600	1.9814800	3.7731800	2.5585000	2.7114400	2.5615900	1.7907100	4.1879900	2.8582300	2.5851900
2.730930	3.204900	4.855380	3.547280	6.737800	3.057400	3.519140	4.117570	2.323270	2.108320	4.136590	4.971940	3.081810	3.089920	4.455900	4.054650	1.914770	4.005020	2.122780	3.534100	3.979130	2.881030	1.781680	3.116510	3.414020	2.926350	4.086620	3.363730	3.249150	4.775780	2.523580	1.984380	2.8465700	2.7904300	3.0095800	3.4003400	3.0945700	4.4269300	3.7751900	3.2891900	3.9813000	1.9809800	3.7707900	2.5582900	2.7032000	2.5591300	1.7898100	4.1854800	2.8559700	2.5846200
2.730760	3.204460	4.847190	3.532410	6.735860	3.057250	3.515510	4.113470	2.322520	2.107270	4.135400	4.970780	3.079340	3.088690	4.453290	4.053290	1.914680	4.003310	2.122710	3.533820	3.977890	2.879890	1.780570	3.114950	3.412220	2.922720	4.085040	3.362230	3.247640	4.774930	2.522680	1.983410	2.8402900	2.7885000	3.0088800	3.3996100	3.0940100	4.4255700	3.7733200	3.2886900	3.9805500	1.9792400	3.7699100	2.5554100	2.7030400	2.5566900	1.7893400	4.1834400	2.8556100	2.5803400
2.729200	3.202400	4.846840	3.530250	6.731450	3.056770	3.512990	4.111470	2.321150	2.104810	4.132620	4.966190	3.073580	3.088270	4.451550	4.052530	1.914100	4.000160	2.117350	3.530790	3.972970	2.878840	1.780420	3.111930	3.411530	2.919020	4.081660	3.358420	3.246170	4.774320	2.522430	1.983130	2.8400700	2.7876300	3.0053500	3.3994200	3.0939400	4.4246600	3.7714600	3.2869800	3.9789400	1.9784500	3.7685900	2.5543500	2.7029300	2.5563700	1.7893300	4.1821700	2.8541500	2.5800800
2.728610	3.196820	4.843590	3.525910	6.731200	3.056390	3.512280	4.107840	2.320560	2.100070	4.129240	4.965860	3.072550	3.083640	4.450550	4.049910	1.914030	3.999700	2.116540	3.530410	3.963180	2.877790	1.776440	3.111310	3.410020	2.918940	4.077890	3.357310	3.245740	4.774290	2.521870	1.982990	2.8386800	2.7871100	3.0040600	3.3983600	3.0936800	4.4243100	3.7714500	3.2869800	3.9755300	1.9773300	3.7644300	2.5538500	2.6929400	2.5541200	1.7892700	4.1761100	2.8527300	2.5746700
2.723760	3.195470	4.840940	3.525880	6.729750	3.055700	3.507020	4.105390	2.318920	2.099750	4.123420	4.964180	3.071770	3.083590	4.447020	4.046860	1.912740	3.994830	2.116220	3.526420	3.957760	2.877490	1.772040	3.110420	3.406130	2.918460	4.077730	3.356720	3.245020	4.768680	2.519940	1.980380	2.8363500	2.7864800	3.0013400	3.3952600	3.0929400	4.4240400	3.7694800	3.2860600	3.9736200	1.9755000	3.7571000	2.5535000	2.6928200	2.5531900	1.7892300	4.1743900	2.8521900	2.5732500
2.722860	3.193980	4.839760	3.525170	6.725380	3.054020	3.505430	4.104620	2.318860	2.097760	4.121440	4.963330	3.071090	3.082680	4.445320	4.046680	1.912250	3.991400	2.116040	3.522790	3.952260	2.876740	1.771360	3.107350	3.404280	2.915120	4.074870	3.355710	3.244360	4.765970	2.519720	1.977980	2.8309400	2.7859700	3.0008800	3.3888000	3.0896200	4.4233500	3.7692400	3.2843300	3.9718700	1.9754700	3.7562800	2.5530100	2.6901000	2.5489000	1.7876300	4.1739000	2.8520300	2.5730700
2.722290	3.193580	4.839020	3.524190	6.724860	3.052600	3.503600	4.100260	2.318620	2.097400	4.118170	4.959400	3.069370	3.082250	4.438730	4.044550	1.911510	3.983540	2.113090	3.520850	3.949600	2.876200	1.770620	3.103570	3.403300	2.908630	4.073680	3.351840	3.242990	4.760050	2.519500	1.972080	2.8291400	2.7842000	3.0002900	3.3841600	3.0891200	4.4221800	3.7606600	3.2843100	3.9695400	1.9747300	3.7556300	2.5467800	2.6883200	2.5484600	1.7867800	4.1641100	2.8514100	2.5714700
2.721680	3.191960	4.834440	3.523140	6.723360	3.052090	3.501990	4.098250	2.317990	2.095090	4.117560	4.958940	3.068980	3.082210	4.434430	4.039610	1.911440	3.981300	2.109590	3.514570	3.947620	2.873350	1.769320	3.102190	3.403220	2.907680	4.073440	3.347750	3.241740	4.753690	2.517790	1.972050	2.8262200	2.7819900	2.9995100	3.3828800	3.0887600	4.4212500	3.7590700	3.2839600	3.9673200	1.9742500	3.7531600	2.5464600	2.6881600	2.5448900	1.7867700	4.1579400	2.8493800	2.5702000
2.720580	3.191630	4.834280	3.522420	6.721850	3.046620	3.497070	4.095970	2.317320	2.093880	4.117390	4.955690	3.066020	3.080650	4.433030	4.038100	1.909340	3.980670	2.103200	3.514490	3.946810	2.868820	1.766800	3.101970	3.401870	2.907180	4.071640	3.346500	3.240860	4.752980	2.517470	1.969710	2.8251800	2.7803400	2.9988100	3.3778300	3.0871400	4.4204800	3.7526900	3.2819700	3.9665300	1.9722700	3.7483700	2.5454700	2.6867000	2.5374600	1.7837700	4.1538100	2.8483800	2.5616700
2.720130	3.190440	4.833270	3.521940	6.717050	3.045250	3.496450	4.093910	2.316360	2.093170	4.115740	4.950220	3.065050	3.080480	4.426100	4.037300	1.908560	3.980130	2.103180	3.510530	3.946510	2.865340	1.766780	3.097730	3.401860	2.906630	4.071630	3.346130	3.240720	4.752830	2.516020	1.967570	2.8222500	2.7792000	2.9979200	3.3752300	3.0864900	4.4182900	3.7500900	3.2796400	3.9610300	1.9715800	3.7471800	2.5451000	2.6866200	2.5357100	1.7828500	4.1533900	2.8466700	2.5602700
2.719860	3.189240	4.830290	3.520200	6.715990	3.044260	3.495220	4.092970	2.315230	2.092870	4.115250	4.949570	3.063140	3.079870	4.421450	4.033380	1.908420	3.979440	2.101060	3.509860	3.944690	2.865290	1.766600	3.097720	3.401710	2.904280	4.070210	3.346090	3.239850	4.752510	2.513630	1.967500	2.8203200	2.7752100	2.9978900	3.3715800	3.0817200	4.4154500	3.7441500	3.2751100	3.9570300	1.9713400	3.7456600	2.5439000	2.6829900	2.5355800	1.7819300	4.1528400	2.8401200	2.5567500
2.719000	3.186280	4.826860	3.517110	6.710960	3.039650	3.493410	4.092570	2.314660	2.092450	4.114530	4.947850	3.059140	3.075920	4.421200	4.033000	1.904420	3.977560	2.100890	3.508010	3.943050	2.862280	1.763800	3.096180	3.397180	2.903730	4.067530	3.340360	3.235380	4.751440	2.509070	1.965400	2.8202100	2.7750600	2.9971600	3.3711500	3.0787600	4.4109300	3.7359800	3.2742700	3.9544500	1.9698600	3.7450900	2.5427600	2.6794800	2.5339500	1.7817800	4.1467900	2.8398500	2.5566400
2.718870	3.184760	4.821170	3.516590	6.698790	3.038310	3.490000	4.092450	2.312350	2.092120	4.112710	4.946770	3.057850	3.075380	4.413410	4.029630	1.902830	3.977500	2.100090	3.507130	3.942960	2.859410	1.763250	3.095700	3.397150	2.901260	4.067500	3.333770	3.235010	4.751150	2.506940	1.963160	2.8165200	2.7744200	2.9938100	3.3709400	3.0787500	4.4108000	3.7350100	3.2712400	3.9523100	1.9681800	3.7365800	2.5405700	2.6794800	2.5338200	1.7787500	4.1466800	2.8393700	2.5561700
2.718070	3.182080	4.816230	3.513540	6.695450	3.038290	3.489850	4.091140	2.310170	2.091710	4.107950	4.945290	3.057640	3.075190	4.409980	4.028940	1.901370	3.975740	2.095560	3.503140	3.938330	2.859270	1.763060	3.093290	3.388640	2.898660	4.063750	3.333550	3.226890	4.747450	2.501630	1.961050	2.8165100	2.7738300	2.9934600	3.3707600	3.0780200	4.4089800	3.7314600	3.2711000	3.9462200	1.9662600	3.7300500	2.5390600	2.6751300	2.5329100	1.7778300	4.1465000	2.8354500	2.5556200
2.716100	3.178700	4.815870	3.513040	6.691180	3.037070	3.487210	4.089750	2.307520	2.091390	4.107630	4.939950	3.056330	3.074350	4.404710	4.028390	1.898230	3.971360	2.089790	3.502240	3.937750	2.858370	1.761270	3.092880	3.386180	2.898610	4.063460	3.329760	3.226280	4.746040	2.498620	1.959710	2.8134500	2.7730600	2.9924900	3.3692300	3.0760800	4.4060300	3.7298800	3.2710500	3.9451800	1.9659700	3.7291600	2.5382500	2.6727700	2.5329000	1.7773000	4.1464500	2.8348800	2.5556100
2.715030	3.178690	4.814060	3.511790	6.688980	3.035570	3.483290	4.087710	2.306120	2.090140	4.107570	4.937160	3.056260	3.073650	4.404020	4.028080	1.895430	3.971230	2.089640	3.499030	3.931100	2.856690	1.760590	3.092750	3.385400	2.897150	4.063340	3.320550	3.221100	4.745380	2.497710	1.958710	2.8133100	2.7727500	2.9907500	3.3690000	3.0759800	4.4053800	3.7286300	3.2656300	3.9429400	1.9642300	3.7289200	2.5369400	2.6700900	2.5323100	1.7762100	4.1439200	2.8323100	2.5553200
2.711180	3.178470	4.813430	3.511630	6.684100	3.033040	3.483000	4.086490	2.302370	2.089630	4.103040	4.930380	3.049300	3.071720	4.400000	4.023870	1.895240	3.971130	2.087750	3.498920	3.930320	2.856350	1.759400	3.091060	3.384400	2.896160	4.063160	3.314840	3.217610	4.743000	2.489070	1.957420	2.8132500	2.7697700	2.9902300	3.3689800	3.0750000	4.4039000	3.7267300	3.2599500	3.9399500	1.9633500	3.7267700	2.5367600	2.6699700	2.5309500	1.7732400	4.1421600	2.8309600	2.5529600
2.710100	3.175150	4.813400	3.504680	6.683370	3.026920	3.478950	4.085720	2.301630	2.088740	4.102340	4.929580	3.048090	3.062630	4.399520	4.023340	1.894300	3.969460	2.087390	3.497450	3.926230	2.854000	1.758840	3.091050	3.384210	2.895680	4.062650	3.312740	3.217090	4.739010	2.489010	1.956870	2.8132200	2.7690300	2.9894200	3.3658800	3.0739300	4.4032100	3.7249300	3.2564000	3.9375500	1.9622800	3.7252700	2.5364500	2.6660800	2.5305200	1.7722600	4.1411700	2.8302800	2.5527600
2.709960	3.173800	4.813060	3.503460	6.681710	3.026550	3.478320	4.082950	2.301140	2.088590	4.102050	4.925210	3.045830	3.059490	4.395200	4.018330	1.890340	3.969150	2.087340	3.495280	3.922830	2.853550	1.757320	3.090960	3.382970	2.895050	4.060920	3.309910	3.216750	4.730910	2.488570	1.954790	2.8126600	2.7688100	2.9860100	3.3651900	3.0729400	4.3966600	3.7234400	3.2554400	3.9330500	1.9616400	3.7241300	2.5354900	2.6660100	2.5293700	1.7619700	4.1386700	2.8270900	2.5521500
2.708160	3.172000	4.808430	3.502870	6.679260	3.026080	3.478120	4.081730	2.300270	2.087460	4.096170	4.920130	3.045560	3.058880	4.393330	4.008320	1.889410	3.969010	2.087330	3.495180	3.922620	2.852170	1.754610	3.090680	3.382370	2.893340	4.058750	3.308550	3.213460	4.729760	2.480850	1.953390	2.8080300	2.7670800	2.9848500	3.3651200	3.0699900	4.3938500	3.7215800	3.2537500	3.9306800	1.9561900	3.7220800	2.5311800	2.6649000	2.5251200	1.7570700	4.1381500	2.8253800	2.5511800
2.706450	3.171670	4.800870	3.502040	6.677820	3.024890	3.476820	4.081670	2.289260	2.082670	4.091020	4.912180	3.045030	3.056100	4.392800	4.003240	1.889010	3.967340	2.087040	3.493600	3.920860	2.848640	1.754110	3.085470	3.376620	2.891650	4.056690	3.302170	3.211990	4.720410	2.478800	1.953380	2.8061100	2.7656600	2.9810300	3.3616400	3.0696500	4.3927900	3.7212800	3.2533300	3.9250200	1.9546600	3.7218200	2.5306300	2.6640800	2.5246400	1.7567700	4.1327900	2.8241000	2.5506600
2.706440	3.167990	4.795430	3.492390	6.675690	3.019730	3.474430	4.079780	2.286380	2.081300	4.088660	4.907880	3.041250	3.045460	4.391150	4.001330	1.888850	3.964780	2.086020	3.493400	3.920180	2.848300	1.753500	3.084040	3.376530	2.889740	4.052950	3.298270	3.203360	4.720120	2.471130	1.953150	2.8051300	2.7645900	2.9808100	3.3615000	3.0677200	4.3863200	3.7177600	3.2496200	3.9246000	1.9542700	3.7216500	2.5305500	2.6566900	2.5237900	1.7554100	4.1315900	2.8228500	2.5501400
2.704060	3.167290	4.795390	3.483590	6.671510	3.017280	3.467760	4.076090	2.285450	2.081080	4.087180	4.901890	3.037120	3.045110	4.389740	3.991150	1.886550	3.964350	2.084120	3.492280	3.913910	2.847790	1.752610	3.080950	3.376120	2.888780	4.051040	3.294510	3.202800	4.719940	2.470890	1.951440	2.8040500	2.7577300	2.9739600	3.3603600	3.0670500	4.3829700	3.7165700	3.2485700	3.9238300	1.9538400	3.7167000	2.5288400	2.6552000	2.5182700	1.7548000	4.1272000	2.8194000	2.5498200
2.703230	3.166910	4.794050	3.483150	6.667240	3.015470	3.464850	4.075720	2.283200	2.078650	4.082270	4.899990	3.037060	3.043570	4.383120	3.979720	1.886200	3.959700	2.083820	3.489950	3.910930	2.846410	1.751240	3.080780	3.369150	2.887840	4.050770	3.284930	3.200460	4.713940	2.467800	1.949300	2.8017400	2.7556500	2.9695900	3.3599500	3.0614700	4.3826100	3.7154700	3.2451900	3.9230500	1.9521600	3.7150400	2.5273000	2.6544100	2.5181000	1.7544600	4.1241600	2.8177100	2.5497300
2.703140	3.165090	4.789500	3.481590	6.651110	3.014390	3.462330	4.075130	2.279010	2.077660	4.079530	4.899000	3.027940	3.043190	4.379560	3.979670	1.881420	3.959360	2.082620	3.488360	3.908850	2.845440	1.751030	3.079790	3.368670	2.887580	4.050510	3.284310	3.199190	4.712270	2.466980	1.949250	2.8011300	2.7537500	2.9689700	3.3590100	3.0602700	4.3812800	3.7143100	3.2444600	3.9204300	1.9503600	3.7128200	2.5206300	2.6534200	2.5152500	1.7540900	4.1225900	2.8170700	2.5446900
2.703040	3.164960	4.787620	3.481330	6.649110	3.013370	3.460930	4.070320	2.277070	2.074810	4.078130	4.893500	3.026800	3.039330	4.379550	3.979610	1.880610	3.957480	2.081650	3.488300	3.908730	2.845310	1.750920	3.079090	3.367260	2.884230	4.047130	3.283250	3.198260	4.710000	2.465890	1.949120	2.8003400	2.7527900	2.9686100	3.3583400	3.0600500	4.3802100	3.7138900	3.2440300	3.9201500	1.9487900	3.7076600	2.5204500	2.6533400	2.5112400	1.7537600	4.1203000	2.8150700	2.5411400
2.702920	3.164880	4.786200	3.479240	6.649020	3.012820	3.457890	4.070290	2.276380	2.074570	4.076520	4.882920	3.026610	3.038370	4.378450	3.978430	1.878830	3.953950	2.080710	3.485020	3.908660	2.844180	1.750500	3.076520	3.363880	2.883800	4.046080	3.283100	3.196300	4.708930	2.465100	1.949040	2.7982300	2.7491600	2.9681400	3.3581600	3.0595500	4.3735100	3.7128400	3.2435100	3.9131200	1.9474300	3.7074300	2.5203300	2.6518500	2.5094000	1.7527100	4.1198900	2.8145400	2.5410200
2.700390	3.163490	4.780610	3.469180	6.647230	3.010730	3.456300	4.069360	2.276310	2.073310	4.067840	4.873860	3.024830	3.033920	4.376010	3.973950	1.878170	3.951940	2.079040	3.483530	3.907530	2.842440	1.750170	3.075890	3.362380	2.883320	4.043080	3.282070	3.194110	4.703890	2.462170	1.948390	2.7957600	2.7429200	2.9654900	3.3575400	3.0559000	4.3704200	3.7119800	3.2428700	3.9117000	1.9469800	3.7052900	2.5196800	2.6496100	2.5093600	1.7525200	4.1182200	2.8136900	2.5407600
2.699850	3.163060	4.778380	3.468790	6.646170	3.009800	3.455680	4.065090	2.273400	2.073170	4.066080	4.872280	3.022570	3.032400	4.375970	3.973440	1.876370	3.950510	2.077620	3.481940	3.905850	2.840920	1.748170	3.072750	3.359850	2.878590	4.041980	3.281650	3.193820	4.703650	2.461200	1.948300	2.7951400	2.7416000	2.9653900	3.3574900	3.0544400	4.3702900	3.7101700	3.2423300	3.9104200	1.9465800	3.7036800	2.5187800	2.6476600	2.5087700	1.7512500	4.1175500	2.8125200	2.5406600
2.699610	3.162500	4.773290	3.465290	6.643720	3.002770	3.455490	4.064850	2.272610	2.072320	4.065810	4.870020	3.022440	3.031150	4.372620	3.969810	1.873510	3.950100	2.075800	3.480570	3.900570	2.837350	1.747740	3.072260	3.356940	2.876570	4.039420	3.277010	3.193220	4.703300	2.460820	1.948010	2.7951100	2.7412300	2.9638100	3.3565800	3.0535000	4.3645900	3.7099200	3.2395500	3.9091600	1.9448300	3.7001000	2.5166400	2.6472600	2.5087200	1.7506800	4.1141400	2.8122700	2.5406000
2.698010	3.159540	4.772120	3.463800	6.642780	3.002760	3.455090	4.061080	2.268220	2.070940	4.061010	4.864290	3.018230	3.028690	4.371640	3.967730	1.870400	3.949920	2.072560	3.479960	3.898880	2.836580	1.745220	3.069500	3.356560	2.876130	4.038070	3.276890	3.189540	4.702810	2.460710	1.945810	2.7893800	2.7374200	2.9611000	3.3552900	3.0528900	4.3625500	3.7026100	3.2387800	3.9091100	1.9442500	3.6972400	2.5150100	2.6426300	2.5072400	1.7464100	4.1141200	2.8088100	2.5391200
2.693340	3.156250	4.771540	3.463200	6.632720	3.000960	3.454800	4.060250	2.267830	2.068840	4.057370	4.860850	3.017890	3.023050	4.371580	3.967230	1.865650	3.948170	2.071700	3.476790	3.896630	2.836160	1.744960	3.066110	3.354880	2.875830	4.037700	3.276640	3.189070	4.694980	2.457350	1.945730	2.7871400	2.7359500	2.9599100	3.3545400	3.0528600	4.3603900	3.7023900	3.2385100	3.9055000	1.9440500	3.6941500	2.5127800	2.6421100	2.5072200	1.7443400	4.1110600	2.8079300	2.5387600
2.692520	3.156050	4.770080	3.462190	6.631330	3.000510	3.454480	4.057910	2.267410	2.068310	4.056150	4.860090	3.013130	3.019770	4.365200	3.964140	1.862700	3.947310	2.068630	3.472880	3.893210	2.835600	1.744490	3.063780	3.353740	2.874450	4.036650	3.275110	3.186580	4.694110	2.455930	1.943070	2.7839700	2.7324500	2.9579700	3.3542100	3.0520600	4.3603600	3.7010200	3.2236000	3.8943800	1.9430400	3.6920600	2.5113100	2.6418800	2.5068300	1.7440200	4.1099200	2.8072400	2.5384400
2.692500	3.154590	4.769780	3.460290	6.630070	2.999820	3.453960	4.057730	2.265450	2.067490	4.050920	4.859700	3.012160	3.019300	4.360460	3.961890	1.861880	3.943840	2.067230	3.471970	3.892500	2.835480	1.743610	3.062910	3.349800	2.873460	4.034550	3.272660	3.184130	4.693350	2.454620	1.942450	2.7817000	2.7319800	2.9532700	3.3533400	3.0493600	4.3579900	3.6976600	3.2227800	3.8936800	1.9417900	3.6851100	2.5108900	2.6392000	2.5064700	1.7437600	4.1097500	2.8066400	2.5377200
2.691300	3.153060	4.766180	3.454580	6.628200	2.994800	3.453620	4.057490	2.264870	2.066690	4.048920	4.859410	3.010010	3.009910	4.360430	3.960380	1.861120	3.940650	2.067090	3.468900	3.892120	2.833430	1.740810	3.061630	3.346840	2.871200	4.032970	3.272430	3.178680	4.691720	2.453210	1.942430	2.7810200	2.7234800	2.9458600	3.3530700	3.0488300	4.3567200	3.6961200	3.2221100	3.8910000	1.9414000	3.6831900	2.5081300	2.6390000	2.5027600	1.7428400	4.1065200	2.8062400	2.5348200
2.689680	3.152680	4.765930	3.452870	6.624770	2.991640	3.450620	4.057180	2.263770	2.064170	4.047630	4.855500	3.009650	3.009490	4.359590	3.960010	1.859380	3.939210	2.066760	3.465840	3.891950	2.830750	1.736790	3.056810	3.346790	2.870600	4.031040	3.271160	3.176760	4.691700	2.451500	1.939440	2.7788100	2.7228000	2.9429700	3.3460100	3.0484700	4.3550500	3.6928200	3.2207600	3.8900400	1.9411300	3.6776200	2.5076400	2.6386700	2.5002100	1.7386700	4.1040900	2.8058200	2.5338600
2.688900	3.151880	4.765450	3.451300	6.622530	2.991320	3.450050	4.055320	2.262020	2.063590	4.044290	4.854630	3.008900	3.006950	4.356380	3.934840	1.859220	3.936910	2.064850	3.464650	3.888290	2.830500	1.734620	3.054130	3.346590	2.866970	4.030660	3.270650	3.174200	4.688980	2.450590	1.939250	2.7781400	2.7222400	2.9416400	3.3459000	3.0483500	4.3547100	3.6903000	3.2153100	3.8891500	1.9405800	3.6764100	2.5062700	2.6344400	2.4999800	1.7376200	4.1007700	2.8046500	2.5327900
2.685880	3.146570	4.761940	3.450970	6.616320	2.990130	3.448090	4.055040	2.261860	2.062910	4.043490	4.854170	3.006090	3.006040	4.354300	3.926180	1.858980	3.933370	2.061880	3.464600	3.883870	2.827440	1.734260	3.053510	3.346570	2.866740	4.025210	3.267700	3.173950	4.682950	2.450210	1.938520	2.7774300	2.7218500	2.9409300	3.3391400	3.0453700	4.3544000	3.6886300	3.2148700	3.8879000	1.9382000	3.6758300	2.5041700	2.6331000	2.4983500	1.7366600	4.0994400	2.8045300	2.5316200
2.682760	3.145580	4.758290	3.450740	6.611850	2.989620	3.447360	4.053540	2.261680	2.061660	4.040140	4.853020	3.002300	3.004050	4.353990	3.924860	1.856410	3.933180	2.059890	3.460140	3.880440	2.827400	1.732200	3.052280	3.345340	2.864440	4.020890	3.264940	3.173400	4.681610	2.446700	1.937100	2.7753300	2.7206000	2.9399500	3.3389200	3.0441800	4.3540000	3.6824800	3.2137900	3.8876100	1.9347300	3.6758100	2.5023400	2.6301000	2.4980900	1.7355800	4.0942000	2.8037000	2.5306200
2.680580	3.145030	4.755540	3.442230	6.608530	2.987870	3.446380	4.052400	2.261620	2.061590	4.038460	4.852160	2.999940	2.996160	4.352010	3.922830	1.856140	3.931780	2.056480	3.459860	3.879090	2.826890	1.731840	3.051830	3.343220	2.863490	4.019780	3.264910	3.169160	4.679720	2.445810	1.934650	2.7732700	2.7205500	2.9387400	3.3389000	3.0441300	4.3507300	3.6800100	3.2129800	3.8871600	1.9327700	3.6746200	2.5017100	2.6299400	2.4967400	1.7354300	4.0932000	2.8013600	2.5292600
2.679150	3.144310	4.753840	3.439580	6.607180	2.985080	3.444790	4.046220	2.259530	2.061450	4.035550	4.851730	2.998670	2.995830	4.351960	3.914440	1.854740	3.929080	2.055970	3.459150	3.878660	2.824410	1.731810	3.051280	3.341750	2.862010	4.017900	3.256950	3.169080	4.672340	2.444730	1.931150	2.7726400	2.7198100	2.9365600	3.3384000	3.0413500	4.3481700	3.6799200	3.2128100	3.8857700	1.9313300	3.6690300	2.5013900	2.6283600	2.4952600	1.7306100	4.0926700	2.7958300	2.5278900
2.678570	3.144120	4.741290	3.439580	6.597150	2.984650	3.440290	4.039120	2.257190	2.059840	4.032920	4.851010	2.994380	2.994230	4.347930	3.910360	1.851990	3.927310	2.055710	3.459030	3.877190	2.821120	1.731090	3.048140	3.340100	2.859080	4.006690	3.253240	3.162170	4.669340	2.441290	1.929760	2.7705100	2.7185600	2.9360200	3.3353000	3.0406300	4.3471200	3.6780200	3.2126600	3.8849300	1.9304800	3.6682600	2.4993700	2.6282800	2.4938000	1.7298700	4.0900900	2.7956600	2.5252500
2.675870	3.143850	4.739880	3.439100	6.595340	2.980100	3.438970	4.038990	2.252820	2.059050	4.028540	4.847610	2.994280	2.993990	4.344290	3.908400	1.850320	3.926210	2.055700	3.458660	3.876040	2.819100	1.730670	3.046150	3.336090	2.855610	4.005740	3.250610	3.162050	4.667210	2.441020	1.924460	2.7701800	2.7162300	2.9337900	3.3352100	3.0387700	4.3426300	3.6769400	3.2126500	3.8848700	1.9293700	3.6680300	2.4992800	2.6234200	2.4919400	1.7282300	4.0897700	2.7930900	2.5245600
2.675090	3.143350	4.739660	3.438590	6.593640	2.979120	3.438270	4.038960	2.251490	2.055300	4.028520	4.846890	2.993440	2.992100	4.342500	3.907700	1.848520	3.924880	2.055640	3.457650	3.875220	2.816920	1.727010	3.046070	3.335790	2.854400	4.005090	3.250250	3.161110	4.665370	2.440680	1.923360	2.7700000	2.7159900	2.9308100	3.3341800	3.0382700	4.3404700	3.6766700	3.2107200	3.8840000	1.9287900	3.6642500	2.4988800	2.6229200	2.4899700	1.7278800	4.0851500	2.7925500	2.5233200
2.672890	3.141360	4.736000	3.435880	6.583780	2.978640	3.435500	4.035710	2.248350	2.055200	4.026320	4.846330	2.991330	2.990110	4.340050	3.907100	1.848330	3.922700	2.055360	3.457380	3.874670	2.816810	1.726660	3.039200	3.333650	2.854160	4.000990	3.249070	3.161110	4.664600	2.440430	1.922890	2.7676200	2.7139900	2.9299600	3.3340500	3.0363700	4.3376300	3.6759000	3.2101400	3.8840000	1.9277000	3.6634200	2.4984000	2.6217500	2.4899600	1.7270900	4.0809100	2.7917900	2.5211600
2.672650	3.139250	4.734780	3.433660	6.581050	2.978590	3.433270	4.031110	2.248240	2.052600	4.022760	4.844990	2.990910	2.987900	4.337060	3.905160	1.848200	3.921900	2.055340	3.456000	3.873870	2.816060	1.722810	3.038910	3.331660	2.850810	3.998320	3.248810	3.159380	4.659060	2.437120	1.920970	2.7646600	2.7135700	2.9297100	3.3326100	3.0363500	4.3344100	3.6744400	3.2097700	3.8823400	1.9273100	3.6629900	2.4982200	2.6213800	2.4876600	1.7269400	4.0801900	2.7873000	2.5196100
2.668790	3.138860	4.732910	3.433050	6.580360	2.978150	3.430710	4.029240	2.246670	2.047350	4.020530	4.841810	2.986450	2.985400	4.336680	3.904170	1.846630	3.921750	2.054470	3.450310	3.868020	2.813630	1.720620	3.038530	3.331000	2.849080	3.996350	3.248520	3.158440	4.656860	2.432480	1.918640	2.7644200	2.7132100	2.9291000	3.3312200	3.0345600	4.3270000	3.6740500	3.2086400	3.8789000	1.9252400	3.6619900	2.4975000	2.6212100	2.4866000	1.7267900	4.0790700	2.7860000	2.5172000
2.666140	3.134180	4.725000	3.428680	6.577570	2.974220	3.430480	4.028870	2.245250	2.044110	4.020240	4.840920	2.986260	2.984700	4.329380	3.902550	1.845440	3.920090	2.048610	3.446380	3.863130	2.813320	1.719870	3.038460	3.330130	2.846770	3.992970	3.247780	3.154600	4.650370	2.432110	1.918200	2.7615000	2.7091300	2.9286900	3.3277300	3.0335900	4.3231100	3.6733800	3.2081500	3.8781400	1.9246400	3.6611900	2.4962000	2.6198300	2.4849500	1.7264300	4.0779100	2.7859600	2.5166600
2.665330	3.130210	4.724420	3.425250	6.573150	2.971870	3.428750	4.025340	2.243370	2.043230	4.013230	4.836550	2.985790	2.979920	4.328890	3.901450	1.844240	3.916250	2.048560	3.441330	3.859630	2.812790	1.719700	3.038290	3.329480	2.846740	3.991990	3.242460	3.153880	4.642770	2.431990	1.917200	2.7612600	2.7089100	2.9271300	3.3234500	3.0303000	4.3228700	3.6727600	3.2046900	3.8764500	1.9222100	3.6579200	2.4952600	2.6185400	2.4836100	1.7245600	4.0776000	2.7832200	2.5100600
2.662710	3.129640	4.723140	3.424480	6.572270	2.967550	3.426840	4.024900	2.242070	2.042570	4.011700	4.833900	2.985070	2.979050	4.325420	3.899700	1.842750	3.912690	2.047900	3.437300	3.857440	2.809520	1.717810	3.036450	3.329070	2.843750	3.990870	3.241890	3.153440	4.642320	2.431440	1.916680	2.7611700	2.7080300	2.9236500	3.3231900	3.0287300	4.3220200	3.6714800	3.2046600	3.8736700	1.9218000	3.6558300	2.4947800	2.6181500	2.4825600	1.7244400	4.0750700	2.7823500	2.5089700
2.662470	3.128230	4.721970	3.424140	6.566350	2.966720	3.425870	4.019820	2.240890	2.041450	4.009190	4.833570	2.984810	2.978750	4.325190	3.898890	1.841540	3.911300	2.046670	3.437020	3.854430	2.808290	1.717700	3.036320	3.328150	2.842800	3.990780	3.237120	3.151970	4.639970	2.429990	1.914710	2.7581600	2.7040900	2.9229100	3.3223400	3.0261600	4.3204600	3.6651300	3.2037300	3.8701000	1.9210500	3.6535800	2.4931200	2.6176900	2.4816900	1.7244400	4.0745100	2.7793700	2.5085700
2.662020	3.127530	4.714350	3.423930	6.565840	2.965670	3.425830	4.019490	2.238810	2.041430	4.008510	4.833280	2.984630	2.977450	4.324760	3.894360	1.841150	3.905270	2.044600	3.434600	3.852720	2.807480	1.716370	3.034770	3.328060	2.841130	3.990350	3.235590	3.149320	4.616620	2.429550	1.913760	2.7544000	2.7024900	2.9227800	3.3211100	3.0236900	4.3182500	3.6645700	3.2033700	3.8627300	1.9200700	3.6531800	2.4916500	2.6167400	2.4809600	1.7228300	4.0735600	2.7768400	2.5067300
2.659920	3.127200	4.712860	3.422830	6.564710	2.965660	3.425720	4.011070	2.238580	2.041170	4.007210	4.833160	2.983050	2.976940	4.316760	3.893530	1.841050	3.905080	2.044150	3.429170	3.852140	2.807430	1.715570	3.033690	3.328010	2.837250	3.988470	3.235360	3.147600	4.611200	2.428300	1.911920	2.7521800	2.7012100	2.9223700	3.3208900	3.0227400	4.3182200	3.6624500	3.2025800	3.8618900	1.9198400	3.6528000	2.4914400	2.6149000	2.4803700	1.7207900	4.0704300	2.7756300	2.5052400
2.659310	3.126770	4.712140	3.418090	6.563140	2.964060	3.424100	4.009300	2.237580	2.039910	4.006230	4.828090	2.977530	2.976540	4.311540	3.885620	1.840760	3.903050	2.042680	3.428760	3.850250	2.807400	1.715280	3.032510	3.326710	2.836220	3.986620	3.232820	3.145760	4.609510	2.427000	1.911260	2.7520700	2.6970000	2.9215100	3.3203300	3.0214700	4.3136000	3.6590400	3.1995500	3.8614400	1.9174800	3.6521800	2.4910400	2.6140200	2.4783100	1.7196700	4.0688200	2.7750600	2.5044800
2.658340	3.125420	4.709350	3.415540	6.557440	2.960520	3.421750	4.008260	2.237270	2.038030	4.004020	4.827530	2.969850	2.976100	4.311540	3.885600	1.840490	3.902880	2.042660	3.423900	3.846760	2.805430	1.715100	3.031010	3.324110	2.834550	3.986490	3.229870	3.145660	4.604740	2.426940	1.909180	2.7516100	2.6949800	2.9212000	3.3201800	3.0205100	4.3112300	3.6571800	3.1991200	3.8594600	1.9162900	3.6504100	2.4881700	2.6111300	2.4739300	1.7193600	4.0685000	2.7724300	2.5039700
2.654660	3.124670	4.706640	3.413860	6.556990	2.960350	3.419590	4.006650	2.236680	2.034900	4.002690	4.825460	2.968240	2.976070	4.311120	3.884640	1.836930	3.901560	2.041420	3.415160	3.843380	2.805020	1.714880	3.030220	3.323610	2.833690	3.985840	3.226360	3.144980	4.601280	2.425990	1.908650	2.7506100	2.6924500	2.9209100	3.3188200	3.0193900	4.3108300	3.6534700	3.1978600	3.8568700	1.9162600	3.6476900	2.4873600	2.6107700	2.4738800	1.7181700	4.0667100	2.7708800	2.5039400
2.653990	3.124110	4.705790	3.411470	6.555240	2.958890	3.415260	4.005860	2.235180	2.034780	4.002650	4.817360	2.966690	2.975070	4.306610	3.882140	1.834630	3.897580	2.040230	3.412850	3.838810	2.803640	1.713430	3.030150	3.322110	2.833420	3.985750	3.224760	3.144490	4.596620	2.422720	1.906640	2.7474600	2.6922900	2.9187400	3.3186800	3.0189000	4.3105000	3.6527600	3.1968600	3.8561800	1.9134200	3.6457800	2.4867800	2.6069000	2.4659500	1.7153500	4.0633900	2.7695500	2.4991100
2.653670	3.123200	4.703940	3.410950	6.544480	2.957370	3.414950	4.005040	2.232420	2.034770	3.998970	4.817300	2.962130	2.974060	4.306520	3.880590	1.834200	3.897140	2.038380	3.411620	3.836070	2.802690	1.712480	3.027900	3.321790	2.831640	3.985500	3.224740	3.138810	4.596210	2.421100	1.904250	2.7452900	2.6919600	2.9175000	3.3169800	3.0183900	4.3095100	3.6510000	3.1966000	3.8524900	1.9128700	3.6429400	2.4858800	2.6064100	2.4656200	1.7130900	4.0524600	2.7686400	2.4954100
2.653580	3.123090	4.702910	3.410530	6.535660	2.955480	3.414240	4.004440	2.230930	2.033820	3.998750	4.814680	2.960880	2.973100	4.304510	3.880050	1.832520	3.895570	2.037740	3.410530	3.835140	2.802320	1.709230	3.026550	3.320800	2.831050	3.975640	3.223730	3.137430	4.589920	2.420280	1.902900	2.7412800	2.6866000	2.9149900	3.3140000	3.0088100	4.3093700	3.6499800	3.1934700	3.8511700	1.9118400	3.6423900	2.4855700	2.6045200	2.4631800	1.7087000	4.0383300	2.7641100	2.4953100
2.650690	3.119710	4.701310	3.409770	6.532950	2.954650	3.414240	4.004270	2.227530	2.032180	3.998470	4.808890	2.960860	2.970450	4.303090	3.879630	1.831960	3.889030	2.035180	3.408480	3.834580	2.801930	1.708900	3.026020	3.316860	2.830060	3.972740	3.221490	3.136250	4.588710	2.417350	1.898390	2.7404500	2.6863700	2.9131400	3.3133800	3.0081700	4.3065400	3.6430100	3.1920600	3.8504100	1.9087600	3.6422100	2.4849100	2.6033700	2.4626700	1.7085200	4.0378300	2.7632800	2.4948200
2.649580	3.117450	4.699600	3.407770	6.525980	2.954430	3.413430	4.003810	2.226270	2.031890	3.997790	4.806760	2.959380	2.969470	4.295710	3.871480	1.831410	3.888790	2.032380	3.407900	3.833640	2.800040	1.708520	3.021300	3.315520	2.826550	3.969020	3.221370	3.136010	4.583620	2.417210	1.898080	2.7403400	2.6854700	2.9123100	3.3118300	3.0073300	4.3056100	3.6402700	3.1904500	3.8485200	1.9061300	3.6393000	2.4840100	2.6014700	2.4604200	1.7077700	4.0353500	2.7628000	2.4941300
2.649450	3.117340	4.698710	3.407580	6.523740	2.953550	3.409880	4.003740	2.226060	2.030360	3.990620	4.806250	2.956480	2.968110	4.294860	3.866740	1.828240	3.885320	2.030950	3.403920	3.832640	2.799270	1.708140	3.021150	3.312220	2.826450	3.966140	3.216320	3.134070	4.579570	2.414110	1.897960	2.7400000	2.6852700	2.9115400	3.3086400	3.0063700	4.3033300	3.6394300	3.1892000	3.8469600	1.9043900	3.6366800	2.4834000	2.5987600	2.4576100	1.7062500	4.0353000	2.7624200	2.4902000
2.649100	3.109410	4.698280	3.406190	6.521630	2.953280	3.409630	3.999170	2.225570	2.030240	3.989200	4.805090	2.954390	2.965170	4.294170	3.866630	1.827750	3.883850	2.030410	3.403690	3.828970	2.796880	1.707970	3.020890	3.311690	2.824800	3.964500	3.214860	3.133600	4.578500	2.413980	1.897060	2.7391000	2.6820500	2.9060600	3.3067400	3.0046500	4.3022100	3.6367600	3.1786900	3.8456500	1.9030100	3.6324800	2.4831500	2.5979400	2.4542300	1.7062200	4.0350800	2.7590700	2.4885800
2.647680	3.108960	4.696890	3.405020	6.519970	2.952670	3.409520	3.998660	2.222920	2.027940	3.988730	4.805000	2.950880	2.963250	4.291850	3.862670	1.827460	3.880990	2.028460	3.399550	3.828460	2.796400	1.707950	3.020770	3.308840	2.822580	3.963960	3.214300	3.133120	4.577490	2.413340	1.895310	2.7364700	2.6820400	2.9050000	3.3051200	3.0028100	4.2988400	3.6360800	3.1779900	3.8438600	1.9028500	3.6324200	2.4771300	2.5962500	2.4535000	1.7055600	4.0331800	2.7588300	2.4861200
2.641930	3.107710	4.693550	3.404960	6.517960	2.951530	3.407670	3.996940	2.220800	2.027570	3.981930	4.804300	2.950460	2.962990	4.289610	3.862090	1.827350	3.876900	2.028330	3.398330	3.828020	2.795430	1.707790	3.015860	3.308790	2.822260	3.962350	3.213400	3.131470	4.575620	2.413180	1.893850	2.7332200	2.6812700	2.9034100	3.3024200	3.0022800	4.2968100	3.6357700	3.1745800	3.8416200	1.9017300	3.6309100	2.4753300	2.5944100	2.4523700	1.7050500	4.0317300	2.7586500	2.4856500
2.640730	3.106980	4.691250	3.404050	6.515830	2.951480	3.407470	3.992690	2.218130	2.026810	3.980970	4.802240	2.949770	2.962250	4.288430	3.860920	1.826210	3.875950	2.025420	3.397740	3.827260	2.794510	1.703540	3.013400	3.307540	2.819250	3.961110	3.212820	3.131200	4.573190	2.411470	1.893540	2.7300800	2.6807600	2.9009700	3.3020700	3.0021100	4.2941900	3.6275600	3.1742600	3.8350300	1.9015300	3.6296000	2.4750200	2.5934800	2.4482200	1.7042500	4.0307400	2.7566300	2.4856300
2.640320	3.105620	4.687430	3.402750	6.515160	2.951430	3.398960	3.991150	2.216840	2.026250	3.980220	4.800620	2.949730	2.961400	4.285680	3.859390	1.825970	3.875650	2.022750	3.395140	3.827150	2.794190	1.703190	3.010730	3.306230	2.817140	3.960790	3.211700	3.130440	4.570950	2.408760	1.891870	2.7295300	2.6797400	2.9000400	3.3013300	3.0002900	4.2915000	3.6253000	3.1734300	3.8342600	1.9011200	3.6296000	2.4731300	2.5925200	2.4446100	1.7038600	4.0264200	2.7546400	2.4854200
2.640030	3.105460	4.686230	3.398560	6.513860	2.951340	3.395520	3.989830	2.216050	2.025960	3.979870	4.799190	2.945960	2.959170	4.277670	3.854820	1.825570	3.873530	2.020090	3.393760	3.826600	2.792560	1.703010	3.008210	3.306020	2.809880	3.959830	3.211220	3.125620	4.569410	2.407360	1.891780	2.7288000	2.6784700	2.8967300	3.3002200	2.9994100	4.2912400	3.6235500	3.1697500	3.8328600	1.8982500	3.6290000	2.4706000	2.5924700	2.4439000	1.7031100	4.0263500	2.7530900	2.4846800
2.639590	3.105190	4.685460	3.398230	6.511610	2.951310	3.391490	3.988260	2.215270	2.023800	3.978190	4.797560	2.943360	2.958970	4.277370	3.853490	1.824760	3.873460	2.019580	3.389190	3.824760	2.791110	1.701930	3.008040	3.305450	2.808100	3.958950	3.208330	3.124620	4.567900	2.406480	1.888810	2.7285400	2.6748200	2.8949600	3.2977900	2.9989600	4.2908500	3.6229600	3.1693100	3.8290100	1.8981500	3.6289000	2.4695700	2.5910000	2.4426700	1.7009800	4.0230800	2.7530000	2.4827500
2.639250	3.104860	4.680970	3.396850	6.496630	2.949060	3.390340	3.987690	2.215000	2.022450	3.976950	4.795960	2.941880	2.957360	4.277310	3.849030	1.823200	3.871450	2.015560	3.388080	3.824440	2.788550	1.701920	3.006320	3.303060	2.807890	3.956780	3.204650	3.123900	4.566010	2.404750	1.888760	2.7222400	2.6747200	2.8902600	3.2928500	2.9974600	4.2896900	3.6227800	3.1688600	3.8213000	1.8961700	3.6285900	2.4689500	2.5890000	2.4421300	1.7004300	4.0225900	2.7519600	2.4776200
2.636710	3.103030	4.680710	3.394020	6.494120	2.946640	3.387420	3.986760	2.214630	2.021750	3.976430	4.795800	2.941270	2.957310	4.273460	3.846080	1.823160	3.870860	2.014860	3.388020	3.821870	2.788090	1.701410	3.005400	3.302760	2.805130	3.954220	3.204400	3.117060	4.558720	2.404530	1.888590	2.7218200	2.6738900	2.8871400	3.2914500	2.9973300	4.2889100	3.6218700	3.1677000	3.8208900	1.8956000	3.6281600	2.4685600	2.5884000	2.4403000	1.6999200	4.0220900	2.7518800	2.4756800
2.635960	3.102980	4.676650	3.392200	6.490210	2.944450	3.387120	3.985910	2.213220	2.021040	3.975450	4.793080	2.938600	2.957190	4.272050	3.843300	1.820380	3.861610	2.013630	3.386130	3.818650	2.787880	1.699350	3.005220	3.302540	2.805060	3.950580	3.198230	3.109420	4.556290	2.403480	1.888460	2.7171100	2.6734000	2.8819600	3.2887400	2.9966300	4.2887800	3.6199300	3.1657000	3.8207700	1.8945500	3.6271800	2.4682300	2.5858400	2.4401600	1.6984000	4.0219100	2.7492300	2.4750200
2.634180	3.102390	4.676320	3.391020	6.488680	2.944250	3.383410	3.984300	2.213160	2.014100	3.973240	4.792900	2.935910	2.956870	4.270960	3.842830	1.820030	3.861500	2.010770	3.385160	3.817100	2.781240	1.699330	3.005020	3.302250	2.803930	3.944540	3.197920	3.109260	4.555530	2.401870	1.882550	2.7157500	2.6726000	2.8817700	3.2869500	2.9962300	4.2880900	3.6175600	3.1647300	3.8203600	1.8944400	3.6257900	2.4662200	2.5836800	2.4390300	1.6982400	4.0206300	2.7491200	2.4746400
2.633350	3.100660	4.674060	3.389080	6.485930	2.943340	3.378820	3.983300	2.212970	2.012660	3.972300	4.789330	2.935480	2.956800	4.267160	3.841120	1.818120	3.861400	2.005200	3.384820	3.814530	2.775980	1.699320	3.004950	3.300400	2.801430	3.940530	3.195220	3.108990	4.555240	2.401510	1.882080	2.7145800	2.6724500	2.8810900	3.2864200	2.9960700	4.2873700	3.6158100	3.1636200	3.8198500	1.8919900	3.6250400	2.4647700	2.5835000	2.4384800	1.6936500	4.0179100	2.7484100	2.4721000
2.632320	3.098990	4.673680	3.388640	6.479510	2.942340	3.377330	3.981560	2.212860	2.011440	3.972200	4.788080	2.934270	2.953870	4.267050	3.839870	1.817160	3.857090	2.004350	3.381400	3.809250	2.774690	1.698290	2.998710	3.298850	2.801100	3.937180	3.194840	3.108720	4.554790	2.401040	1.878900	2.7109800	2.6715200	2.8800200	3.2857300	2.9906300	4.2852600	3.6107100	3.1623600	3.8194600	1.8915800	3.6247900	2.4645500	2.5822200	2.4347100	1.6902700	4.0157700	2.7464300	2.4685400
2.631060	3.098240	4.669750	3.388450	6.471130	2.938080	3.376730	3.981540	2.212490	2.009470	3.971820	4.786460	2.933930	2.953070	4.264840	3.838110	1.816930	3.854420	2.003650	3.377480	3.806960	2.774410	1.696190	2.995780	3.294280	2.799640	3.935770	3.194060	3.105300	4.550240	2.400840	1.878100	2.7045700	2.6714300	2.8790400	3.2809000	2.9878400	4.2852100	3.6089800	3.1623000	3.8170800	1.8913900	3.6230400	2.4645100	2.5821400	2.4346900	1.6882900	4.0135900	2.7458700	2.4681200
2.630080	3.096180	4.666990	3.386440	6.468430	2.937360	3.376300	3.979560	2.209430	2.009450	3.965240	4.785660	2.933670	2.952760	4.263780	3.833080	1.816520	3.849040	2.001520	3.376500	3.806860	2.772340	1.695170	2.995310	3.292460	2.797720	3.935120	3.189700	3.105070	4.549100	2.400150	1.875630	2.7042100	2.6706600	2.8752600	3.2805100	2.9877500	4.2849700	3.6076800	3.1584000	3.8168000	1.8901000	3.6213700	2.4629700	2.5815900	2.4345300	1.6834800	4.0105400	2.7457800	2.4663200
2.629950	3.095830	4.664750	3.385790	6.462920	2.933640	3.374450	3.978040	2.204800	2.009320	3.964820	4.785330	2.932600	2.952130	4.259150	3.831430	1.816310	3.848270	2.000470	3.376320	3.803540	2.771360	1.690000	2.994740	3.289550	2.796330	3.934000	3.188920	3.104890	4.548490	2.398060	1.873780	2.7002700	2.6694000	2.8750300	3.2790300	2.9863900	4.2809800	3.6064500	3.1567500	3.8161900	1.8898600	3.6194200	2.4602200	2.5786900	2.4324500	1.6823300	4.0049500	2.7430700	2.4640900
2.627880	3.095480	4.654190	3.380540	6.462070	2.933620	3.373220	3.975360	2.203240	2.008240	3.960980	4.784870	2.930610	2.952110	4.258960	3.828400	1.815430	3.845700	1.999690	3.376270	3.803360	2.771050	1.687390	2.994740	3.289180	2.795010	3.930580	3.182470	3.104730	4.539150	2.396220	1.872100	2.6919700	2.6691400	2.8739200	3.2744400	2.9854300	4.2796900	3.6043900	3.1567200	3.8156100	1.8894600	3.6174200	2.4601800	2.5771600	2.4323000	1.6816800	4.0048100	2.7408400	2.4640200
2.627120	3.094050	4.653360	3.379990	6.450700	2.932380	3.372290	3.974930	2.200680	2.007010	3.960960	4.783230	2.930410	2.950760	4.258000	3.826930	1.814850	3.845130	1.999200	3.376180	3.803310	2.767830	1.686890	2.993830	3.287180	2.795010	3.925890	3.181390	3.104320	4.534860	2.392250	1.868710	2.6888400	2.6637900	2.8668200	3.2728600	2.9828500	4.2791300	3.6021300	3.1566100	3.8091700	1.8891000	3.6168800	2.4593400	2.5767100	2.4311500	1.6799600	4.0046000	2.7350300	2.4614400
2.626780	3.092830	4.652940	3.377050	6.444720	2.932310	3.371210	3.973420	2.200000	2.004820	3.960760	4.781590	2.928940	2.950090	4.253710	3.821870	1.811130	3.844900	1.998940	3.375430	3.802920	2.767500	1.686580	2.989210	3.285740	2.792050	3.924220	3.180590	3.102480	4.533860	2.392210	1.868090	2.6873700	2.6637900	2.8661400	3.2719500	2.9824100	4.2732700	3.6015200	3.1557700	3.8072200	1.8889800	3.6133300	2.4580100	2.5721800	2.4287200	1.6787100	4.0039700	2.7319200	2.4612800
2.626620	3.092800	4.652490	3.362880	6.437640	2.929730	3.370890	3.966840	2.199250	2.004000	3.955880	4.781410	2.928830	2.946320	4.252350	3.820570	1.810660	3.844800	1.998660	3.370010	3.798870	2.766800	1.685520	2.989110	3.284380	2.789180	3.919410	3.180030	3.101400	4.531510	2.388870	1.866960	2.6824800	2.6636100	2.8656300	3.2717900	2.9816600	4.2706900	3.6012000	3.1469300	3.8051700	1.8861800	3.6109300	2.4577000	2.5720400	2.4286500	1.6780800	4.0034600	2.7318800	2.4608900
2.623800	3.092800	4.651080	3.361950	6.437450	2.929320	3.369950	3.964610	2.197950	2.002840	3.954100	4.779970	2.925560	2.943850	4.250850	3.818580	1.809350	3.843530	1.996400	3.368160	3.792850	2.765850	1.684570	2.987730	3.280560	2.787000	3.918800	3.179750	3.099070	4.531150	2.384840	1.866740	2.6795500	2.6625100	2.8627500	3.2712400	2.9815700	4.2693000	3.5982500	3.1413900	3.8031400	1.8859100	3.6057900	2.4576400	2.5712900	2.4279400	1.6775500	4.0023900	2.7285700	2.4591800
2.622000	3.091220	4.649000	3.361430	6.436560	2.928190	3.366510	3.962780	2.195450	2.002220	3.953910	4.777230	2.920900	2.943510	4.249920	3.818350	1.808450	3.842720	1.995640	3.368080	3.790530	2.765300	1.684200	2.987410	3.278910	2.786700	3.917560	3.178260	3.098660	4.526780	2.384270	1.866150	2.6780300	2.6606300	2.8618500	3.2701100	2.9814700	4.2681100	3.5982300	3.1412700	3.8018300	1.8835600	3.6036500	2.4575500	2.5698100	2.4267100	1.6751300	4.0022300	2.7270600	2.4555500
2.621710	3.090210	4.643190	3.359200	6.436120	2.928080	3.362530	3.961660	2.195340	2.002100	3.947140	4.772360	2.917360	2.943420	4.245520	3.818120	1.805200	3.835010	1.991880	3.367470	3.788370	2.764390	1.683170	2.982880	3.267050	2.786620	3.916210	3.174380	3.096220	4.525670	2.383240	1.865610	2.6761900	2.6579500	2.8613800	3.2689700	2.9797200	4.2654600	3.5957300	3.1410400	3.8014600	1.8835000	3.6011000	2.4562400	2.5696600	2.4252600	1.6750300	3.9983800	2.7263000	2.4549400
2.619500	3.089420	4.638550	3.358810	6.433440	2.926580	3.359620	3.961660	2.194980	2.001210	3.945510	4.769130	2.917320	2.942410	4.243990	3.816290	1.804840	3.828050	1.990370	3.366500	3.787860	2.763210	1.683100	2.982750	3.264830	2.785440	3.915910	3.174310	3.092080	4.521710	2.381070	1.865030	2.6671500	2.6577600	2.8606000	3.2649700	2.9760900	4.2583800	3.5945500	3.1393800	3.7994600	1.8835000	3.5999000	2.4557400	2.5691400	2.4239000	1.6739000	3.9969100	2.7255200	2.4527300
2.617950	3.087610	4.638090	3.355840	6.432860	2.923410	3.358170	3.961120	2.193950	2.000690	3.942480	4.768230	2.917230	2.940540	4.241870	3.810960	1.803290	3.827470	1.988770	3.364560	3.785470	2.762250	1.682320	2.980940	3.263090	2.783370	3.915420	3.172120	3.091820	4.521200	2.376860	1.862270	2.6642200	2.6568900	2.8602400	3.2624900	2.9749400	4.2577700	3.5945200	3.1389800	3.7984000	1.8810300	3.5987000	2.4547400	2.5687000	2.4225700	1.6736300	3.9951800	2.7252900	2.4510400
2.617210	3.087390	4.637900	3.352160	6.431660	2.922770	3.356200	3.957150	2.193110	2.000100	3.941050	4.765320	2.916510	2.932990	4.235240	3.808850	1.802880	3.819080	1.988530	3.363600	3.783650	2.761040	1.681580	2.976000	3.262990	2.782600	3.908920	3.166880	3.088580	4.520450	2.371770	1.859900	2.6613200	2.6568300	2.8562100	3.2612200	2.9745300	4.2573200	3.5944400	3.1381100	3.7981900	1.8810100	3.5982100	2.4543500	2.5686600	2.4224400	1.6719700	3.9941800	2.7231100	2.4490900
2.615860	3.087350	4.636300	3.350460	6.428950	2.921970	3.355750	3.955400	2.192500	1.999770	3.939000	4.757690	2.915110	2.932570	4.231700	3.808740	1.802370	3.817740	1.987320	3.359570	3.779380	2.759890	1.681310	2.971900	3.261890	2.782110	3.907440	3.161910	3.084940	4.519130	2.369290	1.859330	2.6606100	2.6564300	2.8536200	3.2602200	2.9731400	4.2572000	3.5928800	3.1377400	3.7974600	1.8797500	3.5975200	2.4536100	2.5660400	2.4215200	1.6692100	3.9885000	2.7230800	2.4471300
2.615430	3.085800	4.634310	3.350330	6.428540	2.916810	3.354160	3.954390	2.191710	1.998750	3.937140	4.752350	2.913630	2.931580	4.229800	3.808300	1.798930	3.816750	1.987130	3.358960	3.778860	2.759060	1.680930	2.967780	3.261530	2.780780	3.904640	3.156510	3.084920	4.517700	2.368780	1.859110	2.6584800	2.6548700	2.8503800	3.2601500	2.9728100	4.2546400	3.5921600	3.1373700	3.7973400	1.8785800	3.5963300	2.4535500	2.5645900	2.4192900	1.6690300	3.9873000	2.7199400	2.4440900
2.614880	3.085020	4.632350	3.347450	6.428260	2.916660	3.353980	3.944480	2.190820	1.997240	3.936200	4.748770	2.913580	2.927120	4.229600	3.807570	1.796050	3.806270	1.986690	3.357580	3.777920	2.758360	1.680350	2.967520	3.260310	2.780580	3.903860	3.155760	3.084400	4.516090	2.367430	1.858950	2.6537400	2.6538800	2.8474000	3.2598600	2.9722700	4.2545400	3.5894400	3.1373000	3.7941300	1.8779200	3.5918700	2.4517900	2.5645300	2.4187500	1.6676100	3.9860400	2.7193200	2.4435900
2.614330	3.084600	4.629140	3.345320	6.427860	2.915380	3.352830	3.943630	2.189740	1.996660	3.931740	4.745220	2.913260	2.926730	4.229400	3.805770	1.794920	3.804640	1.980390	3.357130	3.776350	2.757100	1.680330	2.967470	3.256170	2.777690	3.903550	3.154760	3.083880	4.513360	2.364990	1.858640	2.6493600	2.6531000	2.8463900	3.2589300	2.9713500	4.2534700	3.5882500	3.1367000	3.7918100	1.8772400	3.5916800	2.4512700	2.5642400	2.4186900	1.6670100	3.9854700	2.7178100	2.4409100
2.613510	3.083890	4.628820	3.344700	6.424880	2.915100	3.350230	3.940560	2.188530	1.995870	3.931240	4.743950	2.912090	2.924490	4.229310	3.804920	1.793230	3.802800	1.980370	3.354900	3.775520	2.756120	1.677050	2.966690	3.254630	2.775470	3.894310	3.151520	3.081890	4.512800	2.363750	1.858070	2.6461000	2.6521400	2.8448300	3.2575100	2.9691200	4.2528900	3.5846600	3.1359400	3.7909600	1.8771400	3.5911800	2.4499100	2.5635400	2.4186500	1.6645800	3.9830200	2.7176600	2.4405700
2.612510	3.081260	4.627590	3.344340	6.411240	2.906690	3.347110	3.940200	2.185840	1.994200	3.926220	4.743060	2.905620	2.919440	4.229210	3.803690	1.792750	3.801490	1.976900	3.354210	3.775250	2.755980	1.676630	2.966100	3.254330	2.772930	3.893790	3.147420	3.080810	4.511350	2.361780	1.854880	2.6448200	2.6511000	2.8414700	3.2571900	2.9686900	4.2519700	3.5839100	3.1356600	3.7873300	1.8767900	3.5900800	2.4495300	2.5619700	2.4172400	1.6644900	3.9822900	2.7168000	2.4390500
2.610740	3.080410	4.623640	3.338850	6.405030	2.905800	3.345590	3.935580	2.185620	1.993140	3.924530	4.742910	2.905110	2.917580	4.224750	3.795150	1.792420	3.801340	1.975280	3.354200	3.774050	2.755290	1.675960	2.965670	3.249770	2.772170	3.893430	3.146150	3.080440	4.508340	2.360110	1.854290	2.6447000	2.6493700	2.8379800	3.2556300	2.9685000	4.2432300	3.5796300	3.1346200	3.7841200	1.8765400	3.5889600	2.4475400	2.5595900	2.4170400	1.6641300	3.9822000	2.7165700	2.4343200
2.610550	3.076960	4.620950	3.338610	6.402540	2.905260	3.341910	3.933340	2.185480	1.992320	3.924370	4.739890	2.902820	2.914660	4.224320	3.789050	1.792280	3.800220	1.972690	3.352440	3.771390	2.754060	1.673910	2.957240	3.246180	2.772090	3.892040	3.144020	3.079750	4.508030	2.360020	1.851880	2.6446200	2.6453500	2.8369900	3.2552500	2.9674900	4.2388600	3.5789300	3.1312800	3.7833900	1.8757900	3.5888600	2.4456600	2.5565200	2.4164200	1.6621800	3.9761700	2.7146500	2.4328100
2.609860	3.075090	4.620180	3.338530	6.398870	2.905080	3.340570	3.931380	2.185310	1.990760	3.923670	4.739810	2.902490	2.912700	4.221260	3.788610	1.791850	3.798620	1.969570	3.350170	3.771190	2.753310	1.671180	2.953280	3.244910	2.770920	3.889220	3.143590	3.078840	4.507180	2.359080	1.849580	2.6433800	2.6445100	2.8327900	3.2543100	2.9662100	4.2382300	3.5769500	3.1289500	3.7830400	1.8735700	3.5881800	2.4454000	2.5559700	2.4160500	1.6548000	3.9737100	2.7137100	2.4326500
2.605430	3.074630	4.619120	3.336500	6.397520	2.904970	3.339770	3.931020	2.185230	1.990600	3.923150	4.739030	2.902420	2.912420	4.215080	3.785590	1.791740	3.797480	1.969110	3.348800	3.767520	2.751090	1.667130	2.953180	3.242190	2.770600	3.888590	3.143520	3.076860	4.505200	2.357430	1.847250	2.6383200	2.6427800	2.8279800	3.2540100	2.9591000	4.2371900	3.5762200	3.1280200	3.7823700	1.8673500	3.5868600	2.4438400	2.5557800	2.4157400	1.6537000	3.9723200	2.7120000	2.4310200
2.605360	3.073880	4.618630	3.332960	6.394530	2.904830	3.339700	3.929250	2.185130	1.990120	3.922100	4.732520	2.902160	2.911950	4.214670	3.783430	1.790710	3.793760	1.968030	3.348000	3.767260	2.750740	1.665930	2.951520	3.238670	2.769550	3.885450	3.143500	3.075640	4.501920	2.357370	1.843280	2.6374900	2.6419400	2.8274900	3.2538300	2.9581600	4.2350800	3.5756400	3.1257600	3.7789800	1.8670900	3.5850900	2.4421100	2.5544500	2.4144400	1.6528900	3.9718700	2.7038700	2.4270300
2.604890	3.073370	4.618470	3.326980	6.393190	2.904440	3.336370	3.929060	2.182990	1.988110	3.919980	4.732470	2.898740	2.910980	4.210500	3.782640	1.789800	3.790960	1.967460	3.343120	3.761410	2.750430	1.664830	2.951190	3.235210	2.764870	3.884530	3.138000	3.075330	4.501610	2.356750	1.841380	2.6370900	2.6408100	2.8251600	3.2533300	2.9578200	4.2349900	3.5754800	3.1251500	3.7785400	1.8666200	3.5846400	2.4416400	2.5534500	2.4143200	1.6495000	3.9714800	2.7009000	2.4269800
2.603550	3.069900	4.613190	3.325360	6.389230	2.903820	3.333300	3.927460	2.181470	1.986750	3.919040	4.729010	2.898420	2.907710	4.207310	3.781780	1.788480	3.787830	1.966620	3.342310	3.760890	2.750000	1.664330	2.950830	3.234020	2.763440	3.884150	3.133750	3.074550	4.490680	2.354980	1.840490	2.6364500	2.6400800	2.8214700	3.2531800	2.9570800	4.2342500	3.5742400	3.1242900	3.7785300	1.8662400	3.5838100	2.4383800	2.5527700	2.4127500	1.6491800	3.9710300	2.6980600	2.4260300
2.603340	3.066510	4.612830	3.323440	6.388500	2.903360	3.331290	3.925980	2.179980	1.982760	3.918970	4.727710	2.896700	2.903660	4.206080	3.779100	1.787930	3.787020	1.965410	3.341160	3.754660	2.749180	1.659800	2.950420	3.233230	2.761810	3.882570	3.132040	3.073380	4.490360	2.353060	1.833620	2.6356100	2.6381400	2.8171700	3.2521700	2.9553100	4.2322900	3.5719700	3.1227400	3.7767100	1.8660500	3.5815700	2.4373500	2.5523900	2.4104400	1.6448900	3.9647500	2.6956400	2.4258900
2.603120	3.066130	4.610050	3.323110	6.386890	2.903300	3.330200	3.922690	2.179920	1.982720	3.918220	4.726260	2.895220	2.900640	4.200200	3.776440	1.786450	3.777870	1.963390	3.339940	3.754170	2.746340	1.658220	2.949780	3.231960	2.761510	3.882150	3.130660	3.071520	4.489230	2.350100	1.832510	2.6346400	2.6380800	2.8168200	3.2502200	2.9549000	4.2305200	3.5714300	3.1225500	3.7756400	1.8640900	3.5782200	2.4357900	2.5510700	2.4104000	1.6440800	3.9593700	2.6931300	2.4227300
2.603000	3.062830	4.606400	3.320860	6.386370	2.900960	3.326680	3.922410	2.179070	1.981880	3.917510	4.725880	2.894120	2.898550	4.197190	3.774970	1.785530	3.773330	1.963120	3.337440	3.753340	2.740740	1.650880	2.949540	3.231420	2.759190	3.877440	3.129930	3.069300	4.488710	2.349390	1.830470	2.6341800	2.6370400	2.8131100	3.2500900	2.9542700	4.2259600	3.5699200	3.1158600	3.7706500	1.8629000	3.5767500	2.4295800	2.5495600	2.4090500	1.6420700	3.9581600	2.6918700	2.4217200
2.602530	3.062110	4.605090	3.318950	6.385290	2.900420	3.321590	3.919190	2.178070	1.978260	3.915890	4.712340	2.893630	2.896870	4.197070	3.771880	1.785470	3.770450	1.962050	3.331380	3.752370	2.740620	1.650680	2.949000	3.229560	2.756240	3.874550	3.125070	3.067710	4.487060	2.348960	1.830080	2.6339700	2.6316000	2.8120900	3.2486900	2.9539600	4.2255200	3.5698600	3.1146100	3.7683300	1.8614900	3.5714400	2.4287500	2.5491100	2.4036900	1.6397800	3.9545100	2.6916900	2.4171700
2.602220	3.061710	4.603920	3.318290	6.380440	2.897770	3.321460	3.917080	2.176710	1.978100	3.912630	4.710810	2.890710	2.896580	4.196410	3.762110	1.780580	3.770030	1.960360	3.330500	3.747820	2.736500	1.650630	2.948720	3.228190	2.752920	3.871950	3.124270	3.065020	4.486960	2.342290	1.829830	2.6317900	2.6313000	2.8109100	3.2456400	2.9525800	4.2163200	3.5638200	3.1142400	3.7663400	1.8606800	3.5707300	2.4274600	2.5479800	2.3998200	1.6395800	3.9515300	2.6899100	2.4154600
2.596480	3.061340	4.599000	3.317760	6.374690	2.897370	3.320200	3.914050	2.174030	1.976080	3.905740	4.701100	2.888040	2.892680	4.196350	3.761220	1.779850	3.766140	1.958840	3.328270	3.747420	2.736470	1.650330	2.947750	3.227870	2.752620	3.871410	3.117520	3.059240	4.485880	2.341530	1.829410	2.6305700	2.6308200	2.8100800	3.2449000	2.9500700	4.2145900	3.5632700	3.1138600	3.7643000	1.8550600	3.5698100	2.4273100	2.5472300	2.3969100	1.6379600	3.9496000	2.6866600	2.4147800
2.595900	3.060650	4.598110	3.314740	6.370280	2.897090	3.313280	3.912900	2.171840	1.972600	3.904240	4.695410	2.885730	2.891670	4.195220	3.760530	1.779790	3.765830	1.958550	3.327720	3.746100	2.731260	1.649690	2.942600	3.227380	2.749480	3.870590	3.113070	3.059170	4.482320	2.339360	1.828830	2.6305300	2.6305200	2.8080900	3.2443600	2.9476600	4.2070500	3.5618600	3.1129300	3.7640800	1.8547100	3.5696400	2.4219500	2.5456100	2.3954300	1.6379300	3.9476600	2.6862500	2.4144500
2.594620	3.060220	4.596290	3.310330	6.366060	2.892710	3.307260	3.911110	2.171740	1.972160	3.899410	4.692180	2.884660	2.888160	4.193760	3.759370	1.779770	3.761490	1.956800	3.325270	3.739030	2.730590	1.649020	2.942240	3.226840	2.749150	3.869210	3.112250	3.058480	4.481420	2.338750	1.826630	2.6269100	2.6291500	2.8074300	3.2426700	2.9474400	4.2066100	3.5603900	3.1120800	3.7622000	1.8534600	3.5694000	2.4216700	2.5420500	2.3944400	1.6368300	3.9444200	2.6858700	2.4135600
2.594000	3.059910	4.592290	3.307900	6.364530	2.891820	3.305840	3.910740	2.171490	1.972110	3.899100	4.692090	2.884390	2.887680	4.186570	3.758180	1.776220	3.758420	1.956570	3.324150	3.737510	2.728950	1.648940	2.941830	3.225130	2.748300	3.865690	3.110810	3.057520	4.473690	2.338090	1.825720	2.6250000	2.6278700	2.8069600	3.2356800	2.9443800	4.2059700	3.5517800	3.1090200	3.7583600	1.8527300	3.5667200	2.4211800	2.5418600	2.3940800	1.6362300	3.9377400	2.6825600	2.4119400
2.592440	3.059820	4.588480	3.307850	6.362920	2.887440	3.305080	3.905630	2.171340	1.971200	3.898260	4.690880	2.883970	2.887100	4.184370	3.756940	1.775540	3.757930	1.955430	3.321390	3.736070	2.727100	1.648500	2.941090	3.222290	2.747260	3.861830	3.106040	3.056660	4.473650	2.337910	1.824920	2.6243200	2.6271100	2.8061900	3.2353200	2.9439000	4.2058200	3.5513400	3.1079600	3.7548200	1.8525400	3.5658200	2.4206300	2.5396900	2.3931100	1.6361800	3.9371400	2.6821200	2.4066300
2.591940	3.058400	4.584630	3.305610	6.353390	2.884370	3.304780	3.905390	2.170680	1.970520	3.898180	4.681400	2.875770	2.881860	4.183190	3.756900	1.774630	3.754740	1.955340	3.317640	3.733600	2.726530	1.647740	2.940350	3.222180	2.744940	3.861450	3.102990	3.055470	4.471810	2.337840	1.824890	2.6242700	2.6260900	2.8046200	3.2350800	2.9403500	4.2046100	3.5487700	3.1070900	3.7543900	1.8518800	3.5618700	2.4188100	2.5351700	2.3903300	1.6352500	3.9367900	2.6809100	2.4053700
2.591580	3.056970	4.582870	3.304750	6.352310	2.873350	3.304560	3.899650	2.170450	1.969690	3.897110	4.680720	2.875740	2.880340	4.179910	3.755550	1.773520	3.751470	1.951700	3.315510	3.733500	2.725740	1.647410	2.937880	3.221810	2.743810	3.860490	3.102350	3.052900	4.466440	2.335690	1.823420	2.6209900	2.6257700	2.8040400	3.2344100	2.9399900	4.2043000	3.5471400	3.1062800	3.7512800	1.8514400	3.5608400	2.4178100	2.5335500	2.3893700	1.6348900	3.9344800	2.6788800	2.4032800
2.589790	3.056690	4.580030	3.304050	6.348110	2.872490	3.303760	3.898760	2.170440	1.969580	3.895060	4.680460	2.874790	2.880110	4.179680	3.749140	1.772610	3.749200	1.948200	3.315290	3.730740	2.725690	1.646300	2.937420	3.221700	2.743250	3.856190	3.101010	3.052820	4.465900	2.334650	1.822440	2.6186600	2.6239500	2.8035300	3.2317600	2.9393100	4.2025300	3.5464600	3.1053700	3.7473400	1.8493100	3.5608400	2.4175300	2.5317900	2.3884000	1.6344500	3.9332400	2.6779700	2.4021800
2.587010	3.055430	4.580020	3.301760	6.347730	2.872050	3.303720	3.895020	2.170360	1.968140	3.894520	4.680380	2.871000	2.879670	4.173540	3.748230	1.772380	3.748540	1.945420	3.312950	3.730020	2.724440	1.646260	2.936800	3.219620	2.741040	3.854780	3.100880	3.048030	4.464860	2.333570	1.821740	2.6179700	2.6185100	2.8032800	3.2317100	2.9388200	4.2011300	3.5450400	3.1022200	3.7467900	1.8488900	3.5526000	2.4167400	2.5296300	2.3872800	1.6344300	3.9275900	2.6778900	2.3974100
2.585470	3.052850	4.579070	3.300700	6.344950	2.871030	3.303180	3.890150	2.170190	1.965910	3.888840	4.676940	2.869610	2.879590	4.168600	3.735540	1.772270	3.747210	1.945100	3.310570	3.727470	2.722670	1.646060	2.936640	3.219090	2.738120	3.853030	3.099750	3.047850	4.464220	2.332570	1.818580	2.6170700	2.6117500	2.7969500	3.2301700	2.9376600	4.2002300	3.5435900	3.1014000	3.7461400	1.8485200	3.5522700	2.4161400	2.5285600	2.3854900	1.6343600	3.9245300	2.6769900	2.3949800
2.585380	3.050460	4.576080	3.300380	6.342920	2.869330	3.301650	3.886990	2.169750	1.965780	3.887260	4.673610	2.869140	2.878310	4.167310	3.731640	1.772040	3.746240	1.944950	3.308540	3.725570	2.722260	1.645690	2.936070	3.217890	2.737580	3.852530	3.097820	3.047370	4.460050	2.332560	1.818320	2.6168500	2.6111100	2.7961500	3.2293700	2.9355600	4.1969900	3.5431100	3.1012800	3.7449400	1.8482000	3.5498200	2.4153400	2.5269200	2.3847100	1.6340700	3.9243800	2.6766600	2.3946400
2.585270	3.048760	4.575420	3.300290	6.341830	2.867050	3.299880	3.881980	2.167590	1.965670	3.886070	4.673300	2.868790	2.874850	4.164050	3.728790	1.770830	3.744040	1.942310	3.302260	3.724330	2.720270	1.644620	2.933130	3.216100	2.736730	3.852120	3.096850	3.047300	4.458780	2.330790	1.816890	2.6164000	2.6088300	2.7907100	3.2293500	2.9345200	4.1951900	3.5417200	3.0956300	3.7445200	1.8476900	3.5469700	2.4147700	2.5268800	2.3819500	1.6335100	3.9237300	2.6754900	2.3937300
2.582150	3.048060	4.575250	3.298280	6.340380	2.866480	3.299180	3.879910	2.166300	1.965160	3.882480	4.672230	2.866320	2.867600	4.160310	3.728780	1.768260	3.743000	1.940390	3.296970	3.721860	2.719040	1.644270	2.932600	3.214360	2.729730	3.850630	3.095800	3.045800	4.458490	2.330480	1.816620	2.6111400	2.6081900	2.7899600	3.2292900	2.9329500	4.1913200	3.5383300	3.0949000	3.7438000	1.8469600	3.5465900	2.4138300	2.5249100	2.3811800	1.6313300	3.9236500	2.6745200	2.3903100
2.581670	3.047830	4.572220	3.297800	6.336590	2.866290	3.297140	3.877660	2.165020	1.964760	3.882190	4.670350	2.865870	2.867500	4.158210	3.727260	1.766020	3.740820	1.939810	3.295280	3.720160	2.718890	1.641550	2.925580	3.214100	2.729130	3.847920	3.093140	3.045170	4.457640	2.329820	1.816550	2.6102500	2.6071400	2.7892200	3.2275800	2.9328200	4.1894800	3.5365200	3.0947200	3.7424600	1.8458600	3.5462500	2.4132400	2.5229200	2.3790200	1.6303400	3.9222500	2.6742100	2.3899500
2.581160	3.047760	4.569700	3.293930	6.329390	2.864800	3.294390	3.876280	2.164170	1.963380	3.878480	4.664680	2.865450	2.867050	4.154880	3.726200	1.761250	3.738420	1.939760	3.294950	3.718710	2.717490	1.641320	2.921680	3.213130	2.728840	3.847830	3.092320	3.044580	4.450680	2.328470	1.814580	2.6098600	2.6069500	2.7885800	3.2275500	2.9328100	4.1834600	3.5350100	3.0938000	3.7420200	1.8457700	3.5435800	2.4118600	2.5223000	2.3759800	1.6296200	3.9210100	2.6739700	2.3869600
2.578450	3.047590	4.566810	3.293730	6.324850	2.863330	3.292660	3.875370	2.162690	1.963260	3.878110	4.660170	2.863380	2.865000	4.152400	3.725800	1.761060	3.738130	1.934970	3.291410	3.718320	2.717110	1.641260	2.919930	3.212850	2.725550	3.847010	3.088890	3.044510	4.450550	2.327390	1.814530	2.6087900	2.6065100	2.7863100	3.2267800	2.9323700	4.1793200	3.5328500	3.0930200	3.7414300	1.8455600	3.5416200	2.4109000	2.5216200	2.3753400	1.6293600	3.9177700	2.6738400	2.3827000
2.577690	3.046230	4.564590	3.292670	6.323810	2.862470	3.291040	3.873930	2.161540	1.962880	3.863550	4.655300	2.862170	2.864990	4.151160	3.722370	1.760900	3.736400	1.933380	3.291400	3.716740	2.710990	1.641070	2.914530	3.212760	2.725240	3.842340	3.087910	3.042830	4.450420	2.326040	1.814180	2.6068300	2.6059400	2.7848700	3.2240000	2.9302300	4.1786800	3.5312300	3.0910700	3.7410000	1.8453400	3.5413600	2.4098600	2.5201400	2.3712800	1.6286500	3.9176000	2.6712900	2.3811800
2.576290	3.044150	4.561870	3.290550	6.312420	2.861470	3.290900	3.872970	2.161420	1.961910	3.862920	4.639500	2.861690	2.864530	4.148640	3.721930	1.759930	3.735690	1.931440	3.291030	3.714120	2.710890	1.639900	2.914270	3.211300	2.721760	3.830890	3.087640	3.040840	4.448010	2.318680	1.813500	2.6063900	2.6055800	2.7846100	3.2225000	2.9280400	4.1743100	3.5299700	3.0897900	3.7400000	1.8450500	3.5396400	2.4096400	2.5196700	2.3674500	1.6275900	3.9133000	2.6698500	2.3791200
2.574940	3.042470	4.561220	3.288780	6.306200	2.859080	3.289970	3.871170	2.160150	1.961790	3.859720	4.639450	2.860750	2.864130	4.146790	3.721860	1.757940	3.735670	1.931010	3.289890	3.714080	2.706620	1.638420	2.913950	3.210800	2.721590	3.826350	3.080780	3.040060	4.442400	2.309460	1.813010	2.6036400	2.6041600	2.7835500	3.2192100	2.9279600	4.1739300	3.5279800	3.0871600	3.7361400	1.8447800	3.5393000	2.4096100	2.5182600	2.3669900	1.6267000	3.9128500	2.6684300	2.3790600
2.573190	3.041860	4.559860	3.288720	6.302810	2.853340	3.289940	3.870430	2.159280	1.961010	3.858670	4.635980	2.860370	2.862070	4.146370	3.719560	1.754770	3.733810	1.928330	3.288680	3.711600	2.704630	1.637020	2.913220	3.207760	2.716700	3.824540	3.080610	3.039330	4.441190	2.308360	1.811540	2.6033200	2.6038300	2.7779500	3.2184200	2.9276300	4.1726200	3.5248400	3.0834100	3.7339800	1.8445100	3.5371700	2.4092000	2.5173900	2.3669700	1.6266800	3.9116500	2.6678000	2.3755500
2.572610	3.039740	4.559250	3.283280	6.302700	2.850820	3.283120	3.867290	2.158830	1.960990	3.858650	4.635910	2.855970	2.860670	4.140160	3.718940	1.754680	3.728190	1.928080	3.284930	3.710490	2.704580	1.636270	2.907300	3.206970	2.714410	3.823570	3.080490	3.034130	4.441050	2.307400	1.811020	2.6002700	2.5992900	2.7731500	3.2179800	2.9273100	4.1723900	3.5225900	3.0824800	3.7319100	1.8436600	3.5345700	2.4091500	2.5145400	2.3635000	1.6257400	3.9105500	2.6677600	2.3748100
2.572050	3.034440	4.559230	3.281320	6.299100	2.848470	3.280040	3.867220	2.157020	1.959100	3.858630	4.635100	2.855180	2.859940	4.138940	3.713460	1.754200	3.727680	1.927500	3.283620	3.708100	2.701970	1.635920	2.905450	3.206910	2.713500	3.821860	3.077480	3.031750	4.440920	2.306930	1.810950	2.5983600	2.5989200	2.7723300	3.2178400	2.9264000	4.1712800	3.5216200	3.0814900	3.7314000	1.8425100	3.5342000	2.4074200	2.5142800	2.3634000	1.6245800	3.9086200	2.6666500	2.3733700
2.571940	3.032510	4.559060	3.280660	6.298570	2.844250	3.279300	3.867060	2.156870	1.955760	3.853240	4.634080	2.853470	2.857540	4.138800	3.712770	1.752800	3.720710	1.924190	3.282970	3.707480	2.700930	1.635820	2.903650	3.206510	2.712550	3.821180	3.076090	3.029940	4.437730	2.306780	1.808920	2.5949200	2.5980100	2.7710800	3.2131400	2.9261600	4.1700200	3.5189500	3.0814700	3.7232200	1.8411900	3.5337200	2.4061300	2.5140500	2.3619800	1.6242400	3.9045500	2.6607800	2.3730800
2.571390	3.030990	4.551390	3.279440	6.294790	2.843710	3.275040	3.863910	2.153740	1.955490	3.850990	4.630300	2.848580	2.849900	4.135060	3.711920	1.751430	3.719160	1.923980	3.282450	3.706080	2.700340	1.635410	2.902410	3.205530	2.709900	3.818620	3.073180	3.029760	4.436400	2.306690	1.808890	2.5891100	2.5979000	2.7700300	3.2101200	2.9243500	4.1684600	3.5172100	3.0806200	3.7222300	1.8394000	3.5332600	2.4040900	2.5139800	2.3613000	1.6184600	3.9042800	2.6592100	2.3729100
2.570920	3.030650	4.549520	3.274560	6.294310	2.843500	3.268070	3.860770	2.151790	1.954350	3.849720	4.629610	2.848080	2.849840	4.135050	3.710080	1.750410	3.717900	1.922340	3.281270	3.700260	2.700330	1.634320	2.901180	3.201330	2.708930	3.814800	3.073060	3.029500	4.435080	2.306430	1.807150	2.5883500	2.5957800	2.7691200	3.2081400	2.9227300	4.1674800	3.5167700	3.0799200	3.7221300	1.8388800	3.5319000	2.4039100	2.5125200	2.3602600	1.6171000	3.9019000	2.6591100	2.3683100
2.570750	3.029840	4.549490	3.272310	6.288560	2.843280	3.261170	3.858610	2.148580	1.953200	3.847520	4.628880	2.848070	2.849820	4.134230	3.705260	1.750370	3.716480	1.922080	3.281100	3.700050	2.695570	1.632890	2.900040	3.198660	2.708260	3.812610	3.071900	3.029180	4.432430	2.304510	1.804700	2.5881200	2.5939300	2.7664300	3.2080900	2.9200300	4.1639300	3.5162800	3.0786700	3.7198500	1.8372700	3.5315700	2.4011100	2.5111200	2.3584100	1.6166200	3.8990700	2.6586000	2.3676300
2.569830	3.029240	4.549130	3.271910	6.287510	2.840990	3.259230	3.857440	2.148110	1.952650	3.844430	4.625510	2.846100	2.849670	4.128140	3.704070	1.750170	3.716390	1.921640	3.280230	3.699880	2.695230	1.632810	2.899570	3.196210	2.704580	3.809250	3.070660	3.027960	4.430950	2.304340	1.802320	2.5865300	2.5901600	2.7662500	3.2063700	2.9175200	4.1628600	3.5155300	3.0764300	3.7181100	1.8368000	3.5305400	2.4000500	2.5091300	2.3572000	1.6161800	3.8989000	2.6584700	2.3652400
2.568330	3.028310	4.548930	3.270930	6.285570	2.836990	3.256520	3.856760	2.147550	1.951160	3.844320	4.621500	2.845990	2.849060	4.128100	3.701460	1.748340	3.714990	1.921290	3.279680	3.699750	2.694510	1.632610	2.899320	3.196110	2.704040	3.808340	3.069490	3.027280	4.426190	2.302710	1.799620	2.5862500	2.5883800	2.7659200	3.2026400	2.9157700	4.1612800	3.5155200	3.0761900	3.7175700	1.8364100	3.5287000	2.3999300	2.5054500	2.3567200	1.6137300	3.8985100	2.6574800	2.3593900
2.565910	3.028140	4.548170	3.270600	6.282190	2.836940	3.256340	3.855520	2.146670	1.950940	3.842280	4.615890	2.844450	2.846660	4.128090	3.699960	1.745250	3.713720	1.920380	3.279450	3.699740	2.691560	1.631210	2.896920	3.195180	2.700090	3.805890	3.066670	3.025650	4.424700	2.301320	1.799420	2.5853500	2.5877000	2.7607900	3.2024500	2.9146500	4.1604300	3.5155200	3.0729800	3.7168500	1.8328900	3.5271800	2.3996800	2.5047700	2.3543800	1.6123400	3.8967900	2.6561600	2.3565300
2.565460	3.026870	4.547560	3.270360	6.278600	2.834960	3.255890	3.854450	2.142700	1.949920	3.841960	4.612490	2.839970	2.845500	4.124540	3.698440	1.742520	3.711590	1.919750	3.278780	3.696700	2.688970	1.627980	2.893240	3.194770	2.699540	3.804760	3.066090	3.025550	4.422320	2.300940	1.799050	2.5816300	2.5871300	2.7551200	3.2014200	2.9136500	4.1584500	3.5148400	3.0728300	3.7164900	1.8326700	3.5235700	2.3996500	2.5044500	2.3523200	1.6095300	3.8928400	2.6556600	2.3564100
2.563690	3.026430	4.546060	3.269710	6.277460	2.834650	3.253000	3.854230	2.141980	1.949320	3.839140	4.608540	2.837640	2.845190	4.124340	3.698240	1.742250	3.711460	1.919030	3.273340	3.696670	2.685770	1.626720	2.891950	3.193890	2.696940	3.801500	3.066020	3.024380	4.420370	2.299520	1.797510	2.5813100	2.5847000	2.7510800	3.1926000	2.9113700	4.1577400	3.5142200	3.0698100	3.7163000	1.8313800	3.5222100	2.3996200	2.5033200	2.3517900	1.6079200	3.8886200	2.6553900	2.3549600
2.563430	3.025520	4.545400	3.268480	6.269130	2.832530	3.251510	3.839060	2.140110	1.949060	3.838510	4.608400	2.837260	2.844760	4.122700	3.697700	1.740290	3.708020	1.918630	3.270380	3.696240	2.682910	1.625010	2.890750	3.192800	2.696680	3.797710	3.064630	3.022820	4.417560	2.299070	1.793320	2.5792600	2.5841600	2.7509800	3.1917200	2.9101900	4.1573600	3.5127100	3.0691700	3.7098900	1.8290300	3.5219400	2.3989300	2.5019900	2.3509400	1.6042200	3.8886100	2.6531900	2.3535000
2.561850	3.024560	4.544460	3.267430	6.265430	2.832180	3.250670	3.836730	2.138960	1.947480	3.832350	4.607600	2.835290	2.842490	4.120780	3.696380	1.738900	3.706300	1.916200	3.269390	3.696230	2.682240	1.624560	2.886700	3.192200	2.694550	3.795530	3.064620	3.017690	4.413960	2.298790	1.793000	2.5751300	2.5835800	2.7476300	3.1907600	2.9100800	4.1547700	3.5089400	3.0686000	3.7096500	1.8288400	3.5209500	2.3972300	2.5000200	2.3496600	1.6025600	3.8873600	2.6512000	2.3525300
2.561140	3.019640	4.544280	3.264450	6.262230	2.829600	3.247760	3.836410	2.138630	1.947260	3.831970	4.606340	2.829300	2.841480	4.118890	3.695740	1.736840	3.704620	1.915670	3.260290	3.693020	2.681430	1.624350	2.886250	3.190050	2.692320	3.791820	3.061440	3.015920	4.412390	2.293650	1.792720	2.5745900	2.5832600	2.7462600	3.1896400	2.9096700	4.1531200	3.5083300	3.0633600	3.7053200	1.8288300	3.5152500	2.3971200	2.4992800	2.3489100	1.6021000	3.8869400	2.6507100	2.3507900
2.558820	3.018020	4.541320	3.258850	6.253440	2.827480	3.245950	3.835770	2.137160	1.944340	3.831080	4.603430	2.827690	2.838440	4.118710	3.692350	1.736600	3.703660	1.914160	3.258190	3.691210	2.680860	1.622900	2.884410	3.187120	2.691880	3.789820	3.056890	3.009820	4.410390	2.286470	1.789300	2.5721600	2.5810800	2.7393900	3.1870000	2.9095700	4.1525400	3.5077500	3.0627100	3.7047200	1.8284400	3.5139100	2.3966600	2.4960000	2.3486800	1.6018300	3.8862700	2.6497400	2.3498200
2.557340	3.017520	4.536950	3.256420	6.250890	2.826960	3.244010	3.834900	2.136350	1.940750	3.826980	4.602630	2.827570	2.837950	4.113650	3.691690	1.736560	3.703500	1.912970	3.257970	3.689670	2.680080	1.618930	2.884170	3.185100	2.686890	3.784920	3.051600	3.009050	4.404280	2.285760	1.788320	2.5698800	2.5796900	2.7380600	3.1855000	2.9092600	4.1508500	3.5075000	3.0625300	3.7046800	1.8283600	3.5136100	2.3962300	2.4957600	2.3454900	1.6016100	3.8861700	2.6494600	2.3497300
2.556150	3.016240	4.536830	3.253260	6.244470	2.826760	3.243000	3.834000	2.136120	1.940560	3.826450	4.599330	2.822370	2.837520	4.113560	3.690880	1.734490	3.703050	1.912950	3.257750	3.687220	2.679430	1.618530	2.880680	3.184820	2.685700	3.784890	3.050700	3.008990	4.399750	2.285240	1.787240	2.5683500	2.5727400	2.7359500	3.1839800	2.9068900	4.1485900	3.5058900	3.0618100	3.7045500	1.8277900	3.5122900	2.3954900	2.4950900	2.3453500	1.6012900	3.8840200	2.6488200	2.3485600
2.555360	3.015280	4.535270	3.252820	6.242840	2.826090	3.240420	3.832470	2.135630	1.940200	3.823240	4.596530	2.822350	2.836800	4.109320	3.688360	1.733500	3.702920	1.912510	3.257360	3.685650	2.678310	1.618140	2.872910	3.181980	2.679230	3.781000	3.045540	3.006350	4.397540	2.285100	1.785430	2.5682800	2.5702300	2.7356800	3.1819700	2.9017100	4.1449600	3.5030500	3.0609100	3.7031200	1.8275400	3.5118700	2.3927000	2.4939400	2.3438600	1.5981700	3.8838600	2.6486300	2.3468500
2.555100	3.013620	4.535150	3.246320	6.240820	2.822870	3.238270	3.831710	2.135260	1.939190	3.822660	4.596380	2.819400	2.835330	4.102560	3.686540	1.732180	3.702390	1.911630	3.256910	3.684180	2.670110	1.616400	2.871870	3.181190	2.675090	3.778650	3.044390	3.005850	4.395600	2.282040	1.784780	2.5650400	2.5697100	2.7356700	3.1792600	2.9015100	4.1419800	3.5029100	3.0580600	3.7019800	1.8267700	3.5118100	2.3923700	2.4922800	2.3436900	1.5968800	3.8825100	2.6475600	2.3463600
2.554570	3.010460	4.533890	3.237260	6.240350	2.821990	3.236710	3.831690	2.133680	1.939190	3.821090	4.595550	2.818960	2.834460	4.101640	3.686010	1.731860	3.697400	1.911100	3.256710	3.681210	2.669880	1.616330	2.870820	3.179590	2.672310	3.778530	3.041550	3.004190	4.395220	2.281130	1.784120	2.5629400	2.5690600	2.7326600	3.1788400	2.8998000	4.1353400	3.4992900	3.0577800	3.7015300	1.8267300	3.5114600	2.3918100	2.4921600	2.3423100	1.5954300	3.8803000	2.6471800	2.3447900
2.554130	3.007360	4.533660	3.236370	6.238100	2.821500	3.235770	3.831500	2.132340	1.938940	3.820520	4.594410	2.816180	2.832050	4.101520	3.684880	1.731410	3.694350	1.908190	3.254600	3.678120	2.667630	1.615300	2.870490	3.173060	2.670550	3.770840	3.039360	3.003090	4.390780	2.279130	1.783450	2.5587200	2.5657400	2.7311600	3.1765700	2.8990400	4.1343200	3.4970600	3.0537100	3.6983100	1.8265100	3.5097500	2.3917300	2.4918400	2.3418700	1.5952600	3.8757000	2.6432500	2.3402000
2.552570	3.005480	4.531970	3.232170	6.234780	2.819210	3.232530	3.826190	2.131920	1.935380	3.820300	4.594010	2.813730	2.831810	4.100860	3.684420	1.728660	3.693600	1.906980	3.253050	3.678040	2.667250	1.614620	2.868960	3.172870	2.669610	3.770530	3.037200	2.998050	4.390370	2.275540	1.781330	2.5585000	2.5654200	2.7301300	3.1737900	2.8978400	4.1274600	3.4969000	3.0524300	3.6976600	1.8264000	3.5079000	2.3906600	2.4916500	2.3412200	1.5952300	3.8716300	2.6431800	2.3387200
2.552360	3.004790	4.531430	3.231670	6.228720	2.814140	3.229840	3.825160	2.129960	1.934120	3.819630	4.591760	2.813550	2.830900	4.098810	3.684240	1.728050	3.693130	1.904110	3.248110	3.677530	2.666300	1.613170	2.868270	3.163840	2.668890	3.770270	3.037020	2.996780	4.390150	2.274790	1.781310	2.5580800	2.5651100	2.7293300	3.1692300	2.8965100	4.1219600	3.4956400	3.0522000	3.6976300	1.8253800	3.5072800	2.3906500	2.4890600	2.3395700	1.5943500	3.8654700	2.6404500	2.3386800
2.549020	3.004670	4.529370	3.227390	6.228380	2.810160	3.228340	3.825130	2.125830	1.932270	3.817650	4.591050	2.809810	2.829340	4.096820	3.680910	1.726920	3.693130	1.903210	3.246000	3.677390	2.658040	1.612280	2.867390	3.161720	2.668720	3.769770	3.036220	2.993960	4.388860	2.274520	1.780390	2.5563000	2.5644600	2.7247000	3.1688100	2.8963300	4.1164900	3.4955400	3.0447700	3.6942800	1.8245100	3.5055900	2.3904700	2.4884700	2.3385700	1.5943200	3.8645500	2.6360900	2.3352200
2.548910	3.000440	4.528270	3.226880	6.223560	2.809400	3.228120	3.820640	2.125790	1.931850	3.817380	4.589630	2.808160	2.828650	4.096170	3.676480	1.725660	3.690430	1.902650	3.245420	3.675340	2.656720	1.610980	2.864680	3.159530	2.666170	3.769100	3.033260	2.992260	4.388350	2.273120	1.779590	2.5555800	2.5623600	2.7232600	3.1677600	2.8951700	4.1154800	3.4921800	3.0444600	3.6922000	1.8231100	3.5045800	2.3901000	2.4869500	2.3384100	1.5904300	3.8620200	2.6347800	2.3350500
2.545860	3.000330	4.528100	3.222680	6.222750	2.809270	3.226570	3.817510	2.125430	1.930590	3.812430	4.589320	2.805670	2.828190	4.094790	3.674930	1.724880	3.690330	1.901880	3.244910	3.673530	2.656460	1.609810	2.859820	3.158420	2.664210	3.765010	3.032980	2.992020	4.385370	2.271840	1.777900	2.5549700	2.5619900	2.7211200	3.1650500	2.8928500	4.1140800	3.4916000	3.0443200	3.6920400	1.8227300	3.5030200	2.3880800	2.4863400	2.3368500	1.5877500	3.8611600	2.6323400	2.3321300
2.545630	2.999270	4.525220	3.220720	6.212050	2.806480	3.225820	3.817350	2.125150	1.929910	3.807920	4.588160	2.803810	2.823350	4.093040	3.674530	1.724560	3.689380	1.901470	3.241190	3.671940	2.655220	1.609150	2.858680	3.155670	2.661780	3.762670	3.032280	2.988290	4.384570	2.271180	1.777670	2.5509400	2.5619300	2.7200600	3.1634100	2.8895200	4.1125100	3.4893800	3.0439000	3.6906300	1.8226700	3.5012200	2.3879000	2.4863100	2.3360200	1.5844800	3.8597300	2.6320800	2.3310300
2.542530	2.998810	4.524240	3.217470	6.209890	2.805700	3.225550	3.816310	2.122960	1.929320	3.805220	4.583710	2.802550	2.820790	4.090470	3.674440	1.724460	3.688490	1.901180	3.241040	3.667990	2.654730	1.609080	2.858010	3.153740	2.660870	3.759070	3.029880	2.988050	4.384310	2.270870	1.777280	2.5501900	2.5613900	2.7193500	3.1626900	2.8891700	4.1122300	3.4890900	3.0407400	3.6871200	1.8226300	3.5011200	2.3873800	2.4838000	2.3351600	1.5840800	3.8563700	2.6283500	2.3305400
2.540990	2.998370	4.523860	3.215770	6.200250	2.805050	3.225430	3.815980	2.120300	1.928800	3.804570	4.583690	2.801520	2.820360	4.090400	3.673310	1.723660	3.688300	1.901160	3.240760	3.664830	2.654550	1.608980	2.855870	3.152480	2.658030	3.751790	3.028240	2.987500	4.383490	2.268600	1.776120	2.5482200	2.5612600	2.7190500	3.1613400	2.8886600	4.1063400	3.4888100	3.0300800	3.6868600	1.8218100	3.4907900	2.3871900	2.4836300	2.3342800	1.5831400	3.8551600	2.6253600	2.3298200
2.540650	2.997330	4.523300	3.214380	6.199160	2.803020	3.222780	3.815200	2.118250	1.928460	3.804100	4.578480	2.797280	2.817940	4.082640	3.671200	1.722970	3.687630	1.900690	3.237080	3.664590	2.653190	1.606380	2.855720	3.152300	2.657400	3.750410	3.026700	2.986220	4.382880	2.266430	1.774470	2.5481500	2.5572300	2.7189200	3.1609600	2.8884000	4.1056500	3.4871100	3.0287800	3.6850500	1.8206700	3.4883100	2.3863100	2.4832100	2.3336400	1.5824100	3.8545300	2.6236800	2.3296800
2.539630	2.996500	4.522210	3.211870	6.190670	2.802890	3.222410	3.811820	2.115900	1.928010	3.802290	4.573820	2.796830	2.815250	4.075350	3.668440	1.722540	3.683870	1.900160	3.235660	3.663820	2.647030	1.605330	2.854870	3.151880	2.650810	3.750250	3.026230	2.984150	4.381410	2.265530	1.773080	2.5476900	2.5538600	2.7189000	3.1608200	2.8837100	4.1024000	3.4860200	3.0287600	3.6840300	1.8202500	3.4879600	2.3849200	2.4820000	2.3328400	1.5805600	3.8528300	2.6233400	2.3290400
2.538840	2.993610	4.518330	3.207980	6.189550	2.802500	3.221680	3.811370	2.114770	1.927680	3.801180	4.571510	2.796300	2.810790	4.072600	3.667250	1.721670	3.680030	1.899850	3.232300	3.660600	2.645970	1.604950	2.854380	3.147270	2.646510	3.749640	3.024700	2.983910	4.377240	2.264460	1.772390	2.5467900	2.5536400	2.7187000	3.1590600	2.8826600	4.0991400	3.4839900	3.0233600	3.6839100	1.8191400	3.4858000	2.3846100	2.4803800	2.3304300	1.5801100	3.8522100	2.6227500	2.3250200
2.538370	2.993340	4.516920	3.201890	6.187040	2.801500	3.221260	3.810490	2.113580	1.926950	3.798840	4.570020	2.795360	2.809450	4.071100	3.667240	1.717940	3.679820	1.899800	3.230900	3.659250	2.645630	1.604580	2.854360	3.146500	2.642580	3.748150	3.022960	2.983460	4.375940	2.263780	1.772080	2.5456500	2.5535200	2.7173800	3.1580200	2.8822900	4.0983500	3.4830400	3.0227600	3.6788000	1.8158800	3.4850200	2.3841100	2.4798600	2.3297200	1.5797000	3.8503800	2.6221100	2.3249200
2.538170	2.992890	4.516290	3.197780	6.186610	2.801240	3.221050	3.808900	2.113230	1.925860	3.797970	4.569000	2.794290	2.808280	4.069200	3.666630	1.715540	3.679620	1.899700	3.229260	3.658790	2.644940	1.604470	2.852230	3.143090	2.639340	3.746210	3.021790	2.982830	4.375930	2.260910	1.771280	2.5422800	2.5527400	2.7160800	3.1496900	2.8822600	4.0928700	3.4815800	3.0180100	3.6754800	1.8146600	3.4833900	2.3827200	2.4790500	2.3259600	1.5796200	3.8489500	2.6196400	2.3229100
2.537670	2.989710	4.514560	3.197210	6.186490	2.799500	3.220840	3.806420	2.108940	1.924120	3.797650	4.568790	2.792830	2.803360	4.068080	3.664170	1.715280	3.677560	1.898860	3.229230	3.658450	2.643580	1.604050	2.850840	3.141270	2.638570	3.741510	3.018150	2.980160	4.374440	2.260520	1.770640	2.5414600	2.5502800	2.7160700	3.1447200	2.8816900	4.0871400	3.4798400	3.0149400	3.6738500	1.8143400	3.4820800	2.3824900	2.4785700	2.3212000	1.5767100	3.8430600	2.6194100	2.3217100
2.536430	2.989320	4.512460	3.196880	6.186480	2.798190	3.219820	3.804820	2.108940	1.924090	3.795460	4.566120	2.792670	2.802710	4.067830	3.663580	1.714750	3.675680	1.894900	3.228950	3.658130	2.643350	1.604030	2.848550	3.138560	2.638500	3.739860	3.014680	2.979810	4.373530	2.259900	1.768900	2.5397600	2.5502200	2.7156400	3.1446100	2.8813400	4.0852500	3.4785400	3.0130800	3.6731500	1.8135100	3.4819100	2.3807700	2.4770900	2.3206300	1.5754000	3.8425900	2.6185800	2.3215600
2.535980	2.987830	4.511970	3.193420	6.182870	2.795070	3.218320	3.804090	2.108450	1.922020	3.792930	4.565840	2.792200	2.799950	4.067350	3.662480	1.714190	3.675450	1.893560	3.226150	3.657360	2.640990	1.601310	2.842120	3.135200	2.637400	3.735420	3.014480	2.976850	4.364680	2.259300	1.764640	2.5347700	2.5490400	2.7155000	3.1443100	2.8811800	4.0814000	3.4766400	3.0126300	3.6683400	1.8133500	3.4817000	2.3801400	2.4766600	2.3204500	1.5752100	3.8383400	2.6184200	2.3202000
2.533020	2.987490	4.509710	3.193040	6.182460	2.793160	3.214280	3.797610	2.108450	1.921770	3.791860	4.560880	2.791000	2.798860	4.065370	3.660090	1.713780	3.675370	1.893410	3.224130	3.650950	2.640170	1.599680	2.841700	3.134700	2.635890	3.734090	3.014060	2.976770	4.362910	2.257930	1.762720	2.5344400	2.5482200	2.7147700	3.1439900	2.8767600	4.0784900	3.4763000	3.0099600	3.6667800	1.8084900	3.4813300	2.3799300	2.4738900	2.3193600	1.5741600	3.8369600	2.6148000	2.3201000
2.532920	2.985390	4.509410	3.189570	6.174190	2.793000	3.213640	3.794400	2.105680	1.921630	3.791720	4.560480	2.787260	2.798170	4.064220	3.658060	1.713760	3.674690	1.893110	3.221310	3.650570	2.640050	1.598260	2.841460	3.130460	2.634680	3.730720	3.014040	2.974920	4.362710	2.257620	1.762160	2.5334000	2.5480200	2.7136300	3.1439200	2.8761300	4.0777300	3.4757500	3.0095100	3.6606700	1.8080800	3.4804100	2.3784300	2.4736400	2.3185000	1.5736000	3.8344300	2.6137000	2.3192600
2.532560	2.984760	4.508790	3.186340	6.173150	2.792950	3.209900	3.793570	2.103730	1.921620	3.791040	4.559780	2.784840	2.798090	4.060930	3.654630	1.711690	3.673220	1.891410	3.220280	3.647370	2.639600	1.598230	2.840080	3.129530	2.631290	3.725990	3.006400	2.972580	4.361800	2.256050	1.759960	2.5318700	2.5461800	2.7104900	3.1439000	2.8750400	4.0751200	3.4757200	3.0093000	3.6478000	1.8064800	3.4800400	2.3784300	2.4720200	2.3171300	1.5712100	3.8310300	2.6100900	2.3192400
2.532170	2.984540	4.507420	3.179500	6.170630	2.787950	3.209850	3.792130	2.102890	1.921530	3.790140	4.557220	2.783300	2.794360	4.059050	3.654310	1.710930	3.667270	1.891110	3.219120	3.646950	2.636620	1.598030	2.839720	3.125660	2.631080	3.723780	3.004790	2.970620	4.359470	2.255210	1.759270	2.5316600	2.5459600	2.7103000	3.1437000	2.8720500	4.0740000	3.4757000	3.0087700	3.6455500	1.8062400	3.4788800	2.3747300	2.4709700	2.3162800	1.5700100	3.8271100	2.6074300	2.3182300
2.530580	2.984490	4.505700	3.176160	6.166070	2.787250	3.209640	3.788950	2.102370	1.920870	3.789380	4.553410	2.777300	2.793920	4.058360	3.654050	1.710540	3.667230	1.885850	3.215590	3.643610	2.636010	1.597680	2.838060	3.125000	2.627190	3.721240	2.998320	2.969600	4.354910	2.255020	1.759220	2.5297800	2.5459100	2.7102200	3.1421200	2.8719900	4.0725400	3.4749200	3.0035000	3.6447000	1.8050900	3.4788000	2.3746900	2.4708900	2.3157500	1.5687600	3.8239000	2.6053200	2.3182000
2.529290	2.983600	4.500100	3.175900	6.161810	2.786680	3.208630	3.785950	2.101500	1.919520	3.788210	4.547040	2.775390	2.791340	4.056540	3.648780	1.710240	3.666500	1.885840	3.215480	3.642610	2.634700	1.597310	2.836800	3.124980	2.625560	3.718550	2.996660	2.962990	4.353970	2.254260	1.758510	2.5295500	2.5448900	2.7077300	3.1346000	2.8715100	4.0617800	3.4713100	3.0030000	3.6442300	1.8047600	3.4773000	2.3738200	2.4689700	2.3145800	1.5683800	3.8237700	2.6028900	2.3172300
2.529030	2.983290	4.499800	3.175790	6.161560	2.786240	3.205960	3.778030	2.100430	1.919490	3.786980	4.544410	2.767980	2.791310	4.056320	3.647360	1.708540	3.664980	1.884230	3.211180	3.642460	2.634040	1.595000	2.834850	3.122780	2.622730	3.717130	2.996240	2.962900	4.348870	2.254030	1.758020	2.5275500	2.5447000	2.7050500	3.1340300	2.8712300	4.0614500	3.4705800	3.0018400	3.6402200	1.8038800	3.4708800	2.3732600	2.4681000	2.3135500	1.5667300	3.8149200	2.6015000	2.3168300
2.528830	2.982840	4.497160	3.175370	6.161490	2.784440	3.205460	3.774450	2.099940	1.919480	3.778110	4.542720	2.765920	2.790970	4.055690	3.646640	1.708520	3.664880	1.881920	3.206330	3.642070	2.633860	1.594850	2.834060	3.120120	2.619330	3.713950	2.993840	2.962580	4.346660	2.253920	1.756920	2.5271700	2.5444500	2.7039300	3.1334800	2.8696100	4.0606500	3.4616500	2.9969900	3.6397600	1.8005700	3.4690000	2.3724200	2.4678000	2.3131000	1.5663800	3.8086200	2.6010800	2.3166600
2.527620	2.982520	4.496550	3.172700	6.159770	2.783800	3.204260	3.773980	2.099540	1.919130	3.776260	4.541490	2.765310	2.788430	4.055120	3.646570	1.707340	3.664300	1.880940	3.204730	3.641130	2.632620	1.594040	2.834060	3.115650	2.618490	3.713130	2.993390	2.961130	4.340680	2.252400	1.756680	2.5241300	2.5425100	2.7018400	3.1329300	2.8692500	4.0572900	3.4611300	2.9936700	3.6394100	1.8004900	3.4655900	2.3723500	2.4674000	2.3065000	1.5656100	3.8047700	2.6003400	2.3160400
2.525500	2.976450	4.494970	3.172620	6.156270	2.782180	3.204130	3.769250	2.099180	1.916340	3.775700	4.541400	2.764980	2.786450	4.053360	3.643100	1.706980	3.662400	1.879770	3.203800	3.637560	2.632430	1.593560	2.833990	3.114640	2.617870	3.709780	2.993310	2.961080	4.337500	2.250580	1.755580	2.5229600	2.5382000	2.7004200	3.1307500	2.8686000	4.0549100	3.4569300	2.9936400	3.6386800	1.7986300	3.4651300	2.3715700	2.4656000	2.3064700	1.5654600	3.8022300	2.5935900	2.3147500
2.525360	2.975800	4.492570	3.171390	6.155390	2.778170	3.203800	3.767140	2.099150	1.915980	3.775130	4.540010	2.764660	2.781620	4.047880	3.643080	1.701510	3.661570	1.879150	3.202900	3.637270	2.631440	1.592850	2.833780	3.114530	2.617560	3.709430	2.992330	2.960440	4.333180	2.249620	1.751080	2.5220400	2.5370400	2.6978000	3.1291700	2.8682000	4.0490400	3.4566800	2.9925100	3.6357000	1.7984500	3.4640900	2.3711000	2.4653700	2.3064400	1.5653100	3.8016400	2.5931000	2.3132700
2.522110	2.975590	4.492180	3.170840	6.153480	2.775960	3.203220	3.763750	2.097210	1.915180	3.774360	4.540010	2.763190	2.781420	4.047560	3.641190	1.699550	3.659960	1.878990	3.199570	3.636860	2.629640	1.588320	2.833400	3.114360	2.616530	3.708600	2.992040	2.957800	4.331780	2.249600	1.750030	2.5209200	2.5366900	2.6971300	3.1283300	2.8680300	4.0463100	3.4547300	2.9914800	3.6323700	1.7983100	3.4633400	2.3700400	2.4632300	2.3061600	1.5626100	3.8004800	2.5929400	2.3132500
2.521790	2.975160	4.491670	3.168070	6.150970	2.775880	3.203150	3.759740	2.095590	1.912970	3.773080	4.524340	2.762440	2.778580	4.046540	3.637730	1.699100	3.656710	1.877670	3.197270	3.633310	2.627870	1.588310	2.831600	3.112930	2.614940	3.708480	2.991440	2.957370	4.331520	2.249420	1.749850	2.5203400	2.5355300	2.6954200	3.1255300	2.8671600	4.0376200	3.4374400	2.9893200	3.6308100	1.7979900	3.4622000	2.3673200	2.4630000	2.3041700	1.5625500	3.7990900	2.5926800	2.3131700
2.518680	2.974520	4.491090	3.159020	6.150110	2.774380	3.197960	3.757300	2.093710	1.912910	3.770880	4.521440	2.762400	2.769370	4.046180	3.635890	1.698950	3.654870	1.877590	3.197260	3.627450	2.624560	1.586620	2.830990	3.111390	2.612600	3.706860	2.989010	2.949210	4.330760	2.247930	1.749850	2.5193500	2.5354800	2.6951900	3.1250000	2.8660500	4.0338300	3.4316500	2.9877600	3.6256700	1.7967200	3.4619600	2.3657700	2.4612900	2.3036200	1.5620700	3.7989700	2.5919100	2.3129400
2.518240	2.972700	4.490700	3.157910	6.149050	2.773470	3.197510	3.757220	2.093520	1.912240	3.769900	4.517860	2.760990	2.769030	4.043880	3.634730	1.697580	3.652030	1.876060	3.192200	3.627160	2.620740	1.586340	2.829460	3.110020	2.608680	3.705410	2.986420	2.948250	4.330390	2.247270	1.749720	2.5191600	2.5339700	2.6930800	3.1244300	2.8650300	4.0332200	3.4313700	2.9867500	3.6242100	1.7955200	3.4613500	2.3653000	2.4586800	2.3031600	1.5620400	3.7950400	2.5917700	2.3125500
2.517730	2.971850	4.488150	3.157500	6.148220	2.773080	3.194430	3.755360	2.092610	1.911920	3.769800	4.515170	2.759020	2.768090	4.043430	3.634560	1.694710	3.651010	1.875450	3.192180	3.626360	2.618470	1.585710	2.828430	3.108050	2.608290	3.702410	2.985100	2.947550	4.330380	2.245490	1.747950	2.5188500	2.5330500	2.6922400	3.1240600	2.8648900	4.0327900	3.4313500	2.9853800	3.6194400	1.7949800	3.4609300	2.3621500	2.4580500	2.3027000	1.5619300	3.7932900	2.5911700	2.3095800
2.514220	2.971790	4.486750	3.154320	6.146170	2.771000	3.194210	3.755080	2.092570	1.910070	3.769050	4.514790	2.758470	2.766700	4.042970	3.630480	1.694350	3.650790	1.875280	3.190560	3.624370	2.617830	1.585420	2.827220	3.108020	2.606170	3.693300	2.982090	2.945920	4.327410	2.244720	1.742100	2.5165100	2.5328800	2.6910500	3.1227400	2.8626600	4.0322000	3.4289200	2.9845700	3.6152500	1.7949600	3.4576700	2.3615400	2.4574900	2.3022200	1.5615800	3.7884400	2.5895700	2.3094300
2.510910	2.970170	4.485640	3.152420	6.145870	2.769360	3.190930	3.754720	2.092390	1.908260	3.766780	4.514350	2.756980	2.766360	4.041380	3.625320	1.694300	3.650470	1.872930	3.190520	3.623500	2.616680	1.585220	2.826980	3.106430	2.602040	3.691120	2.979700	2.945860	4.325210	2.244670	1.741780	2.5139200	2.5315100	2.6904700	3.1219700	2.8615000	4.0287600	3.4275100	2.9814100	3.6118000	1.7924300	3.4559800	2.3610100	2.4573500	2.3007500	1.5615500	3.7854100	2.5884100	2.3087600
2.509290	2.969220	4.483380	3.151350	6.145600	2.769010	3.190760	3.754360	2.089920	1.908240	3.762340	4.513290	2.755600	2.765210	4.041230	3.622030	1.694210	3.649990	1.872720	3.184340	3.622500	2.615620	1.584940	2.824260	3.104970	2.601540	3.689430	2.978600	2.943730	4.321470	2.244140	1.741610	2.5138500	2.5311600	2.6875200	3.1209200	2.8608200	4.0240400	3.4255000	2.9783800	3.6109400	1.7915600	3.4551900	2.3603800	2.4573100	2.2986100	1.5615100	3.7787700	2.5852300	2.3074000
2.507880	2.963460	4.482850	3.150410	6.144250	2.768680	3.189800	3.753470	2.089160	1.908130	3.762060	4.510670	2.755200	2.763640	4.040900	3.621290	1.694110	3.648790	1.872610	3.183900	3.621090	2.615170	1.584780	2.823710	3.104740	2.599550	3.684460	2.977480	2.943380	4.320720	2.243870	1.741340	2.5132200	2.5310000	2.6873500	3.1172100	2.8587700	4.0209500	3.4243600	2.9779200	3.6086300	1.7915400	3.4545500	2.3586500	2.4540500	2.2985600	1.5610500	3.7787600	2.5852100	2.3056000
2.507630	2.963220	4.481200	3.149370	6.142590	2.768600	3.188750	3.753100	2.088650	1.907020	3.761250	4.510180	2.752600	2.763540	4.037110	3.621060	1.692680	3.647940	1.872150	3.183650	3.620420	2.613190	1.584140	2.822670	3.104350	2.597920	3.683210	2.976760	2.942470	4.319640	2.240840	1.740580	2.5072800	2.5302600	2.6862100	3.1148400	2.8583500	4.0201200	3.4234100	2.9761600	3.6055800	1.7910600	3.4530100	2.3561600	2.4540400	2.2960600	1.5605300	3.7749800	2.5849400	2.3055500
2.507030	2.961850	4.480540	3.148210	6.142490	2.768370	3.187700	3.752360	2.088110	1.906430	3.757690	4.502850	2.752550	2.759190	4.033980	3.620700	1.689160	3.647350	1.871900	3.182370	3.612340	2.611600	1.583900	2.819310	3.103130	2.596390	3.681990	2.976110	2.938430	4.316390	2.240580	1.738120	2.5067400	2.5300100	2.6841500	3.1105400	2.8582400	4.0146200	3.4220800	2.9736600	3.6002500	1.7910300	3.4512800	2.3561200	2.4539000	2.2929300	1.5586400	3.7739300	2.5824600	2.3033500
2.505810	2.959060	4.480270	3.147880	6.139660	2.767910	3.187310	3.748710	2.087110	1.906270	3.756690	4.500890	2.750330	2.758410	4.032860	3.614900	1.688720	3.646390	1.870150	3.181490	3.608870	2.611190	1.580660	2.818220	3.101140	2.594450	3.680440	2.974480	2.937640	4.314450	2.239180	1.737270	2.5023100	2.5293300	2.6777100	3.1083500	2.8577400	4.0138700	3.4217100	2.9729700	3.6000200	1.7903000	3.4499500	2.3541800	2.4521600	2.2913600	1.5571300	3.7739200	2.5802400	2.3022800
2.502560	2.955550	4.479990	3.147370	6.139150	2.766860	3.180970	3.748580	2.086940	1.905550	3.754180	4.500680	2.746030	2.756820	4.032170	3.614640	1.688480	3.644780	1.870020	3.180970	3.608380	2.610910	1.577730	2.816500	3.099070	2.593370	3.678470	2.974380	2.936420	4.306760	2.238380	1.736330	2.5011400	2.5266400	2.6723900	3.1071600	2.8535300	4.0130000	3.4208200	2.9727500	3.5989200	1.7901100	3.4487000	2.3539900	2.4453600	2.2904400	1.5562700	3.7730300	2.5792500	2.3015200
2.501120	2.954900	4.479820	3.145560	6.139000	2.764170	3.180950	3.748100	2.085520	1.905050	3.752880	4.500650	2.745830	2.754760	4.030820	3.609660	1.688310	3.643480	1.869770	3.180820	3.606470	2.609270	1.577020	2.816380	3.098640	2.592700	3.677630	2.970980	2.935610	4.305110	2.238210	1.736110	2.5006000	2.5249800	2.6711300	3.1053600	2.8518400	4.0128600	3.4203500	2.9678300	3.5982200	1.7891400	3.4456800	2.3535400	2.4444400	2.2901000	1.5559000	3.7712500	2.5730700	2.3010400
2.499680	2.953220	4.478110	3.145090	6.138000	2.760100	3.179810	3.747470	2.082340	1.903280	3.747630	4.499730	2.744590	2.752240	4.028110	3.607510	1.687180	3.641470	1.869380	3.179440	3.605430	2.608980	1.574990	2.813160	3.098380	2.591390	3.675790	2.962600	2.934340	4.304360	2.237780	1.734350	2.4995800	2.5239700	2.6708400	3.1041800	2.8518300	4.0113300	3.4193400	2.9673600	3.5975000	1.7878500	3.4452800	2.3532100	2.4385800	2.2893100	1.5554700	3.7658700	2.5713700	2.3001300
2.499460	2.952980	4.476670	3.142840	6.136320	2.754780	3.179670	3.746980	2.081610	1.903040	3.745270	4.493730	2.739860	2.750440	4.026670	3.606220	1.687130	3.641370	1.868250	3.177900	3.601980	2.608020	1.574580	2.812160	3.097980	2.591130	3.672960	2.962140	2.932640	4.303860	2.237010	1.733710	2.4988600	2.5179600	2.6695000	3.1038500	2.8503800	4.0081700	3.4180200	2.9671200	3.5872100	1.7870200	3.4446100	2.3529500	2.4385200	2.2872900	1.5533600	3.7654900	2.5685100	2.2981000
2.497620	2.952870	4.475650	3.140950	6.136050	2.753350	3.179080	3.745960	2.080630	1.901320	3.742430	4.488770	2.739000	2.749330	4.026550	3.605110	1.684900	3.640850	1.866310	3.177750	3.600460	2.603950	1.573990	2.811380	3.097430	2.586100	3.672360	2.961440	2.932120	4.297930	2.236590	1.731770	2.4949200	2.5155900	2.6693600	3.1022600	2.8471200	4.0079900	3.4178900	2.9666900	3.5868700	1.7861300	3.4445500	2.3518800	2.4382200	2.2866500	1.5530000	3.7642400	2.5684900	2.2979200
2.495470	2.951820	4.470510	3.139690	6.135380	2.750580	3.176590	3.745070	2.080140	1.899310	3.741750	4.484850	2.736590	2.746840	4.024300	3.604560	1.684000	3.640560	1.865240	3.177170	3.597850	2.600020	1.573360	2.811370	3.097080	2.584060	3.670580	2.960140	2.930970	4.286570	2.235830	1.730090	2.4944200	2.5154100	2.6675500	3.0932100	2.8453200	4.0055200	3.4161200	2.9649000	3.5867500	1.7857700	3.4442100	2.3516000	2.4378800	2.2854200	1.5526100	3.7615500	2.5657600	2.2956000
2.494690	2.950060	4.464660	3.139620	6.133890	2.748750	3.175300	3.743680	2.078440	1.898870	3.738460	4.480870	2.732690	2.745220	4.023390	3.603900	1.683350	3.637550	1.864250	3.172210	3.597480	2.598930	1.573020	2.810400	3.096100	2.584010	3.670250	2.960020	2.928900	4.283130	2.233850	1.729220	2.4897200	2.5149500	2.6674700	3.0926200	2.8452300	4.0051800	3.4155400	2.9632500	3.5794000	1.7839600	3.4439600	2.3468200	2.4332400	2.2853700	1.5518500	3.7592800	2.5615900	2.2954700
2.494300	2.949780	4.460130	3.138390	6.132660	2.748440	3.172030	3.741380	2.077950	1.896160	3.738070	4.478530	2.729610	2.744410	4.022070	3.602120	1.682930	3.636480	1.862190	3.171080	3.596940	2.598560	1.572740	2.809290	3.095440	2.580750	3.669350	2.959760	2.928040	4.282820	2.232210	1.729010	2.4894700	2.5136300	2.6674600	3.0878400	2.8417100	4.0024300	3.4136900	2.9621300	3.5793400	1.7835000	3.4436100	2.3464900	2.4329200	2.2851400	1.5511100	3.7579600	2.5609900	2.2928300
2.492530	2.949430	4.456590	3.137540	6.131890	2.747470	3.171570	3.738680	2.075470	1.896080	3.734680	4.478380	2.727150	2.743350	4.019680	3.599240	1.682620	3.633680	1.861770	3.170540	3.594690	2.598320	1.571880	2.808930	3.094850	2.579650	3.668590	2.959710	2.927060	4.280240	2.222400	1.728970	2.4887800	2.5122700	2.6628600	3.0827100	2.8412400	4.0023400	3.4122800	2.9612900	3.5789100	1.7830900	3.4411300	2.3460900	2.4313100	2.2850600	1.5504000	3.7530200	2.5587900	2.2914900
2.489550	2.948960	4.456160	3.137350	6.126540	2.746690	3.169930	3.737990	2.075180	1.895620	3.732190	4.477780	2.725910	2.741290	4.017510	3.595340	1.682470	3.632930	1.861130	3.170330	3.592720	2.596820	1.571570	2.803940	3.090990	2.576690	3.665550	2.959700	2.926120	4.278780	2.218680	1.728890	2.4876000	2.5113100	2.6624400	3.0813900	2.8397600	4.0022300	3.4090200	2.9595900	3.5788200	1.7807700	3.4405200	2.3458700	2.4295700	2.2816300	1.5494100	3.7496800	2.5587200	2.2908900
2.489480	2.948800	4.456020	3.136080	6.122680	2.745350	3.161760	3.737100	2.073200	1.893800	3.731770	4.472130	2.725530	2.739020	4.014920	3.595310	1.679980	3.630950	1.861020	3.170040	3.583110	2.593150	1.571210	2.802380	3.088540	2.574620	3.664570	2.958050	2.920140	4.274240	2.217110	1.727360	2.4861300	2.5111100	2.6615400	3.0812600	2.8381200	4.0017600	3.4062900	2.9572600	3.5782600	1.7781100	3.4380400	2.3426700	2.4267800	2.2806200	1.5478600	3.7475700	2.5572600	2.2877200
2.489040	2.948690	4.455220	3.129440	6.120810	2.744430	3.160910	3.736180	2.072650	1.893320	3.729460	4.468860	2.720720	2.735920	4.014670	3.595150	1.679890	3.630320	1.860440	3.169870	3.578090	2.591500	1.570070	2.802340	3.085610	2.573320	3.662510	2.955610	2.918730	4.272460	2.216730	1.725620	2.4854000	2.5108400	2.6610700	3.0804500	2.8379600	4.0014900	3.4059300	2.9565400	3.5778400	1.7779800	3.4360800	2.3409200	2.4267700	2.2798500	1.5478200	3.7467400	2.5566000	2.2820000
2.488960	2.947670	4.453570	3.128410	6.119270	2.742480	3.159580	3.726320	2.070930	1.891570	3.726590	4.466750	2.713950	2.735070	4.009430	3.595070	1.679760	3.625100	1.859300	3.167980	3.576100	2.590510	1.568880	2.802010	3.084110	2.571530	3.662020	2.953090	2.918510	4.272330	2.216560	1.725060	2.4849200	2.5074000	2.6604000	3.0782700	2.8368400	4.0007600	3.4030400	2.9552800	3.5776900	1.7764100	3.4348300	2.3403300	2.4261000	2.2765800	1.5476300	3.7451600	2.5546000	2.2808400
2.488220	2.945250	4.451650	3.128340	6.118740	2.739260	3.157710	3.726070	2.070750	1.887140	3.726230	4.463970	2.712170	2.734660	4.009240	3.594580	1.679360	3.624760	1.858460	3.166080	3.573550	2.589710	1.568520	2.799260	3.083870	2.571180	3.659830	2.952900	2.917760	4.271830	2.215640	1.723450	2.4840600	2.4988600	2.6591700	3.0748200	2.8367500	3.9996500	3.4022500	2.9545800	3.5754600	1.7763200	3.4319300	2.3383600	2.4258200	2.2756600	1.5467900	3.7449900	2.5539500	2.2791500
2.486070	2.942130	4.451620	3.127080	6.118580	2.738240	3.156960	3.725990	2.070070	1.887020	3.724870	4.458970	2.711590	2.734230	4.004210	3.593740	1.679040	3.624260	1.858390	3.166030	3.572390	2.589660	1.568140	2.798530	3.082440	2.569870	3.657590	2.952860	2.917570	4.270540	2.215000	1.723040	2.4818500	2.4973700	2.6586100	3.0743400	2.8358600	3.9991000	3.3989200	2.9533900	3.5753500	1.7762200	3.4316700	2.3371100	2.4251700	2.2745700	1.5438500	3.7447700	2.5534800	2.2772500
2.482370	2.941890	4.450730	3.126230	6.118130	2.737370	3.156770	3.725240	2.069230	1.883270	3.723680	4.458600	2.711380	2.731200	4.003490	3.593320	1.677590	3.623060	1.857170	3.162130	3.572200	2.587350	1.565590	2.798160	3.081890	2.569740	3.656300	2.952800	2.915310	4.268980	2.214100	1.720980	2.4813200	2.4972600	2.6575800	3.0721200	2.8350000	3.9984900	3.3979200	2.9528700	3.5716100	1.7756500	3.4310800	2.3365700	2.4243200	2.2725100	1.5432700	3.7443500	2.5525800	2.2730700
2.480800	2.940590	4.446980	3.125730	6.114370	2.736950	3.155510	3.720980	2.069180	1.882040	3.723090	4.456270	2.709720	2.730490	4.002860	3.592220	1.677580	3.619900	1.856500	3.161780	3.572030	2.587030	1.565270	2.797450	3.078510	2.569300	3.653870	2.952250	2.915130	4.267890	2.213940	1.720960	2.4757900	2.4958700	2.6573100	3.0704800	2.8344000	3.9952400	3.3935300	2.9522100	3.5708000	1.7740000	3.4287800	2.3359400	2.4237000	2.2724700	1.5419100	3.7439100	2.5516800	2.2696100
2.480420	2.940290	4.446080	3.125540	6.105470	2.735910	3.152320	3.718620	2.068390	1.881800	3.721160	4.456000	2.709220	2.728920	4.002520	3.592170	1.676460	3.619330	1.856000	3.160520	3.571930	2.584030	1.564990	2.795070	3.076100	2.566530	3.653860	2.951630	2.914700	4.267050	2.211450	1.719790	2.4743400	2.4945100	2.6572200	3.0687600	2.8334000	3.9934000	3.3919800	2.9514700	3.5700600	1.7735700	3.4287600	2.3356900	2.4236500	2.2707200	1.5417900	3.7415800	2.5504400	2.2674800
2.479220	2.940120	4.445930	3.121410	6.102100	2.735490	3.151890	3.714620	2.068160	1.881130	3.720320	4.455840	2.706040	2.728360	3.994900	3.589100	1.675460	3.617270	1.855160	3.159570	3.569370	2.580260	1.563530	2.794690	3.074140	2.565530	3.653540	2.949880	2.913960	4.263600	2.209620	1.717080	2.4708200	2.4934100	2.6563000	3.0671300	2.8323100	3.9921700	3.3900700	2.9508900	3.5696600	1.7700000	3.4280700	2.3330100	2.4214400	2.2705800	1.5384100	3.7362300	2.5484900	2.2657000
2.478050	2.939690	4.445700	3.120890	6.100680	2.734260	3.151890	3.714110	2.068100	1.880730	3.720290	4.455730	2.704550	2.727700	3.993410	3.587390	1.674380	3.616500	1.854210	3.155510	3.567830	2.580250	1.562280	2.793750	3.073140	2.565330	3.651860	2.948850	2.911430	4.261890	2.207350	1.713340	2.4670900	2.4919300	2.6562900	3.0665600	2.8289600	3.9904800	3.3893300	2.9504500	3.5680000	1.7683100	3.4277700	2.3328400	2.4212300	2.2701300	1.5382600	3.7329000	2.5484100	2.2636400
2.474310	2.937020	4.442730	3.116900	6.099990	2.732610	3.151380	3.712940	2.067210	1.878090	3.720220	4.455730	2.704240	2.726090	3.989800	3.584030	1.674360	3.611800	1.853680	3.153870	3.565930	2.577640	1.561310	2.793510	3.073100	2.564980	3.649450	2.948140	2.911070	4.261350	2.204670	1.713260	2.4667600	2.4913600	2.6551800	3.0641200	2.8271300	3.9904300	3.3886900	2.9502700	3.5651500	1.7678000	3.4232900	2.3324500	2.4209700	2.2691600	1.5381400	3.7319100	2.5481000	2.2633700
2.472800	2.935690	4.440910	3.113670	6.099810	2.732550	3.150710	3.712660	2.066780	1.876720	3.719960	4.453000	2.701940	2.725940	3.984260	3.583520	1.673840	3.606540	1.851780	3.152410	3.565530	2.575630	1.561100	2.793420	3.070730	2.564710	3.648230	2.947050	2.910820	4.258860	2.204560	1.710900	2.4648300	2.4902300	2.6548200	3.0625900	2.8247200	3.9885600	3.3874800	2.9489800	3.5633800	1.7667900	3.4217400	2.3319300	2.4208400	2.2682200	1.5367100	3.7284900	2.5468700	2.2621100
2.471480	2.935150	4.440600	3.113600	6.098900	2.732210	3.147440	3.712310	2.062870	1.874550	3.718980	4.449320	2.700860	2.724780	3.982520	3.583370	1.671440	3.605510	1.849950	3.152220	3.564030	2.574610	1.556010	2.792070	3.070110	2.561680	3.647500	2.946930	2.909260	4.256790	2.203340	1.709550	2.4634300	2.4880500	2.6537300	3.0621500	2.8241100	3.9860800	3.3867000	2.9489800	3.5614900	1.7661800	3.4209800	2.3309400	2.4205400	2.2659100	1.5353300	3.7212100	2.5467700	2.2605900
2.468960	2.934990	4.440340	3.110790	6.094710	2.730660	3.142850	3.702690	2.062770	1.874220	3.718810	4.446800	2.699340	2.724210	3.978000	3.582070	1.670780	3.600360	1.848880	3.151960	3.561260	2.571540	1.554740	2.791660	3.062140	2.561510	3.645670	2.946800	2.908860	4.256060	2.201290	1.709150	2.4615700	2.4846600	2.6531200	3.0611200	2.8236200	3.9854800	3.3856000	2.9483300	3.5592300	1.7637300	3.4204200	2.3287400	2.4204900	2.2654800	1.5344400	3.7183900	2.5430800	2.2599800
2.468920	2.934470	4.436540	3.109130	6.094290	2.728870	3.141850	3.702000	2.059370	1.873620	3.716490	4.445180	2.695650	2.722100	3.977340	3.576620	1.669670	3.598250	1.848820	3.148740	3.556570	2.571270	1.554200	2.791440	3.059180	2.558900	3.644650	2.946070	2.906430	4.253530	2.199810	1.706230	2.4590700	2.4845600	2.6507600	3.0606000	2.8143100	3.9778200	3.3853800	2.9477200	3.5583800	1.7634400	3.4182000	2.3267800	2.4201800	2.2638400	1.5338900	3.7173600	2.5402300	2.2566000
2.468900	2.934370	4.430850	3.107830	6.091310	2.728810	3.141840	3.701170	2.059120	1.873400	3.714020	4.445000	2.694990	2.718010	3.976020	3.570010	1.669160	3.596910	1.848290	3.147670	3.555860	2.570990	1.553670	2.787890	3.055270	2.557100	3.644120	2.944730	2.905590	4.253230	2.199450	1.705420	2.4587700	2.4820900	2.6471300	3.0599500	2.8136900	3.9776400	3.3851600	2.9461400	3.5534900	1.7631900	3.4170900	2.3259600	2.4178400	2.2628700	1.5338300	3.7163500	2.5400700	2.2557000
2.466800	2.933170	4.430540	3.102300	6.091110	2.728340	3.140000	3.700970	2.057120	1.872960	3.710480	4.444680	2.693120	2.716200	3.974340	3.562450	1.667090	3.594990	1.847630	3.146570	3.554140	2.568070	1.552460	2.787510	3.055130	2.555690	3.642400	2.944550	2.905270	4.250210	2.199160	1.704890	2.4581900	2.4820500	2.6449900	3.0599400	2.8121600	3.9754900	3.3836600	2.9407300	3.5526800	1.7617000	3.4159300	2.3251400	2.4169900	2.2618200	1.5332000	3.7159800	2.5399600	2.2544800
2.465790	2.932010	4.427590	3.100580	6.089090	2.727840	3.137010	3.696390	2.055430	1.871640	3.710170	4.439400	2.692790	2.715740	3.973830	3.561680	1.666980	3.594090	1.845990	3.143700	3.552800	2.564140	1.552120	2.786230	3.054210	2.550250	3.642330	2.943860	2.904280	4.245560	2.198890	1.704210	2.4567400	2.4818500	2.6444400	3.0594400	2.8100200	3.9750400	3.3834600	2.9391700	3.5517600	1.7600100	3.4158100	2.3160000	2.4147300	2.2617700	1.5325300	3.7121100	2.5383200	2.2533800
2.465460	2.930940	4.427180	3.099480	6.086930	2.726620	3.136630	3.694230	2.053630	1.871080	3.704800	4.437560	2.691880	2.714370	3.972580	3.561340	1.666020	3.591670	1.845890	3.143560	3.551860	2.562230	1.550730	2.785930	3.052440	2.546720	3.641440	2.943690	2.903540	4.243590	2.197150	1.704150	2.4563900	2.4815600	2.6440000	3.0565000	2.8094800	3.9743500	3.3828700	2.9378700	3.5493400	1.7591200	3.4123400	2.3158000	2.4144100	2.2616200	1.5310600	3.7115900	2.5375500	2.2526600
2.464200	2.929450	4.424090	3.097280	6.086160	2.723140	3.136450	3.694030	2.053060	1.870770	3.703300	4.436990	2.690920	2.712130	3.970850	3.558530	1.665650	3.590240	1.840670	3.142160	3.551400	2.560080	1.550650	2.785930	3.051390	2.546690	3.639490	2.943260	2.902850	4.242990	2.196970	1.702910	2.4560200	2.4796600	2.6421800	3.0564300	2.8093900	3.9727400	3.3810100	2.9362500	3.5476500	1.7570200	3.4069300	2.3147000	2.4103900	2.2614200	1.5308400	3.7104000	2.5369300	2.2516000
2.463330	2.926470	4.421310	3.096320	6.083930	2.720060	3.132680	3.690600	2.052110	1.870700	3.701430	4.432910	2.689770	2.711740	3.969650	3.557750	1.665460	3.590140	1.840530	3.142010	3.551160	2.559100	1.550480	2.785530	3.049810	2.545900	3.637650	2.942470	2.901910	4.241670	2.195350	1.702350	2.4544300	2.4795800	2.6400000	3.0556000	2.8091300	3.9703600	3.3770400	2.9361300	3.5459700	1.7564900	3.4068500	2.3117100	2.4102800	2.2558500	1.5293100	3.7097900	2.5333900	2.2500600
2.462600	2.926300	4.420380	3.095870	6.081200	2.719760	3.131060	3.688270	2.051880	1.869010	3.701390	4.432740	2.689470	2.711500	3.967940	3.551000	1.663750	3.585700	1.839760	3.141620	3.550410	2.557420	1.549170	2.785190	3.046610	2.543200	3.635410	2.940940	2.901770	4.236420	2.194920	1.698960	2.4539300	2.4737400	2.6371000	3.0547800	2.8063800	3.9701200	3.3741400	2.9360400	3.5412400	1.7555100	3.4057700	2.3115100	2.4100700	2.2541400	1.5289300	3.7089900	2.5320700	2.2500000
2.462000	2.925740	4.418380	3.091310	6.080260	2.719450	3.130140	3.681430	2.051670	1.867620	3.700250	4.429710	2.684190	2.709740	3.964840	3.550170	1.662730	3.584770	1.839040	3.141270	3.550050	2.556510	1.548930	2.784780	3.044780	2.543040	3.634590	2.939230	2.901090	4.232990	2.194920	1.698830	2.4538500	2.4736200	2.6358600	3.0526800	2.8062400	3.9671200	3.3741000	2.9327400	3.5403300	1.7541400	3.4041700	2.3098100	2.4086200	2.2536100	1.5289200	3.7068400	2.5314200	2.2493900
2.461480	2.923430	4.416420	3.091220	6.079200	2.719380	3.129350	3.681140	2.051480	1.867470	3.699750	4.429190	2.683270	2.709200	3.964420	3.546990	1.661110	3.583910	1.838890	3.141100	3.549250	2.556440	1.548610	2.784160	3.044510	2.541740	3.633340	2.939030	2.897740	4.232980	2.193220	1.698140	2.4531800	2.4711600	2.6351300	3.0522100	2.8058500	3.9666300	3.3696700	2.9315600	3.5378600	1.7523800	3.4031700	2.3095900	2.4065200	2.2526500	1.5289200	3.7047500	2.5288000	2.2492400
2.459730	2.922790	4.414200	3.084160	6.077610	2.718300	3.124440	3.677310	2.051200	1.867300	3.698440	4.429180	2.680390	2.701720	3.960530	3.545390	1.660260	3.583890	1.837150	3.134120	3.546780	2.555980	1.546700	2.782580	3.043320	2.540600	3.632060	2.937320	2.896010	4.232600	2.192660	1.698120	2.4518900	2.4674400	2.6349000	3.0512400	2.8046000	3.9611900	3.3696000	2.9313100	3.5366700	1.7523400	3.4019500	2.3094600	2.4061100	2.2507400	1.5277700	3.7030100	2.5280700	2.2477900
2.459110	2.921600	4.413960	3.083900	6.077560	2.718170	3.123390	3.675420	2.051060	1.865690	3.697430	4.427550	2.678860	2.700800	3.960240	3.543230	1.658970	3.583120	1.836010	3.132980	3.545200	2.555910	1.544940	2.782550	3.043270	2.538940	3.631540	2.937210	2.894840	4.228650	2.191220	1.697890	2.4508400	2.4656800	2.6329200	3.0495900	2.8040100	3.9565700	3.3649200	2.9286500	3.5330300	1.7512900	3.4002100	2.3087700	2.4060300	2.2506800	1.5274300	3.7019800	2.5264600	2.2471900
2.459050	2.920170	4.413790	3.083250	6.074020	2.716860	3.123100	3.670110	2.049740	1.865230	3.695800	4.427190	2.678700	2.700650	3.958950	3.542050	1.658330	3.582630	1.835330	3.132620	3.544350	2.553750	1.544930	2.782260	3.040140	2.536670	3.631160	2.936780	2.891180	4.228030	2.190160	1.695440	2.4501500	2.4652200	2.6298200	3.0492900	2.8038500	3.9493300	3.3645600	2.9284600	3.5303800	1.7502700	3.3996100	2.3073500	2.4042300	2.2501500	1.5273900	3.7016500	2.5262900	2.2471500
2.457840	2.920040	4.413620	3.079940	6.072890	2.713910	3.121930	3.669540	2.047210	1.862910	3.693310	4.427040	2.676500	2.695210	3.958950	3.541200	1.658240	3.582520	1.835300	3.130540	3.542330	2.553330	1.542830	2.781400	3.038510	2.536630	3.627580	2.933510	2.888480	4.227540	2.189520	1.694640	2.4493400	2.4610000	2.6285200	3.0456700	2.8037100	3.9395000	3.3640400	2.9280700	3.5297500	1.7497300	3.3961300	2.3067200	2.4034100	2.2497600	1.5271000	3.6999700	2.5262300	2.2463700
2.457730	2.919390	4.412690	3.079760	6.068690	2.712840	3.121520	3.665570	2.047110	1.862670	3.693080	4.425670	2.676200	2.694850	3.957070	3.538780	1.657850	3.578960	1.834230	3.128690	3.542040	2.553010	1.542140	2.777060	3.034470	2.536590	3.625770	2.930740	2.886490	4.227350	2.189340	1.694040	2.4475700	2.4604300	2.6275100	3.0445000	2.8032200	3.9383700	3.3625700	2.9261200	3.5286300	1.7496600	3.3939400	2.3065200	2.4031500	2.2478600	1.5269500	3.6990100	2.5250000	2.2462300
2.455460	2.918880	4.408340	3.076330	6.068210	2.711650	3.118510	3.663910	2.046600	1.862620	3.692500	4.425610	2.674060	2.693710	3.955290	3.536800	1.657230	3.577700	1.834200	3.128470	3.537470	2.550840	1.542110	2.775660	3.032100	2.535760	3.625560	2.930210	2.886320	4.226030	2.185830	1.693410	2.4466700	2.4589400	2.6272900	3.0430500	2.8027100	3.9382600	3.3623200	2.9243800	3.5249600	1.7494600	3.3935500	2.3045400	2.4017900	2.2462600	1.5262100	3.6972900	2.5225300	2.2455700
2.455240	2.917640	4.405920	3.073230	6.062720	2.711540	3.117950	3.659790	2.046080	1.862080	3.688150	4.424960	2.673250	2.693250	3.954870	3.534120	1.656910	3.576240	1.833790	3.125110	3.535260	2.550720	1.540430	2.775260	3.031790	2.535660	3.622790	2.930120	2.886030	4.225180	2.179940	1.693110	2.4458500	2.4577000	2.6254000	3.0421100	2.8016900	3.9359700	3.3597400	2.9242200	3.5237500	1.7482300	3.3887400	2.3024800	2.4001100	2.2461300	1.5248100	3.6955900	2.5194900	2.2454600
2.452480	2.916530	4.401310	3.072000	6.061010	2.710040	3.113650	3.658300	2.045240	1.861030	3.687850	4.423220	2.672880	2.692980	3.952180	3.533680	1.656010	3.574400	1.833250	3.124800	3.533090	2.548370	1.540200	2.775250	3.031560	2.534150	3.620920	2.928950	2.885500	4.222250	2.179870	1.692200	2.4438900	2.4552000	2.6246100	3.0384000	2.8009900	3.9356700	3.3596400	2.9239800	3.5223700	1.7468100	3.3876500	2.3022500	2.3986700	2.2457900	1.5234800	3.6904700	2.5190500	2.2436800
2.450890	2.913310	4.399910	3.070680	6.058580	2.708920	3.111590	3.658120	2.042730	1.858990	3.687830	4.422780	2.672170	2.692900	3.948920	3.530830	1.655780	3.572170	1.833230	3.122500	3.532010	2.548220	1.539810	2.775080	3.028300	2.532910	3.618230	2.927730	2.885450	4.218610	2.178850	1.691230	2.4437000	2.4533500	2.6244300	3.0349000	2.8006400	3.9349800	3.3568500	2.9197500	3.5217900	1.7451800	3.3866700	2.3019800	2.3970900	2.2443600	1.5234700	3.6902600	2.5185100	2.2421500
2.450590	2.913200	4.397880	3.066920	6.058190	2.707380	3.109830	3.657470	2.041800	1.858970	3.683550	4.419920	2.667270	2.691890	3.944370	3.530760	1.655550	3.571220	1.831830	3.119940	3.529480	2.547740	1.538440	2.771290	3.024860	2.531470	3.617720	2.927490	2.883580	4.215350	2.178390	1.690400	2.4416500	2.4520500	2.6241000	3.0344700	2.7985900	3.9343300	3.3531600	2.9196500	3.5217300	1.7451700	3.3865100	2.3008100	2.3964700	2.2422700	1.5231200	3.6871300	2.5176500	2.2398800
2.448910	2.912260	4.395740	3.066700	6.057620	2.705250	3.109110	3.656990	2.040310	1.858780	3.683190	4.419720	2.666710	2.691370	3.941370	3.530680	1.655210	3.569400	1.829170	3.119050	3.527320	2.545790	1.536280	2.770690	3.023670	2.531230	3.617140	2.926810	2.881740	4.214750	2.176870	1.687010	2.4396300	2.4463200	2.6234700	3.0332600	2.7977400	3.9340100	3.3521200	2.9187600	3.5197200	1.7449000	3.3856600	2.2999700	2.3937200	2.2398500	1.5226700	3.6863600	2.5119500	2.2393300
2.448120	2.911990	4.394750	3.066510	6.052510	2.704800	3.108210	3.655370	2.039990	1.858230	3.680770	4.417940	2.663650	2.691230	3.939800	3.529180	1.654910	3.568820	1.827720	3.117470	3.526250	2.543130	1.535830	2.768140	3.021240	2.530640	3.616520	2.926680	2.879920	4.212050	2.174630	1.685930	2.4390400	2.4460900	2.6234000	3.0327500	2.7962400	3.9305900	3.3473100	2.9180100	3.5188700	1.7440600	3.3818700	2.2984400	2.3916600	2.2382500	1.5224000	3.6853600	2.5114700	2.2386000
2.446950	2.909050	4.392820	3.065840	6.050010	2.704650	3.106660	3.654180	2.036150	1.857080	3.680010	4.416460	2.663110	2.690250	3.935840	3.525700	1.654880	3.567890	1.825710	3.117270	3.522710	2.541440	1.534670	2.767930	3.018080	2.530160	3.614790	2.926550	2.876700	4.207330	2.169000	1.685700	2.4382400	2.4453200	2.6223700	3.0295100	2.7959400	3.9286300	3.3465100	2.9172800	3.5176700	1.7436400	3.3789100	2.2982000	2.3905400	2.2381100	1.5220000	3.6841400	2.5098400	2.2381300
2.446370	2.909020	4.390680	3.065360	6.039850	2.704460	3.106360	3.649330	2.034360	1.856560	3.678380	4.412250	2.662620	2.690000	3.934310	3.522460	1.654370	3.566520	1.824520	3.114800	3.522430	2.540710	1.533690	2.766240	3.017730	2.526670	3.613570	2.925780	2.875370	4.206630	2.167650	1.685240	2.4381300	2.4451700	2.6222800	3.0282700	2.7940500	3.9257900	3.3464100	2.9159300	3.5160900	1.7418800	3.3778300	2.2976200	2.3900900	2.2353600	1.5217300	3.6840800	2.5082900	2.2377800
2.445810	2.908630	4.389500	3.060830	6.039830	2.702710	3.105700	3.649000	2.034210	1.856340	3.672730	4.409840	2.659500	2.687280	3.932640	3.521110	1.652850	3.564350	1.824160	3.111230	3.520730	2.540120	1.532950	2.765220	3.017600	2.524610	3.612850	2.924720	2.874300	4.204170	2.166450	1.684390	2.4360800	2.4444600	2.6221100	3.0264900	2.7938600	3.9231500	3.3459500	2.9150500	3.5160000	1.7409100	3.3775900	2.2971000	2.3895800	2.2326000	1.5186700	3.6809400	2.5051800	2.2361000
2.443950	2.907800	4.389430	3.059970	6.037710	2.701910	3.105260	3.648630	2.034120	1.854130	3.669890	4.409280	2.659470	2.687220	3.932440	3.519350	1.652510	3.558050	1.823980	3.109810	3.519930	2.538980	1.532220	2.764770	3.015860	2.523430	3.609250	2.923970	2.870090	4.201090	2.166210	1.683920	2.4351700	2.4443000	2.6219700	3.0262900	2.7937900	3.9224500	3.3420800	2.9148800	3.5100900	1.7397700	3.3756300	2.2968400	2.3895200	2.2306900	1.5185100	3.6786100	2.5027600	2.2350000
2.443930	2.907300	4.376820	3.059130	6.036990	2.701650	3.102840	3.648620	2.033660	1.853730	3.669290	4.408440	2.657580	2.686000	3.931970	3.517890	1.652040	3.556020	1.822380	3.109760	3.519370	2.537600	1.531420	2.763270	3.015750	2.518170	3.603840	2.923240	2.865600	4.200200	2.166150	1.683400	2.4350800	2.4441400	2.6214500	3.0225500	2.7935300	3.9219200	3.3409200	2.9148200	3.5100700	1.7396000	3.3756100	2.2961100	2.3877400	2.2293500	1.5181100	3.6757900	2.5018200	2.2342400
2.443830	2.905970	4.375840	3.058070	6.036960	2.701160	3.102250	3.648480	2.032720	1.851240	3.667600	4.406370	2.657240	2.685880	3.931900	3.517020	1.651500	3.554250	1.820110	3.109450	3.518660	2.536680	1.531050	2.762960	3.015300	2.516840	3.600530	2.918560	2.864480	4.199090	2.165360	1.681490	2.4340400	2.4402000	2.6214000	3.0196900	2.7929300	3.9217500	3.3404100	2.9081700	3.5087600	1.7369000	3.3751900	2.2946400	2.3861800	2.2280700	1.5169700	3.6736400	2.4998900	2.2334700
2.443470	2.903440	4.375160	3.054370	6.035330	2.700870	3.101140	3.648070	2.032420	1.850720	3.666240	4.406260	2.656910	2.683020	3.931350	3.515400	1.649520	3.552350	1.819960	3.107400	3.516160	2.536480	1.530660	2.762560	3.014730	2.515750	3.598850	2.917130	2.864170	4.196250	2.164800	1.680270	2.4324600	2.4398500	2.6188600	3.0178100	2.7894700	3.9206200	3.3402000	2.9067600	3.5056000	1.7356100	3.3733100	2.2929300	2.3793000	2.2279800	1.5168900	3.6733800	2.4991600	2.2323300
2.442320	2.900960	4.374450	3.054040	6.032450	2.700720	3.100280	3.644640	2.031820	1.849350	3.666010	4.405600	2.656510	2.681330	3.930570	3.514940	1.648240	3.551300	1.819460	3.106640	3.502650	2.535490	1.530350	2.761380	3.013310	2.513820	3.598520	2.916420	2.863730	4.195480	2.163820	1.680130	2.4291100	2.4384000	2.6178800	3.0172800	2.7859900	3.9186800	3.3387100	2.9066900	3.5046800	1.7344300	3.3729600	2.2928700	2.3787300	2.2261700	1.5166800	3.6733100	2.4990500	2.2320700
2.441730	2.898620	4.369730	3.053540	6.029080	2.698990	3.098070	3.643870	2.031380	1.849150	3.662300	4.405380	2.656320	2.680620	3.929810	3.509690	1.647480	3.549590	1.818980	3.104140	3.500970	2.532600	1.530190	2.760790	3.011310	2.513790	3.594000	2.914910	2.858630	4.195390	2.161890	1.679630	2.4290000	2.4378600	2.6159400	3.0163200	2.7857700	3.9181100	3.3360500	2.9045300	3.5011700	1.7338600	3.3726200	2.2926400	2.3784700	2.2242300	1.5162400	3.6731800	2.4976300	2.2285900
2.440020	2.898380	4.365200	3.052390	6.028490	2.698580	3.096560	3.643620	2.029680	1.848760	3.661230	4.404490	2.656300	2.677920	3.927090	3.508000	1.646050	3.547210	1.818680	3.099500	3.498690	2.532430	1.529670	2.758480	3.010990	2.513070	3.593310	2.911620	2.856170	4.192390	2.156190	1.679020	2.4277400	2.4372800	2.6158200	3.0155500	2.7853400	3.9162500	3.3336100	2.9035300	3.5000800	1.7321100	3.3724900	2.2899100	2.3777800	2.2226800	1.5162200	3.6731000	2.4966400	2.2284600
2.437050	2.897050	4.357880	3.051750	6.024620	2.698520	3.095980	3.642730	2.026960	1.847800	3.657670	4.398660	2.654500	2.676090	3.925350	3.503340	1.644140	3.546100	1.817910	3.098470	3.497390	2.530850	1.529070	2.758110	3.009100	2.512890	3.592710	2.909870	2.855680	4.191900	2.156050	1.678610	2.4273800	2.4363100	2.6143800	3.0146700	2.7808200	3.9117200	3.3300700	2.9004000	3.4975900	1.7318100	3.3713500	2.2882900	2.3766700	2.2220500	1.5157000	3.6725000	2.4951500	2.2280600
2.435930	2.896680	4.356710	3.051510	6.021630	2.697060	3.094780	3.642190	2.025830	1.847050	3.656290	4.397470	2.654300	2.675480	3.924570	3.502440	1.644130	3.544340	1.815300	3.095200	3.497190	2.529550	1.528450	2.756860	3.007980	2.511280	3.592050	2.907590	2.854410	4.190790	2.153750	1.675160	2.4269400	2.4360200	2.6124100	3.0111700	2.7762200	3.9022000	3.3282900	2.8944400	3.4950800	1.7307600	3.3705600	2.2877300	2.3759300	2.2211700	1.5154300	3.6714600	2.4948000	2.2278800
2.433340	2.896550	4.356220	3.050660	6.019060	2.696220	3.094450	3.639750	2.024800	1.842980	3.654640	4.394290	2.653040	2.671810	3.921050	3.501150	1.644010	3.542000	1.814000	3.094180	3.497190	2.526180	1.528170	2.755860	3.005390	2.510590	3.591430	2.905020	2.849700	4.189440	2.152830	1.675060	2.4269400	2.4346100	2.6112000	3.0097600	2.7754300	3.8983100	3.3272100	2.8936100	3.4933500	1.7307300	3.3700900	2.2869500	2.3718000	2.2205300	1.5145500	3.6689200	2.4920800	2.2268600
2.432800	2.893330	4.355250	3.050110	6.017840	2.694930	3.093870	3.638180	2.024640	1.842710	3.654000	4.393620	2.652960	2.671480	3.918340	3.500290	1.642880	3.541120	1.813500	3.093630	3.497040	2.526040	1.527970	2.754950	3.004610	2.509770	3.590460	2.903760	2.849700	4.184120	2.148320	1.674410	2.4252000	2.4333200	2.6090700	3.0091200	2.7750900	3.8979700	3.3254700	2.8932900	3.4924400	1.7302900	3.3677500	2.2864000	2.3717200	2.2201500	1.5131500	3.6658300	2.4901200	2.2253400
2.431750	2.890040	4.354650	3.046710	6.017630	2.694890	3.092300	3.637450	2.023740	1.842460	3.650140	4.392580	2.642660	2.669650	3.918090	3.498660	1.642780	3.540760	1.813180	3.091660	3.496470	2.525690	1.525330	2.750750	3.003610	2.508340	3.590170	2.900790	2.849360	4.180500	2.145490	1.672680	2.4250800	2.4333100	2.6050500	3.0083000	2.7740800	3.8971600	3.3209400	2.8932800	3.4909000	1.7298900	3.3671400	2.2861900	2.3691100	2.2199900	1.5115900	3.6642100	2.4899400	2.2209600
2.429980	2.889780	4.353590	3.041710	6.013790	2.693330	3.088580	3.637400	2.023430	1.840180	3.645320	4.389510	2.641190	2.669580	3.918060	3.496590	1.642100	3.540420	1.811970	3.091270	3.494460	2.523700	1.525250	2.750350	3.003250	2.506620	3.590050	2.899940	2.849260	4.177730	2.145190	1.672660	2.4240200	2.4332900	2.6044900	3.0082500	2.7732700	3.8922900	3.3153100	2.8925700	3.4905100	1.7297000	3.3639400	2.2857700	2.3689900	2.2169400	1.5105900	3.6629500	2.4899400	2.2202900
2.426920	2.887720	4.353370	3.040880	6.013120	2.691800	3.087950	3.636760	2.021520	1.839460	3.641510	4.387970	2.639410	2.668460	3.911520	3.496260	1.640100	3.539620	1.811860	3.090410	3.494300	2.522520	1.524480	2.747040	3.001880	2.506100	3.585000	2.895160	2.845610	4.177640	2.144710	1.672650	2.4239000	2.4317600	2.6039600	3.0066400	2.7715500	3.8900400	3.3136700	2.8907200	3.4903100	1.7276600	3.3638400	2.2851400	2.3684300	2.2168300	1.5080900	3.6614400	2.4870700	2.2198100
2.425760	2.886440	4.349770	3.039110	6.011540	2.690920	3.087590	3.636240	2.020530	1.838710	3.638330	4.385580	2.638710	2.668350	3.910890	3.495360	1.640050	3.539510	1.809940	3.088940	3.493780	2.522450	1.522590	2.745870	3.001430	2.506020	3.584220	2.888710	2.844540	4.176940	2.143440	1.672400	2.4238300	2.4315900	2.6032000	3.0066000	2.7691700	3.8891300	3.3130000	2.8897500	3.4884100	1.7275300	3.3619100	2.2849000	2.3666800	2.2129300	1.5070200	3.6590400	2.4862500	2.2195900
2.425030	2.885500	4.349530	3.035090	6.005060	2.690390	3.087410	3.634910	2.020190	1.835700	3.635620	4.377870	2.636690	2.667850	3.909530	3.493870	1.639360	3.539390	1.808820	3.088180	3.490320	2.522240	1.521600	2.744240	3.000140	2.502760	3.583300	2.887450	2.843150	4.175240	2.141920	1.671600	2.4228400	2.4311700	2.6020000	3.0060000	2.7691100	3.8888500	3.3126900	2.8894200	3.4852700	1.7258800	3.3612600	2.2844000	2.3622800	2.2119200	1.5070100	3.6572300	2.4831300	2.2189800
2.423650	2.885120	4.348600	3.033080	6.004280	2.687010	3.086810	3.632930	2.020090	1.834940	3.633760	4.377340	2.635550	2.667770	3.909370	3.493290	1.638070	3.538540	1.808030	3.087730	3.490050	2.522080	1.519250	2.742860	3.000090	2.502290	3.581430	2.886470	2.841750	4.174260	2.141800	1.671300	2.4187900	2.4283300	2.6014800	3.0058100	2.7677800	3.8882500	3.3097100	2.8884500	3.4836400	1.7255800	3.3608300	2.2843700	2.3619200	2.2089600	1.5068600	3.6555700	2.4815500	2.2189200
2.423530	2.883080	4.346050	3.030750	5.999250	2.686620	3.086470	3.629940	2.020020	1.833070	3.633480	4.370170	2.632900	2.667600	3.909250	3.492650	1.637720	3.538350	1.806670	3.083670	3.482610	2.521080	1.516230	2.741150	2.998910	2.502280	3.579690	2.886370	2.840530	4.173600	2.140530	1.670010	2.4187100	2.4273800	2.6010400	3.0055600	2.7661800	3.8859300	3.3097000	2.8869600	3.4784300	1.7250400	3.3564500	2.2840900	2.3601700	2.2084700	1.5068000	3.6546000	2.4811700	2.2162200
2.423170	2.881760	4.344550	3.028320	5.997090	2.686530	3.086200	3.628830	2.016780	1.832750	3.632940	4.363290	2.632420	2.666620	3.904490	3.491530	1.637340	3.536910	1.805390	3.083530	3.482570	2.520840	1.515360	2.739690	2.998870	2.501990	3.579400	2.882530	2.837850	4.172070	2.137440	1.668460	2.4173000	2.4268500	2.5988700	3.0041600	2.7655800	3.8846700	3.3093500	2.8862100	3.4768000	1.7248500	3.3541600	2.2835800	2.3595900	2.2057900	1.5058700	3.6525600	2.4809400	2.2137400
2.422590	2.881480	4.343140	3.028300	5.996670	2.686080	3.085520	3.625470	2.013630	1.831450	3.629870	4.362100	2.632210	2.666410	3.903000	3.490580	1.637070	3.535960	1.805030	3.082430	3.482500	2.520780	1.514000	2.738470	2.998550	2.500450	3.578770	2.882360	2.837580	4.170290	2.132880	1.666390	2.4168600	2.4242900	2.5974500	3.0037400	2.7653100	3.8839200	3.3086300	2.8854300	3.4748600	1.7244100	3.3538200	2.2827000	2.3567200	2.2042200	1.5049600	3.6497300	2.4806600	2.2137200
2.422520	2.878760	4.338440	3.027980	5.996380	2.685070	3.084660	3.625360	2.013020	1.830790	3.628240	4.361450	2.631490	2.664570	3.898910	3.488620	1.636990	3.535730	1.804480	3.081740	3.481220	2.518630	1.513750	2.735060	2.997440	2.495750	3.578570	2.880180	2.837180	4.170120	2.132000	1.665810	2.4168000	2.4235200	2.5967800	3.0035900	2.7624200	3.8805900	3.3080200	2.8853000	3.4730000	1.7215800	3.3534200	2.2803200	2.3557500	2.2036600	1.5021200	3.6486100	2.4799000	2.2122000
2.420400	2.877930	4.338340	3.027470	5.994010	2.683950	3.083570	3.625290	2.012810	1.830740	3.626140	4.360800	2.631190	2.664300	3.898240	3.487720	1.636390	3.534420	1.803530	3.081430	3.481160	2.517950	1.513620	2.732300	2.995350	2.494940	3.577660	2.877850	2.836960	4.168670	2.131170	1.665780	2.4167800	2.4234400	2.5958900	3.0020700	2.7617100	3.8805200	3.3072300	2.8852800	3.4729800	1.7213000	3.3511100	2.2801600	2.3542600	2.2035500	1.5012700	3.6481700	2.4796000	2.2121000
2.416410	2.877320	4.337020	3.027330	5.993790	2.683200	3.082600	3.622890	2.011820	1.828520	3.624930	4.356400	2.631150	2.663670	3.897760	3.487640	1.635480	3.534420	1.803050	3.081130	3.481020	2.515530	1.513460	2.730830	2.995250	2.492490	3.577480	2.876790	2.836570	4.166780	2.130770	1.665470	2.4164600	2.4232200	2.5933900	3.0006600	2.7613800	3.8752400	3.3068200	2.8847800	3.4721900	1.7204900	3.3503400	2.2796800	2.3507900	2.2023200	1.5011500	3.6472500	2.4791400	2.2089700
2.415830	2.875980	4.335630	3.027310	5.992480	2.681150	3.082170	3.622600	2.011650	1.828420	3.622790	4.355870	2.631080	2.663220	3.896280	3.486990	1.635050	3.534310	1.802490	3.081060	3.480870	2.515480	1.512460	2.730820	2.991760	2.491560	3.575710	2.876690	2.836040	4.166280	2.129890	1.665060	2.4148100	2.4218200	2.5918000	2.9987900	2.7601200	3.8735900	3.3035300	2.8811000	3.4692100	1.7194100	3.3488300	2.2790300	2.3498100	2.2022000	1.5006800	3.6445700	2.4783800	2.2089100
2.415580	2.873580	4.333540	3.026730	5.990400	2.680710	3.078840	3.622130	2.010900	1.828220	3.621150	4.354960	2.630790	2.662740	3.895620	3.485350	1.634680	3.534260	1.802440	3.080070	3.479430	2.515020	1.509030	2.727260	2.991600	2.491370	3.574990	2.876490	2.836010	4.163380	2.129690	1.664950	2.4128400	2.4216500	2.5849600	2.9964700	2.7593500	3.8735000	3.3032200	2.8805100	3.4678700	1.7161000	3.3485700	2.2778100	2.3497500	2.2014300	1.5000300	3.6429300	2.4781300	2.2088800
2.415510	2.873420	4.332740	3.025720	5.980050	2.680170	3.077050	3.620950	2.010770	1.828190	3.620350	4.353100	2.629610	2.662330	3.889830	3.484880	1.632350	3.533860	1.801600	3.079920	3.478970	2.513970	1.508600	2.726590	2.991350	2.490800	3.573610	2.876160	2.833730	4.160050	2.128130	1.664020	2.4110500	2.4197100	2.5844800	2.9957300	2.7579500	3.8723900	3.2977900	2.8797100	3.4674300	1.7157500	3.3479200	2.2771400	2.3492200	2.2010200	1.4995700	3.6424500	2.4776300	2.2085700
2.415340	2.873170	4.328030	3.018860	5.975240	2.679000	3.076900	3.619420	2.008840	1.827360	3.614660	4.351370	2.629550	2.656460	3.889620	3.481800	1.630190	3.532350	1.800910	3.079670	3.476760	2.513000	1.508210	2.723870	2.982530	2.490010	3.573140	2.874670	2.833470	4.157860	2.127370	1.660940	2.4088700	2.4167400	2.5837900	2.9952000	2.7578600	3.8723700	3.2954000	2.8775200	3.4657500	1.7149500	3.3466800	2.2765900	2.3484100	2.2006800	1.4985300	3.6416600	2.4771700	2.2070000
2.415150	2.872510	4.327190	3.015760	5.974710	2.678670	3.076650	3.618970	2.007340	1.824810	3.606680	4.350440	2.626430	2.654900	3.889610	3.479520	1.630100	3.531650	1.800610	3.078940	3.475460	2.512430	1.507790	2.723870	2.981820	2.488940	3.571740	2.871630	2.830230	4.157050	2.124630	1.660800	2.4064800	2.4157700	2.5803100	2.9927000	2.7561500	3.8715300	3.2951300	2.8761300	3.4652400	1.7147400	3.3453200	2.2746500	2.3475100	2.1998100	1.4979400	3.6396100	2.4769600	2.2064100
2.413890	2.872490	4.325750	3.013490	5.972030	2.677310	3.074910	3.618720	2.007190	1.824550	3.601960	4.349770	2.625610	2.653240	3.887420	3.479030	1.629310	3.530150	1.800150	3.078820	3.473210	2.512030	1.507330	2.721990	2.978700	2.483150	3.571220	2.871100	2.829950	4.155300	2.122450	1.658690	2.4060400	2.4116100	2.5775200	2.9922800	2.7558600	3.8715100	3.2939300	2.8757500	3.4650300	1.7130600	3.3427900	2.2742000	2.3470700	2.1991700	1.4959700	3.6389100	2.4732200	2.2057900
2.411490	2.872190	4.325160	3.009220	5.964040	2.676790	3.074230	3.617570	2.003140	1.823920	3.601070	4.348720	2.625570	2.652400	3.883700	3.478310	1.629120	3.529270	1.796920	3.076960	3.472990	2.510900	1.505460	2.721540	2.977890	2.482260	3.570440	2.868640	2.829920	4.152320	2.121470	1.658040	2.4051700	2.4115000	2.5757600	2.9921600	2.7545600	3.8704600	3.2936200	2.8749600	3.4633500	1.7128800	3.3383200	2.2737800	2.3459500	2.1952500	1.4957100	3.6377600	2.4692800	2.2052800
2.410200	2.862620	4.320400	3.007190	5.962770	2.676400	3.074200	3.616540	2.002300	1.823680	3.596840	4.341660	2.624860	2.650700	3.880870	3.476060	1.629110	3.528500	1.795190	3.076880	3.472170	2.510180	1.504440	2.720460	2.977850	2.474560	3.570360	2.867650	2.829620	4.151190	2.120300	1.657590	2.4036000	2.4111300	2.5757300	2.9913100	2.7541400	3.8698200	3.2933300	2.8743800	3.4628400	1.7127300	3.3345400	2.2732300	2.3454900	2.1951800	1.4950600	3.6357100	2.4688800	2.2040300
2.408490	2.861590	4.319210	3.005040	5.958650	2.676170	3.073050	3.612160	2.001530	1.823630	3.595570	4.340790	2.624490	2.648940	3.879980	3.475700	1.628760	3.526220	1.794320	3.074910	3.472020	2.510040	1.504370	2.719000	2.975760	2.470590	3.569200	2.866950	2.829170	4.148230	2.118220	1.656460	2.4013200	2.4110000	2.5754000	2.9899500	2.7540200	3.8675500	3.2841400	2.8735200	3.4618800	1.7126600	3.3314200	2.2722800	2.3447000	2.1950900	1.4942300	3.6333700	2.4682600	2.2033800
2.408200	2.861200	4.318920	3.004530	5.958480	2.675700	3.072770	3.611610	2.000440	1.823190	3.595180	4.339700	2.622410	2.647510	3.879590	3.473930	1.628300	3.525830	1.793030	3.074300	3.466020	2.510000	1.501840	2.718110	2.975270	2.470090	3.566990	2.866570	2.827890	4.147980	2.117640	1.656150	2.4011900	2.4098900	2.5753300	2.9879000	2.7516800	3.8651300	3.2841000	2.8681400	3.4614100	1.7126500	3.3305200	2.2718300	2.3434400	2.1923200	1.4930200	3.6275500	2.4680500	2.2026500
2.406450	2.859840	4.317120	3.003460	5.954780	2.675170	3.071070	3.611480	1.998410	1.820570	3.593900	4.338130	2.622330	2.647040	3.879410	3.473680	1.628030	3.525380	1.789730	3.073910	3.463470	2.509940	1.501250	2.715730	2.975190	2.469930	3.566780	2.865420	2.825290	4.145810	2.117500	1.655860	2.4009200	2.4094600	2.5741500	2.9834300	2.7469300	3.8631700	3.2839800	2.8655600	3.4611300	1.7121200	3.3279300	2.2714700	2.3424900	2.1919900	1.4912800	3.6256300	2.4667300	2.2016400
2.406100	2.859270	4.317020	3.003140	5.948750	2.674940	3.069520	3.607000	1.996680	1.820360	3.593110	4.334710	2.620400	2.646100	3.875830	3.471970	1.626890	3.522810	1.789130	3.073790	3.460920	2.509640	1.501150	2.715170	2.973230	2.467840	3.566070	2.863600	2.824210	4.145270	2.115990	1.654960	2.4008900	2.4065200	2.5729600	2.9820400	2.7458700	3.8628000	3.2839500	2.8644600	3.4587800	1.7115000	3.3275100	2.2697200	2.3422900	2.1918300	1.4905100	3.6205000	2.4662900	2.2016300
2.404850	2.858850	4.315700	3.001480	5.947710	2.671790	3.067770	3.606270	1.994450	1.819780	3.592880	4.333750	2.620350	2.645440	3.874830	3.471100	1.625350	3.521930	1.788090	3.072340	3.460880	2.506660	1.500410	2.714450	2.972230	2.466980	3.565260	2.862140	2.822780	4.144870	2.115970	1.653970	2.3986000	2.4059800	2.5725500	2.9794400	2.7453900	3.8626900	3.2830200	2.8599000	3.4562400	1.7106900	3.3266100	2.2690800	2.3412900	2.1917800	1.4889000	3.6195800	2.4595300	2.2003200
2.404390	2.857620	4.314940	3.001080	5.946110	2.670940	3.066960	3.605180	1.994340	1.819450	3.592140	4.331650	2.620010	2.645130	3.874210	3.469170	1.623010	3.520500	1.787540	3.070340	3.459870	2.506060	1.500220	2.712800	2.970210	2.466390	3.564250	2.861990	2.821950	4.144580	2.111590	1.652370	2.3973400	2.4057000	2.5724400	2.9776600	2.7440900	3.8608300	3.2808500	2.8592800	3.4556000	1.7095200	3.3253600	2.2690400	2.3412800	2.1908900	1.4882700	3.6194200	2.4593300	2.1957000
2.404360	2.857270	4.314890	3.000070	5.944790	2.670850	3.063400	3.603340	1.993690	1.817870	3.591930	4.330480	2.619540	2.644080	3.871100	3.469090	1.622710	3.520360	1.787240	3.070180	3.459530	2.504260	1.499890	2.712280	2.969960	2.466050	3.562650	2.860970	2.820900	4.141970	2.111000	1.652320	2.3964700	2.4042800	2.5718100	2.9770100	2.7434800	3.8557400	3.2799300	2.8589200	3.4546900	1.7081700	3.3231400	2.2690300	2.3396800	2.1892200	1.4879100	3.6118100	2.4586900	2.1935400
2.403990	2.857010	4.314820	2.999490	5.944450	2.670810	3.063370	3.602480	1.991970	1.817540	3.591910	4.329630	2.619530	2.643870	3.870420	3.467870	1.621820	3.519690	1.786180	3.068400	3.457460	2.502790	1.499640	2.711550	2.969640	2.465790	3.560890	2.860870	2.820720	4.139610	2.110660	1.652010	2.3943600	2.4039500	2.5695400	2.9764800	2.7434500	3.8546100	3.2790000	2.8575700	3.4545700	1.7069700	3.3206400	2.2684300	2.3393600	2.1887100	1.4873900	3.6112000	2.4585800	2.1926600
2.403670	2.855190	4.309550	2.997860	5.943150	2.670620	3.060980	3.600370	1.991350	1.816370	3.591210	4.328860	2.613830	2.643570	3.869550	3.467660	1.621030	3.519410	1.783730	3.067640	3.456860	2.501080	1.499440	2.710250	2.969600	2.462480	3.559540	2.860120	2.820150	4.138520	2.104670	1.651250	2.3941400	2.4028700	2.5679200	2.9749800	2.7422800	3.8505400	3.2767100	2.8557600	3.4542200	1.7061500	3.3200700	2.2679900	2.3376000	2.1866700	1.4864600	3.6104900	2.4579600	2.1923500
2.396140	2.855170	4.305580	2.995010	5.940500	2.667960	3.059990	3.596690	1.989800	1.814910	3.591200	4.328560	2.613080	2.641430	3.868660	3.466960	1.620760	3.519080	1.783430	3.067060	3.456460	2.498140	1.499250	2.710070	2.969540	2.461540	3.559090	2.858630	2.819220	4.137930	2.104620	1.650940	2.3882200	2.4000800	2.5676700	2.9724700	2.7400100	3.8494700	3.2733000	2.8508100	3.4527400	1.7053900	3.3200600	2.2676100	2.3364000	2.1863700	1.4863300	3.6081000	2.4570800	2.1920100
2.394910	2.852510	4.304010	2.993120	5.932990	2.665960	3.058860	3.595770	1.986300	1.810500	3.591120	4.325840	2.611640	2.639510	3.868420	3.466330	1.620580	3.518820	1.782590	3.061420	3.455320	2.495040	1.499130	2.709060	2.969190	2.459680	3.558440	2.857730	2.814930	4.137550	2.104250	1.649110	2.3873500	2.3992500	2.5644000	2.9717200	2.7386200	3.8492000	3.2706600	2.8506000	3.4524100	1.7050200	3.3168500	2.2656200	2.3349800	2.1847900	1.4841600	3.6076100	2.4553400	2.1900400
2.393660	2.852120	4.302900	2.991270	5.932540	2.665040	3.057050	3.594520	1.985750	1.809600	3.590650	4.322480	2.611380	2.639420	3.866370	3.465680	1.620530	3.518050	1.781870	3.059850	3.453820	2.493600	1.498610	2.705840	2.966610	2.458060	3.557000	2.857710	2.814080	4.134210	2.102930	1.646660	2.3868600	2.3991400	2.5598600	2.9715600	2.7377200	3.8487500	3.2701100	2.8502000	3.4508400	1.7043800	3.3142800	2.2635600	2.3344600	2.1839800	1.4820800	3.6068700	2.4546000	2.1881400
2.391940	2.851020	4.302560	2.990290	5.931950	2.663690	3.055370	3.593060	1.985010	1.809590	3.589150	4.321190	2.609320	2.639200	3.865390	3.458560	1.620180	3.517840	1.780080	3.056300	3.453070	2.492240	1.498500	2.705700	2.964660	2.456010	3.555600	2.857380	2.813870	4.133250	2.102000	1.646290	2.3861800	2.3942900	2.5555000	2.9697100	2.7342500	3.8478000	3.2692500	2.8499600	3.4500000	1.7016200	3.3118200	2.2633900	2.3330800	2.1832600	1.4818400	3.6045600	2.4531900	2.1879600
2.390910	2.849900	4.301740	2.988630	5.928230	2.663000	3.055270	3.592830	1.982990	1.808130	3.587360	4.320140	2.609000	2.636070	3.864540	3.455980	1.620080	3.517110	1.778900	3.053990	3.452820	2.492100	1.493650	2.704910	2.963090	2.455230	3.555340	2.857320	2.812170	4.132750	2.101500	1.645720	2.3842200	2.3929700	2.5547300	2.9686000	2.7330900	3.8408500	3.2681800	2.8499600	3.4488800	1.7008100	3.3105200	2.2628700	2.3287300	2.1831400	1.4805700	3.6029500	2.4508300	2.1873000
2.390040	2.849610	4.294880	2.988350	5.926320	2.661290	3.054010	3.592210	1.982380	1.807560	3.586780	4.318770	2.608340	2.635470	3.860480	3.453140	1.620070	3.514280	1.777080	3.053830	3.446390	2.490860	1.492790	2.704900	2.961620	2.452540	3.553530	2.856920	2.811260	4.131590	2.098740	1.644260	2.3822700	2.3893500	2.5532500	2.9683100	2.7318300	3.8378000	3.2672900	2.8496600	3.4475900	1.6985200	3.3096900	2.2621900	2.3283400	2.1813700	1.4797400	3.6024700	2.4507600	2.1860700
2.389270	2.849000	4.294090	2.986810	5.920590	2.661220	3.052710	3.591830	1.980630	1.806360	3.586720	4.318280	2.607670	2.633540	3.860340	3.448670	1.619510	3.513140	1.776780	3.053590	3.445110	2.489060	1.492760	2.704590	2.961150	2.449460	3.553380	2.854830	2.810490	4.131590	2.098590	1.643750	2.3815700	2.3886700	2.5527700	2.9660200	2.7308200	3.8371300	3.2669800	2.8492400	3.4468300	1.6977900	3.3091300	2.2591000	2.3263900	2.1798100	1.4796500	3.5990600	2.4505900	2.1846200
2.388920	2.848660	4.292130	2.985230	5.916220	2.660640	3.052310	3.591620	1.979910	1.806270	3.578520	4.318220	2.606610	2.631050	3.859650	3.446600	1.618300	3.512960	1.775210	3.051250	3.444290	2.488700	1.491980	2.704580	2.958840	2.445420	3.553180	2.853620	2.808830	4.128920	2.098400	1.643000	2.3794000	2.3879500	2.5511800	2.9652200	2.7286300	3.8370600	3.2669000	2.8488600	3.4449100	1.6959900	3.3079800	2.2579200	2.3259200	2.1796400	1.4791400	3.5989000	2.4505300	2.1841700
2.388870	2.848370	4.291180	2.984450	5.911980	2.659420	3.052290	3.590430	1.978580	1.806100	3.577800	4.313730	2.606530	2.628750	3.856300	3.445160	1.617190	3.512300	1.774290	3.050200	3.443940	2.487090	1.491930	2.702320	2.957530	2.443800	3.553170	2.853280	2.808690	4.127870	2.095350	1.642500	2.3791000	2.3875500	2.5510600	2.9616300	2.7258800	3.8362200	3.2650700	2.8487300	3.4445500	1.6957100	3.3036400	2.2579100	2.3255500	2.1767500	1.4782800	3.5980800	2.4502100	2.1816300
2.387170	2.847600	4.289080	2.983990	5.907590	2.654460	3.051510	3.589000	1.978430	1.806020	3.577770	4.309620	2.603000	2.627330	3.855620	3.444040	1.616770	3.503470	1.772860	3.046090	3.438640	2.486800	1.491440	2.701270	2.957070	2.443750	3.552460	2.851820	2.808360	4.127380	2.095000	1.642490	2.3781500	2.3875200	2.5496000	2.9589600	2.7251100	3.8336500	3.2640300	2.8458400	3.4440500	1.6944300	3.3018100	2.2543100	2.3244000	2.1758900	1.4782000	3.5969900	2.4492100	2.1806700
2.386030	2.846570	4.288900	2.980690	5.907440	2.652350	3.048110	3.588510	1.978360	1.804770	3.575720	4.308660	2.602290	2.624380	3.854770	3.443310	1.616740	3.501840	1.771350	3.045910	3.437710	2.483830	1.491300	2.699940	2.955680	2.443440	3.551820	2.849060	2.807460	4.125320	2.093260	1.642290	2.3766400	2.3865800	2.5435800	2.9581800	2.7247700	3.8291800	3.2626900	2.8449900	3.4432000	1.6931300	3.2994500	2.2542400	2.3242900	2.1757900	1.4771800	3.5960100	2.4491800	2.1795800
2.385300	2.846070	4.286900	2.980530	5.906330	2.651030	3.047900	3.588430	1.977470	1.804330	3.571750	4.307990	2.601830	2.623580	3.852790	3.442000	1.616700	3.498120	1.768960	3.045130	3.437510	2.483340	1.490680	2.699640	2.952820	2.439130	3.551760	2.848090	2.806050	4.123520	2.089500	1.641010	2.3762600	2.3849000	2.5432600	2.9576800	2.7230700	3.8226500	3.2598500	2.8448200	3.4425100	1.6928000	3.2928200	2.2534700	2.3233400	2.1755800	1.4756000	3.5953700	2.4460900	2.1794700
2.384830	2.844090	4.285140	2.979020	5.905730	2.649690	3.045980	3.587020	1.977190	1.803800	3.570010	4.305840	2.600610	2.622980	3.851670	3.438630	1.616570	3.496990	1.766500	3.039520	3.437030	2.483120	1.489470	2.698730	2.952000	2.437920	3.550360	2.844770	2.805480	4.119870	2.089160	1.640180	2.3746600	2.3846900	2.5415400	2.9575900	2.7228000	3.8163200	3.2597600	2.8438300	3.4386700	1.6905800	3.2891800	2.2530100	2.3226100	2.1737400	1.4732900	3.5930100	2.4433300	2.1794600
2.384200	2.842430	4.284560	2.978130	5.902260	2.647750	3.045420	3.584990	1.976540	1.803280	3.565790	4.305520	2.599720	2.620880	3.849200	3.438090	1.616320	3.496350	1.765460	3.033480	3.435320	2.482630	1.488760	2.696780	2.951440	2.436660	3.550140	2.843320	2.804700	4.116930	2.087620	1.638590	2.3733200	2.3839300	2.5411200	2.9573800	2.7223300	3.8113800	3.2574900	2.8433700	3.4362700	1.6905200	3.2888100	2.2507300	2.3210900	2.1731400	1.4723600	3.5894300	2.4413600	2.1794500
2.384170	2.842150	4.284510	2.977500	5.900490	2.645990	3.043400	3.584200	1.976230	1.802840	3.565680	4.304540	2.598110	2.617160	3.848840	3.437070	1.614040	3.492140	1.764950	3.033460	3.434490	2.482180	1.487860	2.694100	2.951330	2.432920	3.547970	2.842860	2.802560	4.116100	2.087420	1.637830	2.3721400	2.3834000	2.5388600	2.9524100	2.7219500	3.8090300	3.2571800	2.8413300	3.4361800	1.6904900	3.2887300	2.2506200	2.3197300	2.1727700	1.4712800	3.5894000	2.4406100	2.1788100
2.384120	2.841280	4.283440	2.976380	5.897300	2.645670	3.042500	3.580960	1.974630	1.802180	3.563020	4.303260	2.597960	2.616790	3.847050	3.435650	1.612770	3.490470	1.763060	3.032640	3.433270	2.480630	1.486880	2.694000	2.947710	2.432060	3.547920	2.839910	2.801780	4.114030	2.085750	1.634690	2.3719800	2.3832000	2.5364300	2.9510900	2.7208700	3.8073500	3.2566200	2.8410400	3.4330500	1.6898600	3.2881400	2.2505600	2.3192700	2.1725100	1.4709300	3.5893900	2.4373000	2.1780100
2.380800	2.839030	4.283020	2.974830	5.896300	2.644560	3.042030	3.577580	1.973850	1.801460	3.562370	4.303040	2.597250	2.616400	3.846140	3.434930	1.612440	3.486120	1.763040	3.032240	3.432710	2.480580	1.486190	2.692230	2.945500	2.430110	3.545410	2.839170	2.801170	4.113520	2.083840	1.633370	2.3714900	2.3793800	2.5352500	2.9510100	2.7207000	3.8062200	3.2554500	2.8410400	3.4320400	1.6897500	3.2876900	2.2494400	2.3189300	2.1717700	1.4677600	3.5892400	2.4353100	2.1771200
2.380380	2.838610	4.282540	2.974270	5.895950	2.642990	3.041990	3.575340	1.973680	1.800720	3.561980	4.302040	2.596920	2.615840	3.842610	3.433960	1.611760	3.485220	1.762940	3.032180	3.430250	2.480340	1.485480	2.691360	2.944190	2.428720	3.544880	2.837210	2.800660	4.110910	2.082360	1.632410	2.3713200	2.3777000	2.5342700	2.9494100	2.7206000	3.8040400	3.2517200	2.8401400	3.4307100	1.6871200	3.2876500	2.2494200	2.3186100	2.1710200	1.4669200	3.5883700	2.4347200	2.1757600
2.379740	2.837600	4.280580	2.973610	5.894550	2.641870	3.041280	3.575230	1.973410	1.799990	3.561190	4.299830	2.596690	2.614360	3.837780	3.432460	1.610620	3.484410	1.762900	3.030030	3.427930	2.480130	1.483610	2.687650	2.943950	2.428000	3.542840	2.836660	2.798310	4.110100	2.081350	1.632020	2.3708500	2.3774300	2.5335000	2.9442100	2.7203200	3.8005000	3.2479600	2.8390700	3.4243700	1.6868300	3.2869500	2.2491500	2.3127200	2.1708400	1.4634700	3.5818600	2.4332000	2.1749800
2.375640	2.836790	4.275670	2.970350	5.892520	2.641100	3.040910	3.573460	1.969060	1.799040	3.560980	4.299240	2.596600	2.614110	3.834910	3.432330	1.609680	3.482260	1.761620	3.028850	3.425030	2.479760	1.481480	2.684000	2.941490	2.427990	3.542830	2.835580	2.796140	4.109890	2.080040	1.631790	2.3707200	2.3773400	2.5333100	2.9428200	2.7195900	3.7995200	3.2477900	2.8323000	3.4221400	1.6851700	3.2868700	2.2489600	2.3124000	2.1701600	1.4632400	3.5768800	2.4330400	2.1746600
2.375380	2.836790	4.270080	2.969260	5.887630	2.640600	3.040350	3.572460	1.968280	1.798390	3.560870	4.294120	2.596520	2.612520	3.832820	3.429830	1.608940	3.481730	1.760250	3.027660	3.424820	2.477620	1.481290	2.683500	2.939240	2.427600	3.541520	2.833500	2.794960	4.103800	2.079100	1.631300	2.3700100	2.3752500	2.5322800	2.9416800	2.7184300	3.7971600	3.2468800	2.8293900	3.4212000	1.6851600	3.2857900	2.2482500	2.3121300	2.1696600	1.4625300	3.5767600	2.4322500	2.1740700
2.372640	2.836380	4.269860	2.965840	5.886440	2.638220	3.040030	3.572160	1.966430	1.796640	3.560620	4.290910	2.593820	2.610740	3.831100	3.428120	1.608400	3.478280	1.757440	3.025960	3.420890	2.475720	1.480850	2.682020	2.938700	2.425630	3.539820	2.830350	2.794080	4.103620	2.078030	1.627040	2.3640700	2.3745100	2.5305800	2.9406800	2.7181900	3.7966500	3.2465900	2.8288500	3.4192400	1.6848200	3.2844500	2.2480900	2.3113900	2.1681700	1.4610000	3.5754900	2.4321200	2.1720000
2.372030	2.835960	4.268730	2.965260	5.886310	2.638190	3.038250	3.568980	1.965870	1.795890	3.557990	4.288500	2.592110	2.610170	3.830040	3.423870	1.607160	3.478100	1.753670	3.025450	3.420050	2.475210	1.480170	2.681830	2.937810	2.425090	3.537440	2.830150	2.793630	4.103590	2.075970	1.625840	2.3580400	2.3740200	2.5302700	2.9397900	2.7174000	3.7934000	3.2443000	2.8287800	3.4187800	1.6846300	3.2840000	2.2461700	2.3085800	2.1615400	1.4595600	3.5746600	2.4312200	2.1707400
2.371860	2.835810	4.266130	2.963220	5.884290	2.636230	3.038090	3.568400	1.965660	1.793360	3.553750	4.288420	2.591770	2.608890	3.826460	3.422740	1.603820	3.476840	1.752650	3.023870	3.416140	2.474840	1.479160	2.679550	2.937520	2.425010	3.536800	2.828240	2.791010	4.103480	2.075580	1.625080	2.3578800	2.3732400	2.5297600	2.9395000	2.7160800	3.7902700	3.2442900	2.8286200	3.4186000	1.6833400	3.2823000	2.2450000	2.3083900	2.1604600	1.4582700	3.5715400	2.4308700	2.1696200
2.371260	2.833140	4.265250	2.963090	5.881350	2.635880	3.037910	3.566750	1.965590	1.792220	3.552490	4.284490	2.591170	2.603030	3.826160	3.416860	1.603110	3.476370	1.752550	3.023420	3.413110	2.474240	1.476490	2.679140	2.936830	2.424100	3.534850	2.826210	2.789670	4.102870	2.074780	1.624860	2.3526300	2.3724600	2.5271000	2.9388100	2.7151800	3.7901200	3.2413200	2.8284100	3.4128500	1.6822100	3.2814000	2.2419400	2.3082600	2.1598700	1.4580600	3.5706200	2.4289900	2.1681200
2.371160	2.832230	4.262430	2.962840	5.878290	2.634510	3.035680	3.564440	1.965490	1.791110	3.552200	4.276860	2.587120	2.602120	3.823360	3.416160	1.603010	3.475730	1.752150	3.023170	3.410960	2.472730	1.475860	2.678890	2.936420	2.415410	3.528610	2.825130	2.788730	4.102530	2.064250	1.624720	2.3504500	2.3718300	2.5261400	2.9380500	2.7138500	3.7875400	3.2407500	2.8251100	3.4054800	1.6779300	3.2807000	2.2417500	2.3077200	2.1588400	1.4577500	3.5703000	2.4279500	2.1669500
[truncated: 28,641 more rows]
[truncated: 14 more columns]
