# Supplementary material for: Fmrp regulates neuronal balance in embryonic motor circuit formation
Source: Front Neurosci. 2022 Nov 3;16:962901. doi: 10.3389/fnins.2022.962901 (PMC9669763; doi:10.3389/fnins.2022.962901)
Supplement: Supplementary file 1 [file Data_Sheet_1.ZIP › Fig.2 7d vgat apposed per um2.csv]

wild-type	fmr1
10.0774410	6.5096469
15.5043950	12.2565410
15.3072870	10.1136380
9.6788069	10.6354740
11.9942320	8.6007676
13.3630520	10.8796820
12.1212710	6.1443963
9.6068846	17.2878460
8.1343698	8.2411042
10.9906670	5.9034322
	6.3493116
8.9847643
	8.2658446
2.8734161
