# Supplementary material for: Fmrp regulates neuronal balance in embryonic motor circuit formation
Source: Front Neurosci. 2022 Nov 3;16:962901. doi: 10.3389/fnins.2022.962901 (PMC9669763; doi:10.3389/fnins.2022.962901)
Supplement: Supplementary file 1 [file Data_Sheet_1.ZIP › Fig.2 7d vgat area total pop.csv]

wild-type	fmr1
0.55640467	1.11642386
0.92042264
0.72655345	0.69285667
0.74645266
0.59198979	1.17699785
0.93883123
0.72263739	0.62326502
0.65655582
0.70322381	1.17476294
0.67193665
0.60111331	0.64572699
0.46133379
	0.93530378
	0.86641686
	1.01894173
	0.53446829
	0.88875260
	0.67569718
