# Supplementary material for: Fmrp regulates neuronal balance in embryonic motor circuit formation
Source: Front Neurosci. 2022 Nov 3;16:962901. doi: 10.3389/fnins.2022.962901 (PMC9669763; doi:10.3389/fnins.2022.962901)
Supplement: Supplementary file 1 [file Data_Sheet_1.ZIP › Fig.2 7d vgat per 10um2.csv]

wild-type	fmr1
14.3245470	9.9807722
18.0557320	16.2122820
24.4065850	13.3724570
15.3458820	17.8728790
16.4650900	15.3673650
22.3485810	17.1671140
17.5465770	11.2219740
15.6640580	23.3361210
13.5917530	14.5863040
16.3458910	11.0438380
	10.7236000
12.5779840
	14.7320720
6.8652930
