# Supplementary material for: Fmrp regulates neuronal balance in embryonic motor circuit formation
Source: Front Neurosci. 2022 Nov 3;16:962901. doi: 10.3389/fnins.2022.962901 (PMC9669763; doi:10.3389/fnins.2022.962901)
Supplement: Supplementary file 1 [file Data_Sheet_1.ZIP › Fig.2 7d vGAT Total Population.csv]

wild-type	wild-type	wild-type	wild-type	wild-type	wild-type	wild-type	wild-type	wild-type	wild-type	wild-type	wild-type	wild-type	wild-type	wild-type	wild-type	wild-type	wild-type	wild-type	wild-type	wild-type	wild-type	wild-type	wild-type	wild-type	wild-type	wild-type	wild-type	wild-type	wild-type	wild-type	wild-type	fmr1	fmr1	fmr1	fmr1	fmr1	fmr1	fmr1	fmr1	fmr1	fmr1	fmr1	fmr1	fmr1	fmr1	fmr1	fmr1	fmr1	fmr1
8.116190	0.260524	6.463020	13.936900	14.855000	24.484900	5.593330	11.062800	7.037300	6.625090	10.365900	10.162200	10.296200	19.300700	14.515200	9.327080	9.309290	10.691500	6.867920	14.397800	17.549100	5.876370	12.135200	19.554200	6.559960	10.660700	8.261220	5.485700	7.006910	7.853730	4.801740	4.587410	13.787000	17.503300	14.334700	18.435500	8.780750	9.445230	15.800800	12.663100	19.982600	12.730200	9.807460	8.451610	19.468500	18.789600	10.463700	9.103190	6.793270	17.718700
7.580360	0.207909	5.695160	13.643200	12.822800	13.495300	5.450650	10.019900	6.592340	6.349200	7.808690	6.823310	10.055600	15.680500	13.425200	8.012990	7.962830	10.626100	6.649420	8.331540	10.426800	4.260240	10.233000	11.924800	6.099620	7.738200	7.340870	5.240370	5.874030	7.676200	4.774550	2.567650	12.420600	14.511900	12.830400	13.414600	7.879720	9.143150	15.646700	10.616300	16.993700	9.338380	9.764490	6.438360	17.804300	12.732400	8.445180	8.729860	6.515320	11.370300
6.824520	0.173780	5.588500	10.820200	11.685800	12.663900	4.945540	9.727340	6.025400	5.827250	7.409560	5.361950	9.840530	15.464000	11.469800	7.854750	7.744480	10.411800	5.259800	8.307980	9.630600	4.245660	8.205600	11.705600	6.005940	6.115820	7.100360	5.106070	5.692860	7.029890	4.005670	2.564500	8.843320	14.375900	12.213200	11.898100	7.245620	7.598720	14.962600	10.283100	16.544200	9.133600	7.651190	6.415120	17.715100	12.332800	8.271580	8.461010	6.244290	10.692900
6.780390	0.377431	4.995100	9.906670	10.865200	12.411300	4.197460	9.524670	5.906730	5.025760	7.122510	5.191590	8.678500	12.051900	10.994100	7.184850	7.541430	10.127400	5.116010	8.073860	8.122200	3.692420	7.921080	11.405100	5.997130	5.386250	6.522400	4.643990	5.311220	6.941840	3.983550	2.521770	8.362230	14.145900	12.169400	11.036900	6.849350	7.159540	14.873700	8.765630	16.422600	8.982990	7.312120	6.325360	15.258300	12.303700	8.175520	8.223690	5.916130	10.557700
6.769950	0.235164	4.876830	9.882980	10.732300	12.410900	4.071410	9.195420	5.773700	4.607830	6.650080	5.155440	8.280690	11.544000	10.806000	6.987780	6.678480	9.255990	4.394220	7.944310	7.198980	3.306780	7.666020	10.993000	5.960750	5.223740	6.377900	4.589580	5.170080	6.640730	3.853060	2.444380	8.286760	12.963500	11.807700	10.760000	4.888360	6.217600	14.808000	8.238080	14.655200	8.378580	5.990550	6.270550	14.830700	12.228700	8.111570	7.846670	5.786820	10.399400
6.711770	0.216799	4.714730	9.757250	10.508800	11.739200	3.902390	8.915950	5.466200	4.456360	6.636080	4.949900	8.273950	11.310500	10.752900	6.867670	6.310520	9.139620	4.089480	7.370540	7.004190	3.295150	7.598810	10.155000	5.919570	5.057580	6.177900	4.539720	4.941680	6.526580	3.829480	2.344770	8.224870	12.799900	11.617500	10.451100	4.828580	5.783830	14.740000	8.124610	14.336700	8.226480	5.984310	6.196460	14.639200	12.196400	7.962610	7.608860	5.675310	9.676130
6.245880	2.832690	4.621760	9.589350	10.479600	11.721400	3.739420	8.574990	5.385240	4.436640	6.401570	4.509790	7.887910	11.218200	10.747300	6.860450	6.137030	8.792120	4.076320	6.811230	6.753450	3.144610	7.181140	9.298930	5.708910	4.486990	6.124680	4.430890	4.814550	6.251160	3.717760	2.333730	8.174440	12.624800	11.502800	10.427900	4.689500	5.704730	14.459900	8.116850	14.245000	7.760590	5.918700	6.058800	14.527600	11.831300	7.721420	7.562240	4.976590	9.500560
6.102720	0.167653	4.498420	9.554130	10.436700	11.538000	3.674710	8.319870	5.376260	4.228240	6.246350	4.452970	7.611900	10.657400	10.397100	6.669090	5.933570	8.757970	4.062480	5.947940	6.752820	3.099510	6.863450	9.051090	5.702050	4.477590	6.062490	4.352800	4.207860	5.880670	3.673540	2.271310	8.092320	12.512800	11.453900	10.323600	4.408310	5.700260	13.965600	8.116400	13.692900	7.717270	5.898510	5.936930	14.492000	11.675800	7.381540	7.223450	4.738170	9.219360
6.038370	0.212837	4.411760	8.966410	10.359900	11.410400	3.485600	8.293860	5.326850	3.840290	6.187000	4.411290	7.487210	10.568400	10.361300	6.363310	5.716360	8.753850	3.859920	5.614370	6.731550	3.011030	6.350360	8.061170	5.592340	4.444540	5.994970	4.209460	4.127950	5.880240	3.668100	2.210800	7.952680	12.323400	10.845200	8.711390	4.360940	5.404420	13.921400	7.657970	13.470200	7.229370	5.461110	5.808470	12.568500	11.444900	6.975270	6.923570	4.568960	9.085460
5.788790	2.043790	4.327190	8.415970	10.335800	10.330600	3.429870	8.216040	5.295280	3.776800	6.186680	4.336900	7.444770	10.542500	10.346000	6.352170	5.653830	7.751340	3.830690	5.596220	6.639680	2.934360	6.347190	7.963780	5.559940	4.442710	5.917620	4.177140	4.001540	5.093640	3.359850	2.113150	7.848930	11.741600	10.555700	8.574870	4.147000	5.352400	13.585700	7.602570	13.234300	7.140940	5.406290	5.786710	12.475100	11.294100	6.881460	6.830200	4.495720	8.840770
5.627310	0.185150	4.240320	8.275370	10.202500	10.151900	3.415070	8.121290	5.278870	3.757320	6.158260	4.269250	7.437000	10.429900	10.335500	5.984010	5.621140	7.737790	3.814880	5.547840	6.634680	2.914520	6.152720	7.946430	5.496340	4.435870	5.841720	4.176980	3.933900	4.610870	3.331930	2.111300	7.738220	11.101900	10.441300	8.463050	4.095860	5.336170	13.364100	7.295820	12.933900	6.837190	5.385220	5.681170	12.261500	11.214600	5.832490	6.778370	4.382600	8.740070
5.455310	0.346171	3.998810	8.252120	10.181900	10.118900	3.372990	8.031700	5.232590	3.732660	5.835650	4.145380	7.398400	10.417900	10.308700	5.753780	5.490580	7.688210	3.733010	5.547740	6.444010	2.899860	6.111260	7.925850	5.296190	4.348380	5.837620	4.170170	3.926070	4.605250	3.321660	1.932900	7.694180	10.540300	10.323100	8.101980	4.091260	5.207000	13.189700	7.279940	12.920100	6.779920	5.340620	5.639570	12.218600	10.876600	5.600310	6.743930	4.313240	8.671280
5.208380	0.178937	3.939450	8.151580	9.863600	9.978110	3.349550	7.988170	5.135510	3.724870	5.747630	4.101000	7.346230	10.108900	9.921690	5.745100	5.406670	7.601200	3.724060	5.386680	6.416840	2.868380	6.107960	7.913390	5.237950	4.346130	5.820990	4.161010	3.915940	4.605030	3.317980	1.931680	7.573940	10.496500	10.279800	7.774750	4.072150	5.151060	13.069400	6.872510	12.548900	6.703520	4.995950	5.558320	11.930200	10.768900	5.448800	6.507770	4.273340	8.649850
4.913030	0.205992	3.935760	8.057630	9.743990	9.782910	3.342740	7.962220	4.897920	3.689360	5.645650	3.984110	7.182410	10.053800	9.880570	5.650760	5.385740	7.599810	3.650080	5.312980	6.112000	2.782830	6.092770	7.841320	5.233260	4.311650	5.771920	4.121200	3.840020	4.381320	3.149070	1.928750	7.158150	10.468300	10.043600	7.739530	4.054260	5.118720	12.746300	6.703700	12.325600	6.483790	4.976830	5.553570	11.911000	10.414400	5.411090	6.482170	4.090910	8.583550
4.792770	2.424500	3.856180	7.973670	9.515480	9.754670	3.335750	7.808020	4.844600	3.680310	5.594300	3.953010	7.169010	10.017500	9.584300	5.610640	5.207060	7.577940	3.637520	5.141280	5.981510	2.660110	5.907210	7.671290	5.171010	4.234680	5.704350	4.014990	3.811130	4.292870	3.141010	1.892410	7.097780	10.432500	9.927120	7.691580	3.950880	5.054630	12.684900	6.701330	12.017100	6.362530	4.963650	5.396560	11.791000	10.326500	5.168130	6.451780	3.876250	8.354710
4.615320	0.845152	3.786270	7.916780	9.369100	9.537140	3.314950	7.807070	4.830810	3.662220	5.312110	3.827600	7.062830	8.620210	9.502260	5.533520	5.198340	7.467120	3.622380	5.105260	5.860560	2.589240	5.864980	7.580280	5.087970	4.216810	5.700800	3.981930	3.778800	4.290790	3.059040	1.881370	6.974260	10.146600	9.552040	7.613580	3.914800	4.882600	12.638300	6.623440	11.765300	6.170310	4.899000	5.238850	11.560800	10.159400	5.089450	6.423270	3.824790	8.241120
4.567710	0.178107	3.777710	7.880390	9.236720	9.498950	3.255220	7.662300	4.595880	3.654510	5.264150	3.812470	7.005750	8.580470	9.344640	5.491530	5.187490	7.310170	3.576860	5.074090	5.823340	2.582720	5.841310	7.392810	5.063850	4.148130	5.536790	3.920400	3.702080	4.271600	3.047090	1.869770	6.937270	10.069200	9.426530	7.577100	3.875380	4.818040	12.600100	6.613950	11.480300	6.111250	4.838260	5.180270	11.267800	10.060400	4.954420	6.361180	3.786200	8.194110
4.544510	0.175130	3.757670	7.800620	9.185450	9.251050	3.194480	7.635990	4.539770	3.644350	5.255450	3.745890	6.942540	8.544080	9.323440	5.369890	5.168180	7.218110	3.561560	4.966620	5.704810	2.571490	5.841030	7.347920	5.061600	4.076840	5.532050	3.827340	3.640070	4.262330	3.010020	1.868270	6.875490	10.064500	9.249310	7.567720	3.734110	4.743950	12.504800	6.408320	11.464900	5.620500	4.669000	5.167180	11.252700	9.843610	4.805910	6.343890	3.778850	8.154360
4.485060	0.273668	3.687930	7.786360	9.137680	9.230200	3.193610	7.619680	4.502090	3.524940	5.208270	3.723730	6.937440	8.496380	9.175200	5.363070	5.140910	7.141130	3.529880	4.943890	5.652230	2.525060	5.812950	7.073800	4.972000	4.064860	5.530880	3.762820	3.628670	4.244980	2.897110	1.862800	6.798490	9.915990	9.155730	7.477600	3.631800	4.728130	12.156700	6.396750	11.413600	4.935640	4.664710	5.144160	11.127100	9.655620	4.703310	6.231920	3.772800	8.145910
4.455470	0.320470	3.621170	7.654940	8.929070	8.941430	3.139630	7.611720	4.311900	3.478560	5.157220	3.713780	6.775940	8.493680	9.072100	5.349030	5.084060	6.655910	3.520590	4.916010	5.563120	2.522220	5.795980	6.764370	4.941440	3.992270	5.518450	3.744980	3.502040	4.173230	2.851430	1.857460	6.722760	9.907970	9.128410	7.346990	3.627790	4.663970	12.099900	6.265450	11.344600	4.927350	4.486800	5.119780	11.080100	9.437960	4.615680	6.082650	3.668420	8.145870
4.382960	0.577068	3.586110	7.451720	8.881810	8.918330	3.104410	7.519630	4.273690	3.471870	5.080120	3.684080	6.737040	8.343680	9.063260	5.341170	5.082290	6.652520	3.454570	4.827080	5.507700	2.512220	5.733510	6.755060	4.923600	3.886660	5.442320	3.728380	3.476160	4.166580	2.816960	1.808790	6.607380	9.903100	8.788420	7.295430	3.558490	4.662740	12.097600	6.211040	11.307900	4.852550	4.482070	5.095260	11.003600	9.291640	4.440990	5.983350	3.653340	8.036130
4.380540	0.253319	3.487920	7.338840	8.539610	8.793450	3.101010	7.236250	4.230570	3.426770	4.984960	3.681040	6.670680	8.304660	8.931990	5.329440	5.053270	6.550020	3.375720	4.708980	5.442880	2.453400	5.591260	6.739150	4.888030	3.802390	5.387370	3.723570	3.443880	4.100070	2.736720	1.780330	6.521860	9.826020	8.756170	7.253460	3.495350	4.537150	11.756700	6.124010	11.286500	4.800390	4.419620	5.069420	10.986200	9.284700	4.383000	5.866890	3.572880	8.014260
4.363570	0.441962	3.480130	7.058710	8.464470	8.625680	3.072920	7.213900	4.173810	3.388630	4.962750	3.604480	6.612860	8.201090	8.923360	5.296030	4.946450	6.426800	3.304850	4.703310	5.337870	2.420910	5.380660	6.738680	4.876820	3.700940	5.352400	3.695990	3.341730	4.093070	2.726060	1.776600	6.453390	9.471440	8.723360	7.216570	3.397450	4.469180	11.678300	6.116240	11.235600	4.754450	4.340320	5.065310	10.926500	9.136780	4.278970	5.852380	3.520030	8.011310
4.238720	0.171805	3.409260	7.026600	8.284520	8.520550	3.055160	7.198700	4.161710	3.373550	4.946330	3.602240	6.595020	8.178570	8.832260	5.295470	4.929780	6.378910	3.280080	4.626340	5.334560	2.383950	5.372700	6.730970	4.850960	3.686810	5.339600	3.694390	3.307580	4.040330	2.696320	1.745270	6.421930	9.116530	8.612690	7.207550	3.372810	4.457210	11.441500	6.102220	11.232000	4.728370	4.312720	5.064000	10.869000	8.991550	4.238300	5.784330	3.490920	7.862320
4.179370	0.196987	3.399880	7.022780	8.125670	8.492060	3.006030	7.190590	4.161530	3.278400	4.939330	3.583300	6.547960	8.088690	8.775180	5.293380	4.922610	6.359910	3.202750	4.618780	5.317350	2.374230	5.310640	6.691140	4.843000	3.619880	5.302330	3.646910	3.254810	3.973890	2.651290	1.733210	6.385420	9.104870	8.611220	7.173930	3.319410	4.425980	11.410300	6.055380	11.121400	4.613860	4.256660	5.031080	10.672200	8.966150	4.206030	5.773810	3.442300	7.845050
4.178160	0.485427	3.353660	7.012830	8.080960	8.461460	2.995870	7.179260	4.147180	3.265050	4.912400	3.548430	6.542000	8.009830	8.646410	5.262610	4.919500	6.326080	3.092820	4.600420	5.274650	2.368350	5.234070	6.572910	4.823530	3.595470	5.243070	3.573810	3.213020	3.905740	2.622150	1.723040	6.322120	9.027420	8.608970	7.136260	3.248680	4.411730	11.361700	6.037630	11.095200	4.605860	4.243650	4.986600	10.344400	8.928400	4.155310	5.773140	3.407440	7.660030
4.142100	0.506945	3.345510	6.942260	7.930470	8.195360	2.983390	7.169210	4.130360	3.219410	4.895840	3.546590	6.429460	7.945010	8.626600	5.235460	4.808400	6.309460	3.089760	4.574180	5.273410	2.353470	5.206390	6.544340	4.767200	3.573560	5.115010	3.572440	3.173550	3.885120	2.595910	1.701230	6.275170	8.891760	8.582670	7.107070	3.247400	4.397640	11.357200	5.984560	11.056200	4.602580	4.233850	4.942400	10.265100	8.926630	4.079420	5.671110	3.379450	7.505680
4.058790	0.395901	3.306660	6.857550	7.843450	8.180220	2.894210	7.135790	4.127490	3.209010	4.825450	3.484690	6.210260	7.931760	8.608020	5.173440	4.674140	6.268410	3.083420	4.566220	5.251200	2.327130	5.183920	6.536560	4.754950	3.510600	4.982110	3.568990	3.161910	3.826880	2.595600	1.682920	6.213740	8.781470	8.475960	7.104260	3.226050	4.314520	11.339900	5.961970	10.886400	4.598300	4.178410	4.887710	10.185900	8.925120	4.068240	5.652310	3.373770	7.489170
4.057730	0.362232	3.289980	6.777680	7.813420	8.162170	2.891520	7.088380	4.103600	3.137970	4.766690	3.436430	6.004080	7.892260	8.567450	5.111970	4.635200	6.263480	3.074580	4.521590	5.250730	2.326700	5.178900	6.531900	4.735440	3.504990	4.936800	3.546170	3.160560	3.813360	2.535930	1.662770	6.146220	8.738960	8.254430	7.062480	3.212550	4.279050	11.311700	5.938610	10.879000	4.597590	4.160260	4.862500	10.167300	8.897850	4.018870	5.574070	3.351510	7.373410
4.001240	0.396565	3.280610	6.770250	7.799930	8.108340	2.891130	7.080650	4.085050	3.119460	4.722350	3.425670	5.997830	7.801680	8.562180	5.010590	4.521640	6.251330	3.070610	4.445330	5.249750	2.270230	5.093420	6.404790	4.732950	3.483580	4.930790	3.539870	3.155800	3.811400	2.523570	1.617330	6.141250	8.729740	8.075510	7.022160	3.187410	4.271230	11.193200	5.916310	10.486800	4.582730	4.151840	4.834620	10.155000	8.868640	3.995630	5.475540	3.340770	7.313360
3.993720	0.587209	3.268630	6.701880	7.751050	8.093640	2.845440	6.819730	4.058700	3.113330	4.705710	3.423670	5.935310	7.761070	8.548660	4.948340	4.471730	6.244860	3.022090	4.442190	5.216210	2.256620	5.038640	6.372620	4.710250	3.452390	4.902930	3.518380	3.140160	3.785130	2.518160	1.596010	6.115920	8.659240	7.916010	7.007140	3.162310	4.267020	11.089700	5.915960	10.050900	4.575320	4.146740	4.683040	10.129500	8.720000	3.976270	5.452090	3.326830	7.277020
3.991930	1.164090	3.240600	6.580870	7.748140	8.083300	2.792180	6.818780	4.031330	3.086170	4.703760	3.402600	5.901130	7.755560	8.468420	4.926840	4.465110	6.207820	2.995800	4.399500	5.202440	2.253340	5.031450	6.325450	4.684650	3.372760	4.891780	3.512450	3.130590	3.777360	2.501750	1.586140	6.083330	8.603230	7.852090	6.961460	3.129990	4.224070	10.837000	5.891040	10.034800	4.500860	4.132990	4.577990	10.042700	8.659260	3.952030	5.448270	3.319740	7.219620
3.970160	0.438839	3.233030	6.535740	7.661260	8.056100	2.781890	6.784290	4.030540	3.075340	4.647920	3.393960	5.872930	7.639300	8.415570	4.889240	4.441960	6.184750	2.992080	4.383810	5.100280	2.178570	5.026180	6.274190	4.628370	3.321720	4.884350	3.469000	3.066720	3.776020	2.483650	1.565530	5.983010	8.591570	7.748470	6.920330	3.052780	4.192950	10.742000	5.889190	9.986160	4.487300	4.112620	4.531920	10.010900	8.658150	3.934860	5.439450	3.310270	7.183650
3.949820	1.388620	3.227670	6.479980	7.633100	8.006140	2.773300	6.698030	4.007230	2.991840	4.544660	3.350670	5.848300	7.616560	8.395210	4.839240	4.425610	6.151870	2.985120	4.336850	5.035060	2.156920	4.966960	6.261280	4.563890	3.297480	4.863200	3.442880	3.056210	3.738960	2.475430	1.557960	5.951380	8.542780	7.674950	6.877240	3.048320	4.184370	10.675900	5.631950	9.938670	4.447630	4.020880	4.493380	9.882320	8.645000	3.867420	5.328120	3.302170	7.163360
3.943350	0.433831	3.207830	6.449950	7.584670	7.994950	2.763290	6.614750	3.980270	2.983390	4.500050	3.338610	5.844320	7.611760	8.394530	4.812800	4.292040	6.096550	2.968470	4.201120	4.986480	2.151530	4.876060	6.253680	4.551600	3.279730	4.848720	3.438490	2.990420	3.712290	2.472680	1.553190	5.940180	8.489960	7.634300	6.851330	3.034920	4.174730	10.672700	5.601290	9.841880	4.447540	3.994300	4.488590	9.810500	8.588500	3.844550	5.328020	3.267890	7.152260
3.899570	0.174044	3.171510	6.436650	7.545760	7.986020	2.761170	6.612860	3.924060	2.883490	4.495910	3.318580	5.779440	7.535840	8.318620	4.803670	4.284710	6.083490	2.908940	4.166470	4.974860	2.132390	4.838340	6.222470	4.523780	3.278390	4.847010	3.420360	2.990310	3.677630	2.462720	1.552620	5.855260	8.433160	7.596830	6.850060	3.030510	4.149880	10.603800	5.537490	9.832190	4.200890	3.953970	4.468100	9.801240	8.516410	3.839200	5.287940	3.258180	7.105930
3.883110	0.470590	3.167770	6.416930	7.511940	7.973310	2.743240	6.584020	3.919800	2.879850	4.480820	3.260990	5.745060	7.393660	8.302030	4.779710	4.275940	6.057850	2.908390	4.161390	4.949450	2.102900	4.705700	6.182490	4.506580	3.243700	4.810340	3.413400	2.987000	3.668540	2.455540	1.533270	5.854970	8.430130	7.571390	6.707910	3.005050	4.145520	10.585600	5.526730	9.817860	4.196970	3.934930	4.454640	9.754530	8.384510	3.804920	5.287040	3.200520	7.050470
3.866520	0.322174	3.142540	6.396480	7.471060	7.910170	2.727990	6.539910	3.879940	2.877500	4.477740	3.254100	5.740040	7.356350	8.259320	4.762350	4.243040	5.911210	2.872480	4.071700	4.946740	2.087330	4.675700	6.158720	4.501960	3.236790	4.763430	3.362520	2.970520	3.665600	2.452060	1.528240	5.852180	8.429380	7.553230	6.700340	2.951200	4.142790	10.541900	5.525220	9.635090	4.193890	3.897630	4.424920	9.632360	8.336720	3.796260	5.186860	3.193780	7.033780
3.815410	0.422327	3.132880	6.270940	7.403740	7.888420	2.709230	6.493640	3.801770	2.802030	4.448760	3.227410	5.704020	7.348580	8.204900	4.724160	4.227510	5.872200	2.866000	4.067920	4.913880	2.027730	4.594190	5.923780	4.499550	3.224620	4.754670	3.327900	2.886230	3.624460	2.448970	1.503310	5.770830	8.310580	7.538130	6.695460	2.950480	4.142620	10.541700	5.513120	9.574710	4.190480	3.852550	4.387560	9.576070	8.334750	3.780130	5.038680	3.167950	7.021570
3.803670	0.224274	3.128640	6.264640	7.402930	7.838270	2.671400	6.483440	3.798560	2.720610	4.437120	3.208330	5.652280	7.329120	8.187710	4.703710	4.214520	5.865480	2.864890	4.064750	4.913130	2.011320	4.572120	5.908110	4.494070	3.220440	4.726990	3.313700	2.881800	3.613650	2.438620	1.494120	5.705900	8.289150	7.522450	6.676370	2.944870	4.054400	10.541600	5.449280	9.565080	4.155630	3.845250	4.349300	9.547330	8.247730	3.731240	5.028520	3.155100	6.874110
3.784830	0.234184	3.103840	6.124590	7.335860	7.831900	2.668030	6.465320	3.770540	2.719000	4.399370	3.173260	5.579300	7.310890	8.157130	4.680770	4.192450	5.854510	2.827770	4.050840	4.893910	2.001270	4.560530	5.907000	4.449270	3.218600	4.680580	3.263550	2.879280	3.573670	2.412140	1.474110	5.692670	8.233050	7.495750	6.663860	2.911230	4.015510	10.494400	5.428450	9.564510	4.148790	3.836370	4.334150	9.437290	8.105050	3.672570	5.016620	3.150900	6.722520
3.744120	0.262340	3.059910	6.121020	7.289210	7.826580	2.650580	6.333250	3.728290	2.706500	4.394610	3.161550	5.575380	7.305960	8.134240	4.671920	4.190070	5.819420	2.827160	4.049100	4.861460	1.989630	4.543940	5.880050	4.419140	3.168840	4.673490	3.242670	2.874300	3.561370	2.406290	1.451180	5.636810	8.195160	7.480380	6.633660	2.905160	4.015090	10.457200	5.353690	9.531800	4.137800	3.816530	4.326900	9.428310	8.085890	3.670460	4.940920	3.129260	6.716170
3.713160	0.465814	2.986490	6.079290	7.249380	7.773970	2.638120	6.327820	3.714060	2.703290	4.372990	3.125570	5.554980	7.302870	8.060860	4.611660	4.181780	5.807040	2.816380	3.977820	4.839410	1.982290	4.537390	5.876080	4.410300	3.162820	4.650010	3.236490	2.833560	3.551340	2.346870	1.449270	5.625030	8.150060	7.472940	6.587940	2.904090	3.975440	10.439500	5.283240	9.473120	4.117860	3.796230	4.322490	9.415560	8.055030	3.625490	4.908790	3.111960	6.711790
3.697300	0.308379	2.959640	6.028360	7.230730	7.745400	2.610650	6.135790	3.700190	2.690190	4.360270	3.123260	5.551270	7.277040	8.002300	4.503050	4.124670	5.796340	2.778980	3.927400	4.835010	1.936210	4.487400	5.862250	4.359920	3.149200	4.645390	3.229120	2.831170	3.544080	2.329000	1.438110	5.621520	8.066230	7.440520	6.543810	2.890470	3.967490	10.282700	5.280660	9.383340	4.110740	3.794980	4.301450	9.404170	8.042810	3.606640	4.907630	3.106610	6.648520
3.688800	0.243006	2.957400	6.013980	7.223300	7.721910	2.609950	6.129040	3.656850	2.689280	4.352500	3.119600	5.456280	7.246790	7.901860	4.491260	4.109380	5.771200	2.776430	3.920260	4.816790	1.932530	4.486440	5.852520	4.357820	3.129330	4.641310	3.216490	2.826190	3.529700	2.317690	1.421740	5.506770	8.042050	7.437240	6.527500	2.872140	3.927330	10.227200	5.270920	9.343590	4.107940	3.793040	4.284140	9.374140	8.031000	3.600170	4.902640	3.090250	6.627100
3.679760	0.164445	2.928720	5.957430	7.179920	7.698000	2.601480	6.097840	3.617020	2.676990	4.340500	3.084240	5.453660	7.220630	7.734500	4.479280	4.066540	5.745430	2.757900	3.901560	4.802560	1.931200	4.442140	5.806790	4.340090	3.112200	4.563240	3.191330	2.820550	3.501360	2.302690	1.421410	5.506640	7.923970	7.415480	6.520280	2.871050	3.880970	10.166600	5.266940	9.338120	4.106370	3.771600	4.282410	9.366440	8.013100	3.583320	4.897340	3.058150	6.616790
3.676270	0.345899	2.921550	5.946750	7.174370	7.659360	2.575110	6.076090	3.595400	2.670410	4.298240	3.073850	5.424410	7.178910	7.696920	4.475610	3.961980	5.705850	2.740790	3.882700	4.787380	1.927190	4.436020	5.802120	4.329730	3.066470	4.555440	3.173730	2.802220	3.452580	2.274400	1.414180	5.504390	7.840320	7.377770	6.515970	2.786790	3.852060	10.139800	5.265780	9.321340	4.037860	3.762190	4.277400	9.323900	7.843520	3.567670	4.853730	3.044990	6.593830
3.670660	0.251270	2.920700	5.832260	7.101280	7.600640	2.553810	6.036050	3.562300	2.666480	4.287180	3.062350	5.396420	7.140750	7.669240	4.456120	3.938140	5.648310	2.740300	3.830950	4.722770	1.905330	4.322540	5.801890	4.321520	3.040060	4.526960	3.138980	2.799350	3.448250	2.273530	1.396710	5.478500	7.835520	7.347430	6.501270	2.758540	3.792290	10.123900	5.218100	9.302340	4.006440	3.749700	4.269180	9.311740	7.807960	3.558590	4.786480	3.019420	6.572970
3.657070	0.504372	2.915300	5.776560	7.079720	7.582480	2.543510	5.998840	3.522840	2.664330	4.277770	3.027350	5.384700	7.137890	7.639420	4.427440	3.926590	5.572740	2.738560	3.812820	4.706910	1.896240	4.295670	5.769280	4.303360	2.992660	4.524100	3.117200	2.786110	3.446660	2.268640	1.382830	5.439240	7.808380	7.344260	6.499930	2.700460	3.791520	10.111000	5.172660	9.301070	3.984730	3.717970	4.251800	9.092690	7.708310	3.547590	4.756550	3.014840	6.543180
3.604560	0.575640	2.909580	5.736950	7.073870	7.521580	2.538580	5.998650	3.471360	2.632500	4.198860	2.993480	5.342070	7.090970	7.638500	4.350870	3.908670	5.549330	2.727060	3.809470	4.706160	1.888830	4.274090	5.711120	4.288970	2.982600	4.510250	3.074870	2.757600	3.434230	2.255020	1.366300	5.409860	7.766540	7.316170	6.477650	2.673530	3.789190	10.090200	5.169350	9.202220	3.973200	3.597900	4.233100	9.060440	7.649490	3.521710	4.754890	2.991310	6.532760
3.591900	0.467935	2.888830	5.711340	7.053380	7.512670	2.482640	5.877070	3.468070	2.613490	4.166990	2.990820	5.284540	7.077210	7.628110	4.342870	3.762820	5.519000	2.693220	3.794860	4.698200	1.885300	4.272050	5.669660	4.262250	2.934500	4.488170	3.074530	2.752760	3.417590	2.251250	1.357120	5.369850	7.749980	7.236160	6.469270	2.667550	3.779200	9.984540	5.139600	9.200390	3.926130	3.578350	4.221950	9.024610	7.597930	3.520360	4.738890	2.990270	6.517460
3.588110	0.864299	2.854790	5.672090	6.962700	7.450230	2.480670	5.834140	3.461990	2.603750	4.165950	2.987430	5.281750	7.047820	7.606450	4.324000	3.761880	5.382610	2.677420	3.751990	4.652520	1.879720	4.221440	5.660760	4.186380	2.930460	4.484590	3.042210	2.739030	3.410520	2.247110	1.354460	5.354100	7.632320	6.988080	6.423040	2.655620	3.750500	9.982330	5.113040	9.184940	3.897240	3.571240	4.212700	8.919320	7.597100	3.497560	4.683800	2.964760	6.486560
3.587230	0.306013	2.814680	5.646150	6.952270	7.444450	2.477130	5.819300	3.453730	2.602030	4.133800	2.982080	5.270010	7.018370	7.603830	4.307650	3.698130	5.346230	2.672760	3.740290	4.647030	1.871620	4.207930	5.610530	4.162120	2.914910	4.480810	3.025750	2.727820	3.408700	2.245500	1.338810	5.310840	7.544760	6.930970	6.406500	2.648430	3.740070	9.974940	5.070930	9.135990	3.892010	3.554580	4.207310	8.901670	7.586940	3.487250	4.671580	2.950390	6.483280
3.583550	0.222937	2.797500	5.646020	6.939620	7.408360	2.473630	5.772360	3.449140	2.601700	4.109270	2.927910	5.247080	6.995780	7.588150	4.289380	3.658930	5.337440	2.639540	3.698660	4.626570	1.869710	4.160050	5.602900	4.158910	2.913550	4.455250	3.008560	2.725500	3.405640	2.209750	1.320610	5.299030	7.524640	6.903500	6.374580	2.627730	3.728510	9.948720	5.068530	9.113610	3.887170	3.536460	4.170570	8.792970	7.574450	3.468710	4.649700	2.941210	6.451370
3.557450	0.590954	2.786010	5.609950	6.901940	7.369710	2.473390	5.725750	3.397360	2.600020	4.078110	2.896380	5.226570	6.972500	7.536730	4.256600	3.647440	5.332620	2.599300	3.696140	4.605710	1.865720	4.155210	5.562690	4.124510	2.908760	4.443620	2.996540	2.687590	3.396750	2.194860	1.311520	5.233010	7.520660	6.902250	6.362180	2.625170	3.711050	9.935750	5.063730	9.104320	3.863420	3.504040	4.165160	8.784650	7.562080	3.438170	4.640980	2.901730	6.446670
3.532120	0.192451	2.784440	5.583100	6.846070	7.361790	2.472600	5.710300	3.392030	2.596690	4.066820	2.867140	5.134290	6.970130	7.535040	4.231230	3.597100	5.301900	2.592990	3.686390	4.590610	1.861100	4.105730	5.553410	4.120730	2.890840	4.384140	2.978000	2.673260	3.385610	2.152330	1.308280	5.204740	7.507920	6.894420	6.360190	2.614920	3.705790	9.911570	5.012080	9.093910	3.857610	3.492340	4.154050	8.763470	7.560150	3.427970	4.621580	2.877590	6.443410
3.528490	0.371992	2.777670	5.580390	6.813220	7.352360	2.470520	5.708340	3.386410	2.593220	4.045380	2.858310	5.133160	6.960980	7.518450	4.213790	3.596480	5.290280	2.591630	3.684980	4.540030	1.856060	4.027790	5.549510	4.103950	2.869740	4.382900	2.975620	2.671610	3.379780	2.143090	1.307660	5.170740	7.496270	6.894000	6.344630	2.579160	3.683360	9.902480	5.005040	9.036030	3.850760	3.476830	4.101560	8.751450	7.511220	3.422140	4.614180	2.872830	6.427560
3.511100	0.188852	2.765780	5.535440	6.802330	7.311900	2.431200	5.707870	3.372370	2.568060	3.985430	2.845460	5.090750	6.944940	7.505370	4.181340	3.595220	5.285230	2.588310	3.684310	4.536500	1.839970	4.022800	5.545130	4.067800	2.867340	4.250630	2.961190	2.662050	3.362310	2.093410	1.304250	5.136680	7.430480	6.885440	6.324480	2.552520	3.675010	9.858180	4.971210	8.931160	3.822910	3.475930	4.097990	8.735340	7.452090	3.420790	4.612910	2.864050	6.417270
3.499600	0.368504	2.755050	5.525270	6.797560	7.309340	2.420430	5.685400	3.370860	2.565180	3.964720	2.845380	5.080080	6.930790	7.497420	4.141670	3.575890	5.276220	2.565990	3.683500	4.518720	1.839400	4.012640	5.528750	4.047360	2.862740	4.227560	2.937620	2.622620	3.354570	2.090770	1.284680	5.113140	7.418510	6.866110	6.323940	2.551720	3.658940	9.655690	4.957760	8.884020	3.812450	3.473920	4.078950	8.726630	7.451040	3.413030	4.602260	2.862030	6.405580
3.493430	0.213001	2.744150	5.516940	6.772130	7.307540	2.406230	5.655500	3.360730	2.563830	3.947250	2.834550	5.041990	6.888670	7.470120	4.139890	3.572730	5.199080	2.525970	3.644830	4.508620	1.832670	3.978190	5.509750	4.040770	2.764440	4.226040	2.935360	2.595760	3.343790	2.089510	1.275840	5.056750	7.408950	6.850780	6.277390	2.544700	3.641150	9.642200	4.934630	8.831390	3.811980	3.452880	4.070520	8.723660	7.430420	3.403940	4.583310	2.850870	6.405440
3.447400	0.228803	2.742200	5.491880	6.748830	7.266470	2.385550	5.641850	3.337000	2.560820	3.939360	2.828360	4.991940	6.844830	7.455090	4.139100	3.565940	5.169100	2.519820	3.631500	4.471910	1.830530	3.970720	5.461530	4.027210	2.753320	4.202780	2.930280	2.592810	3.342790	2.079170	1.257340	5.029320	7.407420	6.814910	6.269150	2.542810	3.631480	9.490400	4.932770	8.827490	3.803640	3.442430	4.066760	8.668260	7.306730	3.402310	4.574580	2.819740	6.401570
3.443370	0.285912	2.736580	5.481840	6.682120	7.260470	2.380280	5.607860	3.329470	2.541740	3.936370	2.806250	4.962500	6.818110	7.392340	4.119860	3.561410	5.164730	2.497470	3.630130	4.469720	1.821060	3.958790	5.449900	4.020250	2.742890	4.192090	2.921530	2.576950	3.331540	2.057450	1.247600	4.967200	7.361560	6.810360	6.200390	2.524300	3.612120	9.469200	4.864620	8.804820	3.799550	3.440650	4.062940	8.647420	7.299560	3.399450	4.539070	2.811500	6.385240
3.442140	0.202356	2.736370	5.480730	6.647190	7.209330	2.378840	5.589670	3.298650	2.533590	3.928610	2.801180	4.946680	6.810130	7.386520	4.108040	3.539080	5.080300	2.475380	3.623940	4.453640	1.806340	3.901570	5.449620	4.012510	2.735110	4.152630	2.903710	2.574500	3.307140	2.040840	1.246130	4.951340	7.345110	6.791780	6.193190	2.513950	3.611260	9.457540	4.842750	8.796100	3.794700	3.434870	4.046190	8.575510	7.285140	3.394710	4.526580	2.807350	6.382020
3.428850	0.179351	2.731870	5.430360	6.620040	7.146300	2.374410	5.584390	3.295560	2.506320	3.894980	2.798380	4.945250	6.756790	7.350850	4.091390	3.518540	5.042620	2.473890	3.603530	4.443000	1.787810	3.890540	5.447050	3.980550	2.724720	4.151870	2.899810	2.570410	3.297320	2.039640	1.242770	4.935690	7.304320	6.779940	6.189220	2.510890	3.599260	9.401310	4.835160	8.766060	3.784220	3.433750	4.043550	8.572090	7.283540	3.390760	4.509320	2.784020	6.334520
3.423740	0.608945	2.727670	5.425770	6.561650	7.142330	2.372920	5.570790	3.281570	2.501340	3.852810	2.792570	4.892500	6.742790	7.338090	4.089350	3.515540	5.033240	2.473560	3.591210	4.438710	1.785140	3.872020	5.430590	3.956080	2.712150	4.136190	2.873400	2.562060	3.285300	2.037050	1.242440	4.931230	7.296040	6.755530	6.145330	2.509930	3.591260	9.350980	4.784640	8.741880	3.769570	3.393080	4.024580	8.553450	7.210630	3.377640	4.503320	2.761420	6.314020
3.420200	0.213798	2.720190	5.422170	6.560130	7.136980	2.362040	5.554180	3.247820	2.483170	3.837940	2.786400	4.890480	6.739640	7.309310	4.058470	3.507830	5.008220	2.459920	3.588990	4.335420	1.770150	3.844460	5.427160	3.908820	2.695710	4.097430	2.871470	2.520310	3.258270	2.015310	1.239860	4.909700	7.239490	6.755310	6.097640	2.508170	3.583010	9.304910	4.739530	8.704340	3.768330	3.373080	4.022610	8.526610	7.188530	3.324410	4.489670	2.721220	6.310630
3.420140	0.166439	2.701600	5.390310	6.541830	7.120520	2.356210	5.528340	3.235890	2.459970	3.831080	2.780900	4.874600	6.679100	7.301170	4.006300	3.503950	4.995310	2.457570	3.552440	4.321720	1.769140	3.839380	5.419660	3.902980	2.669390	4.095930	2.866300	2.511630	3.257030	2.011900	1.236750	4.865750	7.191220	6.719350	6.054400	2.503260	3.576070	9.254780	4.718150	8.657610	3.767190	3.366360	4.016070	8.485270	7.185380	3.304900	4.485630	2.719710	6.306240
3.404660	0.228335	2.668500	5.359470	6.530640	7.087220	2.353480	5.527880	3.222660	2.443930	3.821040	2.779890	4.856530	6.668140	7.291010	4.004730	3.483580	4.964810	2.445530	3.552030	4.311330	1.766200	3.816610	5.417550	3.898680	2.667170	4.079730	2.848470	2.510040	3.249840	2.011660	1.234760	4.859850	7.189180	6.658090	6.038320	2.481160	3.542320	9.253560	4.639140	8.609830	3.749580	3.349210	3.977450	8.444490	7.172020	3.301900	4.464530	2.716190	6.298890
3.370160	0.596295	2.663240	5.351430	6.525120	7.046890	2.348220	5.494950	3.160970	2.433130	3.768590	2.777910	4.850920	6.656850	7.289840	3.980110	3.475730	4.958640	2.414930	3.542930	4.310950	1.758490	3.775300	5.402020	3.890830	2.663510	4.073220	2.828130	2.495410	3.246090	1.991970	1.224860	4.783650	7.176910	6.625840	6.012140	2.479810	3.541400	9.200390	4.629010	8.572050	3.724590	3.338450	3.969630	8.426460	7.152500	3.300190	4.452980	2.711720	6.255770
3.363000	0.733628	2.654430	5.341300	6.497050	6.956290	2.342990	5.484640	3.157450	2.425350	3.750390	2.774860	4.808690	6.645300	7.261370	3.976020	3.448290	4.944100	2.411640	3.533010	4.293240	1.757630	3.770340	5.395280	3.874250	2.654790	4.059450	2.821660	2.490180	3.222900	1.983990	1.215920	4.769920	7.161590	6.571310	5.971840	2.466870	3.521520	9.195140	4.603020	8.527720	3.690680	3.336980	3.952770	8.417670	7.150820	3.261410	4.451900	2.698530	6.251620
3.356450	0.409682	2.649590	5.331930	6.465530	6.955420	2.329820	5.480320	3.146400	2.410020	3.750170	2.771590	4.794950	6.643690	7.241220	3.967730	3.437310	4.851950	2.392400	3.520180	4.276620	1.755870	3.743890	5.377780	3.855140	2.631370	4.056360	2.783490	2.469400	3.210560	1.977080	1.213670	4.746500	7.147020	6.561370	5.962200	2.462100	3.502400	9.181280	4.586490	8.476950	3.651390	3.325580	3.924200	8.415710	7.133710	3.216730	4.442960	2.692370	6.155260
3.331080	0.232228	2.648590	5.309490	6.456850	6.947790	2.326490	5.465240	3.146020	2.358990	3.749370	2.757140	4.774580	6.590430	7.204830	3.952290	3.433930	4.829480	2.360970	3.517780	4.273030	1.743280	3.724140	5.362240	3.852650	2.627550	4.046460	2.774260	2.464170	3.193130	1.957710	1.204160	4.711800	7.118210	6.528680	5.884680	2.460230	3.483690	9.158130	4.580240	8.470930	3.613440	3.323280	3.881930	8.397670	7.096220	3.179050	4.433530	2.687490	6.138380
3.320490	0.490777	2.637240	5.266650	6.414480	6.930620	2.323070	5.457530	3.131490	2.346370	3.734830	2.739010	4.756290	6.552280	7.161510	3.944770	3.423500	4.811150	2.343730	3.512870	4.272650	1.738060	3.714110	5.339520	3.841630	2.607270	4.039090	2.770200	2.460210	3.188710	1.927940	1.193460	4.634100	7.113830	6.453260	5.862720	2.450320	3.480850	9.146680	4.543690	8.337780	3.601030	3.318830	3.864260	8.382830	7.092970	3.178670	4.370410	2.677650	6.119410
3.319320	0.179654	2.632890	5.209890	6.389510	6.929670	2.322030	5.397310	3.105250	2.325190	3.701120	2.737680	4.754360	6.541230	7.160190	3.943900	3.408450	4.807910	2.336960	3.461550	4.266860	1.735220	3.710840	5.334270	3.829870	2.604270	3.985120	2.762760	2.459720	3.162350	1.920690	1.189310	4.614960	7.105730	6.438660	5.855890	2.428680	3.458670	9.117840	4.534880	8.328180	3.578110	3.253800	3.859040	8.382070	7.040010	3.173030	4.336920	2.677360	6.098230
3.296180	0.171416	2.628470	5.208220	6.338560	6.853170	2.321990	5.392930	3.082210	2.323290	3.700280	2.734230	4.751150	6.529980	7.148440	3.909950	3.363840	4.787800	2.334120	3.451870	4.255910	1.722410	3.693330	5.333430	3.819060	2.602920	3.977940	2.746280	2.442800	3.154920	1.917260	1.184310	4.592990	7.095260	6.402710	5.853100	2.428470	3.455320	9.078310	4.515990	8.312650	3.577090	3.246700	3.847820	8.355920	7.002730	3.149610	4.330900	2.660950	6.096270
3.290170	0.164562	2.625310	5.175570	6.336190	6.837250	2.315640	5.357570	3.070300	2.321370	3.694160	2.729920	4.746420	6.519280	7.148140	3.901920	3.344870	4.783950	2.333520	3.401310	4.249730	1.721410	3.682230	5.309240	3.811680	2.559130	3.959650	2.701860	2.436860	3.102650	1.916430	1.169830	4.580650	7.070810	6.376300	5.782460	2.422510	3.440490	9.072610	4.512990	8.270580	3.562120	3.236100	3.798860	8.333630	6.994910	3.149480	4.302430	2.646280	6.079740
3.285180	0.179626	2.621740	5.135790	6.291450	6.813600	2.309980	5.353850	3.062230	2.318410	3.687160	2.727070	4.703890	6.514670	7.147500	3.891350	3.335180	4.769020	2.330450	3.344510	4.218690	1.720810	3.654630	5.293050	3.770810	2.542140	3.952980	2.692650	2.432620	3.102040	1.910830	1.167830	4.570860	7.048050	6.340430	5.775360	2.416930	3.419040	9.071320	4.443670	8.252340	3.525580	3.230230	3.792180	8.332530	6.985580	3.139920	4.289280	2.635320	6.050750
3.262730	0.196822	2.594980	5.126040	6.272930	6.802510	2.270850	5.348720	3.058010	2.275130	3.685280	2.727000	4.693780	6.503470	7.137820	3.863630	3.325560	4.707370	2.316440	3.339720	4.201590	1.714710	3.647870	5.291880	3.770080	2.541630	3.949660	2.688080	2.422330	3.096800	1.895700	1.166240	4.533920	7.019130	6.310350	5.760300	2.404980	3.415410	9.030290	4.413240	8.171120	3.520860	3.202040	3.770910	8.320610	6.960810	3.135690	4.277900	2.633800	6.019640
3.253670	0.422722	2.588790	5.109770	6.268870	6.782960	2.245580	5.346010	3.057390	2.239200	3.644620	2.719400	4.682750	6.497330	7.122510	3.857560	3.317190	4.695870	2.315960	3.324430	4.184730	1.709820	3.637460	5.236530	3.766040	2.539020	3.944850	2.681240	2.413700	3.055370	1.894210	1.155210	4.511980	7.018800	6.298230	5.747130	2.375360	3.402320	9.023610	4.411080	8.169590	3.507170	3.195240	3.763110	8.316330	6.955930	3.130410	4.247230	2.628190	6.018050
3.253280	0.243693	2.581100	5.087650	6.246350	6.753340	2.241980	5.339050	3.044160	2.237120	3.642210	2.711960	4.672440	6.467470	7.077000	3.835030	3.305620	4.653850	2.275650	3.312330	4.177710	1.694010	3.611380	5.214910	3.764500	2.513650	3.940470	2.678150	2.406290	3.036500	1.889330	1.151530	4.483210	6.985100	6.290360	5.687570	2.363540	3.385990	8.990530	4.385170	8.127940	3.494160	3.182810	3.762470	8.155320	6.945400	3.112860	4.224300	2.624130	5.995760
3.245610	1.180680	2.579460	5.063030	6.246090	6.716730	2.241110	5.322270	3.013050	2.229310	3.620570	2.711630	4.668950	6.431950	7.056120	3.819190	3.293090	4.644140	2.269360	3.310580	4.158280	1.691910	3.607020	5.199540	3.748710	2.512840	3.902410	2.667520	2.403750	3.022910	1.884020	1.149170	4.481720	6.855800	6.249520	5.637520	2.350320	3.377080	8.920560	4.368330	8.098980	3.493130	3.169000	3.696200	8.128230	6.927300	3.107850	4.202110	2.622220	5.966990
3.244930	0.281002	2.576040	5.020670	6.213980	6.711440	2.239500	5.304610	3.008760	2.228420	3.616510	2.709770	4.661830	6.409620	7.030690	3.818190	3.290120	4.631290	2.265080	3.292390	4.157810	1.686200	3.606000	5.160180	3.746600	2.499260	3.879040	2.655740	2.403200	2.989190	1.878580	1.143030	4.411880	6.845520	6.230300	5.625180	2.336460	3.371730	8.875790	4.367950	8.092650	3.487440	3.123880	3.689970	8.108690	6.901780	3.106600	4.182430	2.618010	5.963470
3.233820	0.584383	2.533080	4.989280	6.195180	6.699650	2.230580	5.304560	3.006550	2.213260	3.612270	2.701980	4.654540	6.382650	7.015580	3.812950	3.289980	4.616210	2.251280	3.269150	4.126710	1.682750	3.570370	5.158570	3.736120	2.494240	3.876910	2.631630	2.382640	2.986280	1.874220	1.142000	4.398740	6.836720	6.216390	5.624960	2.315280	3.367420	8.861050	4.363640	8.018620	3.487340	3.087500	3.672250	8.088760	6.896450	3.092460	4.138960	2.570580	5.881860
3.225390	0.299348	2.505040	4.988760	6.187860	6.691500	2.230240	5.290880	2.983810	2.199570	3.600140	2.697940	4.612970	6.372070	6.981030	3.779000	3.287530	4.593450	2.244210	3.265080	4.119210	1.681480	3.554310	5.144440	3.710210	2.492150	3.867870	2.619510	2.349220	2.977390	1.862450	1.132020	4.361020	6.831100	6.132980	5.614590	2.311840	3.360630	8.860330	4.361220	8.013660	3.481320	3.083300	3.643430	8.054490	6.879420	3.081790	4.093120	2.566710	5.865190
3.195530	1.178440	2.498680	4.970910	6.169300	6.690150	2.212520	5.287890	2.983510	2.196990	3.598670	2.691980	4.608400	6.347160	6.976340	3.773670	3.286560	4.590660	2.242240	3.263790	4.113090	1.675830	3.513450	5.130450	3.697060	2.477030	3.867790	2.603710	2.334730	2.958370	1.861920	1.127410	4.353660	6.828040	6.132390	5.576450	2.310500	3.309180	8.835070	4.358880	7.998030	3.438830	3.061610	3.643070	7.935920	6.876080	3.070180	4.073380	2.556580	5.844020
3.166750	1.633130	2.494540	4.944380	6.168640	6.677730	2.205210	5.262460	2.966210	2.195050	3.575390	2.683220	4.570180	6.344720	6.969130	3.768420	3.274680	4.577630	2.205300	3.237890	4.109180	1.664700	3.503590	5.100080	3.663920	2.476250	3.863300	2.584920	2.325470	2.957360	1.852300	1.114430	4.350620	6.819890	6.128010	5.569070	2.307940	3.297060	8.684050	4.357380	7.910790	3.434970	3.058370	3.641240	7.924590	6.823730	3.055430	4.061000	2.555690	5.843230
3.145720	0.223859	2.480810	4.942840	6.166600	6.664220	2.202600	5.235860	2.959600	2.187610	3.568140	2.683160	4.560890	6.341960	6.950130	3.760550	3.272850	4.577310	2.199640	3.236450	4.087180	1.644840	3.492720	5.095200	3.654330	2.448800	3.854100	2.578270	2.322140	2.951100	1.851320	1.113910	4.335120	6.787780	6.102250	5.562130	2.296560	3.296710	8.638530	4.339810	7.858270	3.434520	3.051550	3.635370	7.903950	6.821710	3.037100	4.057930	2.528650	5.829170
3.140650	0.214330	2.480550	4.936490	6.133410	6.632360	2.202350	5.203410	2.937380	2.174940	3.564480	2.680670	4.551910	6.331770	6.940120	3.749930	3.258710	4.571710	2.196310	3.235540	4.079170	1.639570	3.475220	5.091520	3.647200	2.436780	3.845220	2.569640	2.318750	2.896550	1.846390	1.097260	4.330020	6.755510	6.083800	5.561930	2.295310	3.288900	8.626490	4.256900	7.841170	3.425970	3.042380	3.616030	7.900410	6.792960	2.999780	4.055110	2.517890	5.819540
3.115770	0.610378	2.469910	4.926310	6.114420	6.625900	2.188910	5.152600	2.935810	2.170360	3.562280	2.680290	4.488280	6.318610	6.921510	3.747310	3.257840	4.564600	2.190300	3.235200	4.048930	1.629760	3.467710	5.061450	3.614670	2.435590	3.827060	2.558280	2.315400	2.893510	1.846100	1.077380	4.321490	6.733450	6.064150	5.546690	2.280410	3.253570	8.610560	4.240130	7.830610	3.420420	3.019330	3.598210	7.820960	6.784680	2.982160	4.045330	2.510580	5.802900
3.071730	0.335807	2.462180	4.903640	6.037410	6.573980	2.187830	5.145320	2.931730	2.165630	3.560540	2.675660	4.468290	6.289520	6.896150	3.717830	3.250250	4.556410	2.187940	3.229510	4.047980	1.629010	3.451470	5.056260	3.611170	2.433380	3.823020	2.557300	2.314600	2.893090	1.841610	1.076690	4.270060	6.723800	6.011690	5.544740	2.269650	3.251980	8.578210	4.238260	7.798130	3.420270	3.018000	3.594150	7.789840	6.739670	2.981020	4.040630	2.504560	5.791480
3.059710	0.471335	2.455710	4.901280	6.020110	6.499660	2.182020	5.101910	2.923300	2.160240	3.526750	2.673620	4.439600	6.262990	6.864820	3.712670	3.242400	4.523780	2.179990	3.229250	4.042200	1.627370	3.394760	5.047000	3.599010	2.432440	3.819460	2.543400	2.313400	2.875390	1.834010	1.068980	4.260400	6.706730	5.992430	5.473470	2.266130	3.239610	8.568250	4.223710	7.796780	3.408830	3.017790	3.577400	7.786660	6.736390	2.932010	4.029680	2.501190	5.738990
3.057460	0.498804	2.454080	4.842730	6.017850	6.493930	2.180920	5.097900	2.915010	2.126010	3.517490	2.649490	4.420790	6.261910	6.859820	3.705630	3.238870	4.512010	2.169790	3.229220	4.030650	1.624580	3.389520	4.961910	3.576230	2.421200	3.818300	2.537730	2.298490	2.869520	1.832440	1.064020	4.259900	6.693330	5.983910	5.462060	2.262950	3.226440	8.519060	4.210120	7.783480	3.358890	2.998440	3.571960	7.768260	6.684510	2.931120	4.014450	2.496320	5.738440
3.056000	0.189972	2.445700	4.828020	6.010630	6.438170	2.175220	5.043880	2.905250	2.119220	3.503550	2.646200	4.419830	6.249140	6.840460	3.685590	3.226100	4.511100	2.167940	3.223370	4.019020	1.619370	3.386020	4.901230	3.575640	2.414770	3.813690	2.496640	2.290570	2.867980	1.832230	1.057430	4.250270	6.665740	5.979200	5.446150	2.262750	3.225890	8.508410	4.194690	7.766440	3.348720	2.996310	3.554080	7.716390	6.580630	2.908060	4.009530	2.496140	5.732650
3.052060	0.349518	2.438870	4.824980	5.974990	6.407110	2.166040	5.036920	2.865990	2.114400	3.493610	2.641030	4.418590	6.237380	6.840060	3.668500	3.220920	4.500510	2.164870	3.209570	4.004490	1.615550	3.385880	4.873180	3.564830	2.413660	3.812040	2.495450	2.287300	2.862050	1.823410	1.053830	4.248750	6.656310	5.977570	5.401730	2.231860	3.213560	8.501990	4.191490	7.740040	3.345730	2.980890	3.551800	7.705760	6.566630	2.881330	4.002430	2.482210	5.724970
3.038310	0.168351	2.437960	4.823620	5.971470	6.406850	2.151600	5.023420	2.858730	2.110060	3.486800	2.639750	4.395780	6.229780	6.833370	3.667120	3.202660	4.496380	2.160610	3.193690	4.001530	1.614900	3.385270	4.872480	3.551730	2.399790	3.768660	2.480770	2.287240	2.853500	1.810030	1.047800	4.228580	6.582370	5.866990	5.395580	2.227950	3.196160	8.498710	4.174710	7.729800	3.337110	2.935060	3.547770	7.704360	6.564600	2.878630	4.001250	2.471510	5.723250
3.035690	0.295903	2.427380	4.803080	5.968310	6.402350	2.132050	5.001300	2.843050	2.109540	3.479330	2.615080	4.366560	6.213750	6.792450	3.663690	3.189830	4.495580	2.144610	3.193280	3.974870	1.610600	3.383770	4.869300	3.549190	2.396270	3.750630	2.468710	2.274540	2.837060	1.809720	1.046630	4.222950	6.577010	5.864250	5.378150	2.217120	3.191300	8.494810	4.159370	7.681150	3.316470	2.923330	3.531300	7.676930	6.509640	2.877580	3.986700	2.463530	5.718840
3.034350	0.212529	2.423210	4.754990	5.968050	6.394360	2.130870	4.999300	2.837300	2.097290	3.463050	2.608770	4.352410	6.209710	6.768910	3.662800	3.176590	4.481710	2.143890	3.191190	3.974140	1.606900	3.377200	4.864280	3.543480	2.395800	3.722920	2.462280	2.251200	2.824780	1.792680	1.043240	4.204450	6.569450	5.853110	5.351310	2.207660	3.189950	8.474230	4.147460	7.620400	3.311040	2.906660	3.509200	7.660900	6.499110	2.873080	3.967620	2.452180	5.717900
3.034050	0.418662	2.420650	4.751310	5.958340	6.391680	2.118450	4.971120	2.834740	2.095460	3.461420	2.593530	4.331460	6.176890	6.751370	3.623490	3.165730	4.465140	2.117170	3.175080	3.972460	1.601800	3.373030	4.852580	3.533850	2.394790	3.693560	2.461540	2.248950	2.819060	1.787390	1.033870	4.194720	6.560880	5.797050	5.327390	2.205030	3.187240	8.415620	4.147040	7.606260	3.302200	2.901210	3.495170	7.660700	6.492350	2.857700	3.965700	2.450550	5.710510
3.020380	0.357774	2.410380	4.741030	5.948860	6.388470	2.117740	4.942240	2.820870	2.084570	3.460050	2.562770	4.292940	6.176310	6.748980	3.604760	3.118620	4.464270	2.113870	3.146260	3.970840	1.601650	3.371470	4.845300	3.506020	2.388540	3.687410	2.459440	2.246330	2.817130	1.782020	1.032010	4.155840	6.556460	5.793650	5.290290	2.202400	3.186120	8.350020	4.135250	7.575490	3.297020	2.894770	3.494410	7.630860	6.480440	2.843470	3.962290	2.443710	5.706640
3.013520	0.457121	2.408720	4.708210	5.935130	6.379300	2.102440	4.930970	2.807710	2.084480	3.458690	2.554030	4.278640	6.170380	6.748710	3.594620	3.116220	4.461250	2.092240	3.145860	3.962360	1.591330	3.359540	4.839360	3.488030	2.387240	3.657730	2.458880	2.233680	2.813210	1.781830	1.029240	4.149300	6.530530	5.774990	5.276840	2.199060	3.180920	8.320500	4.133720	7.566710	3.291900	2.890110	3.464440	7.606540	6.456790	2.840660	3.923450	2.442770	5.701910
3.009200	0.223284	2.397890	4.705800	5.902350	6.364130	2.096140	4.925760	2.778480	2.083900	3.445650	2.548890	4.265760	6.160980	6.740360	3.586170	3.116010	4.439110	2.088980	3.130700	3.961930	1.574440	3.335220	4.830010	3.471060	2.385690	3.652160	2.457180	2.231110	2.796860	1.770870	1.018190	4.091840	6.527740	5.763920	5.274940	2.194340	3.179850	8.316290	4.117820	7.555230	3.279220	2.882390	3.460910	7.593690	6.446120	2.813590	3.919120	2.437860	5.676870
3.007820	0.800911	2.388160	4.704770	5.899750	6.360700	2.095180	4.904470	2.761430	2.073510	3.442910	2.530420	4.264900	6.151540	6.740150	3.575720	3.115820	4.438710	2.070390	3.119210	3.939290	1.569810	3.297780	4.826690	3.470930	2.379570	3.618620	2.443300	2.228180	2.795790	1.764090	1.017280	4.054240	6.525110	5.763730	5.274200	2.188970	3.161030	8.286510	4.093810	7.514110	3.259440	2.867260	3.450580	7.585940	6.435260	2.812050	3.898880	2.421750	5.673170
2.966600	1.128750	2.361410	4.695480	5.857770	6.360340	2.088970	4.902830	2.729670	2.067490	3.438290	2.515040	4.250690	6.148940	6.711280	3.575460	3.097740	4.416810	2.066600	3.118080	3.938690	1.565310	3.293070	4.821540	3.447580	2.371510	3.616360	2.436240	2.216290	2.794710	1.760670	1.015670	4.042630	6.521480	5.751170	5.243720	2.181550	3.153270	8.282490	4.076230	7.500910	3.258900	2.865080	3.439250	7.554790	6.409440	2.811350	3.857550	2.410600	5.669700
2.951870	0.398382	2.356200	4.690590	5.839080	6.354370	2.080280	4.884150	2.726250	2.066540	3.437340	2.505260	4.244700	6.135100	6.694710	3.539520	3.084200	4.398060	2.063060	3.096650	3.928110	1.564500	3.287780	4.803460	3.422300	2.368280	3.614050	2.436110	2.209400	2.789040	1.757250	1.010160	4.034120	6.501580	5.732590	5.231250	2.165930	3.150700	8.228400	4.058240	7.481900	3.256110	2.859470	3.435600	7.513210	6.407870	2.802470	3.856440	2.409010	5.667300
2.945300	0.577123	2.348310	4.667590	5.836550	6.352710	2.079190	4.882510	2.725310	2.061050	3.421710	2.501630	4.180150	6.113030	6.675030	3.513260	3.083500	4.393350	2.057940	3.088140	3.925150	1.563810	3.274820	4.793110	3.412050	2.367390	3.609100	2.418620	2.206450	2.782350	1.751060	1.009790	4.022590	6.436650	5.703470	5.219680	2.161840	3.140090	8.156910	4.037800	7.462940	3.254090	2.854520	3.425180	7.507300	6.407720	2.783950	3.848020	2.397020	5.651200
2.929040	0.215267	2.346530	4.654500	5.836480	6.341240	2.074400	4.861410	2.714530	2.055300	3.378460	2.487030	4.173050	6.092150	6.670290	3.483810	3.081640	4.384360	2.052010	3.074990	3.905000	1.556220	3.270060	4.791340	3.405630	2.348090	3.581720	2.402080	2.193310	2.768320	1.750280	1.007470	4.008610	6.427910	5.690920	5.200070	2.157420	3.132060	8.136170	4.034900	7.451180	3.244820	2.838620	3.418160	7.427780	6.378760	2.777010	3.845230	2.387480	5.650190
2.920660	0.359166	2.346250	4.599020	5.785930	6.327630	2.064950	4.801610	2.709050	2.055270	3.372400	2.480120	4.166090	6.091630	6.652110	3.459440	3.075510	4.383790	2.039680	3.074800	3.876160	1.548080	3.268110	4.762010	3.375880	2.346040	3.580710	2.397300	2.192470	2.765740	1.750240	1.006290	4.006420	6.423960	5.628640	5.184500	2.154740	3.131160	8.125100	4.015720	7.435830	3.242600	2.832680	3.404870	7.418160	6.360540	2.748460	3.831540	2.380220	5.650140
2.913020	0.501963	2.346230	4.593680	5.735960	6.320470	2.052600	4.780830	2.708150	2.053240	3.371770	2.474880	4.154580	6.084300	6.618600	3.458430	3.074880	4.380260	2.037220	3.071520	3.871390	1.547480	3.250260	4.747610	3.326690	2.335650	3.575350	2.390230	2.191670	2.762950	1.741600	1.005030	4.005980	6.386860	5.617580	5.180000	2.142780	3.127730	8.105110	4.011320	7.431800	3.231850	2.825050	3.386770	7.392590	6.350550	2.743750	3.816900	2.380000	5.605520
2.910520	0.171046	2.328150	4.570170	5.715520	6.313170	2.050190	4.772660	2.700860	2.034550	3.338070	2.474090	4.140220	6.080420	6.615700	3.437140	3.069700	4.379730	2.033980	3.066140	3.867870	1.546570	3.223710	4.738120	3.315030	2.322450	3.566820	2.382690	2.186340	2.743010	1.738440	1.004810	3.998770	6.287750	5.615720	5.156700	2.125070	3.106970	8.086900	4.000240	7.327170	3.209460	2.822300	3.381810	7.384320	6.335180	2.742190	3.802020	2.361800	5.533700
2.871780	0.273451	2.325910	4.540890	5.707810	6.309100	2.035880	4.767360	2.697500	2.031000	3.331540	2.470470	4.126570	6.068420	6.605210	3.424300	3.043120	4.362650	2.028560	3.060580	3.856010	1.539590	3.212470	4.734570	3.307700	2.311440	3.540490	2.381480	2.181580	2.742780	1.734880	1.004350	3.986660	6.283200	5.597420	5.155040	2.123520	3.106700	8.038360	3.996380	7.319750	3.187730	2.807330	3.380680	7.366410	6.319410	2.735340	3.784560	2.357910	5.532740
2.863000	0.330430	2.312850	4.528890	5.706610	6.299970	2.033510	4.767320	2.695170	2.026210	3.324440	2.468260	4.108910	6.037300	6.585860	3.417340	3.041140	4.351630	2.021660	3.047780	3.837080	1.532860	3.206530	4.732690	3.295770	2.307670	3.527760	2.365060	2.178250	2.742660	1.709900	1.004060	3.986110	6.272420	5.589300	5.135440	2.102590	3.102250	8.038340	3.996300	7.299180	3.176900	2.803300	3.361370	7.358880	6.318770	2.718290	3.777850	2.353770	5.529350
2.855540	0.660377	2.307760	4.525710	5.694220	6.200170	2.033310	4.753000	2.687730	2.019000	3.312980	2.463720	4.097680	6.036530	6.581660	3.404590	3.014860	4.344460	2.013430	3.046770	3.829370	1.532580	3.192590	4.732490	3.276880	2.307160	3.526610	2.353460	2.174010	2.729360	1.707390	0.999774	3.974210	6.246490	5.567220	5.115320	2.086210	3.097530	8.035230	3.971020	7.256770	3.175430	2.790030	3.349750	7.335050	6.310530	2.714120	3.769630	2.349890	5.523630
2.853850	0.404954	2.304490	4.518190	5.680610	6.199840	2.017730	4.748710	2.669570	2.012090	3.295630	2.441790	4.092940	6.031570	6.467620	3.393370	3.010550	4.293890	2.007670	3.032170	3.827110	1.532280	3.183760	4.723560	3.265640	2.299870	3.518590	2.343170	2.167490	2.716640	1.695920	0.996335	3.972880	6.226460	5.544640	5.101180	2.082310	3.084230	8.015480	3.962950	7.240360	3.173430	2.787350	3.341400	7.316990	6.310220	2.696080	3.758010	2.340130	5.497630
2.844490	0.168638	2.302510	4.515110	5.668340	6.193630	2.005150	4.736710	2.666680	2.000110	3.284880	2.436820	4.078690	6.017580	6.458580	3.360880	3.006770	4.292200	2.007220	3.025990	3.799030	1.529010	3.180380	4.719670	3.258660	2.291210	3.517000	2.314250	2.164680	2.706480	1.693800	0.992867	3.920180	6.223030	5.542040	5.092820	2.070220	3.054540	8.010010	3.933980	7.219800	3.170380	2.783850	3.332640	7.287980	6.300300	2.686940	3.744570	2.339170	5.497550
2.829260	0.206931	2.293780	4.511670	5.640220	6.186400	1.998290	4.714650	2.655070	1.999710	3.282090	2.415100	4.077060	6.015710	6.458130	3.359570	3.006330	4.264530	2.004100	3.019930	3.783630	1.520330	3.179570	4.714930	3.257320	2.287400	3.512930	2.312470	2.160270	2.700290	1.686540	0.991230	3.917670	6.200130	5.535400	5.069380	2.066470	3.046090	8.001920	3.929000	7.203340	3.152220	2.769730	3.331870	7.281120	6.293830	2.681770	3.729730	2.335240	5.469970
2.829210	0.262577	2.290490	4.484460	5.633930	6.173870	1.998220	4.711900	2.622010	1.993410	3.262500	2.413580	4.051280	6.015280	6.451420	3.347120	2.996460	4.226580	2.003700	3.014100	3.780640	1.518230	3.175810	4.709650	3.245340	2.275920	3.512560	2.307860	2.147280	2.699560	1.681950	0.989284	3.915200	6.183440	5.522160	5.062220	2.062510	3.026420	7.977000	3.912780	7.182280	3.135390	2.733070	3.299250	7.241950	6.271340	2.668200	3.725230	2.311430	5.469940
2.820140	0.423000	2.287260	4.430450	5.585710	6.155190	1.996480	4.704590	2.605730	1.990710	3.262410	2.413530	4.046980	6.002930	6.435360	3.343590	2.990670	4.200820	2.003670	3.013550	3.767140	1.514050	3.168490	4.697090	3.242700	2.264080	3.502760	2.302220	2.145840	2.691100	1.678040	0.988647	3.913380	6.172260	5.518480	5.059610	2.061380	3.014570	7.946450	3.898970	7.154950	3.129560	2.729110	3.287420	7.209240	6.233680	2.666240	3.691900	2.309480	5.462700
2.818930	0.306168	2.280740	4.417860	5.545990	6.148040	1.994940	4.692970	2.601360	1.989160	3.260880	2.411650	4.041210	5.996660	6.423450	3.335980	2.983010	4.192600	1.990800	2.984310	3.759970	1.512580	3.149040	4.686300	3.232200	2.238410	3.489180	2.298470	2.144000	2.681740	1.670040	0.984737	3.891720	6.171580	5.508570	5.055160	2.055530	3.012090	7.930280	3.880040	7.153860	3.086640	2.724320	3.282170	7.195510	6.177870	2.656510	3.676670	2.307160	5.452950
2.817130	0.214483	2.265790	4.415550	5.528670	6.126630	1.990320	4.691540	2.596620	1.983090	3.250690	2.407270	4.037730	5.995360	6.421380	3.332960	2.974660	4.171790	1.971680	2.970490	3.759300	1.508600	3.137430	4.669510	3.230570	2.238360	3.470390	2.291180	2.129870	2.677620	1.664400	0.983820	3.883330	6.136850	5.506020	5.049960	2.036070	3.011550	7.924660	3.878710	7.114080	3.080470	2.712970	3.278380	7.150650	6.149910	2.641860	3.661650	2.302080	5.446280
2.815370	0.247484	2.264280	4.413580	5.525680	6.106870	1.989970	4.686210	2.546300	1.980800	3.222080	2.397320	4.028350	5.973090	6.389420	3.332420	2.969590	4.153180	1.959670	2.964180	3.756560	1.508090	3.128600	4.666620	3.225940	2.235450	3.464330	2.288000	2.121770	2.666790	1.663770	0.983657	3.863830	6.128830	5.486870	5.026940	2.029080	3.003770	7.922380	3.876880	7.109260	3.073680	2.709590	3.275570	7.113350	6.149390	2.629270	3.660140	2.299870	5.438210
2.814460	0.367434	2.258000	4.395740	5.525500	6.104710	1.986760	4.657760	2.541560	1.970310	3.221050	2.397240	4.026330	5.960860	6.370130	3.319450	2.966500	4.150800	1.954610	2.958130	3.751290	1.503980	3.128510	4.666270	3.224930	2.232070	3.462460	2.278830	2.114180	2.660190	1.660130	0.974329	3.860940	6.110010	5.485150	5.019290	2.028280	2.994650	7.917010	3.874440	7.062120	3.070130	2.686040	3.273130	7.102470	6.142510	2.616270	3.646700	2.298920	5.433770
2.788590	0.232312	2.243370	4.370810	5.520370	6.084190	1.982650	4.649150	2.534430	1.960990	3.215360	2.397200	4.003160	5.951660	6.364840	3.319290	2.958300	4.111460	1.953230	2.954380	3.743960	1.500580	3.128500	4.657230	3.212650	2.228890	3.458610	2.267660	2.113250	2.643480	1.645060	0.971546	3.857450	6.089740	5.470680	4.991510	2.014940	2.990630	7.914640	3.868490	7.054190	3.056580	2.684930	3.251820	7.102240	6.136160	2.612520	3.640270	2.284850	5.407850
2.767730	0.345035	2.242480	4.370540	5.503940	6.079380	1.982130	4.638690	2.533910	1.960540	3.198970	2.392250	4.002080	5.951500	6.352520	3.317730	2.956530	4.100870	1.930580	2.942540	3.731130	1.499400	3.124640	4.640520	3.204790	2.227970	3.446210	2.264630	2.110030	2.635750	1.642420	0.966806	3.842320	6.063860	5.469300	4.981430	2.014780	2.985980	7.895130	3.859020	7.052760	3.048170	2.684740	3.244140	7.087860	6.123770	2.609710	3.627650	2.281660	5.397410
2.761000	0.297238	2.234370	4.368150	5.494050	6.073590	1.980000	4.593270	2.519650	1.960240	3.196300	2.385560	3.996190	5.937920	6.322340	3.310510	2.953660	4.091480	1.925740	2.932380	3.730890	1.494800	3.124270	4.636710	3.198950	2.227600	3.439060	2.259240	2.101470	2.629390	1.634010	0.965104	3.839800	6.054820	5.448320	4.978520	2.014610	2.982400	7.885260	3.858250	7.040710	3.032130	2.672470	3.237140	7.068620	6.114050	2.605880	3.627200	2.276890	5.393070
2.748430	0.658185	2.232050	4.329960	5.475690	6.064280	1.973900	4.580730	2.518990	1.948340	3.196210	2.372570	3.989330	5.911430	6.293010	3.297250	2.952780	4.090410	1.925160	2.914460	3.724380	1.491700	3.105730	4.619640	3.187160	2.224880	3.434070	2.255570	2.098900	2.625330	1.627880	0.963438	3.832940	6.029550	5.428690	4.956670	2.004290	2.978770	7.870030	3.827820	7.036750	3.029700	2.665970	3.234550	7.065230	6.103110	2.591740	3.616580	2.266430	5.347850
2.747030	0.410616	2.222570	4.306520	5.473740	6.052060	1.960090	4.562820	2.509910	1.946690	3.190260	2.368430	3.948370	5.907480	6.286870	3.296090	2.943480	4.089100	1.924270	2.912470	3.723820	1.486960	3.101420	4.603710	3.159450	2.220340	3.433190	2.253650	2.095280	2.613240	1.617250	0.962314	3.832020	6.017320	5.403960	4.949120	1.989670	2.976220	7.847510	3.815510	7.007870	3.028300	2.644570	3.231930	7.053250	6.087310	2.568040	3.602140	2.265870	5.311100
2.723670	0.210472	2.220260	4.284750	5.462030	6.034080	1.957880	4.543750	2.507490	1.945390	3.188890	2.363880	3.944360	5.905140	6.261310	3.287210	2.921520	4.088490	1.916870	2.902250	3.713720	1.480160	3.089320	4.560510	3.157030	2.209560	3.432140	2.253120	2.076430	2.609180	1.614880	0.958604	3.817540	5.982380	5.386350	4.944620	1.975140	2.975860	7.835960	3.800900	7.004230	3.022890	2.642510	3.226850	7.047830	6.078110	2.559890	3.600090	2.259900	5.293450
2.697540	0.361457	2.217830	4.262460	5.461150	6.032710	1.923060	4.542440	2.494600	1.942680	3.147180	2.353320	3.936020	5.901980	6.252980	3.283050	2.884360	4.086240	1.911580	2.898180	3.711760	1.477480	3.081920	4.548580	3.154990	2.202920	3.429590	2.248350	2.076190	2.601840	1.613010	0.958602	3.800410	5.972690	5.351100	4.939460	1.973010	2.975120	7.834590	3.782680	7.001520	3.020340	2.626780	3.222860	7.024820	6.063120	2.542160	3.595960	2.258690	5.287080
2.684260	0.997864	2.217070	4.250980	5.450440	6.026960	1.920240	4.527990	2.491010	1.942430	3.143150	2.351890	3.924510	5.898640	6.243930	3.280880	2.876730	4.065150	1.906100	2.894240	3.711180	1.467300	3.067120	4.545430	3.154640	2.201310	3.422430	2.247940	2.050090	2.596560	1.607760	0.954712	3.790500	5.963820	5.339070	4.899050	1.966560	2.964440	7.833940	3.772000	6.991490	3.014400	2.607860	3.218960	7.006410	6.057170	2.541910	3.595560	2.254310	5.267560
2.667540	0.196176	2.214940	4.247210	5.440240	6.019890	1.919400	4.511670	2.486750	1.941870	3.135600	2.350840	3.915770	5.884120	6.234160	3.272540	2.876180	4.062910	1.903050	2.892260	3.693560	1.464970	3.063330	4.544810	3.145600	2.198860	3.416370	2.247550	2.041190	2.586530	1.606700	0.953471	3.790480	5.963470	5.310220	4.897840	1.956690	2.959150	7.799910	3.764800	6.991150	3.002520	2.606460	3.202210	6.989150	6.046430	2.538070	3.594990	2.252280	5.255080
2.657240	0.347804	2.208030	4.220800	5.435700	6.013300	1.912930	4.478560	2.481180	1.937320	3.125300	2.347590	3.879720	5.869670	6.230510	3.267420	2.868970	4.059440	1.901890	2.891970	3.654400	1.460060	3.062160	4.541420	3.142840	2.194770	3.410840	2.233090	2.038340	2.579060	1.604260	0.949258	3.788330	5.943150	5.297280	4.872200	1.950630	2.940820	7.794940	3.748570	6.989180	2.998610	2.604140	3.196060	6.983400	6.030450	2.537660	3.536080	2.246960	5.244540
2.631120	0.412466	2.196670	4.219950	5.431840	6.006280	1.903510	4.475810	2.478870	1.936520	3.125050	2.347360	3.854920	5.847400	6.228620	3.264090	2.852850	4.057110	1.893110	2.887710	3.647440	1.459780	3.052760	4.539020	3.133970	2.191520	3.395990	2.232560	2.031090	2.554360	1.596670	0.947393	3.754190	5.936200	5.261210	4.869420	1.948120	2.934420	7.788110	3.745070	6.982590	2.989870	2.602890	3.194050	6.983220	6.029860	2.531300	3.512110	2.240750	5.198570
2.616930	0.418166	2.187790	4.216710	5.422330	6.002700	1.897840	4.464200	2.467960	1.934250	3.124060	2.342410	3.852100	5.827130	6.219310	3.258290	2.845460	4.036720	1.892290	2.881130	3.646070	1.455420	3.044890	4.535400	3.130150	2.190960	3.391420	2.230610	2.024750	2.532720	1.595510	0.946448	3.746710	5.928360	5.252500	4.868060	1.941390	2.924910	7.774510	3.726720	6.977340	2.980530	2.601370	3.185520	6.980360	6.027000	2.515520	3.502780	2.238980	5.190100
2.613130	0.254746	2.184720	4.207310	5.396980	5.989900	1.895710	4.462760	2.467850	1.933090	3.123700	2.340780	3.828990	5.824900	6.217840	3.236360	2.841010	4.024110	1.890410	2.867220	3.623260	1.449900	3.042970	4.528340	3.129940	2.184310	3.389870	2.223910	2.020510	2.515930	1.595330	0.941311	3.737220	5.928060	5.252230	4.856780	1.937070	2.922120	7.761780	3.716400	6.963210	2.976800	2.600770	3.184020	6.975080	6.026140	2.513910	3.494950	2.235610	5.155320
2.613060	0.376963	2.182120	4.199120	5.362660	5.954380	1.895550	4.457110	2.467580	1.924540	3.102740	2.333990	3.804990	5.813780	6.204430	3.219770	2.840240	4.023920	1.888430	2.863790	3.621850	1.449800	3.036670	4.524980	3.126230	2.183980	3.386500	2.223230	2.017970	2.512690	1.592460	0.940470	3.730030	5.914500	5.158850	4.855620	1.932130	2.916300	7.759840	3.696390	6.942630	2.968910	2.599620	3.183540	6.969580	6.016380	2.510700	3.484690	2.234440	5.146250
2.604300	0.350847	2.181950	4.184560	5.340510	5.954180	1.893120	4.433280	2.466340	1.920290	3.097130	2.325680	3.795720	5.808930	6.204180	3.211550	2.819030	4.014740	1.886710	2.860380	3.605520	1.435520	3.024460	4.507720	3.121480	2.183610	3.379470	2.222970	2.008680	2.512010	1.591500	0.937555	3.724750	5.909650	5.150560	4.827920	1.922770	2.915930	7.736870	3.693190	6.930330	2.967360	2.596810	3.179430	6.958310	6.014480	2.510320	3.483550	2.228140	5.140230
2.600500	0.289047	2.174640	4.176140	5.336880	5.938980	1.890810	4.430700	2.464790	1.903390	3.076690	2.324940	3.794890	5.778230	6.200700	3.195410	2.816280	4.002710	1.886590	2.858350	3.603980	1.431340	3.019320	4.494830	3.109320	2.177270	3.377700	2.216650	1.994640	2.507920	1.589650	0.930012	3.705330	5.889150	5.138460	4.826030	1.921350	2.906610	7.704210	3.692300	6.923230	2.958240	2.585880	3.174960	6.957550	6.008170	2.506530	3.476090	2.222190	5.121130
2.580090	0.711707	2.171400	4.172350	5.336280	5.938760	1.888460	4.425960	2.458690	1.888190	3.073730	2.322280	3.791930	5.758010	6.200090	3.193990	2.815600	3.999950	1.884330	2.855690	3.601500	1.430810	3.015810	4.487500	3.109230	2.175790	3.377330	2.214980	1.991400	2.504660	1.589060	0.928351	3.703490	5.877220	5.116780	4.796340	1.911650	2.900030	7.672630	3.687240	6.912760	2.956500	2.583450	3.170180	6.950580	5.968010	2.504510	3.474100	2.218130	5.120550
2.577530	1.292060	2.165640	4.159560	5.330210	5.929170	1.874900	4.424340	2.457480	1.874080	3.072250	2.318200	3.791860	5.756370	6.170060	3.174380	2.797950	3.999770	1.883700	2.845090	3.584220	1.429590	3.014980	4.471410	3.104960	2.166910	3.374840	2.214440	1.986320	2.502140	1.588230	0.925488	3.684310	5.860990	5.113860	4.796220	1.908470	2.896400	7.622510	3.685920	6.850760	2.948160	2.577090	3.142210	6.936090	5.948510	2.502730	3.473670	2.216900	5.116180
2.575300	0.439381	2.164160	4.152220	5.326460	5.925010	1.873570	4.384540	2.457360	1.872380	3.048080	2.317010	3.773590	5.755040	6.167460	3.171570	2.774810	3.993680	1.874430	2.844600	3.572450	1.427230	3.001900	4.470600	3.079830	2.156540	3.371500	2.202870	1.983290	2.501510	1.587250	0.924308	3.681160	5.851940	5.092860	4.787010	1.908000	2.894220	7.594800	3.656530	6.838950	2.946660	2.569290	3.135500	6.917340	5.944080	2.492390	3.471580	2.216800	5.102330
2.557610	0.231946	2.162440	4.137510	5.321100	5.916210	1.863580	4.378960	2.455890	1.848150	3.012650	2.313450	3.759320	5.707930	6.163560	3.171030	2.766800	3.987530	1.874170	2.843710	3.569890	1.418670	2.996330	4.454260	3.079020	2.146010	3.370040	2.201050	1.981910	2.496320	1.585590	0.923558	3.680790	5.812490	5.082670	4.743100	1.907780	2.883880	7.586880	3.650550	6.804970	2.943680	2.565720	3.109790	6.900920	5.943940	2.487100	3.458330	2.197700	5.083050
2.556020	0.367130	2.159750	4.108520	5.280260	5.908550	1.858220	4.361480	2.437150	1.839510	3.012020	2.312090	3.754110	5.703390	6.147680	3.168970	2.756740	3.986780	1.869600	2.837270	3.561510	1.411690	2.991180	4.452690	3.074210	2.141960	3.366590	2.196260	1.969190	2.493060	1.582800	0.921290	3.660240	5.811440	5.072350	4.729650	1.903320	2.870710	7.581990	3.633400	6.801410	2.940320	2.563960	3.108950	6.871590	5.941940	2.472260	3.453740	2.197480	5.077870
2.546670	0.334549	2.158840	4.104820	5.276480	5.900730	1.852780	4.360010	2.429010	1.838240	3.004170	2.308320	3.751730	5.701880	6.141020	3.163220	2.748940	3.977920	1.868400	2.835520	3.549260	1.409900	2.988610	4.451690	3.068560	2.140770	3.364240	2.196170	1.962880	2.490920	1.581840	0.920610	3.659000	5.806370	5.069830	4.727850	1.898700	2.848440	7.562250	3.628310	6.774800	2.933790	2.563490	3.104850	6.845720	5.939950	2.460620	3.445280	2.195860	5.022020
2.540340	0.700763	2.154750	4.080930	5.250590	5.897800	1.848170	4.333820	2.428430	1.835700	3.000850	2.302410	3.733880	5.690580	6.134500	3.160050	2.742570	3.976310	1.866690	2.822680	3.530050	1.405700	2.967080	4.416070	3.055470	2.133940	3.354920	2.192140	1.942940	2.487760	1.580670	0.917833	3.650050	5.804040	5.064650	4.680360	1.894250	2.840190	7.543730	3.626700	6.769060	2.926740	2.557290	3.096310	6.832150	5.902100	2.457230	3.443560	2.192360	5.017630
2.535700	0.281105	2.152090	4.068170	5.250060	5.868150	1.846380	4.333740	2.425340	1.835090	2.999870	2.298790	3.722080	5.686290	6.113180	3.151930	2.741210	3.950930	1.861680	2.819140	3.516990	1.398240	2.956480	4.415400	3.038720	2.133740	3.345280	2.184890	1.933930	2.476590	1.571840	0.916829	3.640590	5.785880	5.056090	4.661800	1.888770	2.836210	7.541980	3.610960	6.759990	2.925020	2.535810	3.094470	6.829200	5.898710	2.456270	3.442590	2.190530	5.012250
2.530400	0.540131	2.148140	4.052240	5.233890	5.848380	1.842780	4.328270	2.423130	1.828660	2.992570	2.295480	3.719010	5.683230	6.087100	3.147330	2.741030	3.945400	1.860360	2.818900	3.509940	1.395790	2.954080	4.400980	3.037850	2.131810	3.343760	2.183190	1.932910	2.474090	1.569270	0.915895	3.637980	5.778540	5.038670	4.648240	1.881540	2.834890	7.517200	3.584010	6.748760	2.916190	2.529070	3.094160	6.825970	5.882330	2.445110	3.433530	2.177770	5.003980
2.521270	0.212740	2.148060	4.038020	5.228250	5.844000	1.839960	4.324130	2.422570	1.825370	2.980160	2.286290	3.707570	5.652520	6.073650	3.147090	2.729510	3.930040	1.859550	2.818580	3.501500	1.394190	2.941840	4.400150	3.022790	2.128090	3.334010	2.182510	1.932830	2.474060	1.564180	0.915887	3.633040	5.776430	5.024390	4.627430	1.869540	2.819840	7.495740	3.584000	6.742350	2.899590	2.513080	3.083520	6.798900	5.878100	2.441280	3.432980	2.177730	5.001940
2.516940	0.213492	2.146550	4.030410	5.227320	5.831820	1.839230	4.317630	2.415310	1.822560	2.980000	2.284690	3.699880	5.611340	6.058280	3.146480	2.727240	3.922760	1.850670	2.807930	3.497900	1.386110	2.938560	4.390680	3.019490	2.127890	3.327490	2.178910	1.920800	2.470100	1.563590	0.915624	3.627020	5.767290	5.013070	4.602940	1.864160	2.816340	7.494100	3.582060	6.741820	2.894260	2.508880	3.076230	6.784730	5.875590	2.433720	3.426250	2.162860	4.997820
2.516400	0.327087	2.146090	4.023910	5.201510	5.822510	1.836270	4.296260	2.412180	1.819020	2.931590	2.282980	3.681530	5.606580	6.027770	3.123760	2.723920	3.907980	1.845340	2.797740	3.489700	1.383270	2.930280	4.373290	3.016820	2.126510	3.325480	2.175790	1.918040	2.464710	1.561150	0.914001	3.614650	5.752060	5.007330	4.571550	1.861530	2.814180	7.489910	3.573830	6.727540	2.887950	2.507880	3.071460	6.782840	5.861350	2.427810	3.409140	2.152520	4.988040
2.506660	0.281029	2.142450	4.003910	5.170320	5.821780	1.833440	4.295350	2.406910	1.809430	2.925530	2.278290	3.681290	5.606450	6.027600	3.115740	2.720990	3.905540	1.843650	2.793280	3.487850	1.373210	2.921820	4.371910	3.009170	2.126390	3.325380	2.166180	1.914480	2.458710	1.556900	0.913745	3.612930	5.747410	4.982760	4.519780	1.859700	2.812150	7.486960	3.551950	6.688340	2.887570	2.501370	3.068280	6.774960	5.859390	2.425830	3.408040	2.151790	4.979620
2.501850	0.438856	2.141870	4.000710	5.168480	5.805560	1.823620	4.293710	2.397970	1.795500	2.920840	2.276560	3.679330	5.600880	6.011150	3.096160	2.720850	3.901740	1.838650	2.786590	3.479590	1.368530	2.915460	4.360910	3.006150	2.125940	3.317000	2.165620	1.910900	2.454790	1.554170	0.911420	3.611230	5.723330	4.962170	4.511840	1.856340	2.810770	7.459380	3.549330	6.687670	2.882020	2.494200	3.058320	6.766540	5.851050	2.418620	3.396260	2.151010	4.955110
2.483100	0.469936	2.138960	3.981440	5.159550	5.803380	1.823030	4.284660	2.395470	1.795240	2.915790	2.275190	3.677150	5.600570	5.994890	3.086600	2.717410	3.901470	1.837870	2.776390	3.478570	1.365850	2.914970	4.355090	2.976680	2.125860	3.298130	2.162720	1.906990	2.446250	1.552940	0.910963	3.607180	5.716050	4.921850	4.510760	1.850800	2.805180	7.459190	3.502590	6.665840	2.878780	2.490730	3.055560	6.765780	5.847360	2.413450	3.371530	2.150610	4.952450
2.478000	0.200928	2.137260	3.980760	5.135320	5.792480	1.819170	4.283010	2.389040	1.793090	2.913690	2.275020	3.675110	5.588610	5.977710	3.082340	2.717310	3.893710	1.829430	2.748770	3.472280	1.356060	2.914350	4.351370	2.975760	2.123930	3.281080	2.148640	1.900870	2.445820	1.542280	0.910749	3.606900	5.706660	4.887290	4.506770	1.850310	2.794390	7.451230	3.472850	6.662650	2.868880	2.486780	3.041980	6.759680	5.847240	2.412000	3.367670	2.149720	4.887570
2.477920	0.534443	2.127840	3.980090	5.095020	5.787180	1.819160	4.273420	2.387690	1.788360	2.913270	2.274110	3.671850	5.566400	5.964920	3.077130	2.693420	3.886140	1.829410	2.745250	3.470810	1.353320	2.908630	4.327090	2.966320	2.123180	3.280490	2.146930	1.883170	2.445040	1.531730	0.909634	3.606680	5.699910	4.866820	4.505400	1.839950	2.792040	7.399060	3.450500	6.635690	2.866540	2.475510	3.039850	6.732090	5.831250	2.405210	3.354310	2.148830	4.886440
2.477480	0.429203	2.123780	3.940530	5.080140	5.785170	1.818470	4.240790	2.372720	1.788250	2.911380	2.268760	3.666960	5.560380	5.958620	3.076280	2.690700	3.874260	1.827910	2.744410	3.467750	1.350290	2.904370	4.314810	2.949280	2.121770	3.275760	2.143710	1.881140	2.433880	1.526340	0.909497	3.597880	5.685360	4.866420	4.496910	1.837790	2.780590	7.381330	3.440850	6.614090	2.826890	2.463660	3.031690	6.728430	5.827460	2.405030	3.350560	2.137580	4.883960
2.473350	0.536981	2.109190	3.928480	5.071130	5.776940	1.811130	4.237620	2.360790	1.787880	2.908790	2.261260	3.649010	5.530480	5.952090	3.067120	2.684170	3.860560	1.825000	2.741480	3.458310	1.349110	2.901510	4.297680	2.939090	2.106190	3.273350	2.142700	1.873150	2.423930	1.525260	0.906636	3.594850	5.629930	4.854310	4.494250	1.830320	2.777480	7.381100	3.428010	6.579250	2.825350	2.463320	3.015500	6.722810	5.801380	2.400880	3.349510	2.136390	4.883320
2.471060	0.853422	2.106210	3.926970	5.069300	5.766260	1.810740	4.228620	2.358160	1.787060	2.901870	2.246360	3.636580	5.527820	5.949710	3.054460	2.678540	3.839660	1.822800	2.739580	3.456310	1.347560	2.900970	4.286280	2.938600	2.105250	3.259390	2.140240	1.870980	2.415350	1.521540	0.905236	3.593370	5.606320	4.844220	4.483410	1.830210	2.768290	7.330430	3.422700	6.575740	2.824740	2.459040	3.012460	6.711060	5.776590	2.396540	3.340690	2.135380	4.837360
2.470450	0.219034	2.105090	3.911750	5.053540	5.763300	1.800290	4.217390	2.356330	1.781030	2.901620	2.244890	3.635800	5.519160	5.949530	3.050480	2.672060	3.838030	1.822360	2.739380	3.444820	1.346020	2.900250	4.278680	2.938300	2.105010	3.251470	2.133000	1.868860	2.395400	1.521380	0.904383	3.581980	5.604750	4.830440	4.466820	1.815330	2.768050	7.319980	3.411500	6.570900	2.790130	2.458260	3.010640	6.710400	5.773060	2.384270	3.333540	2.135330	4.830180
2.468380	0.564073	2.104540	3.911500	5.033910	5.736630	1.792020	4.211940	2.348990	1.780030	2.900220	2.240610	3.633770	5.515670	5.940860	3.048520	2.670660	3.835940	1.821460	2.738550	3.439450	1.338210	2.890620	4.265320	2.926080	2.103440	3.243790	2.126470	1.868500	2.392020	1.509560	0.898584	3.578620	5.582200	4.824650	4.464660	1.793930	2.763690	7.289300	3.410460	6.569550	2.785560	2.454920	3.002020	6.696270	5.733070	2.379290	3.330270	2.132410	4.812590
2.465250	0.170112	2.104010	3.900820	5.025890	5.731740	1.791250	4.198380	2.344270	1.777160	2.893380	2.240250	3.633130	5.514140	5.940120	3.038110	2.656850	3.832790	1.814990	2.733230	3.422330	1.336070	2.878680	4.263520	2.914110	2.102710	3.243770	2.122420	1.864180	2.382030	1.507950	0.897960	3.574190	5.574880	4.824220	4.462240	1.789210	2.754430	7.278490	3.398730	6.563020	2.779740	2.452630	2.975010	6.684730	5.727720	2.373140	3.324830	2.120270	4.802350
2.464610	0.725028	2.098690	3.879080	5.008600	5.727670	1.787500	4.178840	2.337700	1.774490	2.891100	2.234840	3.632880	5.503960	5.935650	3.026330	2.646030	3.832410	1.813870	2.733060	3.398540	1.333100	2.876810	4.240760	2.910590	2.086230	3.241120	2.119240	1.857060	2.380920	1.507580	0.896074	3.573330	5.556740	4.796770	4.450820	1.782000	2.744240	7.273840	3.393190	6.555830	2.772620	2.444520	2.965380	6.680510	5.710740	2.370000	3.313430	2.119930	4.796590
2.463290	0.218318	2.097720	3.877230	5.000760	5.716200	1.785860	4.165220	2.334930	1.766460	2.879030	2.233300	3.629680	5.501090	5.929670	3.016670	2.643500	3.828660	1.810740	2.729840	3.398210	1.328750	2.876350	4.239780	2.909320	2.084960	3.237000	2.115540	1.842050	2.380820	1.503080	0.893867	3.559200	5.555970	4.794680	4.437710	1.774910	2.741360	7.264070	3.393040	6.545980	2.766210	2.440510	2.947240	6.664150	5.701480	2.349510	3.294030	2.118050	4.795140
2.450440	0.814246	2.095700	3.873980	4.964310	5.714820	1.782660	4.161550	2.332140	1.765520	2.871780	2.232530	3.605750	5.492930	5.927410	3.015380	2.642130	3.821570	1.807190	2.721440	3.397790	1.328190	2.865600	4.236020	2.908820	2.078930	3.234690	2.113310	1.828900	2.376980	1.496380	0.891279	3.557470	5.543230	4.784910	4.429270	1.771250	2.733320	7.254780	3.388870	6.536130	2.759930	2.439370	2.931060	6.639920	5.687930	2.344380	3.288340	2.112310	4.788720
2.449650	0.189069	2.088940	3.871850	4.961620	5.708420	1.782010	4.160350	2.331090	1.765190	2.871640	2.217740	3.572320	5.478640	5.907730	3.010550	2.638850	3.818080	1.806310	2.720930	3.386050	1.322810	2.863490	4.235460	2.906760	2.071090	3.232440	2.109920	1.827830	2.376150	1.494390	0.891249	3.555590	5.532470	4.764400	4.421690	1.770700	2.730040	7.249660	3.387790	6.533310	2.758730	2.432330	2.930050	6.622010	5.667150	2.340750	3.276620	2.107450	4.779540
2.438200	0.402783	2.088530	3.837130	4.929670	5.698940	1.770590	4.159700	2.330460	1.763580	2.864020	2.216200	3.566070	5.478160	5.874360	3.007090	2.612590	3.814970	1.803190	2.714160	3.385780	1.322750	2.858730	4.219300	2.903240	2.058580	3.227400	2.104450	1.823860	2.375580	1.491720	0.889623	3.551300	5.532250	4.748420	4.416880	1.762880	2.727440	7.223130	3.366230	6.532530	2.747500	2.418040	2.927490	6.614140	5.658030	2.340460	3.270190	2.105800	4.771790
2.426380	0.412273	2.088090	3.808780	4.929410	5.692490	1.768910	4.148090	2.324370	1.753510	2.852200	2.214800	3.562730	5.458020	5.857720	3.003130	2.607100	3.814360	1.797690	2.710390	3.383620	1.321620	2.854610	4.213050	2.880870	2.042820	3.216220	2.100100	1.822770	2.373730	1.484960	0.887843	3.524640	5.510380	4.733980	4.416800	1.756990	2.725640	7.180350	3.363860	6.528360	2.743860	2.413770	2.926930	6.575640	5.654400	2.330080	3.269490	2.102280	4.761270
2.423500	0.285683	2.082490	3.804990	4.928370	5.671440	1.766460	4.141330	2.321100	1.752120	2.834880	2.214410	3.558620	5.442070	5.853720	3.001450	2.597950	3.805550	1.795480	2.702820	3.382260	1.321480	2.827960	4.209390	2.880690	2.035570	3.196690	2.098240	1.819790	2.367430	1.483700	0.886476	3.523300	5.477590	4.725560	4.411700	1.756460	2.721480	7.160710	3.363500	6.519480	2.742840	2.412740	2.921030	6.567070	5.651890	2.308800	3.264610	2.100770	4.739090
2.419230	0.346121	2.078860	3.803570	4.926510	5.668700	1.762790	4.121200	2.317650	1.750070	2.834640	2.211390	3.558340	5.411920	5.851210	2.991170	2.587960	3.804720	1.785070	2.700900	3.380660	1.319510	2.818810	4.200820	2.867060	2.029340	3.193690	2.093830	1.816470	2.365460	1.482440	0.883873	3.523010	5.470900	4.720790	4.374710	1.751250	2.718620	7.151870	3.345320	6.503990	2.738500	2.411240	2.915760	6.566200	5.632970	2.297060	3.263900	2.098100	4.712940
2.412100	0.350862	2.076190	3.778630	4.924430	5.660980	1.762110	4.117900	2.314920	1.747210	2.832920	2.205730	3.554560	5.403710	5.842020	2.986450	2.586510	3.802470	1.783540	2.700490	3.369150	1.319420	2.812690	4.196260	2.863370	2.026000	3.181820	2.082800	1.815670	2.361930	1.482330	0.882630	3.515130	5.448660	4.707550	4.373830	1.750580	2.712940	7.129410	3.340120	6.498770	2.736340	2.397350	2.907870	6.564800	5.624460	2.286420	3.263640	2.096390	4.693340
2.406330	0.352363	2.072410	3.766960	4.920430	5.657960	1.754200	4.116350	2.312550	1.739830	2.819850	2.202350	3.554140	5.387130	5.841580	2.983080	2.577840	3.801550	1.783360	2.697470	3.365200	1.319380	2.812360	4.194190	2.861920	2.016390	3.180980	2.078310	1.814790	2.357940	1.482170	0.882178	3.513990	5.438120	4.697270	4.335520	1.749280	2.710860	7.123370	3.339020	6.492790	2.732080	2.396980	2.905650	6.557890	5.614760	2.268060	3.260550	2.087800	4.687650
2.400640	0.447136	2.065910	3.758290	4.915560	5.657180	1.753290	4.112420	2.304510	1.712770	2.805530	2.202160	3.552890	5.381480	5.840750	2.982100	2.577750	3.800120	1.779360	2.696110	3.358220	1.318810	2.805900	4.188940	2.861330	2.015300	3.180140	2.074660	1.801860	2.357000	1.481500	0.880685	3.513700	5.430600	4.685980	4.315070	1.747850	2.703270	7.121670	3.332000	6.483280	2.727750	2.395980	2.900290	6.522420	5.607060	2.265490	3.246950	2.084450	4.668130
2.398400	0.504315	2.065270	3.756750	4.908820	5.656350	1.742790	4.094930	2.299990	1.710360	2.783070	2.193240	3.547730	5.374970	5.840520	2.981870	2.568430	3.795590	1.770120	2.694510	3.348540	1.318250	2.805710	4.181480	2.858010	2.011580	3.178870	2.066590	1.799250	2.349340	1.480660	0.880555	3.502870	5.418400	4.685810	4.299190	1.747580	2.699240	7.114480	3.330100	6.479310	2.727190	2.391040	2.900180	6.491220	5.599140	2.260690	3.226720	2.081780	4.644570
2.397660	0.212763	2.065130	3.754440	4.896770	5.648960	1.729880	4.079160	2.296710	1.709600	2.779140	2.193020	3.545790	5.368750	5.840240	2.975530	2.560120	3.792980	1.766910	2.682550	3.342580	1.317180	2.791300	4.174250	2.850260	2.007650	3.175590	2.059680	1.799060	2.348060	1.479900	0.879769	3.500870	5.360640	4.680840	4.293940	1.747370	2.696800	7.110730	3.324150	6.475980	2.724840	2.386610	2.899010	6.478210	5.593000	2.256730	3.226050	2.079220	4.619640
2.390300	0.184451	2.062650	3.740470	4.896500	5.641900	1.717860	4.077450	2.290150	1.706750	2.773900	2.189580	3.543100	5.362490	5.834740	2.967560	2.558770	3.790570	1.763150	2.671890	3.342150	1.316750	2.774540	4.171700	2.849720	2.005960	3.151200	2.057930	1.797450	2.345440	1.477450	0.876590	3.499700	5.359810	4.668390	4.275600	1.746970	2.694820	7.090700	3.321000	6.402190	2.723360	2.385940	2.895660	6.475190	5.592860	2.247600	3.222310	2.071080	4.613760
2.382770	0.457143	2.058870	3.735110	4.874200	5.637350	1.714590	4.065350	2.287640	1.704360	2.772770	2.180400	3.537590	5.360870	5.827590	2.958640	2.556470	3.785060	1.748680	2.658610	3.341210	1.315080	2.773990	4.160910	2.845420	2.004720	3.149600	2.037690	1.789030	2.339370	1.476560	0.875463	3.497460	5.357960	4.665800	4.256190	1.743400	2.694280	7.084090	3.310540	6.401160	2.719330	2.384860	2.893590	6.460910	5.583090	2.245650	3.210770	2.068150	4.611950
2.376900	0.376791	2.058000	3.723390	4.867650	5.636750	1.713740	4.050340	2.273950	1.702430	2.772520	2.177680	3.534990	5.352420	5.798380	2.952230	2.552350	3.783050	1.748430	2.638330	3.338560	1.312830	2.759170	4.159100	2.837770	1.987050	3.134900	2.036890	1.783500	2.337810	1.472080	0.873164	3.480340	5.351990	4.665290	4.254190	1.740640	2.693000	7.081590	3.309460	6.394220	2.718930	2.384660	2.893040	6.458800	5.577870	2.245390	3.203730	2.067480	4.606600
2.373660	0.394422	2.057190	3.717140	4.857270	5.605220	1.713570	4.048490	2.269130	1.700560	2.770460	2.167120	3.524680	5.329400	5.796810	2.945870	2.549550	3.772540	1.744960	2.634790	3.332530	1.311400	2.750180	4.154270	2.836320	1.976000	3.127270	2.036240	1.781630	2.324610	1.469950	0.868821	3.474240	5.343000	4.658420	4.246220	1.734500	2.689430	7.076250	3.306570	6.392330	2.718770	2.383450	2.892840	6.458390	5.571300	2.243570	3.193060	2.065520	4.592560
2.359740	0.202655	2.047250	3.703660	4.851550	5.604130	1.711940	4.041940	2.268980	1.684920	2.767740	2.165070	3.520950	5.315970	5.748550	2.944840	2.548420	3.759580	1.738510	2.626110	3.328480	1.307870	2.743850	4.143530	2.829630	1.975850	3.116910	2.035960	1.775560	2.316030	1.468880	0.868490	3.473940	5.339380	4.634210	4.244330	1.730610	2.684690	7.070320	3.302150	6.380150	2.718440	2.381370	2.888440	6.449120	5.564950	2.239240	3.186150	2.065240	4.582410
2.345330	0.392598	2.037050	3.688130	4.841180	5.587120	1.709880	4.029440	2.266010	1.679260	2.760350	2.161750	3.511610	5.300820	5.748490	2.940630	2.544620	3.756820	1.729810	2.623630	3.324780	1.307160	2.741540	4.140710	2.827620	1.975180	3.099650	2.035780	1.773800	2.308740	1.468480	0.866082	3.472300	5.324000	4.631020	4.244090	1.715890	2.679250	7.061210	3.282540	6.368020	2.708230	2.379840	2.886730	6.444650	5.561190	2.222140	3.182910	2.058860	4.578360
2.343460	0.487038	2.035160	3.673220	4.835180	5.583200	1.703690	4.014460	2.264330	1.674690	2.758160	2.158940	3.511590	5.298070	5.739110	2.939200	2.541760	3.749130	1.727920	2.623380	3.321230	1.305750	2.740360	4.137400	2.826260	1.969920	3.093040	2.034040	1.773600	2.302140	1.466500	0.865988	3.468340	5.319190	4.623600	4.236920	1.706540	2.658440	7.060070	3.278840	6.362920	2.704650	2.375970	2.886460	6.426750	5.554680	2.221870	3.182320	2.056730	4.576030
2.342070	1.099220	2.030900	3.669480	4.825400	5.575100	1.693200	4.009220	2.257010	1.671070	2.755620	2.152330	3.506730	5.294560	5.738510	2.937930	2.540480	3.742400	1.725420	2.614250	3.306580	1.305650	2.732420	4.132550	2.825700	1.968170	3.092220	2.029450	1.773380	2.291620	1.465830	0.861220	3.459780	5.302360	4.616470	4.231810	1.702620	2.656900	7.053510	3.278560	6.338690	2.702990	2.372830	2.884700	6.425910	5.550910	2.211050	3.172260	2.051670	4.571390
2.341260	0.589137	2.029270	3.668970	4.816910	5.569720	1.689620	3.985520	2.255580	1.667580	2.753850	2.150510	3.499940	5.292560	5.735870	2.934200	2.536260	3.741830	1.722960	2.614100	3.305470	1.302260	2.726050	4.132060	2.819240	1.967470	3.091760	2.029230	1.770800	2.278810	1.461160	0.854953	3.447090	5.286000	4.612170	4.230990	1.701720	2.656420	7.052230	3.276290	6.333520	2.687120	2.369230	2.880090	6.411640	5.549120	2.166060	3.166930	2.047620	4.568670
2.340910	0.401249	2.027950	3.664450	4.810150	5.567070	1.681570	3.981720	2.254710	1.653420	2.753360	2.143480	3.482820	5.285920	5.732170	2.931740	2.534130	3.733200	1.722860	2.608730	3.296050	1.300490	2.725320	4.121970	2.814850	1.963670	3.087460	2.029190	1.765490	2.273710	1.459980	0.849202	3.432430	5.252680	4.590890	4.222170	1.698320	2.652450	7.036170	3.273250	6.330660	2.681250	2.368870	2.878280	6.409260	5.546470	2.158880	3.148100	2.045410	4.562640
2.339990	0.286672	2.024380	3.663310	4.809570	5.555640	1.678260	3.964390	2.248690	1.651790	2.749740	2.142180	3.468510	5.280490	5.728030	2.926070	2.531410	3.730670	1.721960	2.596910	3.295990	1.300170	2.722330	4.120450	2.814070	1.960060	3.086520	2.022990	1.764280	2.270260	1.459250	0.848394	3.424870	5.250830	4.565860	4.218670	1.686950	2.646170	7.019750	3.265220	6.326920	2.668250	2.359360	2.877560	6.402600	5.517880	2.158140	3.135290	2.044720	4.561250
2.339790	0.497136	2.022290	3.655240	4.807580	5.549570	1.674530	3.959280	2.244510	1.643710	2.739000	2.135830	3.467350	5.268570	5.726650	2.924950	2.519560	3.724750	1.719150	2.592890	3.283970	1.294600	2.721540	4.114480	2.803430	1.958840	3.084560	2.017170	1.763460	2.268550	1.455290	0.846740	3.422260	5.243630	4.560310	4.217180	1.685280	2.645270	7.009820	3.264210	6.319270	2.661830	2.356780	2.860210	6.395490	5.493080	2.155390	3.132510	2.043600	4.551650
2.337830	0.454116	2.020470	3.648390	4.804620	5.545290	1.674280	3.955900	2.243900	1.641000	2.737750	2.135640	3.461620	5.266320	5.725660	2.922370	2.519060	3.722410	1.715290	2.591850	3.277360	1.293270	2.709390	4.106760	2.786600	1.955170	3.082250	2.003840	1.762740	2.265100	1.454310	0.845492	3.402640	5.234970	4.545490	4.215250	1.682600	2.634500	7.002900	3.257560	6.319150	2.658160	2.356330	2.855090	6.394730	5.472010	2.155280	3.127350	2.036650	4.551290
2.336620	0.396991	2.015450	3.647550	4.799800	5.544350	1.672070	3.953370	2.237290	1.637910	2.737560	2.133520	3.452350	5.262980	5.719730	2.916500	2.518000	3.717720	1.712390	2.588220	3.271780	1.291170	2.703010	4.097540	2.781630	1.952560	3.081800	2.000200	1.754180	2.264430	1.453000	0.842682	3.392130	5.223870	4.544730	4.214450	1.671440	2.630840	6.987470	3.256480	6.301300	2.657210	2.355690	2.846680	6.394490	5.471940	2.151270	3.118660	2.036520	4.544970
2.322000	0.409248	2.004040	3.646260	4.796240	5.540560	1.671030	3.940400	2.235720	1.637770	2.732290	2.130420	3.443800	5.251950	5.719410	2.915530	2.506890	3.717020	1.712020	2.584620	3.265150	1.291110	2.700230	4.079900	2.763640	1.944360	3.079340	1.997620	1.752590	2.257380	1.452760	0.842568	3.387350	5.220450	4.542040	4.214200	1.670930	2.630830	6.971150	3.248300	6.298440	2.637300	2.354510	2.833380	6.373940	5.468570	2.150710	3.116580	2.034850	4.537090
2.321190	0.186748	1.992800	3.636420	4.790290	5.538860	1.664700	3.930190	2.230030	1.633460	2.731480	2.130130	3.443630	5.251010	5.708390	2.892300	2.504240	3.714250	1.711100	2.584130	3.258090	1.288130	2.699440	4.075610	2.746870	1.943760	3.070590	1.997610	1.749140	2.256250	1.449430	0.842176	3.377600	5.197180	4.526200	4.196410	1.668820	2.625270	6.970660	3.239530	6.267800	2.635110	2.347770	2.830010	6.367860	5.457090	2.149330	3.115320	2.032740	4.528900
2.320810	0.308818	1.991930	3.619990	4.787820	5.532920	1.663800	3.909820	2.228480	1.633380	2.728330	2.125570	3.437800	5.244310	5.704110	2.891360	2.503440	3.696340	1.706970	2.579750	3.249610	1.287550	2.695000	4.067500	2.734250	1.942260	3.069350	1.995690	1.748730	2.244850	1.442070	0.841873	3.374730	5.183940	4.523470	4.189920	1.662340	2.611280	6.923810	3.236970	6.264210	2.634460	2.345610	2.828050	6.322550	5.448880	2.143290	3.115110	2.025520	4.521020
2.315520	0.258267	1.989040	3.617480	4.784380	5.527780	1.661400	3.904840	2.214510	1.632610	2.719840	2.124810	3.428420	5.238030	5.693870	2.889740	2.482660	3.677350	1.705510	2.573800	3.248470	1.286630	2.688690	4.062690	2.732110	1.932110	3.068690	1.992980	1.747010	2.240710	1.439150	0.840666	3.361710	5.173770	4.513340	4.182760	1.654590	2.610660	6.905730	3.231910	6.212550	2.633930	2.343940	2.826730	6.311220	5.441980	2.141620	3.112500	2.025250	4.516660
2.312730	0.455004	1.987070	3.615200	4.782900	5.522930	1.659710	3.884690	2.210610	1.628230	2.712260	2.124110	3.422880	5.225140	5.692830	2.887380	2.477110	3.664340	1.703710	2.568400	3.238640	1.286080	2.686920	4.051840	2.727870	1.929680	3.059940	1.991100	1.745160	2.240160	1.434200	0.840440	3.358360	5.156370	4.511310	4.178640	1.643820	2.607440	6.894940	3.230840	6.209700	2.614390	2.338150	2.818290	6.283030	5.440000	2.130090	3.106890	2.015090	4.515260
2.311520	1.529870	1.986780	3.612700	4.776260	5.515110	1.656460	3.881260	2.209650	1.628120	2.708700	2.124020	3.412040	5.198580	5.689720	2.869720	2.472450	3.649740	1.699410	2.560140	3.236640	1.286010	2.685800	4.050120	2.727710	1.926990	3.045750	1.987810	1.742430	2.236360	1.432670	0.840128	3.357600	5.155640	4.510970	4.168220	1.641390	2.607220	6.892860	3.227950	6.202420	2.612610	2.332280	2.813520	6.282170	5.427820	2.122940	3.104950	2.013170	4.499040
2.301040	0.213138	1.977810	3.606350	4.774560	5.480990	1.653060	3.879070	2.209440	1.627800	2.707170	2.118450	3.408310	5.187240	5.667330	2.868110	2.459910	3.648420	1.699250	2.557940	3.229870	1.285890	2.666950	4.045350	2.719200	1.926420	3.042660	1.982070	1.741180	2.234470	1.430360	0.838335	3.356080	5.125990	4.503160	4.162690	1.635730	2.597190	6.885430	3.223630	6.160160	2.606890	2.326160	2.812900	6.256090	5.424040	2.112440	3.093920	2.008910	4.485280
2.299960	0.222160	1.977710	3.604420	4.769670	5.473760	1.651990	3.867180	2.203700	1.627800	2.699620	2.110950	3.406770	5.187220	5.665910	2.867870	2.459120	3.636010	1.691330	2.550360	3.216370	1.285600	2.662380	4.043690	2.710230	1.923330	3.036750	1.974450	1.740460	2.224020	1.427540	0.838290	3.351420	5.118020	4.490680	4.146940	1.633730	2.594630	6.834660	3.220690	6.103370	2.591790	2.318040	2.811620	6.253740	5.386730	2.106640	3.090180	2.006020	4.480740
2.292380	0.347469	1.977560	3.601470	4.759610	5.469370	1.651120	3.860110	2.201840	1.626160	2.698610	2.110130	3.394620	5.173050	5.665150	2.853770	2.438950	3.632810	1.688350	2.543660	3.212460	1.285420	2.661140	4.042240	2.704410	1.921190	3.035090	1.974000	1.735440	2.223250	1.426790	0.836346	3.347900	5.115410	4.483630	4.141200	1.627790	2.593560	6.828350	3.207440	6.101940	2.583340	2.316220	2.810330	6.239910	5.386350	2.100160	3.068910	2.004610	4.480620
2.290890	0.317459	1.974390	3.589430	4.724440	5.456690	1.650290	3.838590	2.186850	1.622990	2.695380	2.109260	3.392980	5.166080	5.650510	2.849350	2.435420	3.625880	1.687210	2.543520	3.208190	1.284530	2.659970	4.014370	2.704120	1.916650	3.032320	1.972370	1.734310	2.210720	1.426430	0.835648	3.346170	5.105990	4.474450	4.140860	1.621380	2.592360	6.827080	3.201720	6.095620	2.569380	2.304740	2.800380	6.227820	5.381930	2.089620	3.064460	2.001810	4.471030
2.287000	0.174862	1.974230	3.589250	4.713600	5.449100	1.645400	3.834450	2.185210	1.621020	2.687470	2.108720	3.392380	5.161240	5.646360	2.842020	2.430510	3.620980	1.686050	2.539600	3.207270	1.282140	2.651180	4.013050	2.703200	1.905140	3.026550	1.965870	1.731120	2.209980	1.422250	0.835259	3.324930	5.103650	4.452670	4.137440	1.621110	2.591150	6.826970	3.194240	6.088870	2.557680	2.298010	2.768450	6.226190	5.364870	2.087860	3.048580	2.000590	4.469610
2.277820	0.234965	1.970530	3.585270	4.691470	5.445930	1.644340	3.827320	2.180470	1.619360	2.685330	2.108150	3.380650	5.156740	5.644020	2.823200	2.404880	3.609960	1.685950	2.530940	3.206620	1.281590	2.642930	4.007350	2.698830	1.904150	3.025600	1.965670	1.726400	2.201370	1.421200	0.829552	3.311880	5.089510	4.447130	4.135640	1.619560	2.590480	6.826930	3.190090	6.087690	2.550890	2.292530	2.766060	6.215180	5.350340	2.086500	3.043360	1.982280	4.467330
2.277430	0.201008	1.969180	3.578070	4.687940	5.439100	1.632790	3.823170	2.179780	1.614650	2.685070	2.108000	3.373370	5.140490	5.636960	2.815960	2.403900	3.609430	1.681600	2.526240	3.202680	1.278430	2.641890	4.004430	2.692330	1.902160	3.019390	1.954780	1.714050	2.198150	1.420080	0.825084	3.297470	5.088560	4.434320	4.134810	1.615420	2.589660	6.821880	3.186760	6.069160	2.546900	2.290340	2.760620	6.208040	5.341670	2.082150	3.042930	1.981450	4.447770
2.275070	0.299948	1.967330	3.577440	4.686880	5.438780	1.629040	3.814510	2.171350	1.612110	2.671040	2.107730	3.371880	5.128530	5.631220	2.798380	2.402980	3.604640	1.680070	2.525350	3.201350	1.277450	2.638810	3.997250	2.680350	1.902150	2.991410	1.952320	1.713140	2.192520	1.417970	0.824514	3.293890	5.082780	4.423590	4.130590	1.614880	2.589470	6.820480	3.175850	6.055690	2.543530	2.288470	2.759770	6.207270	5.340960	2.080470	3.033490	1.977970	4.447140
2.273960	0.382497	1.965320	3.574190	4.682570	5.410220	1.627660	3.812590	2.170480	1.607000	2.670780	2.105830	3.366000	5.128450	5.614030	2.798320	2.401430	3.600060	1.673310	2.524530	3.197050	1.276090	2.631030	3.982320	2.680270	1.895190	2.986290	1.952030	1.710520	2.186960	1.417720	0.824407	3.279180	5.031510	4.418650	4.119820	1.612270	2.588590	6.811570	3.174340	6.047190	2.540690	2.284060	2.747210	6.191560	5.323190	2.076380	3.030860	1.974560	4.443750
2.266530	0.255697	1.963690	3.570850	4.674410	5.404120	1.618610	3.810930	2.169950	1.605910	2.666780	2.105730	3.364140	5.107020	5.592950	2.791270	2.397510	3.595670	1.672100	2.516080	3.193670	1.270050	2.630300	3.978020	2.674490	1.890350	2.983870	1.951960	1.710090	2.186140	1.412330	0.820447	3.276910	5.029130	4.417220	4.117260	1.605970	2.586340	6.799160	3.174270	6.046310	2.531320	2.282900	2.743260	6.190150	5.320170	2.075160	3.021550	1.971970	4.440430
2.265880	0.356821	1.956580	3.565770	4.660150	5.402530	1.618550	3.810350	2.169740	1.603180	2.666620	2.105680	3.363140	5.103790	5.590930	2.788510	2.397390	3.594870	1.669600	2.510740	3.185340	1.263140	2.626910	3.972680	2.673700	1.881620	2.978410	1.946750	1.702610	2.174280	1.408640	0.817054	3.268550	5.009050	4.413220	4.091560	1.600380	2.579000	6.793490	3.173580	6.032650	2.530110	2.277190	2.742360	6.161990	5.303210	2.072260	3.017160	1.968310	4.438720
2.260540	0.165018	1.946730	3.558670	4.646870	5.387080	1.614450	3.797350	2.168310	1.591440	2.662760	2.104540	3.357110	5.093850	5.565030	2.786830	2.395740	3.593960	1.668750	2.506000	3.183640	1.262550	2.625540	3.960290	2.663790	1.881200	2.972330	1.942740	1.702510	2.172540	1.406310	0.817049	3.265550	5.002320	4.411320	4.087830	1.599350	2.578210	6.783500	3.171690	6.014100	2.529930	2.263670	2.740880	6.161310	5.296130	2.068910	3.005580	1.964480	4.434270
2.257810	0.327840	1.943620	3.554260	4.595720	5.383780	1.613930	3.783210	2.167620	1.588450	2.659780	2.104220	3.347380	5.082560	5.537620	2.785180	2.395700	3.585880	1.666820	2.505900	3.179080	1.258790	2.625110	3.953230	2.658850	1.878690	2.971480	1.931820	1.701450	2.170920	1.399930	0.816826	3.254500	5.001260	4.404020	4.087400	1.596750	2.574720	6.780800	3.151530	5.994660	2.529180	2.262110	2.738070	6.142470	5.285220	2.061270	2.986970	1.963820	4.426780
2.257180	0.673237	1.939830	3.547770	4.595620	5.369270	1.613410	3.782900	2.166040	1.584090	2.655790	2.101580	3.341610	5.071320	5.535670	2.783350	2.392880	3.585700	1.665350	2.496280	3.177330	1.258420	2.623880	3.945480	2.657220	1.876840	2.967020	1.929490	1.694820	2.170610	1.399820	0.816614	3.251940	4.985980	4.402770	4.073030	1.594320	2.574490	6.776920	3.150380	5.975630	2.526550	2.261150	2.730230	6.139620	5.257060	2.058060	2.984510	1.962870	4.420930
2.257150	0.250720	1.939660	3.544210	4.589500	5.351790	1.611710	3.771540	2.165060	1.583580	2.649290	2.092330	3.340250	5.062830	5.529310	2.782000	2.389760	3.582840	1.661890	2.495190	3.175150	1.257820	2.623050	3.943040	2.646920	1.876660	2.961620	1.926250	1.694640	2.169830	1.397880	0.815737	3.244560	4.984730	4.400800	4.058570	1.593660	2.566760	6.772740	3.143670	5.975050	2.525230	2.260420	2.728740	6.133370	5.254740	2.043840	2.965710	1.959140	4.418360
2.252740	0.522449	1.938990	3.542730	4.589410	5.348370	1.609550	3.760650	2.150030	1.582890	2.644200	2.090820	3.339880	5.058940	5.528090	2.779230	2.381440	3.568780	1.660440	2.490290	3.167460	1.255150	2.619850	3.939820	2.646860	1.873750	2.939180	1.921830	1.693580	2.162640	1.394660	0.815520	3.243680	4.973950	4.399850	4.056460	1.589880	2.564500	6.770630	3.139240	5.973050	2.523200	2.257850	2.721660	6.129870	5.251660	2.037360	2.962440	1.951160	4.414760
2.252650	0.445806	1.938810	3.540110	4.576580	5.345340	1.609400	3.759850	2.147610	1.580170	2.641580	2.088650	3.338810	5.051350	5.524800	2.774770	2.372160	3.564860	1.658670	2.481090	3.166340	1.254430	2.619590	3.927550	2.636020	1.865920	2.935990	1.919540	1.679760	2.158850	1.394560	0.814770	3.238760	4.954150	4.389780	4.052300	1.581550	2.560130	6.759210	3.135630	5.964380	2.522190	2.254590	2.720230	6.127320	5.247390	2.036450	2.956660	1.946510	4.407820
2.250760	0.166739	1.935120	3.537150	4.565630	5.331100	1.597980	3.752630	2.146140	1.579600	2.640880	2.086470	3.338270	5.050630	5.504500	2.767630	2.371420	3.555080	1.652300	2.467700	3.163180	1.249810	2.608590	3.923190	2.635840	1.864030	2.935210	1.919430	1.676170	2.156200	1.393070	0.813152	3.214220	4.949400	4.381440	4.051820	1.577290	2.558620	6.753590	3.123390	5.954260	2.518200	2.246700	2.709060	6.101020	5.246130	2.028420	2.955980	1.945980	4.398930
2.244670	0.448254	1.923870	3.533420	4.550160	5.329080	1.593230	3.752600	2.143930	1.575300	2.639650	2.084180	3.329040	5.047220	5.489790	2.767480	2.363530	3.546800	1.649960	2.464180	3.156380	1.249520	2.592060	3.921300	2.629620	1.861680	2.929700	1.917590	1.675310	2.149180	1.388760	0.811905	3.213940	4.945610	4.373040	4.050960	1.576830	2.556450	6.746210	3.120990	5.948170	2.516200	2.245620	2.706760	6.100990	5.216170	2.025340	2.953250	1.934660	4.397700
2.244450	0.281093	1.917920	3.512260	4.538370	5.327340	1.591880	3.747230	2.139940	1.572610	2.637880	2.080910	3.328480	5.036040	5.480090	2.753160	2.362690	3.534230	1.638130	2.463340	3.147330	1.249000	2.590340	3.920780	2.627430	1.861670	2.923830	1.910560	1.674160	2.148090	1.386700	0.808973	3.208690	4.933170	4.365700	4.048190	1.576040	2.554120	6.738870	3.120100	5.946010	2.513100	2.241380	2.705660	6.095390	5.207460	2.023560	2.948100	1.933120	4.387590
2.243680	0.240673	1.916670	3.503750	4.531310	5.323800	1.588180	3.744800	2.139020	1.564020	2.635310	2.071150	3.323460	5.021210	5.457000	2.751640	2.355660	3.519680	1.637510	2.463210	3.145710	1.247480	2.578520	3.912220	2.624550	1.855510	2.920940	1.906740	1.670420	2.147620	1.383880	0.808761	3.200200	4.928590	4.348950	4.035620	1.563250	2.553480	6.717230	3.116210	5.945510	2.506400	2.238390	2.705100	6.093310	5.194330	2.022340	2.936970	1.929380	4.382060
2.237990	0.168234	1.911970	3.501400	4.529380	5.279740	1.587960	3.732690	2.137040	1.560300	2.633550	2.070170	3.318160	5.010170	5.455940	2.751110	2.355050	3.515040	1.636020	2.461070	3.144250	1.247430	2.564290	3.900290	2.622810	1.854600	2.919980	1.904020	1.666200	2.146870	1.382320	0.806210	3.193300	4.921900	4.345930	4.010560	1.562330	2.551220	6.713930	3.099380	5.938810	2.504380	2.235450	2.700180	6.093140	5.186080	2.021930	2.932420	1.913510	4.380100
2.237180	0.342949	1.910790	3.498170	4.515030	5.278320	1.582450	3.723790	2.136730	1.560240	2.626250	2.069390	3.312100	5.009830	5.454210	2.738730	2.349180	3.511140	1.634550	2.460420	3.143970	1.238690	2.560260	3.898700	2.619460	1.853130	2.917490	1.902110	1.663560	2.146260	1.378370	0.804239	3.187120	4.915160	4.343960	3.994660	1.559640	2.549790	6.709740	3.080520	5.918830	2.503090	2.233420	2.699870	6.085930	5.168710	2.014320	2.928920	1.912830	4.369820
2.236420	0.484835	1.904620	3.495270	4.510490	5.246080	1.582250	3.702380	2.133570	1.555960	2.622480	2.064500	3.306450	5.004770	5.443270	2.734150	2.346280	3.507290	1.631760	2.460220	3.125160	1.235430	2.553240	3.892230	2.616220	1.852310	2.915350	1.899050	1.661640	2.143630	1.377760	0.803123	3.185890	4.903880	4.336630	3.987830	1.559220	2.545180	6.706750	3.075190	5.906400	2.495510	2.233240	2.699260	6.081140	5.167840	2.013980	2.924750	1.911390	4.363060
2.232700	0.323485	1.903270	3.470810	4.506700	5.245000	1.581360	3.687760	2.132290	1.554680	2.615100	2.061940	3.303660	5.004140	5.439740	2.728060	2.341920	3.504950	1.630640	2.454360	3.123810	1.228810	2.547930	3.886720	2.616170	1.844570	2.914100	1.898820	1.660310	2.139850	1.377300	0.801242	3.179050	4.899710	4.335090	3.986830	1.553490	2.544980	6.694420	3.072420	5.897400	2.491610	2.231400	2.695300	6.059890	5.139290	2.008070	2.916180	1.909730	4.352040
2.229010	0.392224	1.902750	3.466200	4.487020	5.243770	1.578880	3.686770	2.131600	1.552970	2.613700	2.060920	3.296890	5.002860	5.434440	2.720010	2.323850	3.502150	1.629740	2.445480	3.123310	1.228650	2.542570	3.885700	2.602930	1.841900	2.908060	1.895850	1.659030	2.135440	1.375090	0.800646	3.169060	4.893760	4.317510	3.983310	1.553160	2.539780	6.682330	3.060060	5.886690	2.470710	2.231240	2.695170	6.059510	5.128430	2.002840	2.910390	1.909050	4.339160
2.227120	0.453242	1.898530	3.453980	4.480650	5.241330	1.577510	3.686030	2.129230	1.551710	2.607910	2.059810	3.294960	4.999720	5.432890	2.718060	2.319310	3.498450	1.626350	2.444890	3.121170	1.225000	2.538800	3.868420	2.589540	1.840860	2.896790	1.895540	1.655290	2.133870	1.373030	0.799928	3.165960	4.889880	4.310670	3.981440	1.548840	2.538060	6.642940	3.051220	5.839530	2.464120	2.226070	2.693760	6.048820	5.125880	2.000580	2.906040	1.904960	4.318920
2.220630	0.369995	1.896960	3.450100	4.474690	5.237810	1.576250	3.679710	2.123730	1.551510	2.607380	2.057920	3.288190	4.996360	5.425790	2.708680	2.307340	3.494520	1.624560	2.441660	3.120370	1.224330	2.536630	3.849720	2.586440	1.840430	2.894560	1.894930	1.655180	2.130810	1.372930	0.799909	3.165190	4.887200	4.310160	3.978660	1.547910	2.536910	6.630610	3.045520	5.832220	2.458510	2.222660	2.681480	6.038790	5.102420	1.994600	2.900850	1.901130	4.314930
2.216820	0.236800	1.895060	3.443050	4.465820	5.227680	1.574550	3.673740	2.122070	1.550180	2.605690	2.055880	3.286150	4.974340	5.423420	2.704250	2.301450	3.492260	1.622880	2.435120	3.120040	1.224030	2.533950	3.841890	2.584980	1.839890	2.892840	1.891270	1.647490	2.124710	1.369820	0.798406	3.165130	4.885120	4.293600	3.966960	1.545990	2.535730	6.619880	3.034380	5.815710	2.457710	2.220480	2.680200	6.033340	5.070760	1.986180	2.898340	1.900520	4.312390
2.216720	0.236767	1.884920	3.434510	4.432960	5.227180	1.571960	3.664400	2.111240	1.549690	2.603600	2.048300	3.280360	4.963550	5.402090	2.700070	2.297520	3.489150	1.619110	2.432990	3.119390	1.221600	2.524160	3.841780	2.583820	1.838980	2.890290	1.886710	1.645430	2.117120	1.366560	0.797917	3.160110	4.879450	4.288000	3.966700	1.545150	2.532640	6.613540	3.014590	5.794770	2.451420	2.219930	2.673950	6.030470	5.063200	1.984580	2.890260	1.895210	4.308980
2.216640	0.286283	1.881880	3.423110	4.431120	5.220720	1.569490	3.657980	2.100630	1.546840	2.597830	2.046080	3.268010	4.958730	5.392150	2.687590	2.294830	3.488990	1.614930	2.425800	3.119340	1.221520	2.510430	3.827800	2.582840	1.833010	2.887100	1.885040	1.642820	2.112670	1.365050	0.796398	3.153030	4.874700	4.274030	3.961690	1.543940	2.530980	6.609590	3.013050	5.791590	2.444070	2.215370	2.673360	6.028540	5.059990	1.982850	2.886040	1.894400	4.305670
2.216280	0.184548	1.879390	3.419470	4.422400	5.214230	1.567720	3.637730	2.091400	1.546100	2.594990	2.040370	3.266310	4.951220	5.391390	2.684980	2.291370	3.484450	1.611110	2.425690	3.118660	1.220990	2.509780	3.827550	2.579440	1.832920	2.884700	1.880650	1.641470	2.108710	1.360840	0.796042	3.140660	4.861300	4.273890	3.942820	1.540900	2.523540	6.605700	3.007690	5.789340	2.438460	2.213040	2.666090	6.020730	5.059070	1.974710	2.881550	1.893950	4.301720
2.215330	0.262648	1.878630	3.398810	4.421440	5.213730	1.566440	3.626660	2.086960	1.539690	2.589110	2.039640	3.257430	4.948550	5.391310	2.683160	2.282120	3.483770	1.605380	2.425390	3.116860	1.219440	2.499600	3.819130	2.576110	1.832240	2.871030	1.879610	1.639630	2.107970	1.359240	0.792440	3.135500	4.847600	4.269890	3.932380	1.540450	2.520930	6.602770	2.994280	5.787090	2.434540	2.206970	2.662130	5.985880	5.056510	1.966860	2.880030	1.889480	4.300330
2.214060	0.361036	1.876100	3.363630	4.420030	5.211900	1.562950	3.622920	2.085020	1.539650	2.588980	2.038720	3.243600	4.945110	5.390320	2.682910	2.280170	3.475460	1.597440	2.422190	3.112550	1.218400	2.494070	3.817520	2.570370	1.827010	2.862290	1.877220	1.637320	2.107040	1.358750	0.791650	3.124650	4.823410	4.255610	3.923590	1.538820	2.516020	6.602530	2.994160	5.781070	2.424520	2.206030	2.657050	5.976450	5.056410	1.958480	2.877980	1.888640	4.300220
2.211090	0.194328	1.874870	3.359390	4.406690	5.194730	1.561650	3.612940	2.082310	1.537190	2.588860	2.032630	3.243490	4.936830	5.378990	2.682420	2.276970	3.471690	1.595350	2.419420	3.097490	1.215840	2.490680	3.794900	2.567760	1.825960	2.855900	1.875200	1.636710	2.106760	1.356450	0.791512	3.123470	4.810570	4.244850	3.917980	1.534760	2.515000	6.595570	2.984400	5.770220	2.413960	2.205560	2.655960	5.959440	5.054030	1.958320	2.872870	1.886200	4.298290
2.203460	0.244859	1.873020	3.350760	4.400090	5.189530	1.561560	3.598010	2.081610	1.536480	2.586620	2.026190	3.227730	4.936560	5.371240	2.681540	2.276950	3.470860	1.591560	2.406400	3.096930	1.215630	2.490410	3.793250	2.562180	1.824480	2.850340	1.869210	1.632770	2.100420	1.350230	0.790167	3.118530	4.801930	4.243970	3.914660	1.523990	2.514240	6.578600	2.981960	5.767170	2.407170	2.204570	2.650790	5.937480	5.046920	1.954080	2.857830	1.886150	4.290480
2.202220	0.440491	1.862970	3.350480	4.390240	5.189380	1.557300	3.588340	2.078300	1.533310	2.584920	2.022130	3.208150	4.930900	5.361540	2.678950	2.266670	3.462910	1.583770	2.405030	3.095980	1.215030	2.488690	3.785710	2.559260	1.822450	2.849300	1.866770	1.624180	2.098690	1.350130	0.789800	3.118090	4.791130	4.241280	3.907360	1.522040	2.504190	6.576400	2.981350	5.762740	2.403700	2.202850	2.647390	5.927010	5.043830	1.950940	2.854930	1.879890	4.278590
2.196370	0.349810	1.862580	3.350130	4.387350	5.182230	1.556960	3.585310	2.077270	1.532220	2.584730	2.020950	3.204660	4.911940	5.356260	2.674240	2.266570	3.452150	1.580590	2.404350	3.094040	1.214130	2.485460	3.780900	2.555490	1.818540	2.846460	1.858750	1.622150	2.095750	1.347110	0.789331	3.108840	4.780910	4.233850	3.899710	1.519990	2.499250	6.553290	2.972140	5.744280	2.396950	2.195110	2.646760	5.918270	5.033050	1.946480	2.847500	1.877670	4.258460
2.189680	0.165116	1.862500	3.341990	4.386060	5.181490	1.555760	3.578310	2.071150	1.529130	2.584720	2.020110	3.203530	4.908850	5.339610	2.673110	2.264590	3.450370	1.577870	2.396830	3.093270	1.211010	2.481700	3.780370	2.553740	1.814170	2.845590	1.858310	1.622140	2.093100	1.339080	0.787527	3.102150	4.777920	4.231890	3.899290	1.518340	2.492090	6.552340	2.965870	5.743030	2.391770	2.191090	2.642680	5.899070	5.027870	1.942720	2.845640	1.876030	4.244350
2.186040	0.329935	1.861140	3.337080	4.384080	5.177930	1.552490	3.573890	2.070940	1.527260	2.584450	2.015510	3.199910	4.897240	5.336250	2.672600	2.260090	3.442060	1.573810	2.396040	3.093000	1.210120	2.459430	3.778760	2.550450	1.812490	2.845570	1.856420	1.617870	2.092880	1.336970	0.785961	3.098070	4.775240	4.216070	3.898030	1.517280	2.485410	6.550540	2.960840	5.742350	2.389230	2.190080	2.639740	5.895040	5.024520	1.940580	2.845230	1.875710	4.242460
2.182180	0.229003	1.858620	3.334450	4.381400	5.170320	1.549980	3.564560	2.069740	1.523630	2.582150	2.011180	3.191360	4.886460	5.321640	2.667460	2.258550	3.442020	1.573110	2.390880	3.090430	1.207690	2.445290	3.777310	2.531610	1.809210	2.838280	1.854450	1.617660	2.089680	1.335750	0.785605	3.088350	4.773680	4.210590	3.874650	1.514580	2.485270	6.534060	2.957700	5.734640	2.386980	2.181710	2.630500	5.851440	5.022100	1.937370	2.838790	1.873650	4.218790
2.179640	0.476019	1.856890	3.327820	4.380670	5.163550	1.549140	3.557550	2.066210	1.522900	2.580680	2.009660	3.173810	4.882660	5.321330	2.657660	2.255890	3.432100	1.568440	2.390750	3.081030	1.201600	2.444470	3.771410	2.524210	1.808000	2.837920	1.853400	1.615870	2.086760	1.334370	0.784336	3.082150	4.769750	4.207200	3.865040	1.511570	2.482110	6.517650	2.949650	5.729110	2.384080	2.180190	2.629610	5.847070	4.987500	1.928600	2.816880	1.866240	4.212220
2.174300	0.454103	1.854690	3.321790	4.379780	5.146240	1.548730	3.550550	2.065390	1.519580	2.561050	2.006100	3.171470	4.880230	5.318170	2.655690	2.255340	3.427310	1.568350	2.390370	3.068930	1.200580	2.426400	3.771400	2.518040	1.807400	2.828910	1.848940	1.613470	2.084590	1.333970	0.783882	3.061190	4.769430	4.201540	3.862300	1.507970	2.481600	6.508070	2.946260	5.718940	2.375860	2.172780	2.618140	5.845010	4.987360	1.928460	2.812350	1.865340	4.205750
2.171220	0.163466	1.852390	3.319990	4.374410	5.145490	1.547420	3.550500	2.060220	1.515010	2.560500	2.002280	3.163210	4.868570	5.310190	2.652820	2.254750	3.423410	1.566600	2.388620	3.063520	1.200410	2.422380	3.755070	2.517650	1.806320	2.813530	1.848260	1.608030	2.084410	1.332790	0.783509	3.034390	4.751720	4.192630	3.856820	1.506390	2.479720	6.493490	2.945790	5.712520	2.373920	2.172770	2.615280	5.844950	4.969780	1.927150	2.810940	1.865340	4.188850
2.166930	0.592691	1.850980	3.305180	4.373780	5.144850	1.545160	3.541100	2.055770	1.493430	2.559070	1.998370	3.157550	4.866520	5.305230	2.649670	2.247260	3.420010	1.566010	2.384120	3.057600	1.195900	2.420260	3.750750	2.511070	1.799150	2.810800	1.846000	1.606510	2.082530	1.325820	0.779935	3.026770	4.751490	4.186790	3.825500	1.506100	2.477010	6.479040	2.940140	5.703340	2.372170	2.169590	2.615170	5.837790	4.955830	1.925380	2.808250	1.864520	4.186280
2.162410	0.524488	1.847610	3.299490	4.373020	5.142420	1.544410	3.540670	2.049300	1.490140	2.558960	1.992280	3.150770	4.854330	5.304750	2.642100	2.246260	3.419330	1.565390	2.383720	3.054100	1.193510	2.418270	3.743340	2.508600	1.795310	2.808600	1.845870	1.603700	2.077390	1.324780	0.779906	3.022790	4.735830	4.185860	3.814730	1.505350	2.476370	6.471450	2.939390	5.694290	2.370450	2.153840	2.607940	5.836130	4.935630	1.924360	2.804710	1.863510	4.185170
2.161640	0.268319	1.846970	3.298050	4.372520	5.137950	1.544220	3.539160	2.047740	1.489590	2.549520	1.991650	3.143380	4.851300	5.294400	2.640840	2.244220	3.418380	1.549200	2.380890	3.051930	1.193480	2.418170	3.734230	2.508560	1.792450	2.808430	1.844580	1.602680	2.076590	1.323320	0.779337	3.021190	4.712000	4.171230	3.813730	1.503290	2.474310	6.466090	2.935170	5.692960	2.370380	2.150200	2.603950	5.827110	4.931160	1.921590	2.803270	1.862250	4.183380
2.143940	0.648169	1.845530	3.285480	4.369970	5.137110	1.543450	3.535410	2.047300	1.487660	2.540610	1.989100	3.140120	4.851140	5.269480	2.639900	2.237050	3.418220	1.545860	2.380830	3.035700	1.191830	2.417720	3.732970	2.504030	1.786740	2.808250	1.842300	1.594170	2.074530	1.322690	0.778987	3.015780	4.710750	4.164680	3.811340	1.503240	2.472940	6.458330	2.914480	5.690190	2.368570	2.146760	2.598730	5.822480	4.925750	1.921450	2.802500	1.855500	4.179270
2.138670	0.710583	1.845140	3.283790	4.361430	5.120490	1.542610	3.531430	2.043410	1.478210	2.539550	1.988610	3.131190	4.845540	5.258040	2.636790	2.237050	3.418150	1.545540	2.377040	3.016030	1.187990	2.412310	3.729590	2.500360	1.778290	2.802890	1.840590	1.592900	2.068590	1.322380	0.778030	3.014010	4.678680	4.154900	3.798110	1.501090	2.470620	6.456260	2.911130	5.668410	2.361980	2.143510	2.598530	5.812360	4.919310	1.921000	2.793210	1.849410	4.172390
2.137800	0.338921	1.843420	3.281820	4.360460	5.107080	1.540270	3.529090	2.040080	1.477330	2.519200	1.986820	3.122920	4.841080	5.256040	2.628390	2.233420	3.415370	1.542510	2.373640	3.014580	1.186390	2.411520	3.728190	2.492120	1.778280	2.801520	1.839690	1.589770	2.068250	1.322360	0.777991	3.005600	4.656570	4.152830	3.776380	1.500760	2.466700	6.454130	2.910830	5.665140	2.356190	2.140360	2.597110	5.796390	4.908590	1.917770	2.792600	1.845840	4.122710
2.128980	0.388590	1.843200	3.279930	4.354660	5.101400	1.537750	3.527450	2.039970	1.475520	2.519010	1.983180	3.121510	4.840790	5.240330	2.626690	2.227910	3.414880	1.538670	2.369060	3.002600	1.185190	2.407890	3.724880	2.490950	1.777540	2.795260	1.839250	1.589100	2.062590	1.322180	0.777707	3.004650	4.652970	4.145220	3.775160	1.498010	2.462040	6.439670	2.909220	5.664980	2.353720	2.137140	2.596130	5.789070	4.904460	1.914660	2.782660	1.845520	4.115940
2.127170	0.196072	1.840920	3.277260	4.341260	5.101190	1.537080	3.523930	2.039370	1.471600	2.516260	1.982200	3.120950	4.840610	5.230350	2.625640	2.218360	3.407610	1.536430	2.361380	2.999360	1.185190	2.399300	3.724450	2.489390	1.769690	2.791750	1.838970	1.588250	2.062560	1.319740	0.775877	3.000520	4.649330	4.141180	3.766740	1.496240	2.461120	6.417990	2.898600	5.663820	2.350560	2.134710	2.593380	5.787780	4.885510	1.903590	2.780480	1.834840	4.115780
2.123080	1.000170	1.838460	3.268790	4.332390	5.099520	1.532910	3.502620	2.037540	1.468000	2.508140	1.981600	3.116920	4.827490	5.224970	2.624030	2.215250	3.405440	1.536060	2.360000	2.995630	1.182930	2.385260	3.721120	2.489060	1.769420	2.789920	1.832940	1.581330	2.059520	1.315790	0.774050	2.999160	4.646650	4.137250	3.760360	1.494440	2.461110	6.410740	2.889360	5.661170	2.348350	2.130240	2.592380	5.784170	4.872000	1.902900	2.774930	1.834200	4.112070
2.121470	0.171253	1.836030	3.266910	4.330660	5.096060	1.530430	3.496130	2.037170	1.465470	2.492700	1.973270	3.113920	4.819020	5.217730	2.620590	2.211730	3.401560	1.535890	2.358940	2.983020	1.180190	2.379780	3.710570	2.486380	1.767570	2.775880	1.832400	1.580290	2.059480	1.314550	0.772647	2.994330	4.643240	4.129580	3.757940	1.493910	2.457810	6.410560	2.889150	5.660060	2.344660	2.129030	2.592220	5.760490	4.865630	1.899320	2.773890	1.828910	4.110970
2.120200	0.252257	1.832460	3.262670	4.321130	5.090400	1.527270	3.493540	2.035790	1.465320	2.488710	1.970870	3.112510	4.812680	5.214060	2.610040	2.205800	3.394430	1.534500	2.356830	2.975220	1.180060	2.375810	3.691430	2.483590	1.764850	2.773880	1.827440	1.577130	2.057500	1.312290	0.770758	2.994060	4.639190	4.125910	3.757480	1.487630	2.457200	6.396950	2.888960	5.647250	2.342180	2.127050	2.590240	5.757470	4.864550	1.897130	2.773180	1.824520	4.110410
2.117040	0.373885	1.827810	3.256850	4.314400	5.084640	1.525920	3.480050	2.034420	1.462200	2.487200	1.970720	3.104170	4.809300	5.204860	2.601730	2.204090	3.393030	1.534080	2.351430	2.960450	1.179510	2.361440	3.689640	2.481340	1.761630	2.769960	1.824770	1.576000	2.054030	1.308920	0.770633	2.968950	4.624510	4.118010	3.746080	1.482500	2.455830	6.393370	2.888810	5.644190	2.337600	2.126000	2.589970	5.739110	4.861620	1.895280	2.770560	1.820990	4.109430
2.114000	0.168644	1.826190	3.250600	4.312690	5.073800	1.522940	3.475680	2.034280	1.461380	2.486400	1.968760	3.102690	4.804830	5.203130	2.599540	2.203940	3.392860	1.531440	2.349080	2.957710	1.175030	2.361190	3.677150	2.478650	1.760890	2.768830	1.819220	1.573280	2.053940	1.308580	0.770566	2.960030	4.605390	4.113000	3.743060	1.475910	2.455020	6.391920	2.880240	5.641180	2.337420	2.125230	2.588330	5.738650	4.852940	1.894300	2.768400	1.805370	4.109080
2.111620	0.208663	1.823830	3.249320	4.307990	5.073660	1.517700	3.473700	2.030720	1.458110	2.474420	1.968590	3.098780	4.801630	5.202100	2.599000	2.193560	3.376350	1.529610	2.341780	2.957640	1.173660	2.352490	3.671910	2.472700	1.757370	2.756000	1.817510	1.571330	2.052010	1.304870	0.767462	2.953080	4.591540	4.089710	3.731280	1.471740	2.454270	6.391370	2.877190	5.607500	2.335130	2.124990	2.588200	5.733840	4.844360	1.891040	2.768340	1.799590	4.100510
2.101090	0.161803	1.822990	3.244940	4.276380	5.064230	1.516340	3.471950	2.029890	1.457050	2.472080	1.965320	3.098190	4.800150	5.177830	2.591660	2.189970	3.376200	1.525920	2.338100	2.956280	1.173200	2.346850	3.670170	2.470530	1.756980	2.747740	1.816210	1.570990	2.049770	1.304600	0.767050	2.951930	4.589550	4.058840	3.721820	1.468370	2.451530	6.387350	2.875200	5.603280	2.330310	2.124660	2.584950	5.729630	4.840010	1.888950	2.765190	1.796910	4.088900
2.098490	0.265363	1.818110	3.242880	4.252130	5.047970	1.512240	3.457260	2.028770	1.455170	2.468730	1.960480	3.096040	4.794990	5.172200	2.591600	2.185870	3.375040	1.525900	2.338030	2.954960	1.171980	2.346650	3.661240	2.467360	1.748880	2.741730	1.814880	1.566150	2.045030	1.304490	0.765138	2.949530	4.589340	4.057200	3.719780	1.465760	2.447280	6.377520	2.868310	5.602840	2.319370	2.123450	2.583790	5.723920	4.835860	1.884020	2.764870	1.790240	4.084990
2.090870	0.625720	1.816390	3.238330	4.231250	5.040540	1.505340	3.457250	2.025230	1.454430	2.459740	1.957360	3.092730	4.793130	5.165640	2.583760	2.185710	3.367780	1.524440	2.333300	2.951150	1.170860	2.344870	3.652710	2.462110	1.741510	2.736750	1.814270	1.565100	2.034560	1.304230	0.763364	2.942210	4.583590	4.045930	3.718170	1.464240	2.440980	6.353110	2.865110	5.598680	2.317010	2.116140	2.583080	5.684190	4.830400	1.883490	2.760220	1.789270	4.081790
2.090820	0.265639	1.815800	3.237000	4.228450	5.040310	1.505140	3.440810	2.024980	1.451920	2.458290	1.952840	3.086640	4.792220	5.159970	2.583530	2.185090	3.363310	1.523890	2.329760	2.943740	1.170500	2.328680	3.652030	2.462000	1.732400	2.736400	1.812880	1.562180	2.025730	1.299990	0.762221	2.941380	4.583530	4.033520	3.710340	1.455780	2.438730	6.330770	2.851440	5.592870	2.314530	2.113890	2.577060	5.680470	4.826890	1.882130	2.752860	1.789260	4.079610
2.088100	0.556204	1.813580	3.231710	4.225080	5.034810	1.502800	3.427640	2.021220	1.450210	2.455660	1.950810	3.075960	4.787270	5.152550	2.573570	2.181370	3.356340	1.522660	2.329190	2.941120	1.170390	2.308910	3.648920	2.461200	1.731020	2.730250	1.807300	1.561370	2.019660	1.295380	0.761377	2.940040	4.582950	4.032710	3.699100	1.452640	2.433330	6.300570	2.849500	5.590610	2.308590	2.108000	2.575620	5.676470	4.819070	1.879120	2.750450	1.788610	4.066120
2.087600	0.470724	1.810160	3.230870	4.222310	5.032470	1.502160	3.423590	2.016960	1.448090	2.452340	1.943880	3.073590	4.783540	5.151370	2.570800	2.178820	3.348680	1.518870	2.327350	2.941040	1.169760	2.306190	3.643700	2.460820	1.728930	2.726590	1.806860	1.558240	2.015940	1.294860	0.761010	2.929150	4.572830	4.025190	3.695500	1.450670	2.430030	6.295480	2.845280	5.588910	2.300750	2.107820	2.573590	5.664950	4.815720	1.878430	2.750050	1.786970	4.062260
2.085900	0.301543	1.800400	3.230100	4.206840	5.027490	1.497570	3.422910	2.013690	1.445970	2.445180	1.943830	3.072410	4.774100	5.134350	2.569370	2.175860	3.346510	1.517730	2.326000	2.935370	1.168740	2.305460	3.621990	2.455500	1.725190	2.722600	1.804080	1.558200	2.015230	1.294410	0.760723	2.927710	4.571650	4.024420	3.678710	1.448120	2.429420	6.294790	2.840000	5.581110	2.297520	2.107470	2.573330	5.649410	4.784650	1.874100	2.748500	1.783750	4.049240
2.077460	0.367973	1.797640	3.225630	4.202030	5.018960	1.496980	3.422070	2.012540	1.445940	2.442240	1.943350	3.069320	4.770890	5.118860	2.569350	2.168700	3.344790	1.517550	2.325270	2.934580	1.167880	2.304190	3.621510	2.453160	1.724300	2.709680	1.800590	1.557810	2.013980	1.292150	0.760703	2.925220	4.565240	4.022610	3.674680	1.439720	2.425930	6.293770	2.839440	5.574150	2.297260	2.104960	2.572790	5.640400	4.784160	1.872710	2.744090	1.780580	4.038640
2.068450	0.354722	1.795640	3.216850	4.196450	5.018180	1.495900	3.416110	2.012260	1.445240	2.442220	1.942840	3.068160	4.767830	5.108740	2.563420	2.162510	3.343320	1.517330	2.321370	2.932380	1.166900	2.304120	3.617490	2.451580	1.724230	2.709480	1.799520	1.557660	2.013810	1.290180	0.760224	2.906680	4.564930	4.004550	3.666430	1.434770	2.420920	6.272150	2.817890	5.563500	2.290550	2.102620	2.568640	5.627610	4.773970	1.870020	2.743490	1.779200	4.036490
2.065790	0.496772	1.794390	3.216270	4.193300	5.012900	1.493180	3.415690	2.011970	1.445140	2.435910	1.942220	3.063330	4.762720	5.100360	2.560300	2.158550	3.341820	1.513840	2.312870	2.931300	1.165630	2.303750	3.614220	2.447720	1.723370	2.708340	1.798330	1.557190	2.011050	1.290050	0.760212	2.905090	4.555360	3.998670	3.661750	1.433800	2.419350	6.268720	2.816750	5.556710	2.289330	2.101230	2.568440	5.627400	4.771220	1.869020	2.733380	1.779050	4.036430
2.056350	0.408317	1.790740	3.214480	4.192310	5.002060	1.492760	3.415250	2.002470	1.444900	2.432660	1.937490	3.059700	4.761250	5.099510	2.560250	2.143150	3.341180	1.511450	2.306210	2.924940	1.164000	2.301440	3.604190	2.444490	1.723300	2.702650	1.793970	1.554310	2.008720	1.288030	0.757253	2.884800	4.542450	3.979880	3.640530	1.432670	2.417980	6.262150	2.814010	5.551170	2.286950	2.098930	2.561410	5.624470	4.766010	1.866800	2.730220	1.778960	4.032080
2.049330	0.259146	1.788080	3.212450	4.191370	4.990050	1.491420	3.414790	1.996380	1.443080	2.430620	1.937220	3.058410	4.758500	5.091410	2.555390	2.142300	3.333710	1.511210	2.303970	2.920170	1.160680	2.300470	3.603760	2.438900	1.720620	2.702560	1.793920	1.554060	1.997410	1.285310	0.756684	2.879780	4.542070	3.957090	3.639580	1.430570	2.412570	6.259940	2.811820	5.551030	2.286250	2.093530	2.558610	5.623590	4.765530	1.865980	2.722590	1.777490	4.029740
2.038150	0.167828	1.786980	3.207430	4.172460	4.987600	1.488940	3.412280	1.993270	1.439170	2.430200	1.935480	3.039480	4.757690	5.064450	2.553340	2.139900	3.327560	1.506480	2.301800	2.920030	1.160650	2.300080	3.599680	2.438410	1.714490	2.698030	1.792140	1.552760	1.993090	1.285130	0.753719	2.869110	4.540380	3.945030	3.629190	1.430200	2.411200	6.254400	2.801990	5.544460	2.285340	2.091950	2.557420	5.622150	4.759560	1.865720	2.716970	1.776250	4.017870
2.037720	0.308273	1.786660	3.202190	4.170660	4.977290	1.484160	3.412000	1.992540	1.438330	2.427390	1.935220	3.036990	4.756940	5.064260	2.552480	2.137410	3.318290	1.506210	2.297700	2.911250	1.159770	2.294430	3.599290	2.435940	1.712820	2.690660	1.791590	1.550960	1.987520	1.284070	0.753287	2.856960	4.540230	3.944490	3.627200	1.427850	2.407450	6.252930	2.801830	5.541670	2.283060	2.087550	2.547640	5.618910	4.739710	1.862140	2.707630	1.775780	4.001070
2.035270	0.275242	1.782740	3.201970	4.167070	4.974310	1.483050	3.401590	1.987470	1.434580	2.418400	1.926670	3.034120	4.750920	5.062920	2.548700	2.129400	3.314800	1.502550	2.296730	2.901700	1.159690	2.289390	3.595480	2.434000	1.703080	2.682380	1.790410	1.548950	1.984080	1.282960	0.752690	2.856810	4.513310	3.941700	3.609240	1.425660	2.401820	6.247870	2.784800	5.532300	2.280790	2.085400	2.545880	5.615980	4.720640	1.860780	2.707550	1.774740	3.999000
2.031730	0.206564	1.781710	3.199590	4.162090	4.968160	1.481860	3.394940	1.987360	1.432730	2.414110	1.924130	3.030040	4.740100	5.054110	2.548030	2.127610	3.313940	1.499010	2.296050	2.898430	1.158710	2.288640	3.588630	2.425070	1.701170	2.682150	1.790070	1.547520	1.982610	1.280980	0.750497	2.841570	4.512860	3.930790	3.598300	1.425550	2.400190	6.240320	2.781650	5.527310	2.279410	2.085010	2.545770	5.607760	4.717510	1.859130	2.706500	1.772480	3.976620
2.027270	0.431367	1.779740	3.193680	4.156000	4.949230	1.480480	3.389970	1.986890	1.431050	2.413280	1.923750	3.026180	4.734410	5.041560	2.539400	2.111820	3.313170	1.498570	2.294850	2.894760	1.158310	2.283200	3.577160	2.424700	1.699290	2.681480	1.789920	1.547250	1.977580	1.280700	0.750050	2.841310	4.503050	3.924920	3.596240	1.421530	2.388780	6.228930	2.779300	5.521010	2.278250	2.083720	2.544950	5.601950	4.688300	1.857580	2.704800	1.772020	3.974420
2.007490	0.228924	1.777290	3.193220	4.155600	4.945080	1.479820	3.383190	1.983090	1.430460	2.410500	1.923370	3.023280	4.726910	5.040150	2.536960	2.110110	3.309380	1.497070	2.286800	2.890250	1.155450	2.282120	3.569630	2.423810	1.698360	2.676700	1.788940	1.546900	1.976710	1.279720	0.749901	2.840960	4.501360	3.922940	3.591100	1.412010	2.383540	6.223340	2.776270	5.487110	2.276470	2.080910	2.543640	5.601060	4.679030	1.847780	2.702970	1.768970	3.970560
2.007310	0.566528	1.776250	3.191310	4.153700	4.943130	1.479570	3.381790	1.968340	1.426420	2.394660	1.922060	3.022080	4.723100	5.039070	2.529030	2.109530	3.309330	1.495630	2.281410	2.887910	1.154600	2.281920	3.563150	2.417820	1.697370	2.673670	1.788630	1.545480	1.973790	1.278590	0.749880	2.835590	4.492540	3.920140	3.584460	1.408720	2.383330	6.202760	2.773890	5.485480	2.274160	2.078520	2.541640	5.596770	4.662090	1.846980	2.700790	1.767330	3.960130
2.005320	0.362872	1.775440	3.184770	4.151260	4.927860	1.477440	3.376910	1.966080	1.424750	2.393120	1.916310	3.019740	4.721810	5.034180	2.526890	2.108190	3.305420	1.491400	2.273780	2.886330	1.154580	2.274950	3.562660	2.417060	1.695960	2.669370	1.781630	1.544030	1.973710	1.276830	0.749248	2.834810	4.490600	3.914580	3.577260	1.408130	2.382490	6.201910	2.768190	5.477590	2.272780	2.077980	2.540960	5.586870	4.659550	1.846180	2.697850	1.766620	3.958540
2.005180	0.294162	1.775200	3.183540	4.143580	4.904210	1.476850	3.370540	1.964530	1.416770	2.390020	1.915460	3.011660	4.720500	5.033490	2.525190	2.096190	3.302210	1.490910	2.272630	2.884740	1.154540	2.271720	3.561640	2.416370	1.695440	2.668140	1.780800	1.541930	1.973100	1.274580	0.748805	2.824830	4.487860	3.910970	3.568790	1.407960	2.382220	6.199170	2.767260	5.467540	2.267510	2.077470	2.538340	5.586260	4.656940	1.841980	2.693610	1.765890	3.957420
2.001210	0.196535	1.767400	3.182290	4.131930	4.896110	1.470920	3.365760	1.962570	1.415570	2.389650	1.914430	3.004590	4.717810	5.032590	2.524200	2.088380	3.298890	1.489880	2.265170	2.884400	1.154500	2.255080	3.557440	2.409010	1.693720	2.661140	1.778320	1.540320	1.972150	1.274480	0.746999	2.822360	4.479590	3.900430	3.565120	1.405810	2.378530	6.193160	2.762070	5.457190	2.263090	2.076570	2.534490	5.577660	4.640210	1.839360	2.693440	1.764780	3.955880
1.992840	0.775568	1.766980	3.177030	4.130100	4.888750	1.470890	3.356200	1.956920	1.408500	2.387290	1.911420	2.996250	4.714770	5.026360	2.522860	2.086600	3.298520	1.485600	2.259330	2.883660	1.151270	2.254790	3.552230	2.406030	1.693190	2.652620	1.777810	1.540060	1.971900	1.273160	0.746088	2.818070	4.477590	3.900300	3.560690	1.404590	2.377680	6.190770	2.757190	5.455130	2.261000	2.074600	2.533530	5.563820	4.638210	1.838280	2.690000	1.762170	3.946550
1.985470	0.176559	1.764510	3.170970	4.129790	4.884050	1.469080	3.354170	1.956140	1.407970	2.384530	1.906590	2.992340	4.711110	5.023740	2.512860	2.084890	3.296970	1.483740	2.254540	2.880340	1.148820	2.252690	3.546470	2.400070	1.690900	2.650270	1.776790	1.537980	1.967540	1.272950	0.745445	2.813190	4.475550	3.888960	3.559220	1.404550	2.376380	6.185100	2.752000	5.453730	2.256230	2.073960	2.530730	5.563270	4.638110	1.837790	2.685240	1.760640	3.939590
1.979930	0.780000	1.760720	3.165690	4.122570	4.879540	1.467930	3.352250	1.952090	1.406300	2.382000	1.904500	2.990450	4.710690	5.022890	2.509890	2.071360	3.289610	1.482370	2.251640	2.871090	1.148690	2.252120	3.536680	2.396300	1.689760	2.648480	1.776530	1.532870	1.967240	1.271230	0.744265	2.810480	4.452580	3.879940	3.558930	1.401830	2.374170	6.178580	2.750120	5.437770	2.253290	2.065410	2.529950	5.557290	4.636540	1.829110	2.683270	1.760110	3.933810
1.976200	0.228871	1.759020	3.161050	4.121890	4.867900	1.466850	3.351160	1.950010	1.405900	2.381900	1.900090	2.987180	4.710400	5.022550	2.508440	2.064180	3.284060	1.481200	2.251120	2.861790	1.147080	2.251560	3.533650	2.395180	1.688040	2.638790	1.773410	1.530340	1.965520	1.270560	0.742084	2.808520	4.448510	3.871020	3.545460	1.399870	2.372720	6.139980	2.743080	5.428690	2.251810	2.054930	2.526710	5.557140	4.633210	1.820990	2.682980	1.747280	3.927910
1.972790	0.281903	1.757510	3.160560	4.119760	4.867210	1.461480	3.349690	1.948700	1.400620	2.381150	1.897000	2.986280	4.704880	5.021980	2.506300	2.064150	3.283820	1.479310	2.247450	2.861560	1.146700	2.250970	3.530710	2.392580	1.687460	2.638340	1.772710	1.527930	1.965170	1.268450	0.741689	2.806550	4.440570	3.869660	3.538530	1.399020	2.371980	6.137500	2.726920	5.423550	2.239110	2.054770	2.520320	5.549320	4.627960	1.820680	2.679530	1.747070	3.923050
1.972310	0.701136	1.757270	3.134450	4.109080	4.864310	1.461320	3.344780	1.948460	1.397220	2.373790	1.889590	2.984850	4.702190	5.018910	2.496350	2.063440	3.280090	1.476560	2.243310	2.858430	1.145580	2.245010	3.524930	2.390990	1.685150	2.637790	1.770680	1.519110	1.964060	1.268220	0.740873	2.806540	4.436920	3.868410	3.533680	1.394530	2.371330	6.134560	2.726400	5.420130	2.237170	2.043930	2.518570	5.546810	4.625950	1.819500	2.664610	1.746230	3.914340
1.970690	0.254868	1.754910	3.118020	4.100890	4.863200	1.460610	3.340240	1.947220	1.396610	2.369470	1.888470	2.981550	4.697830	5.005770	2.495500	2.062620	3.277260	1.474510	2.241300	2.851000	1.143200	2.241900	3.524300	2.390970	1.681670	2.637360	1.768320	1.517970	1.961650	1.266750	0.740451	2.803220	4.433140	3.857880	3.533400	1.392650	2.370720	6.127240	2.716540	5.419500	2.235250	2.043330	2.518440	5.545190	4.623540	1.817960	2.663790	1.746140	3.913830
1.961820	1.020270	1.753040	3.113850	4.097240	4.859440	1.459070	3.338410	1.939370	1.393110	2.368320	1.883170	2.978180	4.696860	5.002350	2.494540	2.059750	3.270850	1.473770	2.238870	2.848630	1.143100	2.239910	3.519310	2.386130	1.679390	2.635780	1.766900	1.516390	1.960550	1.265430	0.740282	2.791860	4.413460	3.846590	3.520740	1.390330	2.367130	6.116910	2.716180	5.417100	2.231920	2.040260	2.517920	5.536460	4.623340	1.805900	2.657880	1.745410	3.907320
1.960920	0.344698	1.749410	3.113720	4.094530	4.856060	1.455710	3.338250	1.938120	1.391980	2.367210	1.880930	2.976060	4.688420	5.001470	2.493620	2.059610	3.264940	1.472740	2.235400	2.836460	1.143100	2.238780	3.505210	2.384110	1.675090	2.627900	1.764280	1.513110	1.955440	1.263890	0.739780	2.785820	4.413050	3.846270	3.514560	1.389710	2.365780	6.108010	2.711800	5.410960	2.230340	2.037770	2.517170	5.521200	4.616040	1.803790	2.644540	1.743400	3.905960
1.957890	0.268400	1.748860	3.112370	4.088650	4.846870	1.454850	3.338000	1.931910	1.390660	2.364500	1.880160	2.959190	4.679310	4.995740	2.493400	2.058000	3.262590	1.472020	2.234820	2.836030	1.143040	2.237760	3.498760	2.380090	1.674250	2.626030	1.763790	1.511010	1.952750	1.263030	0.739671	2.784220	4.400530	3.843250	3.513080	1.384770	2.362970	6.105670	2.711570	5.366400	2.228380	2.037040	2.512620	5.519250	4.615900	1.801980	2.626460	1.743170	3.905650
1.956090	0.181204	1.747080	3.110530	4.064150	4.844000	1.449020	3.334120	1.927070	1.390510	2.361640	1.878610	2.947550	4.674900	4.989990	2.490670	2.052370	3.259160	1.470400	2.229250	2.830000	1.142010	2.225460	3.495390	2.377190	1.670070	2.622290	1.763540	1.510460	1.952330	1.258170	0.737755	2.779470	4.389640	3.841530	3.512790	1.381980	2.361120	6.084320	2.709800	5.364400	2.225260	2.031630	2.509900	5.511830	4.611870	1.801830	2.623090	1.738950	3.901380
1.949770	0.207621	1.744710	3.106090	4.057440	4.838300	1.446870	3.334050	1.922330	1.389640	2.358830	1.873330	2.946220	4.672410	4.988490	2.489860	2.038330	3.241300	1.468220	2.223600	2.821740	1.141480	2.219410	3.495130	2.374700	1.668550	2.619870	1.763220	1.510260	1.951840	1.256840	0.736383	2.777200	4.389170	3.821080	3.500000	1.378180	2.360170	6.068590	2.704010	5.354690	2.222900	2.029720	2.506630	5.511070	4.603940	1.801130	2.621390	1.738840	3.898250
1.949460	0.392348	1.744050	3.104300	4.047120	4.826980	1.443850	3.332120	1.916510	1.382200	2.354260	1.871560	2.943270	4.669110	4.986650	2.488710	2.037490	3.240670	1.465610	2.215400	2.808640	1.141110	2.213710	3.488060	2.373140	1.662630	2.605690	1.760790	1.509490	1.951680	1.256250	0.736176	2.776590	4.370330	3.820840	3.496080	1.377810	2.359980	6.051090	2.701240	5.339720	2.221810	2.024700	2.505330	5.498200	4.579720	1.797450	2.618510	1.737400	3.897920
1.948260	0.257612	1.743250	3.102170	4.045100	4.826180	1.439440	3.321200	1.915520	1.379540	2.352810	1.868500	2.939350	4.668460	4.984570	2.488480	2.037180	3.235860	1.465230	2.211220	2.804200	1.140730	2.212690	3.482590	2.371520	1.661940	2.603920	1.760530	1.505260	1.950890	1.255060	0.736005	2.765480	4.370080	3.817700	3.491840	1.377040	2.358160	6.044310	2.697170	5.313110	2.221680	2.022810	2.500600	5.496600	4.575460	1.792370	2.615010	1.735110	3.896160
1.938960	0.256713	1.742750	3.099810	4.038340	4.824100	1.439180	3.318620	1.914340	1.379440	2.350430	1.866000	2.935050	4.666250	4.979110	2.480820	2.036490	3.234850	1.462900	2.210920	2.803060	1.139810	2.209650	3.482010	2.371320	1.661760	2.584780	1.760190	1.497120	1.947210	1.254970	0.735373	2.762420	4.366990	3.815210	3.487240	1.375910	2.355760	6.037450	2.687350	5.281050	2.221160	2.021140	2.496350	5.488800	4.570640	1.792080	2.614170	1.733140	3.893340
1.936450	0.178502	1.739330	3.096390	4.033880	4.811260	1.438190	3.318480	1.913710	1.379320	2.347230	1.865520	2.925620	4.663290	4.972430	2.479070	2.036410	3.230570	1.460360	2.210490	2.802380	1.139630	2.207150	3.476410	2.371110	1.656710	2.572360	1.757930	1.495440	1.947170	1.254110	0.733309	2.760400	4.366270	3.806580	3.484930	1.375030	2.349910	6.012600	2.687080	5.278480	2.219120	2.010850	2.496210	5.466170	4.567360	1.788980	2.612760	1.732370	3.889120
1.935390	0.248631	1.738170	3.081430	4.025810	4.791200	1.437580	3.304070	1.912600	1.378980	2.344710	1.864660	2.922460	4.662940	4.971980	2.475810	2.034000	3.227780	1.459020	2.208530	2.800240	1.139530	2.203660	3.473800	2.370950	1.655050	2.566540	1.751230	1.490860	1.944110	1.252970	0.731843	2.759900	4.361130	3.791200	3.480700	1.373870	2.349520	6.000210	2.685090	5.245970	2.214010	2.010510	2.492940	5.455110	4.567090	1.787170	2.611250	1.730270	3.879620
1.935120	0.472379	1.733490	3.077450	4.018260	4.773820	1.437330	3.303420	1.910140	1.377940	2.341860	1.861340	2.907300	4.657100	4.955100	2.469200	2.033420	3.227610	1.458720	2.204560	2.799590	1.139470	2.203150	3.470980	2.368400	1.652550	2.561900	1.750630	1.490010	1.939880	1.250830	0.731646	2.756000	4.358080	3.784770	3.469410	1.373090	2.344150	5.998610	2.674230	5.244290	2.208010	2.006900	2.491520	5.427830	4.556510	1.785170	2.608250	1.727980	3.876790
1.934000	0.250311	1.730810	3.076170	4.016700	4.772750	1.437250	3.302250	1.909190	1.377860	2.339860	1.858760	2.897110	4.649300	4.952120	2.468300	2.033190	3.227570	1.457780	2.189940	2.794910	1.138380	2.201430	3.470480	2.368260	1.645800	2.560600	1.747890	1.488840	1.939510	1.244060	0.731062	2.755220	4.346240	3.784090	3.466810	1.372180	2.342550	5.975080	2.673940	5.237700	2.203430	2.005900	2.487510	5.418370	4.554160	1.784000	2.607550	1.727230	3.862090
1.925020	0.456359	1.729910	3.073380	4.007630	4.771300	1.437240	3.299350	1.908630	1.376910	2.339450	1.858310	2.891810	4.648660	4.950430	2.462160	2.032660	3.226590	1.456980	2.172560	2.793690	1.137420	2.198220	3.465740	2.368250	1.643540	2.560010	1.745960	1.487610	1.936770	1.242740	0.730817	2.732730	4.344550	3.781900	3.461260	1.362880	2.339650	5.961090	2.665510	5.234270	2.195070	2.002830	2.484750	5.403270	4.552980	1.782980	2.604230	1.725000	3.856300
1.924380	0.418864	1.728830	3.071970	4.005950	4.769340	1.436880	3.288150	1.907830	1.375970	2.338900	1.855460	2.884930	4.640150	4.945440	2.461610	2.023740	3.221790	1.454680	2.170290	2.786010	1.135890	2.187780	3.464010	2.368070	1.641040	2.557900	1.744080	1.483410	1.934150	1.242730	0.730339	2.732490	4.342170	3.775440	3.459370	1.362860	2.332070	5.958180	2.663500	5.234250	2.194650	2.002180	2.478680	5.399540	4.546310	1.776040	2.602490	1.724390	3.852250
1.920260	0.545843	1.727810	3.071650	4.004770	4.763200	1.434230	3.278840	1.906340	1.375110	2.336310	1.854210	2.880890	4.629560	4.939070	2.457750	2.016330	3.221640	1.454620	2.161860	2.785570	1.135810	2.184290	3.455420	2.367050	1.641020	2.557610	1.740840	1.482330	1.932940	1.238830	0.729407	2.730380	4.335560	3.769030	3.454690	1.360220	2.331730	5.946190	2.663300	5.213910	2.192530	2.001640	2.477580	5.383380	4.545410	1.775670	2.594470	1.720830	3.851310
1.917390	1.072200	1.722200	3.066120	3.999980	4.755190	1.433290	3.273480	1.901950	1.373820	2.335980	1.853770	2.874290	4.625870	4.936310	2.455300	2.013490	3.215580	1.452910	2.160070	2.784600	1.133040	2.178960	3.444870	2.362310	1.637280	2.548510	1.740470	1.473800	1.931660	1.237660	0.728915	2.729230	4.328680	3.768170	3.448110	1.359540	2.329270	5.940810	2.649610	5.202740	2.190730	1.999480	2.475400	5.356640	4.544070	1.770680	2.585240	1.717140	3.849640
1.915970	0.376196	1.720930	3.065910	3.995490	4.742200	1.431810	3.271980	1.901770	1.370240	2.334450	1.846400	2.871860	4.623520	4.928240	2.454250	2.003190	3.214370	1.451730	2.160020	2.783180	1.132560	2.173860	3.441070	2.360600	1.635450	2.545390	1.740150	1.473140	1.931080	1.232890	0.728820	2.726790	4.326570	3.753160	3.446480	1.357750	2.307950	5.936990	2.636640	5.193060	2.189390	1.999400	2.473430	5.351960	4.539520	1.769900	2.584680	1.701520	3.845850
1.910640	0.702257	1.719940	3.052960	3.988960	4.728580	1.431190	3.271810	1.901450	1.369940	2.326420	1.845120	2.870710	4.623460	4.916130	2.448450	1.988850	3.211080	1.448630	2.155010	2.781930	1.130070	2.173360	3.434300	2.359710	1.634550	2.543100	1.736560	1.471080	1.919960	1.228070	0.728482	2.723680	4.314620	3.751520	3.432100	1.356330	2.295710	5.933990	2.636000	5.183570	2.183900	1.995160	2.469060	5.349630	4.538810	1.761230	2.583540	1.699770	3.845270
1.907330	0.421268	1.719860	3.049720	3.984340	4.727240	1.431170	3.270690	1.899620	1.369730	2.323840	1.844290	2.865930	4.621830	4.896820	2.446020	1.982440	3.211010	1.445900	2.154070	2.780730	1.129520	2.169210	3.432800	2.358540	1.629510	2.540380	1.736100	1.469900	1.916700	1.226770	0.727869	2.717890	4.301580	3.750560	3.431260	1.354740	2.292400	5.899600	2.608000	5.176720	2.179660	1.994210	2.465990	5.345550	4.536680	1.758090	2.579330	1.698820	3.830700
1.906770	0.210279	1.716880	3.048210	3.965090	4.719140	1.430010	3.267440	1.896850	1.366510	2.322730	1.841810	2.864610	4.619720	4.878260	2.441610	1.976760	3.209320	1.444040	2.153930	2.780530	1.128810	2.168790	3.432730	2.358160	1.628870	2.539390	1.735950	1.469170	1.914360	1.226160	0.726149	2.715670	4.284650	3.735530	3.427790	1.348650	2.288430	5.888750	2.607890	5.174030	2.176530	1.991330	2.464130	5.335180	4.523530	1.756890	2.577510	1.697510	3.825790
1.905210	0.248504	1.716030	3.040990	3.956430	4.718920	1.429370	3.254210	1.895120	1.365810	2.320250	1.839800	2.833430	4.608960	4.876360	2.440780	1.964940	3.205050	1.441630	2.152090	2.776940	1.128640	2.161700	3.423350	2.356800	1.628000	2.534360	1.733920	1.467990	1.907180	1.225980	0.724613	2.711640	4.278540	3.727570	3.426280	1.347470	2.286190	5.887350	2.606930	5.155880	2.175090	1.987800	2.463820	5.328810	4.521950	1.754080	2.576110	1.696790	3.824810
1.904580	0.279170	1.715030	3.030120	3.953360	4.716850	1.424940	3.241830	1.890470	1.352130	2.317450	1.837280	2.832960	4.607450	4.874190	2.433060	1.964190	3.201810	1.440320	2.149470	2.776470	1.127730	2.158950	3.418380	2.356160	1.622820	2.532040	1.731840	1.467800	1.904360	1.222760	0.724366	2.704850	4.277720	3.726790	3.419890	1.347170	2.285950	5.881790	2.601300	5.153090	2.162070	1.987720	2.460740	5.319130	4.518850	1.753630	2.567260	1.692970	3.824480
1.904020	0.358928	1.712940	3.016240	3.943950	4.716580	1.423600	3.234260	1.882740	1.351370	2.304320	1.837100	2.832520	4.606420	4.851490	2.433000	1.963620	3.200070	1.436560	2.147390	2.774010	1.125970	2.158220	3.401910	2.355150	1.618340	2.531150	1.731400	1.466130	1.903190	1.222530	0.722837	2.693230	4.272330	3.725950	3.418330	1.346470	2.285030	5.868910	2.591240	5.152860	2.161580	1.986640	2.460520	5.315060	4.500370	1.748470	2.564980	1.691940	3.816340
1.900630	0.450906	1.711710	3.012920	3.941800	4.715170	1.422510	3.233690	1.882390	1.351020	2.301500	1.836140	2.830930	4.605570	4.848960	2.430360	1.961530	3.195880	1.435800	2.145590	2.773910	1.125300	2.153820	3.398610	2.347710	1.618150	2.523680	1.727310	1.463580	1.895680	1.221930	0.722415	2.681900	4.268000	3.724450	3.414770	1.346400	2.280280	5.868120	2.587410	5.149180	2.161440	1.982230	2.458390	5.310600	4.499570	1.746130	2.564460	1.691740	3.815570
1.900000	0.295874	1.707900	3.009650	3.935930	4.709840	1.421960	3.232840	1.880790	1.347290	2.296050	1.829700	2.824530	4.603170	4.848380	2.429870	1.958190	3.175980	1.434810	2.139330	2.773290	1.123870	2.150380	3.393450	2.342530	1.617270	2.515860	1.727250	1.463560	1.895340	1.217370	0.720631	2.679560	4.266110	3.717510	3.410190	1.342820	2.278830	5.865290	2.581270	5.145300	2.160580	1.976470	2.445770	5.306570	4.498370	1.744400	2.547460	1.691290	3.807070
1.899370	0.232695	1.707480	3.007790	3.927020	4.696530	1.421820	3.232350	1.878310	1.347070	2.294720	1.828330	2.823930	4.597090	4.841360	2.427080	1.955000	3.175510	1.433740	2.136270	2.772700	1.122140	2.148170	3.388440	2.340980	1.615110	2.514010	1.726540	1.461570	1.895040	1.215610	0.720620	2.676500	4.263680	3.717280	3.409030	1.339400	2.278160	5.860890	2.575890	5.140870	2.159940	1.975020	2.433910	5.303450	4.498260	1.737740	2.545370	1.690990	3.802640
1.889660	0.315658	1.705610	3.001950	3.926680	4.679030	1.421280	3.222960	1.873470	1.343090	2.293110	1.825770	2.815230	4.584340	4.830220	2.423480	1.953740	3.169380	1.433610	2.127090	2.769910	1.120470	2.145180	3.386390	2.340380	1.614090	2.513710	1.723990	1.456700	1.892390	1.214520	0.720396	2.672730	4.257560	3.716380	3.399830	1.336510	2.277440	5.859570	2.574560	5.140090	2.154070	1.974590	2.418080	5.295610	4.496360	1.735340	2.536530	1.686480	3.794850
1.888830	0.622102	1.705020	2.999150	3.919870	4.675110	1.420640	3.219900	1.869820	1.341850	2.288770	1.824000	2.813960	4.582730	4.826330	2.420710	1.953670	3.167110	1.430290	2.124380	2.769710	1.118420	2.140320	3.384520	2.336670	1.612800	2.513190	1.720740	1.452590	1.892330	1.212220	0.719481	2.666070	4.251210	3.709030	3.397330	1.333680	2.274780	5.841540	2.566130	5.139170	2.149380	1.973270	2.417890	5.283350	4.488290	1.733810	2.536230	1.685460	3.788730
1.883400	0.196963	1.703750	2.998970	3.917550	4.668220	1.419840	3.215790	1.869310	1.341760	2.288340	1.821420	2.810750	4.555880	4.808380	2.418820	1.953210	3.162190	1.428940	2.121650	2.755960	1.117730	2.139790	3.382510	2.323920	1.601270	2.507920	1.719590	1.452400	1.889710	1.211840	0.719462	2.663090	4.248570	3.699750	3.395830	1.332730	2.272780	5.839270	2.559210	5.120710	2.149170	1.971760	2.416810	5.270480	4.484940	1.728140	2.533570	1.685290	3.785260
1.883090	0.701582	1.700550	2.993760	3.914270	4.667390	1.415700	3.206490	1.868150	1.338160	2.287130	1.819630	2.805370	4.540670	4.802230	2.416400	1.944450	3.160890	1.428280	2.109160	2.747820	1.116540	2.137370	3.381070	2.318930	1.600000	2.506590	1.715250	1.452180	1.882880	1.211750	0.717978	2.662750	4.246190	3.698180	3.392560	1.332230	2.271860	5.838520	2.551620	5.112360	2.141040	1.968130	2.411280	5.268780	4.480230	1.727620	2.527670	1.677360	3.783380
1.882000	0.194008	1.700400	2.992560	3.906390	4.664730	1.413400	3.205020	1.867580	1.337950	2.286520	1.818080	2.803940	4.538490	4.799430	2.410970	1.942130	3.154720	1.427720	2.106260	2.740790	1.115290	2.131240	3.381030	2.310150	1.598880	2.505370	1.714970	1.450730	1.877750	1.211520	0.717533	2.652810	4.243610	3.693820	3.392300	1.328930	2.266820	5.807760	2.547920	5.107340	2.138720	1.966850	2.411280	5.263710	4.480080	1.726650	2.527450	1.676190	3.783330
1.881280	0.260150	1.697160	2.987020	3.903530	4.663500	1.413130	3.204840	1.863410	1.337600	2.286430	1.815880	2.796030	4.527970	4.787530	2.409980	1.940360	3.153470	1.426000	2.104400	2.739300	1.114910	2.129520	3.378170	2.309470	1.598540	2.494780	1.710970	1.449600	1.877250	1.210670	0.717039	2.647260	4.233310	3.686380	3.389760	1.327790	2.265120	5.799450	2.547600	5.097640	2.133390	1.965650	2.408460	5.244150	4.471940	1.725640	2.526590	1.669890	3.760550
1.879540	0.778693	1.693440	2.986820	3.902340	4.654530	1.412430	3.204180	1.858260	1.336070	2.286210	1.811580	2.785390	4.526570	4.779970	2.409270	1.939390	3.147450	1.421020	2.099130	2.737450	1.114720	2.122150	3.377300	2.308960	1.597090	2.493440	1.709680	1.447470	1.875190	1.210530	0.715280	2.638670	4.226700	3.684530	3.387160	1.325070	2.262320	5.788660	2.541620	5.096480	2.131890	1.961030	2.407960	5.237770	4.456630	1.724800	2.508790	1.668620	3.755110
1.877600	0.352064	1.690700	2.978200	3.899180	4.644850	1.411810	3.203920	1.854830	1.333400	2.285560	1.808310	2.780190	4.521890	4.772060	2.408080	1.936230	3.142780	1.420660	2.092870	2.736650	1.114570	2.114110	3.375490	2.308810	1.596990	2.490560	1.709430	1.447250	1.872110	1.208500	0.714839	2.638040	4.224370	3.683610	3.380820	1.322040	2.256260	5.776170	2.539700	5.090610	2.131260	1.960900	2.407740	5.231010	4.447360	1.716800	2.506250	1.666200	3.754870
1.870770	0.216513	1.688000	2.976830	3.897700	4.640410	1.410490	3.200810	1.854640	1.333260	2.283170	1.807210	2.777610	4.521840	4.768350	2.406660	1.934490	3.142430	1.420470	2.087810	2.734740	1.113900	2.113610	3.374700	2.307390	1.595460	2.478480	1.709200	1.446120	1.871880	1.208280	0.714533	2.634040	4.223550	3.673520	3.372970	1.321650	2.255140	5.738680	2.538370	5.079960	2.130690	1.955210	2.401610	5.226650	4.447220	1.711690	2.504230	1.663590	3.754250
1.867120	0.392967	1.687990	2.971090	3.896380	4.639680	1.410380	3.200770	1.852610	1.331120	2.282230	1.806680	2.776810	4.509700	4.766520	2.400960	1.933600	3.142190	1.419110	2.079750	2.734240	1.112540	2.108500	3.370870	2.306210	1.593940	2.478100	1.706120	1.443880	1.870690	1.207130	0.713856	2.625470	4.218750	3.652360	3.369480	1.318950	2.254020	5.737490	2.535110	5.076600	2.130410	1.955010	2.401300	5.217510	4.442930	1.711120	2.503560	1.663030	3.753540
1.866880	0.347744	1.687360	2.966500	3.894110	4.635710	1.409970	3.196630	1.852150	1.330800	2.277060	1.803580	2.775660	4.502230	4.761020	2.400200	1.930290	3.140580	1.417060	2.074530	2.731580	1.110450	2.106940	3.370210	2.306190	1.592400	2.475400	1.705920	1.441610	1.869900	1.207020	0.713655	2.624490	4.204270	3.643940	3.367860	1.315570	2.252330	5.732910	2.533160	5.069810	2.125770	1.954890	2.399290	5.208090	4.439530	1.702470	2.497260	1.662930	3.743730
1.863780	0.334900	1.686910	2.958440	3.890440	4.635290	1.409310	3.193480	1.849240	1.330570	2.276860	1.799720	2.771380	4.500420	4.759250	2.399130	1.927140	3.134310	1.415810	2.072980	2.730670	1.110220	2.105610	3.369220	2.304610	1.590900	2.475070	1.704850	1.440830	1.866680	1.206410	0.713643	2.624280	4.202050	3.640730	3.367510	1.313910	2.245540	5.731170	2.532120	5.033770	2.124090	1.954610	2.396100	5.179180	4.438070	1.698500	2.496910	1.657930	3.741460
1.861190	0.716653	1.685200	2.951100	3.887630	4.626220	1.408160	3.191610	1.849240	1.328640	2.276110	1.795750	2.756400	4.499720	4.751740	2.397420	1.920250	3.134070	1.415780	2.071480	2.728690	1.110140	2.093660	3.366420	2.297790	1.589170	2.472150	1.702920	1.440380	1.862920	1.204970	0.712689	2.617570	4.201890	3.634370	3.365980	1.312780	2.245110	5.728830	2.529500	5.026650	2.123890	1.950920	2.392250	5.176970	4.435920	1.688790	2.495440	1.657530	3.741050
1.860440	0.910253	1.683210	2.948830	3.883980	4.625040	1.401440	3.191500	1.848340	1.328250	2.274380	1.794290	2.752350	4.497550	4.747800	2.397410	1.919500	3.133860	1.409430	2.069550	2.726370	1.109510	2.087020	3.365320	2.297460	1.585020	2.470930	1.702570	1.440190	1.862620	1.196750	0.711418	2.615550	4.199280	3.630940	3.352990	1.308110	2.243080	5.728740	2.528700	5.017250	2.123010	1.949320	2.391300	5.176250	4.432520	1.683300	2.491670	1.656110	3.737720
1.859350	0.239268	1.680640	2.933170	3.883230	4.622400	1.400310	3.190320	1.848130	1.328130	2.274340	1.786920	2.751040	4.496870	4.743610	2.396350	1.918250	3.126040	1.409340	2.069060	2.725730	1.109210	2.079080	3.362560	2.294660	1.584170	2.468650	1.701670	1.438440	1.862560	1.195230	0.711060	2.614470	4.176670	3.625210	3.348830	1.306990	2.235980	5.720140	2.527980	5.013990	2.121840	1.948070	2.389970	5.167030	4.408670	1.679450	2.490800	1.654380	3.736670
1.853570	0.188702	1.678450	2.931460	3.880220	4.620000	1.400050	3.186340	1.847910	1.327860	2.272790	1.784210	2.746450	4.493290	4.743570	2.393690	1.915880	3.125950	1.408830	2.063010	2.722160	1.106280	2.069030	3.355320	2.292410	1.582660	2.462520	1.701410	1.437670	1.858390	1.189570	0.706842	2.599950	4.164820	3.621410	3.347590	1.306530	2.235230	5.710110	2.524260	5.008950	2.121090	1.945070	2.385700	5.161100	4.407370	1.677090	2.487450	1.652280	3.724450
1.851550	0.570153	1.677570	2.922690	3.876690	4.619640	1.397010	3.182460	1.847730	1.326340	2.272330	1.782990	2.743180	4.492360	4.741880	2.391420	1.915130	3.125730	1.405170	2.057670	2.719570	1.105700	2.064400	3.351760	2.288930	1.582650	2.461340	1.700490	1.436480	1.857920	1.189100	0.706190	2.596810	4.163110	3.617200	3.339830	1.306200	2.234460	5.704740	2.524220	4.991550	2.111430	1.941610	2.384360	5.157030	4.406830	1.667890	2.470180	1.649360	3.709330
1.851270	0.445875	1.675880	2.915960	3.874330	4.617950	1.394010	3.179360	1.843270	1.324930	2.267910	1.782120	2.734380	4.491030	4.738210	2.389600	1.910740	3.124940	1.404300	2.056110	2.718510	1.105220	2.063250	3.350850	2.288720	1.580710	2.460860	1.700010	1.435000	1.857550	1.189010	0.705585	2.592840	4.162890	3.601080	3.332340	1.303780	2.231790	5.672340	2.524130	4.986870	2.111080	1.941250	2.378420	5.155650	4.400440	1.666130	2.469800	1.647430	3.707310
1.851150	0.228654	1.674170	2.911000	3.869970	4.607170	1.393790	3.167590	1.842860	1.324530	2.265520	1.781590	2.723850	4.487780	4.733190	2.389190	1.908900	3.122170	1.402170	2.052500	2.714830	1.100110	2.052910	3.347410	2.267370	1.579770	2.460760	1.699890	1.434900	1.855520	1.188810	0.705453	2.590840	4.139050	3.601020	3.331070	1.300040	2.225410	5.671390	2.519750	4.983780	2.110610	1.939850	2.378020	5.151260	4.385440	1.664380	2.466130	1.645660	3.699440
1.848230	0.225215	1.672080	2.910700	3.850100	4.602300	1.391760	3.166210	1.841370	1.322960	2.264970	1.780730	2.716540	4.462600	4.731380	2.385440	1.907270	3.120110	1.398040	2.049830	2.712770	1.099660	2.052720	3.345880	2.265840	1.579190	2.459690	1.694420	1.434650	1.855320	1.188800	0.704772	2.578710	4.136530	3.594330	3.317540	1.299750	2.213060	5.669580	2.515380	4.980320	2.102910	1.939350	2.374360	5.150170	4.378760	1.664310	2.464990	1.642500	3.694300
1.845320	0.172357	1.668250	2.909230	3.845320	4.601820	1.391520	3.159980	1.840480	1.322600	2.259960	1.780100	2.715560	4.461470	4.724420	2.384490	1.902190	3.119990	1.397770	2.049120	2.711800	1.096310	2.051280	3.332490	2.264750	1.576040	2.457780	1.691600	1.433750	1.853470	1.187720	0.704678	2.570800	4.135510	3.592360	3.308190	1.297540	2.211760	5.652780	2.511890	4.976210	2.102690	1.938870	2.371380	5.142620	4.377060	1.662690	2.463680	1.641950	3.693940
1.834990	0.306930	1.667300	2.909090	3.839810	4.597430	1.391270	3.154220	1.839810	1.321460	2.259030	1.778880	2.711890	4.461160	4.700960	2.382320	1.898660	3.119980	1.397670	2.048230	2.702340	1.096210	2.048650	3.329480	2.261220	1.568970	2.452570	1.690710	1.430380	1.852600	1.183000	0.704297	2.570410	4.122800	3.582870	3.301500	1.294480	2.205590	5.625700	2.504070	4.975770	2.097450	1.933270	2.371230	5.142510	4.365420	1.662560	2.458620	1.633040	3.693550
1.832910	0.211373	1.666770	2.906420	3.835430	4.591620	1.390410	3.149470	1.839150	1.320380	2.256720	1.777360	2.711830	4.460050	4.696980	2.378180	1.896380	3.118820	1.396570	2.046860	2.701190	1.095470	2.044610	3.323840	2.258180	1.566460	2.440950	1.688640	1.429770	1.850180	1.178220	0.703213	2.567140	4.119460	3.579950	3.290230	1.293720	2.198940	5.625530	2.493290	4.970420	2.095470	1.931800	2.370940	5.136270	4.363150	1.662060	2.456800	1.632260	3.691370
1.831740	0.366179	1.666590	2.903690	3.831530	4.585540	1.389160	3.148600	1.833440	1.320270	2.248760	1.776710	2.707100	4.454080	4.695590	2.377980	1.894290	3.115550	1.396050	2.043580	2.700510	1.094200	2.043100	3.317810	2.257740	1.563520	2.438780	1.686290	1.429650	1.847660	1.177910	0.702883	2.566130	4.104260	3.562940	3.280850	1.290140	2.198180	5.623190	2.492290	4.960150	2.095440	1.928720	2.369460	5.133360	4.358380	1.660730	2.455160	1.630800	3.688460
1.828720	0.250068	1.663790	2.899340	3.829070	4.579570	1.388780	3.147140	1.825670	1.319450	2.247880	1.776410	2.701850	4.449440	4.677680	2.377120	1.891040	3.115530	1.395460	2.038760	2.699340	1.092400	2.028180	3.311040	2.257190	1.562560	2.436150	1.681540	1.429420	1.845770	1.177550	0.701515	2.564640	4.101380	3.559640	3.280820	1.288480	2.190500	5.603970	2.487150	4.959830	2.093610	1.926100	2.369270	5.106700	4.352770	1.657450	2.453130	1.630410	3.678820
1.826390	0.374788	1.662040	2.889380	3.828210	4.573960	1.388680	3.146360	1.824160	1.319010	2.240860	1.776080	2.698430	4.427350	4.669560	2.375950	1.889780	3.109470	1.392930	2.034260	2.697980	1.092150	2.024790	3.303250	2.254130	1.555110	2.434900	1.680150	1.427660	1.843870	1.173700	0.701209	2.555950	4.092160	3.552370	3.279580	1.281670	2.190320	5.601950	2.486280	4.954320	2.092490	1.924040	2.368940	5.101660	4.349710	1.654380	2.452820	1.627770	3.658400
1.825620	0.541534	1.660160	2.889160	3.822000	4.572970	1.388150	3.144700	1.821440	1.317510	2.240300	1.775170	2.695550	4.417540	4.668940	2.372490	1.889710	3.109310	1.390360	2.033270	2.696410	1.091700	2.023550	3.302910	2.249620	1.554720	2.430020	1.679910	1.425900	1.842890	1.170930	0.701190	2.553470	4.087220	3.548740	3.274040	1.280410	2.187950	5.598530	2.476430	4.943190	2.088110	1.922670	2.367790	5.096770	4.346510	1.650320	2.451290	1.625440	3.653110
1.824030	0.211107	1.658240	2.884240	3.821240	4.572880	1.387640	3.143040	1.817660	1.312480	2.239990	1.774970	2.692250	4.407210	4.663830	2.368760	1.888390	3.106350	1.389930	2.032940	2.692860	1.088450	2.022840	3.301390	2.248830	1.553510	2.428340	1.679450	1.425130	1.841120	1.168480	0.698879	2.550360	4.081910	3.545660	3.273720	1.276830	2.185810	5.597300	2.471320	4.928390	2.084980	1.921620	2.366090	5.096510	4.339200	1.645950	2.448670	1.619350	3.652230
1.822120	0.393187	1.657280	2.882790	3.819430	4.572880	1.385880	3.140550	1.815780	1.310050	2.239090	1.773020	2.676310	4.391700	4.663070	2.367370	1.887810	3.104070	1.388230	2.032250	2.688870	1.086930	2.019770	3.300130	2.242230	1.552100	2.425520	1.679350	1.414770	1.840890	1.167710	0.697902	2.538220	4.070300	3.539620	3.268730	1.275560	2.184910	5.593130	2.466240	4.924030	2.084670	1.915830	2.359460	5.095890	4.338320	1.643320	2.442460	1.619010	3.651280
1.815310	0.213963	1.657260	2.874040	3.812710	4.566690	1.383940	3.130280	1.814490	1.309830	2.237040	1.772890	2.673990	4.387990	4.661500	2.367360	1.879950	3.103310	1.387560	2.027730	2.680450	1.086600	2.018050	3.299110	2.241810	1.549340	2.424590	1.678520	1.414210	1.840820	1.167110	0.697779	2.536740	4.055570	3.537490	3.268390	1.275390	2.184470	5.586920	2.457130	4.918920	2.082220	1.914180	2.357620	5.093360	4.334270	1.639430	2.440800	1.617270	3.651260
1.814650	0.266443	1.656720	2.873320	3.811100	4.566320	1.382450	3.129250	1.807750	1.309400	2.234430	1.771280	2.667410	4.370730	4.655450	2.365310	1.878130	3.102370	1.385760	2.021760	2.679280	1.085900	2.015770	3.296050	2.238890	1.546300	2.417600	1.675550	1.413870	1.840780	1.163740	0.697344	2.530960	4.045600	3.535770	3.264920	1.274560	2.182290	5.581040	2.449110	4.910130	2.081760	1.911420	2.354960	5.088350	4.333140	1.633740	2.440170	1.612490	3.637830
1.812040	0.169727	1.656570	2.870480	3.796130	4.562070	1.381600	3.127020	1.806900	1.302630	2.232180	1.771250	2.665700	4.365310	4.654280	2.364910	1.877850	3.102260	1.382890	2.021650	2.676800	1.085070	2.015760	3.293650	2.236250	1.542930	2.408980	1.674170	1.413440	1.837800	1.163690	0.695932	2.529950	4.044180	3.525930	3.253440	1.270890	2.181150	5.566920	2.444210	4.898550	2.080020	1.909190	2.354390	5.087670	4.329910	1.630510	2.439060	1.611920	3.637440
1.811150	0.372858	1.655950	2.868900	3.792410	4.558970	1.379760	3.125980	1.805560	1.300000	2.230420	1.767970	2.656640	4.364040	4.646840	2.363700	1.875940	3.101580	1.379250	2.021350	2.676650	1.084030	2.015470	3.286360	2.233560	1.539260	2.404670	1.672990	1.413230	1.837520	1.161020	0.695472	2.528170	4.035510	3.524160	3.239360	1.269520	2.179720	5.561170	2.442250	4.892150	2.078470	1.906660	2.352430	5.083890	4.323560	1.629600	2.433300	1.611530	3.633750
1.802920	0.424942	1.655750	2.866910	3.781820	4.557180	1.379200	3.124490	1.803400	1.299670	2.230020	1.767460	2.655600	4.359270	4.639280	2.359400	1.873920	3.088770	1.379020	2.017300	2.676330	1.083830	2.009450	3.283900	2.231780	1.538160	2.399760	1.669110	1.411530	1.834140	1.159740	0.695462	2.525350	4.030110	3.506440	3.235930	1.267640	2.178130	5.560930	2.441730	4.891310	2.078200	1.905500	2.350290	5.072670	4.322910	1.628160	2.433240	1.609900	3.633700
1.802750	0.237570	1.654060	2.864700	3.779380	4.551070	1.378660	3.111500	1.802150	1.296560	2.228450	1.767300	2.653270	4.345560	4.635240	2.357050	1.873070	3.088180	1.378290	2.016220	2.675470	1.082970	2.009110	3.267890	2.228520	1.538160	2.399730	1.668190	1.410040	1.833950	1.159500	0.694767	2.525060	4.028010	3.501130	3.230920	1.264210	2.174430	5.560060	2.441540	4.886680	2.076160	1.894040	2.348800	5.064650	4.321260	1.627890	2.426080	1.608820	3.633220
1.800650	0.457024	1.653870	2.864330	3.773710	4.549220	1.377590	3.107440	1.800210	1.294350	2.224260	1.765750	2.646770	4.341750	4.632340	2.356870	1.872800	3.086640	1.376990	2.015090	2.670890	1.081160	2.008740	3.267310	2.227350	1.533570	2.399190	1.667350	1.408720	1.831030	1.155900	0.694116	2.521680	4.022420	3.495940	3.230650	1.262430	2.172630	5.558190	2.433670	4.880340	2.073430	1.892280	2.348040	5.055190	4.319400	1.627650	2.420240	1.606190	3.632530
1.797550	0.509991	1.650920	2.861240	3.773420	4.548520	1.376190	3.105190	1.797700	1.292770	2.216780	1.765290	2.643960	4.340530	4.615810	2.355300	1.872640	3.084900	1.375670	2.014990	2.669780	1.076740	1.997720	3.258880	2.225710	1.526790	2.391930	1.663370	1.408120	1.830170	1.155580	0.693726	2.511380	4.002600	3.489560	3.229430	1.258280	2.170900	5.542300	2.431900	4.878170	2.066920	1.891650	2.344490	5.053000	4.313370	1.626210	2.419240	1.603780	3.628400
1.796670	0.679835	1.650400	2.843430	3.767070	4.547520	1.375770	3.105000	1.794770	1.291780	2.215350	1.762380	2.643890	4.326260	4.615660	2.354110	1.869810	3.084300	1.375200	2.014230	2.663810	1.076450	1.995860	3.255300	2.222400	1.525420	2.384830	1.662760	1.406520	1.828030	1.155100	0.692522	2.505720	4.002490	3.470800	3.224040	1.257340	2.170550	5.537520	2.428970	4.873310	2.063520	1.891630	2.342060	5.041650	4.309990	1.625720	2.410350	1.603230	3.622000
1.788800	0.487697	1.645500	2.843420	3.763810	4.542660	1.375230	3.103670	1.794620	1.291330	2.215330	1.759060	2.642400	4.321930	4.612280	2.353940	1.867320	3.074130	1.375150	2.011250	2.657990	1.076100	1.993930	3.245330	2.217860	1.525360	2.384150	1.662690	1.405210	1.827100	1.154140	0.692088	2.503840	4.002200	3.469530	3.217660	1.255710	2.169310	5.537180	2.428870	4.871530	2.054610	1.880720	2.322630	5.027610	4.309280	1.624340	2.406170	1.601590	3.619240
1.783420	0.332445	1.644570	2.842580	3.762310	4.541410	1.372100	3.100370	1.793590	1.290960	2.214010	1.757590	2.639050	4.313480	4.610800	2.350280	1.866360	3.069960	1.368380	2.009340	2.653440	1.075280	1.991870	3.244360	2.216950	1.524590	2.380110	1.656200	1.401460	1.823980	1.153310	0.691144	2.502540	3.998870	3.467260	3.209110	1.255110	2.165440	5.532580	2.427420	4.871080	2.053960	1.879130	2.318690	5.024060	4.289170	1.623630	2.404600	1.600930	3.615350
1.783180	0.786293	1.644300	2.839560	3.754020	4.539210	1.369360	3.097740	1.793520	1.289520	2.213190	1.755260	2.638950	4.312480	4.605170	2.344710	1.866200	3.067950	1.368020	2.008880	2.648880	1.071800	1.991610	3.231130	2.215820	1.524460	2.378840	1.655260	1.398410	1.820670	1.151910	0.690644	2.501980	3.994660	3.466000	3.205380	1.254410	2.164430	5.532360	2.424100	4.869840	2.053440	1.875610	2.316960	5.016260	4.276540	1.622360	2.404260	1.598450	3.601280
1.783070	0.536232	1.639670	2.837120	3.736950	4.533510	1.368060	3.096720	1.790610	1.287600	2.212360	1.754600	2.638890	4.310460	4.598480	2.341480	1.863360	3.067700	1.366480	2.003160	2.641070	1.071040	1.988190	3.230530	2.215250	1.523970	2.378630	1.653250	1.397390	1.819830	1.150210	0.689663	2.497210	3.986160	3.461940	3.202170	1.251030	2.163260	5.510880	2.411520	4.847740	2.052220	1.875190	2.310590	5.012830	4.266450	1.621040	2.401010	1.596000	3.597170
1.779060	0.505630	1.639280	2.834720	3.736320	4.531670	1.364570	3.092370	1.788410	1.286800	2.210810	1.748350	2.637140	4.300400	4.593820	2.340220	1.862690	3.061960	1.365900	1.999220	2.615160	1.070690	1.984970	3.228540	2.210930	1.523550	2.378370	1.650150	1.397190	1.819400	1.149070	0.688362	2.496710	3.979490	3.458000	3.198890	1.246800	2.163200	5.505670	2.410410	4.839130	2.051040	1.872590	2.306210	5.003590	4.256650	1.620270	2.400000	1.593770	3.587710
1.776050	0.224538	1.638760	2.833030	3.732140	4.525980	1.363010	3.091660	1.782190	1.286260	2.210300	1.748170	2.628500	4.296620	4.592620	2.339160	1.859930	3.052160	1.365530	1.998170	2.613200	1.070140	1.982240	3.225470	2.208650	1.522110	2.374510	1.648800	1.394600	1.817560	1.143450	0.688157	2.484870	3.977750	3.454450	3.194040	1.246600	2.162110	5.503200	2.410020	4.835620	2.050280	1.872390	2.305320	5.002320	4.254330	1.617630	2.399880	1.591170	3.576770
1.775790	0.658412	1.637620	2.826880	3.729750	4.525740	1.359520	3.088790	1.778760	1.283340	2.209240	1.748110	2.607130	4.296500	4.592520	2.335360	1.851950	3.049730	1.364770	1.998160	2.601850	1.069300	1.979560	3.221490	2.208170	1.520120	2.372490	1.647810	1.394490	1.816970	1.140940	0.687318	2.477860	3.973800	3.447290	3.190990	1.246060	2.159260	5.500770	2.409400	4.830910	2.043490	1.865020	2.302460	4.999260	4.253810	1.614850	2.399260	1.586010	3.566850
1.773200	1.033500	1.636880	2.800360	3.721890	4.524720	1.356220	3.084460	1.778650	1.281200	2.209130	1.747240	2.606030	4.285690	4.590990	2.331120	1.846010	3.044160	1.364230	1.993050	2.599340	1.067830	1.978550	3.208400	2.204840	1.519170	2.371740	1.647520	1.391290	1.814230	1.140800	0.685779	2.476080	3.970130	3.437880	3.189390	1.240370	2.148970	5.485540	2.397450	4.821520	2.038410	1.862780	2.301270	4.998060	4.252500	1.611560	2.398800	1.585550	3.566760
1.765730	0.350791	1.635380	2.791900	3.706850	4.523650	1.354640	3.081780	1.776640	1.279480	2.208300	1.746530	2.606000	4.284770	4.589060	2.328710	1.839560	3.041260	1.361640	1.993020	2.595540	1.067290	1.977710	3.202180	2.202970	1.517760	2.365960	1.647120	1.388770	1.805260	1.139650	0.685524	2.470180	3.966250	3.434760	3.178200	1.240040	2.148810	5.457960	2.389010	4.820440	2.033770	1.862740	2.297880	4.997680	4.251500	1.607830	2.397390	1.582450	3.558220
1.764050	0.322524	1.635170	2.788780	3.701110	4.505330	1.354350	3.079680	1.776270	1.279480	2.204910	1.745190	2.604060	4.268490	4.579770	2.320570	1.837950	3.035250	1.356000	1.990660	2.585230	1.064890	1.975420	3.201770	2.202890	1.517460	2.363220	1.646280	1.388210	1.804710	1.139610	0.685233	2.465120	3.962850	3.432880	3.178030	1.239690	2.142160	5.448130	2.388050	4.811050	2.032070	1.861690	2.293840	4.991280	4.250040	1.605800	2.391820	1.579300	3.556820
1.758750	0.277592	1.633490	2.787330	3.694600	4.497260	1.352540	3.077350	1.776070	1.278510	2.204230	1.744950	2.602220	4.259170	4.574070	2.320000	1.836400	3.033300	1.355920	1.988390	2.584870	1.064640	1.970790	3.195570	2.201080	1.515600	2.362860	1.644180	1.387080	1.802600	1.137890	0.684721	2.454170	3.957100	3.424430	3.165290	1.238310	2.139090	5.438200	2.384460	4.804410	2.030160	1.858530	2.289040	4.990830	4.239840	1.604150	2.389910	1.579040	3.553590
1.752180	0.560541	1.632510	2.786560	3.692760	4.495130	1.352420	3.069170	1.775490	1.277780	2.203640	1.738830	2.601950	4.258080	4.573650	2.319940	1.836120	3.031600	1.355450	1.985430	2.583090	1.064490	1.970100	3.194370	2.199740	1.515560	2.361530	1.644110	1.387050	1.801270	1.135480	0.683707	2.449310	3.938590	3.420180	3.163970	1.234170	2.137320	5.436690	2.379120	4.793720	2.028340	1.857530	2.282300	4.985240	4.239560	1.604060	2.389850	1.577330	3.549380
1.750860	0.417475	1.631480	2.783810	3.689820	4.480840	1.351830	3.062360	1.773120	1.277340	2.202490	1.738290	2.601680	4.251590	4.571800	2.317480	1.832330	3.031380	1.354340	1.983290	2.582410	1.063150	1.969510	3.184960	2.199580	1.513930	2.356750	1.642930	1.386040	1.799650	1.135280	0.683554	2.446440	3.929580	3.413570	3.159450	1.233500	2.136820	5.429080	2.377670	4.786460	2.026910	1.856550	2.280840	4.980130	4.227360	1.601970	2.385220	1.576530	3.547950
1.750780	0.650830	1.630010	2.782190	3.685650	4.468880	1.350630	3.057610	1.770710	1.276420	2.200720	1.737970	2.601450	4.250910	4.568830	2.315890	1.828360	3.023190	1.354260	1.980640	2.582390	1.062120	1.965470	3.178170	2.196820	1.510460	2.355040	1.642410	1.385790	1.798490	1.133880	0.683405	2.436370	3.924190	3.397370	3.154290	1.233110	2.135600	5.427840	2.374170	4.779960	2.023710	1.856060	2.280430	4.949000	4.219730	1.601520	2.385220	1.573080	3.538750
1.750260	0.394364	1.628260	2.776590	3.685300	4.468370	1.349780	3.056240	1.769220	1.276160	2.200670	1.736740	2.599460	4.246890	4.568440	2.314830	1.821410	3.022840	1.351770	1.979970	2.581430	1.060800	1.963610	3.176650	2.195220	1.509720	2.352160	1.640410	1.383280	1.796720	1.133590	0.682520	2.428700	3.900560	3.395870	3.152390	1.231760	2.134240	5.414190	2.359830	4.777110	2.021550	1.855330	2.279080	4.945570	4.216470	1.599230	2.380870	1.571010	3.535060
1.736610	0.484166	1.622560	2.775880	3.682520	4.461280	1.349590	3.047990	1.767650	1.276050	2.198050	1.735160	2.595750	4.243750	4.565230	2.308430	1.819940	3.016210	1.349060	1.975140	2.575870	1.058930	1.963050	3.175950	2.194270	1.509620	2.351070	1.640040	1.382830	1.794740	1.131090	0.682038	2.421260	3.898690	3.387940	3.149990	1.230190	2.133900	5.411940	2.353520	4.774280	2.020520	1.853150	2.276070	4.944020	4.206840	1.597810	2.379540	1.570550	3.522730
1.736490	0.808930	1.622160	2.773060	3.680140	4.457870	1.349310	3.046780	1.766170	1.274490	2.197390	1.729110	2.595040	4.241640	4.561840	2.308010	1.811450	3.008670	1.348570	1.975130	2.570150	1.057760	1.962880	3.175720	2.186650	1.508080	2.344520	1.639680	1.381450	1.791500	1.128550	0.681559	2.421220	3.883220	3.387320	3.131490	1.229310	2.133550	5.401790	2.351930	4.773780	2.020200	1.851300	2.276050	4.941390	4.206270	1.592480	2.377900	1.569990	3.522190
1.736150	0.203650	1.620630	2.772830	3.675190	4.457240	1.343310	3.041240	1.765890	1.272540	2.196110	1.725130	2.593110	4.241040	4.559930	2.303620	1.810840	3.004200	1.344300	1.962340	2.569130	1.057460	1.960000	3.172910	2.184770	1.504370	2.343070	1.635060	1.379740	1.790350	1.126810	0.680888	2.415510	3.878180	3.385940	3.130200	1.228120	2.129870	5.397390	2.347910	4.757220	2.017980	1.850070	2.275660	4.938370	4.203980	1.592020	2.377720	1.567240	3.508980
1.735340	0.202412	1.620440	2.772780	3.659890	4.456870	1.343090	3.040880	1.763810	1.272020	2.194650	1.724660	2.592830	4.229620	4.542940	2.301690	1.810050	3.002190	1.341190	1.958400	2.567200	1.055790	1.954840	3.170010	2.183180	1.502690	2.340480	1.634870	1.376090	1.788090	1.125410	0.679816	2.412990	3.877440	3.384290	3.128710	1.227870	2.128510	5.394260	2.346780	4.754420	2.017130	1.847480	2.275060	4.935460	4.203150	1.591970	2.375550	1.565590	3.505010
1.734700	0.198565	1.618190	2.770970	3.646190	4.454410	1.341640	3.038530	1.761820	1.271130	2.194110	1.722440	2.589320	4.225550	4.542390	2.301560	1.809850	2.998270	1.340650	1.953180	2.566930	1.054980	1.954800	3.167010	2.182930	1.501440	2.337500	1.629420	1.375150	1.781400	1.122730	0.679347	2.388880	3.870860	3.380310	3.128220	1.227190	2.123850	5.389290	2.346390	4.744780	2.011730	1.846600	2.270430	4.932910	4.200500	1.591610	2.367250	1.564590	3.498350
1.732890	0.178645	1.617620	2.770480	3.641160	4.452740	1.340310	3.036140	1.759180	1.270270	2.191630	1.714800	2.581590	4.224960	4.537330	2.298170	1.807190	2.996790	1.340210	1.950040	2.564910	1.052810	1.953240	3.166810	2.180080	1.501340	2.337110	1.629290	1.373770	1.780740	1.122010	0.679174	2.388850	3.861510	3.375150	3.123650	1.226950	2.117140	5.387250	2.345840	4.742260	2.008140	1.844970	2.268650	4.916280	4.192680	1.585480	2.364550	1.564520	3.496860
1.729810	0.491101	1.615270	2.762570	3.635400	4.451020	1.339410	3.030110	1.757540	1.269480	2.188590	1.714180	2.579420	4.224630	4.533410	2.298160	1.806590	2.993390	1.337650	1.949180	2.561460	1.051460	1.950060	3.161750	2.176180	1.500880	2.334860	1.627590	1.371890	1.779820	1.121960	0.678898	2.380840	3.860200	3.371930	3.109710	1.226940	2.114690	5.372540	2.345820	4.742180	2.002450	1.844650	2.267650	4.910100	4.192570	1.582710	2.363750	1.564300	3.495570
1.727340	0.226615	1.613620	2.762260	3.633960	4.448040	1.339260	3.018800	1.756070	1.269300	2.188080	1.713800	2.577030	4.224440	4.525590	2.297590	1.800900	2.988350	1.337030	1.948220	2.555140	1.050490	1.948940	3.155720	2.162940	1.500830	2.333290	1.626910	1.370900	1.779220	1.121340	0.676460	2.378670	3.837150	3.367920	3.108490	1.225640	2.114500	5.369460	2.344940	4.740560	2.001120	1.844380	2.266260	4.905010	4.187780	1.581990	2.357420	1.562550	3.490420
1.725130	0.404936	1.613390	2.759800	3.622620	4.445580	1.337240	3.017920	1.755330	1.268200	2.177770	1.711850	2.568950	4.224150	4.525090	2.294550	1.799420	2.984540	1.335140	1.946000	2.554360	1.049410	1.948390	3.153390	2.162780	1.498450	2.332110	1.625180	1.370070	1.778300	1.121110	0.675852	2.372960	3.833280	3.366070	3.083120	1.225090	2.111960	5.367900	2.340660	4.731460	1.999950	1.844290	2.265090	4.902820	4.185310	1.580950	2.356260	1.560470	3.489920
1.723960	0.713551	1.613090	2.752520	3.613890	4.442850	1.335940	3.016830	1.753860	1.267240	2.176060	1.711220	2.566520	4.223920	4.523310	2.292650	1.796120	2.983640	1.334820	1.944520	2.551990	1.048510	1.943870	3.147740	2.162210	1.498420	2.326020	1.622750	1.368990	1.771660	1.120460	0.675267	2.366590	3.832740	3.357640	3.071100	1.224320	2.108990	5.366200	2.339450	4.731270	1.998460	1.843450	2.261130	4.893590	4.182700	1.579970	2.354210	1.555310	3.486450
1.717810	0.633314	1.610840	2.751170	3.613700	4.442680	1.334620	3.016070	1.752280	1.266970	2.173360	1.710900	2.562970	4.220320	4.518090	2.286520	1.794170	2.983570	1.333910	1.943940	2.551300	1.045610	1.942100	3.145600	2.159120	1.497380	2.325350	1.622060	1.368970	1.766390	1.118440	0.674958	2.364350	3.830500	3.356070	3.067870	1.224280	2.107740	5.343310	2.336550	4.727690	1.992450	1.828870	2.260930	4.890780	4.179430	1.579130	2.353540	1.553940	3.482030
1.717080	1.137730	1.608700	2.739160	3.613520	4.438280	1.332270	3.014330	1.751270	1.266230	2.169750	1.710140	2.559780	4.219270	4.512600	2.286230	1.790170	2.983100	1.332830	1.943800	2.547150	1.044700	1.934660	3.144770	2.154260	1.496310	2.325200	1.621180	1.366890	1.765120	1.117310	0.674456	2.364020	3.814840	3.338730	3.061830	1.223320	2.103560	5.336140	2.336120	4.722700	1.988920	1.824800	2.257830	4.889930	4.178740	1.577040	2.348210	1.553600	3.473760
1.714560	0.392628	1.608010	2.735410	3.610570	4.433910	1.330570	3.013210	1.749490	1.266120	2.163870	1.709440	2.551790	4.217680	4.512570	2.285840	1.788380	2.980970	1.332790	1.943750	2.546750	1.042410	1.934250	3.143160	2.154150	1.495870	2.322580	1.620920	1.363880	1.764210	1.115110	0.673485	2.361760	3.809950	3.338070	3.061570	1.222220	2.103420	5.335640	2.326640	4.722300	1.988650	1.823910	2.254660	4.885560	4.169700	1.574800	2.342280	1.552350	3.471910
1.712610	0.250120	1.605370	2.731870	3.599460	4.433890	1.329090	3.011560	1.747360	1.265980	2.161930	1.707220	2.551680	4.208630	4.509580	2.285530	1.784550	2.977930	1.332470	1.942820	2.546290	1.039860	1.933390	3.140290	2.151610	1.491690	2.321070	1.620380	1.362960	1.763470	1.114950	0.672666	2.357550	3.805070	3.334730	3.056400	1.220600	2.088940	5.334260	2.325410	4.710840	1.987330	1.823390	2.254570	4.879880	4.169360	1.571010	2.339400	1.546020	3.456430
1.711770	0.269658	1.604030	2.731360	3.598790	4.432980	1.327160	3.007150	1.746540	1.263740	2.156060	1.705310	2.551020	4.208560	4.507630	2.284710	1.779960	2.973500	1.331910	1.942290	2.541460	1.039820	1.931290	3.132590	2.150530	1.491450	2.311290	1.619610	1.361970	1.760220	1.114450	0.671780	2.357200	3.790910	3.331940	3.051840	1.217620	2.086280	5.330160	2.318740	4.708270	1.982820	1.822170	2.250630	4.876560	4.160160	1.569650	2.331440	1.545080	3.431810
1.710890	1.858780	1.603410	2.730290	3.596970	4.415330	1.327140	3.001050	1.746240	1.262720	2.153930	1.697460	2.541210	4.197020	4.505800	2.283710	1.777660	2.971760	1.331360	1.941880	2.538350	1.039710	1.929170	3.132160	2.150150	1.491100	2.310140	1.617080	1.359910	1.756660	1.114230	0.671219	2.354200	3.787230	3.312610	3.050160	1.215990	2.085120	5.322000	2.317050	4.707720	1.980680	1.821370	2.249770	4.874600	4.147500	1.567850	2.328370	1.543550	3.429800
1.707860	0.333803	1.602260	2.729450	3.596630	4.414430	1.324190	3.000970	1.745750	1.261620	2.151010	1.695380	2.531170	4.192350	4.502290	2.277550	1.774510	2.971310	1.331310	1.938410	2.531220	1.039340	1.929100	3.128880	2.143420	1.490860	2.310140	1.615440	1.359460	1.755820	1.113490	0.670924	2.349720	3.783580	3.302460	3.048150	1.209750	2.083290	5.311700	2.312580	4.702410	1.979830	1.814050	2.243230	4.867780	4.147480	1.567520	2.324290	1.541080	3.427470
1.707380	0.248767	1.601290	2.724730	3.596020	4.411990	1.323420	2.999940	1.745260	1.256840	2.143510	1.694060	2.524510	4.191710	4.501310	2.272530	1.773750	2.968290	1.329690	1.936330	2.530810	1.037270	1.928930	3.126350	2.141080	1.488870	2.310090	1.613200	1.358930	1.754230	1.112890	0.669873	2.344690	3.782740	3.301020	3.047150	1.209550	2.078250	5.311260	2.312210	4.701650	1.979800	1.812820	2.239610	4.863930	4.127810	1.566370	2.320370	1.541050	3.417910
1.706790	0.400149	1.601210	2.720050	3.595720	4.411630	1.323380	2.999320	1.742910	1.254190	2.143020	1.691590	2.522410	4.186900	4.499460	2.271090	1.772590	2.959280	1.329440	1.933450	2.528770	1.034620	1.924940	3.123500	2.140330	1.487840	2.309760	1.613190	1.358860	1.752630	1.112580	0.669241	2.344600	3.778190	3.300470	3.041190	1.208500	2.077150	5.286010	2.311430	4.698390	1.979380	1.812610	2.237030	4.860630	4.127250	1.565800	2.320030	1.540460	3.417750
1.704480	0.165526	1.600600	2.718330	3.593370	4.410470	1.323030	2.998490	1.742690	1.254070	2.141750	1.691250	2.520790	4.185950	4.499180	2.270680	1.770760	2.956880	1.329320	1.932410	2.525970	1.033430	1.921230	3.101580	2.138960	1.487540	2.307010	1.612860	1.358020	1.751380	1.111380	0.669129	2.343960	3.776240	3.299000	3.040060	1.207690	2.076010	5.268080	2.311110	4.696250	1.978290	1.804580	2.236530	4.858990	4.118090	1.563510	2.319280	1.536560	3.414040
1.702770	1.256690	1.598550	2.715450	3.589180	4.409720	1.319070	2.995930	1.741310	1.251060	2.138180	1.688550	2.515790	4.183400	4.485740	2.268970	1.770470	2.955680	1.328440	1.925080	2.525220	1.033250	1.916590	3.101300	2.138450	1.485730	2.306490	1.609660	1.353250	1.748010	1.111310	0.668638	2.340580	3.772630	3.297720	3.039380	1.207440	2.071670	5.263840	2.311040	4.695930	1.974980	1.802610	2.231250	4.858130	4.112640	1.562990	2.318100	1.531510	3.413790
1.696040	0.462243	1.598180	2.714280	3.586850	4.409160	1.318750	2.991380	1.739940	1.250730	2.133430	1.687640	2.513790	4.182790	4.475380	2.265950	1.768840	2.954770	1.328240	1.924330	2.524370	1.032620	1.915370	3.097040	2.135080	1.484850	2.305270	1.609560	1.350800	1.745060	1.110840	0.668379	2.337060	3.770680	3.288720	3.038320	1.203500	2.071490	5.262940	2.307960	4.682890	1.973910	1.802170	2.227990	4.843840	4.112180	1.561740	2.317760	1.531510	3.409990
1.695660	0.219825	1.594860	2.705500	3.583240	4.407670	1.318110	2.989810	1.737170	1.250660	2.132590	1.686260	2.508550	4.176310	4.473650	2.264710	1.767490	2.950970	1.327960	1.924150	2.521540	1.028970	1.911550	3.093890	2.133730	1.479440	2.305090	1.609430	1.350540	1.744650	1.108560	0.667689	2.335720	3.762820	3.286110	3.036620	1.201100	2.064470	5.260800	2.304650	4.677240	1.972280	1.801930	2.227760	4.836550	4.110070	1.561400	2.315330	1.524050	3.403230
1.693350	0.212526	1.593870	2.705210	3.582820	4.403030	1.317970	2.985430	1.731840	1.250390	2.128440	1.686010	2.508260	4.171580	4.465140	2.264490	1.766120	2.949370	1.325020	1.923080	2.517070	1.028540	1.910030	3.091500	2.132860	1.479420	2.302860	1.609070	1.344970	1.744140	1.105520	0.667358	2.332680	3.760790	3.279530	3.036360	1.199170	2.064050	5.256400	2.287520	4.675440	1.971780	1.800250	2.225200	4.824110	4.109290	1.559580	2.314490	1.522590	3.398760
1.688610	0.314543	1.593490	2.703550	3.567350	4.401530	1.317000	2.982810	1.729630	1.250340	2.123900	1.684190	2.505520	4.163240	4.464380	2.261200	1.762770	2.948330	1.324720	1.916500	2.512640	1.028230	1.902130	3.091310	2.131760	1.478070	2.301460	1.608950	1.343750	1.743300	1.105310	0.664051	2.331610	3.753330	3.272290	3.033710	1.198660	2.062880	5.227970	2.285240	4.669770	1.969430	1.797690	2.219100	4.806740	4.108510	1.559250	2.312920	1.522460	3.397880
1.686640	0.382872	1.591790	2.697830	3.567230	4.397220	1.316560	2.979580	1.729270	1.249690	2.122960	1.682940	2.504390	4.161770	4.462720	2.255070	1.760960	2.947410	1.324140	1.915990	2.512100	1.028000	1.901890	3.090550	2.131570	1.476840	2.298900	1.608860	1.343640	1.740640	1.104140	0.663546	2.331400	3.750520	3.271590	3.031080	1.198250	2.059750	5.220770	2.284350	4.668890	1.958290	1.796650	2.210770	4.805460	4.107230	1.556100	2.308490	1.521990	3.391530
1.685340	0.393909	1.591120	2.696580	3.563560	4.390640	1.315280	2.978870	1.718260	1.247690	2.114910	1.682570	2.499810	4.151860	4.461600	2.240170	1.758280	2.945900	1.322650	1.915390	2.509270	1.027870	1.899720	3.090050	2.130480	1.471540	2.290760	1.608080	1.340750	1.737480	1.103500	0.663040	2.327570	3.746810	3.268320	3.029010	1.197800	2.059380	5.218590	2.279050	4.663390	1.957390	1.796210	2.210700	4.804990	4.103670	1.553380	2.301190	1.521250	3.385630
1.683140	0.453447	1.590450	2.693270	3.559730	4.388610	1.314920	2.978180	1.718070	1.246960	2.109320	1.681140	2.489200	4.150650	4.460780	2.240030	1.752830	2.942020	1.322240	1.914300	2.505860	1.025920	1.894780	3.087980	2.126930	1.469630	2.290730	1.607050	1.339920	1.735100	1.101870	0.662829	2.320970	3.742450	3.266380	3.024840	1.196890	2.058980	5.211630	2.253720	4.659620	1.956690	1.795940	2.209490	4.798100	4.097200	1.550860	2.300420	1.516710	3.379930
1.681580	0.177082	1.589990	2.692520	3.558220	4.386590	1.314070	2.976930	1.716540	1.245890	2.107130	1.672490	2.487520	4.146220	4.457380	2.239140	1.752780	2.940680	1.321810	1.909440	2.505450	1.024980	1.893370	3.087000	2.126460	1.469580	2.287150	1.602790	1.339830	1.735030	1.101030	0.662731	2.316530	3.730130	3.265810	3.015170	1.194310	2.056860	5.209460	2.250150	4.657460	1.953350	1.789120	2.208650	4.795830	4.082120	1.549030	2.299510	1.516450	3.365440
1.680730	0.255190	1.589250	2.685420	3.556320	4.384650	1.313470	2.975310	1.715530	1.244830	2.105320	1.670480	2.487020	4.145400	4.454640	2.237390	1.751340	2.937050	1.319900	1.908670	2.504340	1.024750	1.893010	3.086320	2.122730	1.469100	2.286610	1.602350	1.339610	1.734540	1.100700	0.661812	2.311080	3.715490	3.264460	3.010050	1.194090	2.052770	5.207760	2.250010	4.655380	1.951870	1.788700	2.206580	4.795190	4.081610	1.548500	2.299430	1.513220	3.365060
1.679660	0.176553	1.588850	2.682630	3.553080	4.381530	1.309590	2.968690	1.713290	1.243610	2.105060	1.668830	2.485910	4.144370	4.444890	2.235370	1.749890	2.936950	1.318940	1.905020	2.497390	1.023770	1.891450	3.086130	2.122520	1.461660	2.286050	1.594040	1.338320	1.734410	1.099020	0.660260	2.307410	3.697310	3.261240	3.007720	1.192380	2.047580	5.205430	2.249750	4.654650	1.951630	1.786180	2.203390	4.790210	4.081260	1.547610	2.297280	1.512790	3.355990
1.679180	0.706074	1.587170	2.672640	3.550990	4.374990	1.309250	2.967780	1.711610	1.242460	2.101910	1.668760	2.482770	4.138640	4.441040	2.233300	1.741330	2.931340	1.316900	1.901540	2.492750	1.020480	1.890930	3.081010	2.121390	1.460950	2.284780	1.590570	1.335560	1.733260	1.098940	0.658393	2.307280	3.695230	3.252960	2.994600	1.189150	2.046660	5.192040	2.243140	4.652360	1.946720	1.785720	2.198630	4.789100	4.079830	1.545860	2.293110	1.512310	3.351670
1.677300	0.702888	1.586010	2.668960	3.539790	4.370860	1.307270	2.961800	1.709850	1.242120	2.100430	1.667800	2.481720	4.129560	4.439520	2.232020	1.738700	2.930780	1.316350	1.894900	2.492200	1.019870	1.887580	3.079780	2.116030	1.457910	2.283630	1.589130	1.334530	1.732890	1.098840	0.658348	2.295560	3.691890	3.252550	2.993880	1.188970	2.046430	5.188380	2.241290	4.652250	1.944450	1.779130	2.198620	4.786150	4.071500	1.545470	2.286250	1.511500	3.331000
1.675780	0.318962	1.583310	2.666720	3.527960	4.370370	1.305210	2.961760	1.709380	1.241030	2.100040	1.665910	2.474600	4.128980	4.438310	2.231530	1.735700	2.929750	1.315780	1.891880	2.486890	1.019410	1.886940	3.079600	2.115350	1.457360	2.282560	1.582720	1.333610	1.732090	1.097820	0.657709	2.294010	3.691880	3.251030	2.989160	1.188350	2.043320	5.186380	2.238000	4.651130	1.943980	1.775850	2.196120	4.784790	4.060860	1.543810	2.278790	1.510830	3.330800
1.670210	0.347197	1.583300	2.664450	3.526900	4.368300	1.302580	2.957190	1.704590	1.239850	2.094490	1.665600	2.461740	4.127670	4.438070	2.227950	1.735630	2.926100	1.314710	1.888520	2.485420	1.018000	1.883670	3.074230	2.112070	1.456020	2.276630	1.579820	1.333480	1.730660	1.097490	0.657672	2.292670	3.687480	3.232800	2.987610	1.188270	2.042170	5.167110	2.233110	4.645470	1.943210	1.775180	2.194900	4.783490	4.055880	1.543560	2.276580	1.510620	3.322080
1.669240	0.500615	1.579080	2.661080	3.526410	4.364020	1.301920	2.952910	1.703940	1.239790	2.094230	1.665580	2.455600	4.127530	4.436490	2.227490	1.734730	2.926040	1.311490	1.883070	2.483920	1.016510	1.874020	3.072960	2.110810	1.455270	2.273900	1.578210	1.331620	1.729270	1.097300	0.657661	2.286730	3.687210	3.227170	2.982830	1.188020	2.036900	5.161150	2.231600	4.641690	1.940010	1.775040	2.194420	4.783270	4.053790	1.542430	2.275920	1.509760	3.320380
1.666100	0.201336	1.576580	2.651830	3.523940	4.359550	1.301790	2.950200	1.701140	1.238870	2.089660	1.660660	2.451260	4.125860	4.434880	2.226140	1.734140	2.925310	1.310720	1.881840	2.483920	1.014150	1.872230	3.072750	2.106480	1.453200	2.271640	1.576260	1.331160	1.725560	1.097220	0.657331	2.284770	3.685900	3.224130	2.977780	1.187770	2.036160	5.158890	2.231360	4.626580	1.931260	1.774920	2.189000	4.763090	4.052430	1.542250	2.269060	1.509720	3.318530
1.660290	0.627725	1.575680	2.650840	3.521140	4.357290	1.301050	2.946550	1.701040	1.238380	2.087010	1.655970	2.448930	4.123490	4.430990	2.215480	1.731190	2.920800	1.310510	1.879770	2.478170	1.013740	1.870790	3.071810	2.104210	1.448380	2.271100	1.575740	1.330210	1.723600	1.096410	0.657147	2.282820	3.681620	3.223820	2.973940	1.185250	2.035450	5.153740	2.230990	4.622950	1.930980	1.768320	2.187370	4.761760	4.044630	1.541310	2.266390	1.507940	3.317820
1.652660	0.180758	1.572810	2.650190	3.520800	4.356250	1.301040	2.946250	1.699360	1.236950	2.080620	1.655520	2.443900	4.121400	4.429990	2.208580	1.726890	2.919800	1.309800	1.878620	2.477890	1.012460	1.865900	3.067370	2.103450	1.447040	2.267430	1.575000	1.327620	1.722260	1.092540	0.656700	2.281090	3.673410	3.221240	2.970180	1.185050	2.034800	5.152390	2.225250	4.621680	1.930160	1.763500	2.184270	4.759820	4.044310	1.536320	2.264660	1.506640	3.309780
1.652480	0.242167	1.571680	2.642550	3.509140	4.352450	1.300060	2.944550	1.698570	1.236050	2.077280	1.654860	2.443010	4.120480	4.425530	2.206540	1.726760	2.919680	1.308310	1.876320	2.477490	1.010460	1.863350	3.050040	2.103220	1.446710	2.266760	1.574130	1.326910	1.717640	1.091350	0.654959	2.279380	3.665490	3.217670	2.969780	1.184830	2.033200	5.151250	2.224050	4.620780	1.927310	1.761810	2.184010	4.750020	4.043220	1.532690	2.261910	1.506630	3.306720
1.650570	0.436458	1.569960	2.642470	3.505020	4.349000	1.297740	2.942780	1.698130	1.236010	2.072150	1.651920	2.434460	4.120420	4.425350	2.201480	1.724400	2.919230	1.307700	1.874710	2.477380	1.010130	1.863280	3.043530	2.095190	1.445580	2.266090	1.572630	1.325800	1.716740	1.090940	0.654924	2.272610	3.658070	3.216910	2.965040	1.184280	2.030110	5.145440	2.223680	4.608910	1.923700	1.759720	2.182280	4.748710	4.041430	1.532490	2.261280	1.504830	3.299090
1.650540	1.359320	1.569710	2.642390	3.500800	4.347060	1.297040	2.941920	1.695610	1.229590	2.071740	1.650340	2.431480	4.114620	4.403300	2.201400	1.721310	2.918700	1.306120	1.874660	2.470170	1.009720	1.861050	3.034000	2.091830	1.442440	2.264120	1.571920	1.321210	1.714110	1.090880	0.654779	2.269850	3.651790	3.210300	2.962990	1.183050	2.027980	5.143680	2.222630	4.604000	1.923620	1.755120	2.181850	4.743460	4.040580	1.530840	2.260970	1.504820	3.296770
1.648660	0.542580	1.566640	2.639030	3.497820	4.346130	1.296750	2.941700	1.695410	1.227320	2.071430	1.646620	2.428920	4.112220	4.402630	2.198010	1.716560	2.916470	1.303490	1.874550	2.467650	1.007890	1.859320	3.031980	2.091800	1.440730	2.260620	1.571480	1.320140	1.712310	1.088530	0.654771	2.267480	3.646620	3.207740	2.954180	1.182910	2.027330	5.142400	2.221900	4.595530	1.922760	1.753840	2.181810	4.728320	4.035340	1.530700	2.257210	1.504720	3.293240
1.647480	0.376065	1.565230	2.625430	3.495740	4.340840	1.294250	2.939380	1.693470	1.227270	2.071230	1.645900	2.422920	4.111780	4.402030	2.195510	1.711850	2.916180	1.301400	1.867900	2.467440	1.007760	1.858130	3.029920	2.089270	1.438000	2.259600	1.571320	1.319960	1.711700	1.088320	0.654765	2.258270	3.644400	3.202180	2.948190	1.182260	2.026910	5.142260	2.220820	4.592550	1.921970	1.752830	2.181650	4.725450	4.020790	1.530450	2.256370	1.504220	3.292810
1.646960	0.182050	1.564790	2.622850	3.492220	4.330300	1.293500	2.937190	1.689160	1.220600	2.070660	1.642670	2.421690	4.111670	4.401080	2.194350	1.710790	2.914450	1.300040	1.864210	2.465790	1.007130	1.851880	3.029440	2.088640	1.436640	2.255440	1.570150	1.318360	1.711120	1.088000	0.654359	2.256260	3.641720	3.201500	2.946870	1.179230	2.025500	5.135410	2.220120	4.577170	1.920890	1.748050	2.180860	4.725280	4.009610	1.526620	2.252000	1.503640	3.276600
1.643850	0.192669	1.564740	2.621060	3.491350	4.330280	1.292690	2.935360	1.688680	1.220060	2.069070	1.642610	2.418190	4.110010	4.393520	2.194020	1.709170	2.913790	1.299860	1.862250	2.463510	1.006710	1.848940	3.028280	2.087740	1.435930	2.253760	1.569980	1.317750	1.707180	1.087020	0.653829	2.250900	3.628560	3.201450	2.941760	1.178890	2.023990	5.132630	2.218910	4.561720	1.920580	1.747100	2.180280	4.724960	4.009490	1.526120	2.249700	1.502870	3.273060
1.643300	0.825686	1.564560	2.618640	3.487340	4.328050	1.292290	2.930890	1.686470	1.218780	2.068750	1.638110	2.414800	4.109680	4.386270	2.193950	1.707820	2.912310	1.297770	1.861960	2.457780	1.006540	1.843690	3.021810	2.086860	1.435470	2.249950	1.568640	1.314560	1.706560	1.085480	0.653567	2.246760	3.622030	3.195820	2.936560	1.178700	2.023450	5.131350	2.218120	4.554290	1.919860	1.746150	2.179900	4.724760	4.008580	1.525540	2.244360	1.499100	3.269350
1.640780	0.175047	1.560940	2.612950	3.484910	4.327280	1.290830	2.930450	1.684860	1.218750	2.066260	1.636440	2.410760	4.107430	4.384610	2.193100	1.703920	2.911380	1.295110	1.861640	2.453840	1.005240	1.843200	3.011130	2.085960	1.433920	2.249180	1.566390	1.314130	1.704840	1.084750	0.652128	2.245350	3.621380	3.194910	2.933300	1.174690	2.022640	5.127100	2.214390	4.551210	1.918630	1.746130	2.179250	4.723540	4.007780	1.524360	2.231850	1.496570	3.266830
1.640310	1.220350	1.560870	2.608830	3.481690	4.324000	1.288620	2.925990	1.682060	1.216620	2.064640	1.633860	2.409210	4.106040	4.374710	2.192370	1.703840	2.910960	1.292380	1.856790	2.453350	1.005110	1.838190	3.010450	2.080430	1.433860	2.247370	1.561720	1.312650	1.701200	1.084650	0.650717	2.244470	3.617150	3.193300	2.929020	1.172620	2.021630	5.115900	2.214020	4.543680	1.915520	1.744070	2.178400	4.720850	4.004840	1.518740	2.228090	1.495990	3.265390
1.639510	0.430334	1.559840	2.608420	3.480540	4.314120	1.288300	2.925890	1.681010	1.213420	2.063760	1.628380	2.408180	4.096350	4.371570	2.190620	1.701510	2.907430	1.291410	1.854940	2.447380	1.004940	1.838090	3.007130	2.075430	1.433210	2.246530	1.561680	1.311390	1.701090	1.083580	0.649629	2.232900	3.612350	3.191730	2.919000	1.170220	2.020110	5.107870	2.211200	4.538430	1.912370	1.742870	2.173270	4.715930	4.001330	1.518080	2.224770	1.494410	3.264290
1.632000	0.230533	1.559810	2.608150	3.478420	4.314110	1.285480	2.923140	1.680450	1.212870	2.062430	1.619460	2.400530	4.092990	4.371160	2.186240	1.698290	2.902210	1.290820	1.849470	2.425820	1.004050	1.836600	3.001210	2.068220	1.430600	2.244140	1.560870	1.310950	1.699330	1.082880	0.649084	2.227990	3.605670	3.189390	2.918140	1.169970	2.019770	5.098860	2.207320	4.534360	1.910760	1.742320	2.171770	4.696810	3.999840	1.515560	2.216490	1.493750	3.263300
1.630260	0.406289	1.558700	2.607880	3.476060	4.308170	1.284230	2.921690	1.677740	1.210780	2.060200	1.617810	2.400200	4.091540	4.367690	2.184600	1.696100	2.902000	1.288520	1.847880	2.423840	1.001150	1.836050	2.995480	2.066230	1.429880	2.243300	1.558500	1.303460	1.696660	1.082540	0.648997	2.222330	3.601270	3.184130	2.911810	1.168970	2.014500	5.096830	2.206990	4.525100	1.907290	1.738940	2.170910	4.677190	3.999060	1.514120	2.216280	1.493480	3.263210
1.628140	0.630451	1.558460	2.605010	3.470940	4.305620	1.282850	2.920750	1.676780	1.206430	2.060060	1.616940	2.385520	4.080060	4.365890	2.184460	1.690980	2.900540	1.287060	1.847590	2.423660	0.998866	1.835870	2.991300	2.064610	1.428450	2.240920	1.558400	1.301050	1.695820	1.079370	0.647672	2.219840	3.600360	3.178700	2.910460	1.168640	2.012830	5.087300	2.205270	4.521050	1.905440	1.735120	2.161510	4.664250	3.996340	1.513800	2.204860	1.490260	3.259720
1.623320	0.200084	1.557140	2.604140	3.470740	4.303550	1.280430	2.919010	1.676020	1.205850	2.057580	1.614260	2.384230	4.071830	4.356780	2.184270	1.690070	2.897540	1.285620	1.846820	2.416200	0.997191	1.832010	2.989660	2.062920	1.423500	2.240540	1.556820	1.300330	1.695820	1.076590	0.647427	2.216790	3.576830	3.176430	2.908490	1.168290	2.007470	5.083380	2.202910	4.509120	1.897450	1.730010	2.160290	4.664180	3.992170	1.513740	2.201590	1.485500	3.253300
1.620460	0.282564	1.556460	2.598850	3.469690	4.295790	1.280030	2.916670	1.669850	1.201690	2.056680	1.613810	2.375970	4.070290	4.355480	2.181910	1.689840	2.895980	1.285520	1.843970	2.414450	0.996805	1.825120	2.987230	2.062090	1.423460	2.239450	1.556410	1.298850	1.695110	1.076540	0.647317	2.214540	3.576820	3.175690	2.906930	1.168070	2.005300	5.079320	2.202230	4.507940	1.894270	1.729920	2.160020	4.655280	3.981940	1.511760	2.201540	1.484300	3.250690
1.620460	0.249938	1.555120	2.593280	3.456670	4.291220	1.279700	2.914150	1.667740	1.198360	2.054230	1.613290	2.373300	4.070290	4.355150	2.178080	1.689200	2.895040	1.285370	1.842770	2.414200	0.996781	1.822700	2.986740	2.059900	1.419590	2.239300	1.554850	1.298050	1.694690	1.076330	0.647296	2.213740	3.570620	3.159970	2.903440	1.167650	2.004310	5.078950	2.198350	4.507110	1.893990	1.729260	2.159710	4.647990	3.978570	1.507710	2.198850	1.478640	3.250520
1.617700	0.505113	1.553770	2.590080	3.456650	4.289000	1.278730	2.913020	1.665970	1.197660	2.054190	1.610530	2.371750	4.061340	4.354970	2.174950	1.686260	2.893860	1.283280	1.841890	2.409750	0.996649	1.819130	2.974200	2.057070	1.419160	2.235090	1.547460	1.298020	1.692750	1.075440	0.646104	2.209930	3.569210	3.156300	2.902150	1.167510	2.004240	5.065990	2.195860	4.495400	1.893690	1.729120	2.158550	4.640820	3.963730	1.503250	2.194980	1.477970	3.249710
1.613770	0.192942	1.552980	2.586010	3.455420	4.285670	1.278120	2.911210	1.665390	1.197060	2.052090	1.610030	2.371420	4.060660	4.347340	2.172980	1.685030	2.892560	1.281210	1.839590	2.408230	0.995146	1.812160	2.973350	2.054640	1.419140	2.233420	1.546770	1.296840	1.692610	1.074860	0.645951	2.209200	3.568760	3.145490	2.899820	1.167130	2.002720	5.064600	2.189900	4.487670	1.893630	1.727600	2.158520	4.633970	3.962570	1.497240	2.188580	1.477220	3.247370
1.613350	0.252899	1.551120	2.585040	3.451310	4.281360	1.277310	2.907480	1.665390	1.196600	2.044660	1.609420	2.366380	4.056200	4.340660	2.172950	1.684670	2.883660	1.280190	1.833860	2.403480	0.995095	1.811560	2.972380	2.053450	1.417510	2.223350	1.544830	1.296810	1.692310	1.074620	0.645156	2.200080	3.567860	3.144540	2.899120	1.163910	1.997450	5.063070	2.187650	4.484290	1.892680	1.724420	2.156170	4.631770	3.947040	1.496660	2.186370	1.476090	3.245850
1.612850	0.315969	1.550830	2.582120	3.446420	4.280550	1.276980	2.898530	1.663190	1.195820	2.044400	1.609030	2.364820	4.055030	4.337560	2.168460	1.683340	2.881140	1.278870	1.823890	2.402200	0.994841	1.811030	2.971810	2.052840	1.416750	2.223250	1.544690	1.296450	1.692030	1.072310	0.644297	2.198180	3.566660	3.138280	2.891200	1.163250	1.990670	5.061860	2.187370	4.476390	1.891850	1.724120	2.153990	4.629030	3.940500	1.493220	2.185750	1.474710	3.242880
1.608370	1.814950	1.546790	2.579910	3.436900	4.279630	1.276610	2.897900	1.661030	1.194950	2.044140	1.608650	2.362830	4.052510	4.329220	2.167330	1.677210	2.880390	1.276790	1.823430	2.400370	0.994609	1.808590	2.967460	2.051800	1.416700	2.222420	1.541250	1.295780	1.687930	1.071030	0.643657	2.193640	3.565410	3.135890	2.889130	1.160110	1.990230	5.036880	2.187260	4.468670	1.890430	1.723770	2.153540	4.622220	3.939390	1.493000	2.180470	1.472860	3.238650
1.606500	0.354961	1.545820	2.576470	3.435110	4.275050	1.275630	2.892730	1.658640	1.193150	2.042880	1.604580	2.361050	4.052260	4.327210	2.163970	1.676640	2.876290	1.273920	1.823160	2.395320	0.993312	1.807850	2.967200	2.044780	1.416560	2.221010	1.538170	1.295220	1.687180	1.070370	0.642137	2.192860	3.563080	3.120740	2.885780	1.158670	1.989740	5.031360	2.186790	4.449890	1.890090	1.719050	2.151720	4.617930	3.938370	1.492330	2.180460	1.468040	3.237250
1.605090	0.829504	1.544690	2.572700	3.424400	4.274230	1.273310	2.890690	1.650290	1.193130	2.042260	1.603700	2.359670	4.050500	4.324100	2.163860	1.674900	2.874700	1.273520	1.822270	2.391830	0.992831	1.807170	2.966090	2.034050	1.415610	2.220780	1.537110	1.290040	1.685060	1.068230	0.642025	2.191290	3.559520	3.120150	2.882770	1.156990	1.985480	5.030520	2.185940	4.449050	1.887640	1.716440	2.148960	4.617450	3.936880	1.492190	2.179490	1.465440	3.232160
1.599130	0.256245	1.543110	2.567590	3.420990	4.272940	1.273120	2.884880	1.649030	1.192200	2.041460	1.603470	2.359290	4.045950	4.315860	2.159430	1.674900	2.874580	1.272470	1.821830	2.390150	0.991328	1.806990	2.965120	2.031460	1.413490	2.218210	1.534700	1.289290	1.682580	1.066840	0.641703	2.187120	3.554640	3.111470	2.881020	1.156490	1.978700	5.021150	2.183050	4.446500	1.881130	1.714510	2.148400	4.616440	3.936390	1.491490	2.176260	1.464780	3.227720
1.598490	0.437060	1.541360	2.565780	3.418840	4.270190	1.272410	2.884110	1.646660	1.192040	2.040200	1.603120	2.357040	4.043490	4.314340	2.156500	1.674640	2.874470	1.272050	1.821780	2.386370	0.989250	1.806980	2.962060	2.029090	1.413340	2.216620	1.534310	1.288960	1.681580	1.066720	0.641252	2.185940	3.547610	3.104260	2.879100	1.154530	1.977900	5.020550	2.181630	4.444460	1.879980	1.712940	2.147890	4.615750	3.931950	1.489360	2.168260	1.463760	3.222670
1.598050	0.316000	1.541310	2.551600	3.416840	4.257500	1.271670	2.871480	1.645720	1.191290	2.037690	1.602510	2.350550	4.042880	4.312410	2.154610	1.673450	2.874070	1.271690	1.818430	2.384050	0.988111	1.804550	2.960990	2.027210	1.413270	2.215220	1.533330	1.287080	1.677660	1.062490	0.639622	2.169890	3.543210	3.103940	2.877050	1.152160	1.976350	5.017320	2.176780	4.438060	1.879780	1.712620	2.146100	4.614790	3.930790	1.487980	2.161280	1.461690	3.219540
1.597930	0.273172	1.541230	2.548680	3.402950	4.253280	1.270770	2.870580	1.643380	1.189840	2.036980	1.599740	2.347920	4.040290	4.308690	2.151630	1.668140	2.873740	1.270000	1.817060	2.380340	0.986991	1.802730	2.957660	2.026710	1.412990	2.212530	1.533080	1.286430	1.677070	1.062040	0.639287	2.158180	3.539750	3.099070	2.874320	1.151360	1.975560	5.012130	2.176360	4.431440	1.875070	1.712310	2.146100	4.612830	3.909260	1.483340	2.155200	1.460860	3.213720
1.597220	0.225654	1.540990	2.541450	3.400950	4.246150	1.270250	2.867590	1.640640	1.189480	2.034290	1.597310	2.347700	4.040200	4.288520	2.150460	1.662930	2.872930	1.269190	1.817040	2.379980	0.985746	1.802140	2.956810	2.025510	1.412840	2.212150	1.532660	1.284940	1.676700	1.061380	0.638976	2.146640	3.534140	3.072790	2.873630	1.149880	1.973940	5.011830	2.175720	4.427990	1.872340	1.711060	2.145390	4.611230	3.909020	1.482740	2.154710	1.460240	3.208320
1.595080	0.412469	1.539470	2.541050	3.398370	4.245160	1.269220	2.863250	1.639750	1.189420	2.033940	1.595670	2.345920	4.039950	4.279370	2.146440	1.659780	2.872210	1.268920	1.816900	2.379210	0.982236	1.797670	2.956740	2.021940	1.412530	2.209540	1.532160	1.282190	1.675860	1.061170	0.637612	2.143140	3.532490	3.070070	2.870460	1.149190	1.972620	5.006910	2.173550	4.427280	1.872050	1.710410	2.137450	4.609840	3.907050	1.481070	2.153990	1.458130	3.207640
1.594600	0.212989	1.538880	2.537290	3.395150	4.244480	1.267180	2.857720	1.638950	1.188190	2.030420	1.593790	2.340310	4.038040	4.278430	2.145130	1.656570	2.871150	1.268790	1.813030	2.378300	0.981895	1.794130	2.955960	2.021490	1.411600	2.208780	1.530260	1.279990	1.675210	1.060160	0.637048	2.140520	3.525260	3.066050	2.869230	1.148420	1.972540	5.005860	2.171000	4.427170	1.871300	1.706210	2.133870	4.607690	3.895150	1.480380	2.153020	1.456630	3.206200
1.591140	0.760157	1.538110	2.534960	3.395090	4.241930	1.266100	2.856870	1.638600	1.187250	2.026650	1.593690	2.336340	4.033770	4.275680	2.144000	1.656410	2.870950	1.268240	1.812660	2.376990	0.980835	1.792380	2.954060	2.021330	1.410220	2.208370	1.529760	1.277070	1.674240	1.059920	0.636948	2.131770	3.523730	3.058130	2.854190	1.148370	1.972030	5.004990	2.169570	4.419290	1.862310	1.704770	2.130400	4.601940	3.891440	1.480250	2.147120	1.454060	3.206070
1.589880	0.526785	1.536930	2.534350	3.389200	4.241810	1.265360	2.855980	1.634860	1.187170	2.022300	1.592940	2.335780	4.031250	4.270560	2.140420	1.653580	2.870280	1.267710	1.808930	2.374400	0.980507	1.792120	2.942930	2.018470	1.410200	2.201910	1.526270	1.276840	1.672700	1.059570	0.636713	2.128060	3.521550	3.058070	2.851810	1.147060	1.971010	5.001290	2.165370	4.402230	1.860860	1.702880	2.130110	4.600920	3.888710	1.477490	2.145310	1.452320	3.205120
1.589830	0.262713	1.536890	2.534300	3.385920	4.238620	1.263410	2.851200	1.634200	1.186190	2.021170	1.592250	2.334100	4.028230	4.266120	2.140170	1.650830	2.868230	1.265970	1.808160	2.370940	0.978986	1.782100	2.941850	2.014930	1.409860	2.201140	1.519180	1.276490	1.672060	1.056860	0.636433	2.126840	3.519050	3.054440	2.849160	1.146750	1.968340	4.998990	2.163830	4.400830	1.858020	1.702030	2.118800	4.578040	3.886230	1.474560	2.143240	1.451980	3.204040
1.586030	1.682330	1.536030	2.533780	3.384630	4.233690	1.260600	2.850980	1.630360	1.184560	2.018370	1.591380	2.327000	4.021160	4.266020	2.136980	1.649120	2.865130	1.262950	1.806140	2.368860	0.978461	1.781060	2.932490	2.010830	1.409060	2.200190	1.517830	1.275500	1.671080	1.054100	0.636025	2.123420	3.518350	3.052980	2.849050	1.146350	1.968170	4.997790	2.160900	4.397300	1.856990	1.699180	2.116980	4.572980	3.885950	1.470990	2.140310	1.450870	3.203140
1.584910	0.380736	1.535340	2.532630	3.378520	4.233100	1.259620	2.850930	1.627380	1.183770	2.017530	1.590840	2.326730	4.011750	4.265210	2.136250	1.647220	2.863870	1.259970	1.803510	2.368470	0.978221	1.780580	2.929000	2.010360	1.408760	2.199640	1.517550	1.275010	1.669040	1.053640	0.635662	2.121980	3.514890	3.047070	2.846130	1.144320	1.967120	4.991570	2.154010	4.394720	1.856510	1.699100	2.114180	4.553700	3.884870	1.470620	2.133620	1.450570	3.202590
1.582360	2.044650	1.531950	2.532340	3.378290	4.231570	1.257130	2.848690	1.626870	1.183340	2.017480	1.590000	2.321780	4.011090	4.262230	2.134600	1.645460	2.862460	1.259360	1.802510	2.368070	0.978051	1.779010	2.928620	2.004630	1.408610	2.194270	1.517390	1.272580	1.666180	1.053540	0.634933	2.120890	3.509820	3.044150	2.845600	1.141720	1.963300	4.965460	2.153140	4.389370	1.856100	1.694150	2.113200	4.550970	3.878030	1.468430	2.132960	1.447990	3.196810
1.575220	0.692323	1.531900	2.529240	3.377320	4.223600	1.256870	2.847420	1.625560	1.182520	2.013510	1.586090	2.319220	3.999030	4.252590	2.134330	1.644900	2.861400	1.259220	1.798250	2.367780	0.977238	1.771930	2.924810	2.001940	1.407970	2.193160	1.515820	1.272190	1.665660	1.051620	0.634283	2.117440	3.505190	3.042860	2.839600	1.141720	1.963010	4.962850	2.144820	4.387340	1.855830	1.689980	2.111760	4.549360	3.872510	1.467340	2.125820	1.447240	3.192250
1.573960	0.456887	1.531620	2.528000	3.375850	4.222450	1.256380	2.843820	1.624330	1.181360	2.009540	1.586080	2.316090	3.998260	4.250150	2.134250	1.644140	2.859800	1.257710	1.794190	2.364970	0.976846	1.769650	2.923630	2.000310	1.406190	2.192170	1.514860	1.268800	1.665000	1.050770	0.634207	2.116820	3.491700	3.038750	2.838950	1.140870	1.962980	4.956250	2.144100	4.382900	1.853940	1.689960	2.110900	4.549030	3.870610	1.466800	2.123380	1.445500	3.191200
1.573420	0.271903	1.529810	2.525730	3.375780	4.219020	1.255580	2.841790	1.620740	1.180330	2.009520	1.584480	2.315640	3.996340	4.244420	2.127360	1.643240	2.853440	1.256920	1.792560	2.364830	0.975988	1.768760	2.921940	1.999150	1.406140	2.189720	1.512550	1.267310	1.663260	1.050000	0.633800	2.114870	3.490250	3.037320	2.835160	1.137610	1.958200	4.952420	2.141860	4.382810	1.852410	1.689700	2.110830	4.540370	3.867070	1.463650	2.119820	1.444410	3.183010
1.569830	0.280768	1.526650	2.522900	3.374190	4.218270	1.251480	2.840210	1.620120	1.179520	2.007850	1.583940	2.311020	3.996100	4.244140	2.126260	1.640880	2.850310	1.256840	1.787810	2.361660	0.974626	1.768530	2.919750	1.993350	1.404970	2.188480	1.512330	1.266770	1.662620	1.049730	0.633707	2.113910	3.480910	3.035180	2.830170	1.137050	1.955710	4.948300	2.137420	4.381070	1.851740	1.687810	2.108740	4.527650	3.867050	1.461110	2.118730	1.443220	3.179870
1.569670	0.644669	1.526500	2.522050	3.371730	4.216170	1.250230	2.835100	1.617220	1.179340	2.006830	1.582610	2.309680	3.992930	4.242790	2.124410	1.637370	2.848760	1.256610	1.785870	2.361380	0.974200	1.767040	2.918790	1.992470	1.403680	2.187240	1.505780	1.265920	1.661720	1.049300	0.633615	2.109480	3.479070	3.029540	2.829200	1.132960	1.954670	4.947470	2.126540	4.378970	1.850210	1.682760	2.100970	4.524010	3.864010	1.458640	2.118340	1.442500	3.177490
1.565850	0.477478	1.523290	2.521760	3.367020	4.215690	1.248290	2.833740	1.616850	1.178080	2.006060	1.581230	2.305760	3.991500	4.241710	2.123310	1.636660	2.847920	1.256260	1.784510	2.355960	0.973070	1.761380	2.918420	1.991680	1.401550	2.186790	1.504150	1.265680	1.658520	1.048200	0.631909	2.106110	3.474630	3.026160	2.827260	1.132330	1.952050	4.941790	2.125980	4.373880	1.844030	1.682120	2.096930	4.522670	3.858000	1.458480	2.116960	1.439840	3.177220
1.564960	0.408706	1.522470	2.514610	3.366960	4.210370	1.247250	2.831760	1.607780	1.177870	2.004610	1.580310	2.305360	3.989430	4.238790	2.121420	1.634660	2.847280	1.255910	1.782690	2.355790	0.972605	1.761370	2.918210	1.990860	1.401280	2.186200	1.503480	1.263110	1.650960	1.047840	0.630453	2.105720	3.461880	3.025940	2.825620	1.130580	1.951890	4.935320	2.125970	4.373370	1.843720	1.679950	2.095990	4.522180	3.855770	1.453300	2.115420	1.437580	3.174220
1.563480	0.357768	1.521600	2.513790	3.359860	4.207890	1.246010	2.829560	1.607620	1.176650	2.001890	1.578770	2.304370	3.987490	4.232650	2.118640	1.634240	2.844030	1.254940	1.782140	2.354810	0.972437	1.759040	2.915300	1.987950	1.401190	2.185500	1.501460	1.262680	1.648600	1.045580	0.629340	2.105160	3.459200	3.017790	2.818580	1.129000	1.950990	4.932820	2.120260	4.369830	1.838860	1.679100	2.093750	4.521690	3.851740	1.447730	2.114270	1.437350	3.173530
1.563330	1.092720	1.520590	2.510740	3.353210	4.206900	1.243770	2.827540	1.603300	1.176570	2.000500	1.578210	2.303510	3.986470	4.228870	2.117450	1.627320	2.842910	1.253760	1.779570	2.353060	0.971466	1.757270	2.907710	1.987100	1.400630	2.185180	1.500300	1.261960	1.648300	1.045150	0.628658	2.102900	3.451910	3.012720	2.812010	1.126860	1.948510	4.914360	2.118130	4.366040	1.837400	1.675800	2.092770	4.514810	3.844050	1.444800	2.114120	1.435610	3.173060
1.562040	1.077540	1.517690	2.504630	3.352170	4.205090	1.243730	2.824280	1.603250	1.173030	1.999720	1.576750	2.301990	3.984970	4.222670	2.117020	1.627280	2.842550	1.253460	1.776650	2.352090	0.970868	1.757250	2.899450	1.983650	1.399880	2.184480	1.499290	1.260410	1.641920	1.044940	0.627097	2.091390	3.450580	3.008120	2.805540	1.126720	1.947330	4.904600	2.111300	4.364250	1.835580	1.674500	2.092740	4.503810	3.843320	1.440090	2.113400	1.434640	3.167970
1.558330	0.896793	1.517410	2.502860	3.349330	4.199510	1.243730	2.812580	1.603220	1.171470	1.992640	1.576500	2.301600	3.979750	4.219470	2.116470	1.626040	2.839960	1.250640	1.776560	2.351140	0.967232	1.756810	2.897360	1.978560	1.398440	2.179310	1.498210	1.260280	1.638000	1.044090	0.626764	2.084660	3.448560	3.005210	2.803700	1.125040	1.945350	4.899920	2.110710	4.357410	1.829750	1.674340	2.091450	4.502270	3.837910	1.437030	2.111160	1.431300	3.167600
1.553960	0.267989	1.516040	2.489040	3.348070	4.194720	1.242890	2.804150	1.602080	1.171060	1.988290	1.576130	2.298850	3.979010	4.219320	2.114640	1.625770	2.833770	1.249360	1.773790	2.350890	0.967201	1.756200	2.893970	1.978410	1.398340	2.178170	1.497680	1.258380	1.632990	1.043120	0.626379	2.084070	3.448060	2.997340	2.802920	1.124940	1.942130	4.887620	2.109810	4.344410	1.828760	1.674180	2.087820	4.502050	3.822450	1.435320	2.107300	1.428830	3.160770
1.553070	0.454008	1.515800	2.488900	3.347920	4.190670	1.239690	2.803020	1.598250	1.171040	1.988170	1.575500	2.295200	3.978050	4.218690	2.114180	1.623860	2.833300	1.247440	1.768620	2.349860	0.966812	1.755060	2.893050	1.977700	1.398060	2.177920	1.496710	1.257270	1.632690	1.042900	0.626275	2.083150	3.443650	2.989180	2.802820	1.124550	1.940890	4.880810	2.107230	4.343220	1.827030	1.672590	2.087470	4.492880	3.821860	1.434190	2.105460	1.427680	3.158760
1.550750	0.739763	1.514880	2.478370	3.346320	4.185190	1.238260	2.802190	1.596960	1.169870	1.987310	1.575380	2.290890	3.974610	4.216840	2.113260	1.623030	2.833020	1.247280	1.767770	2.349570	0.966703	1.752560	2.891990	1.975050	1.396940	2.173080	1.494510	1.256920	1.632320	1.042180	0.626249	2.082640	3.442260	2.987980	2.800270	1.124380	1.938420	4.879170	2.105940	4.338910	1.826820	1.672570	2.086390	4.491510	3.816780	1.433490	2.104150	1.427470	3.155090
1.549810	0.440413	1.514690	2.477280	3.346100	4.182730	1.237050	2.797370	1.596390	1.169710	1.983340	1.574050	2.288890	3.973480	4.214370	2.111420	1.622260	2.830860	1.244570	1.766620	2.348320	0.964534	1.745630	2.887870	1.974940	1.393760	2.170290	1.491880	1.254830	1.631240	1.041590	0.625315	2.077430	3.433780	2.986450	2.790700	1.124380	1.936060	4.877610	2.104030	4.336860	1.826160	1.671510	2.085990	4.483520	3.814110	1.433180	2.103970	1.423720	3.152620
1.544510	0.283631	1.510510	2.472160	3.338820	4.180730	1.236520	2.797340	1.595800	1.169160	1.981310	1.572080	2.287100	3.973160	4.212990	2.108160	1.622100	2.827610	1.244070	1.766260	2.348180	0.963449	1.744500	2.884200	1.968430	1.392180	2.165670	1.491070	1.254790	1.630750	1.038760	0.625247	2.073430	3.432750	2.984690	2.789640	1.123280	1.934180	4.877510	2.100570	4.336690	1.825440	1.669340	2.085710	4.472280	3.813970	1.430310	2.101810	1.422320	3.150390
1.542570	0.380759	1.505880	2.471160	3.331250	4.178660	1.230900	2.792460	1.593600	1.165990	1.980410	1.569410	2.285170	3.971120	4.206210	2.106910	1.618290	2.826800	1.243760	1.764930	2.345890	0.963083	1.742860	2.882650	1.965600	1.389400	2.163160	1.491040	1.254250	1.630420	1.038610	0.625201	2.072600	3.421660	2.982310	2.783260	1.119870	1.933270	4.866980	2.099800	4.329390	1.822340	1.663410	2.085080	4.470410	3.812880	1.429880	2.098820	1.419920	3.145280
1.540890	0.541824	1.504170	2.467070	3.326970	4.178420	1.229530	2.785530	1.592550	1.165700	1.979610	1.569150	2.273190	3.968140	4.201910	2.104530	1.613210	2.825220	1.241950	1.763610	2.343760	0.962279	1.740900	2.879450	1.964950	1.387750	2.162920	1.490030	1.253030	1.627790	1.037850	0.624580	2.071990	3.420820	2.979970	2.779350	1.119560	1.930670	4.865820	2.098940	4.317550	1.814560	1.663290	2.084820	4.465180	3.812590	1.429180	2.095020	1.418910	3.138720
1.539540	0.189726	1.502020	2.465950	3.320480	4.177500	1.226940	2.780970	1.592130	1.164430	1.979410	1.569000	2.271430	3.965220	4.200110	2.101810	1.613040	2.818140	1.240790	1.760760	2.341580	0.961421	1.740800	2.877620	1.963940	1.384950	2.162580	1.489520	1.250720	1.625030	1.036300	0.624143	2.062460	3.418640	2.970130	2.777640	1.118210	1.928200	4.861960	2.094520	4.312350	1.813600	1.662810	2.083050	4.462150	3.802760	1.429140	2.093390	1.418560	3.135720
1.538200	0.193465	1.501480	2.463390	3.319790	4.176980	1.226260	2.780690	1.590730	1.163360	1.978770	1.567150	2.270500	3.960940	4.199010	2.101640	1.612960	2.815730	1.239640	1.760180	2.340070	0.959844	1.740760	2.876160	1.960370	1.382900	2.160650	1.488020	1.248820	1.624540	1.035720	0.624086	2.060100	3.417790	2.968630	2.776520	1.117060	1.927810	4.856320	2.094450	4.311000	1.811320	1.662690	2.080310	4.453270	3.800050	1.423730	2.086580	1.418170	3.133640
1.535720	0.236237	1.500080	2.462740	3.317480	4.170720	1.225300	2.779020	1.588750	1.162670	1.975070	1.567030	2.269330	3.959790	4.197420	2.101550	1.611890	2.815030	1.239570	1.759480	2.339590	0.958673	1.735730	2.875440	1.956330	1.382240	2.154950	1.483690	1.248720	1.623560	1.034740	0.623862	2.059220	3.414160	2.963410	2.773810	1.116390	1.927500	4.855610	2.089530	4.304420	1.808940	1.661370	2.079170	4.453070	3.799630	1.420880	2.086460	1.417610	3.123000
1.535470	0.191320	1.497150	2.461700	3.316220	4.165920	1.224230	2.777350	1.587700	1.162040	1.973450	1.565680	2.268770	3.958650	4.193980	2.099740	1.610190	2.809310	1.238800	1.757230	2.334590	0.957073	1.734910	2.874340	1.954720	1.381670	2.154110	1.481810	1.248400	1.620050	1.034640	0.623534	2.052760	3.414120	2.960780	2.770510	1.116010	1.926970	4.852500	2.088040	4.303750	1.808110	1.657910	2.078420	4.446370	3.792740	1.419080	2.085770	1.416550	3.122550
1.534360	0.630225	1.494050	2.457930	3.309760	4.160260	1.222920	2.776530	1.587300	1.160950	1.973010	1.564880	2.268670	3.949560	4.193000	2.094850	1.609560	2.809030	1.237010	1.754950	2.334060	0.956744	1.726120	2.871760	1.947200	1.379170	2.151420	1.479380	1.248120	1.619070	1.034530	0.622487	2.043040	3.413220	2.959310	2.768020	1.115340	1.925280	4.851080	2.085170	4.302050	1.806150	1.657190	2.073490	4.444880	3.788410	1.416980	2.085470	1.416430	3.114740
1.534120	0.644799	1.489890	2.457300	3.308820	4.157300	1.222820	2.774510	1.585610	1.159990	1.972900	1.564390	2.268410	3.944660	4.188870	2.092700	1.603350	2.806940	1.236700	1.754200	2.333580	0.954927	1.726070	2.871580	1.945520	1.377550	2.148040	1.476440	1.245970	1.617690	1.034400	0.622433	2.039370	3.403020	2.958830	2.765490	1.114170	1.922830	4.851040	2.080870	4.302030	1.804780	1.655840	2.070830	4.431420	3.786830	1.416720	2.085300	1.414340	3.114520
1.532960	0.269455	1.489130	2.454360	3.304680	4.155590	1.219980	2.772930	1.584070	1.159320	1.972430	1.564100	2.267090	3.942510	4.188520	2.089380	1.603160	2.804270	1.235370	1.752400	2.329090	0.954899	1.717600	2.870840	1.942790	1.376880	2.144350	1.476300	1.245830	1.617070	1.032770	0.622330	2.039220	3.395840	2.958210	2.765210	1.113950	1.921290	4.847920	2.080850	4.301460	1.802410	1.655020	2.069750	4.429960	3.784120	1.413950	2.081970	1.411670	3.111820
1.532680	0.541613	1.485410	2.451720	3.297590	4.154140	1.219840	2.772610	1.582410	1.157150	1.968860	1.562930	2.264310	3.939860	4.183000	2.087290	1.602340	2.803700	1.233490	1.751460	2.327440	0.954210	1.712810	2.868350	1.942430	1.374660	2.141770	1.475390	1.243350	1.615800	1.032760	0.622085	2.038110	3.395350	2.956330	2.760010	1.113590	1.918230	4.840320	2.079970	4.299020	1.799150	1.654590	2.068290	4.417440	3.780070	1.412940	2.076890	1.408140	3.105320
1.530570	0.231003	1.484020	2.451360	3.292010	4.153860	1.217450	2.762800	1.582210	1.156420	1.965780	1.562340	2.264240	3.936170	4.179460	2.084010	1.599150	2.800870	1.230700	1.751090	2.323810	0.954010	1.710340	2.864700	1.938620	1.372050	2.140010	1.475020	1.241600	1.614640	1.032350	0.621408	2.037800	3.388340	2.954900	2.757900	1.113080	1.916320	4.836190	2.068280	4.294840	1.799000	1.653200	2.064670	4.410880	3.780050	1.411040	2.075290	1.406770	3.104100
1.529960	1.053830	1.481400	2.447790	3.289710	4.149980	1.216880	2.759490	1.580810	1.156280	1.965680	1.562210	2.264130	3.933660	4.178550	2.081290	1.598150	2.794210	1.226740	1.748560	2.321000	0.952700	1.707850	2.863690	1.934800	1.371340	2.138260	1.474240	1.240590	1.613560	1.031840	0.621203	2.036400	3.387710	2.949960	2.756790	1.111440	1.914790	4.833450	2.067230	4.289720	1.795560	1.652650	2.064170	4.401170	3.774690	1.406940	2.073730	1.406450	3.101920
1.526110	1.818320	1.481060	2.447290	3.289310	4.147190	1.215050	2.755460	1.580520	1.155620	1.964180	1.560140	2.257240	3.929640	4.177890	2.080650	1.597350	2.792760	1.226720	1.746280	2.320740	0.951900	1.704460	2.863650	1.934480	1.370480	2.136890	1.472480	1.240330	1.613550	1.031190	0.621137	2.033750	3.381670	2.948680	2.756580	1.111300	1.913040	4.832360	2.066850	4.289650	1.793280	1.651820	2.062360	4.397590	3.766170	1.406570	2.073700	1.406160	3.086450
1.525120	0.560145	1.480980	2.446930	3.285550	4.143360	1.213430	2.744290	1.580230	1.154020	1.964070	1.559910	2.251680	3.924220	4.174000	2.080370	1.593580	2.791490	1.225700	1.746250	2.320240	0.950943	1.701370	2.862820	1.932030	1.369710	2.136160	1.472010	1.239440	1.613480	1.029700	0.620633	2.033660	3.379230	2.948160	2.754060	1.108250	1.910280	4.829520	2.063310	4.283740	1.792780	1.650610	2.061890	4.396800	3.765610	1.406370	2.071070	1.406040	3.086020
1.524620	0.352774	1.480390	2.440240	3.285230	4.143210	1.212930	2.739200	1.577600	1.153150	1.959850	1.558840	2.251350	3.909350	4.166490	2.080240	1.592640	2.790610	1.225500	1.745880	2.319720	0.949401	1.698490	2.854500	1.927430	1.369180	2.135210	1.469650	1.238430	1.612840	1.027740	0.619799	2.031940	3.368980	2.946160	2.749790	1.107910	1.908560	4.820260	2.060810	4.279910	1.791410	1.648330	2.060300	4.395990	3.764520	1.404200	2.069720	1.405980	3.082260
1.523060	0.256798	1.478240	2.440020	3.283220	4.138890	1.211420	2.737160	1.577530	1.150030	1.959100	1.556730	2.251120	3.907920	4.165580	2.080110	1.591570	2.790440	1.225160	1.743780	2.317530	0.946122	1.697820	2.854460	1.926790	1.366360	2.133800	1.468580	1.238320	1.612310	1.024220	0.619551	2.030160	3.367820	2.945380	2.749370	1.105150	1.905710	4.818980	2.056110	4.276370	1.791150	1.645270	2.058470	4.394720	3.762570	1.403750	2.069130	1.405910	3.082170
1.521210	0.209130	1.478210	2.439080	3.282960	4.137630	1.207330	2.733700	1.573490	1.148870	1.958150	1.550030	2.250960	3.905480	4.155800	2.077580	1.591470	2.788000	1.224830	1.743600	2.317450	0.945246	1.697440	2.847600	1.926510	1.363900	2.133770	1.466440	1.238270	1.609140	1.023940	0.618788	2.027400	3.361600	2.940940	2.747590	1.104780	1.904360	4.816380	2.055210	4.272380	1.790380	1.643930	2.056150	4.394140	3.760530	1.403610	2.068270	1.405700	3.079040
1.520780	0.422463	1.476100	2.436970	3.281550	4.137390	1.206480	2.733550	1.571930	1.147390	1.957270	1.549540	2.247810	3.900680	4.147340	2.076750	1.590330	2.787870	1.221850	1.736150	2.316280	0.943915	1.695150	2.847480	1.924160	1.360890	2.132670	1.465060	1.237970	1.608710	1.023840	0.618038	2.022630	3.358760	2.939840	2.747570	1.104610	1.901890	4.815090	2.054940	4.270510	1.790200	1.639280	2.054430	4.390680	3.755520	1.402260	2.063750	1.404060	3.079010
1.520530	0.363754	1.475740	2.435910	3.275180	4.136190	1.206420	2.732920	1.571470	1.146320	1.955700	1.549490	2.245240	3.898750	4.142780	2.074550	1.587550	2.787110	1.221790	1.734960	2.316060	0.940863	1.694740	2.841670	1.923630	1.360670	2.132260	1.464040	1.237680	1.608410	1.022910	0.617460	2.021790	3.357370	2.928430	2.742740	1.104580	1.898960	4.813950	2.052780	4.270100	1.787520	1.637330	2.053750	4.389010	3.754800	1.401500	2.061930	1.402140	3.078910
1.518990	0.191235	1.475510	2.434570	3.270860	4.130450	1.204870	2.723720	1.570490	1.145010	1.950440	1.548520	2.243220	3.894710	4.140760	2.073850	1.579760	2.783200	1.220710	1.734690	2.313850	0.940155	1.694680	2.839700	1.923090	1.360310	2.131670	1.463930	1.237450	1.607220	1.022260	0.617449	2.020280	3.355620	2.921090	2.742660	1.101980	1.898070	4.810970	2.052060	4.269290	1.786920	1.636140	2.047920	4.385130	3.750970	1.401470	2.058450	1.402000	3.077590
1.518490	0.309730	1.474840	2.429280	3.262380	4.126740	1.203910	2.722330	1.565890	1.143830	1.950370	1.548060	2.239810	3.886080	4.138810	2.072800	1.575460	2.780000	1.220680	1.731030	2.310900	0.938793	1.688260	2.838660	1.921480	1.358520	2.128230	1.463000	1.237060	1.606810	1.022230	0.617173	2.015440	3.352850	2.911850	2.741500	1.101790	1.895470	4.802950	2.051070	4.266530	1.781820	1.634150	2.045920	4.380070	3.750750	1.398340	2.058130	1.400670	3.068500
1.518470	0.408190	1.474020	2.425010	3.256110	4.120540	1.202880	2.718430	1.564530	1.142080	1.950370	1.547290	2.239760	3.869500	4.129700	2.068000	1.571120	2.777290	1.219030	1.730620	2.309500	0.938196	1.687540	2.838310	1.920090	1.356740	2.125540	1.460230	1.234730	1.606810	1.021490	0.616522	2.013530	3.344990	2.908020	2.738900	1.100840	1.894720	4.802580	2.048780	4.262430	1.779130	1.632770	2.045800	4.378750	3.741310	1.396130	2.057100	1.399820	3.066480
1.517360	0.459185	1.473820	2.423740	3.254530	4.119430	1.202340	2.709730	1.563040	1.140520	1.949090	1.545450	2.237800	3.868710	4.125840	2.067780	1.571000	2.776610	1.218400	1.729450	2.308420	0.937881	1.686510	2.835430	1.917040	1.355730	2.123560	1.458110	1.234150	1.606600	1.021050	0.615746	2.010470	3.338400	2.900210	2.733980	1.100770	1.893820	4.797540	2.048240	4.261690	1.777310	1.631450	2.045140	4.377900	3.740950	1.396100	2.056960	1.399460	3.064340
1.515270	0.168068	1.473370	2.422590	3.253980	4.117940	1.201400	2.709170	1.561650	1.140190	1.948430	1.544880	2.236120	3.868400	4.125290	2.063730	1.570370	2.771210	1.217960	1.729260	2.308310	0.937243	1.684330	2.834680	1.916720	1.354960	2.123390	1.456630	1.234070	1.606590	1.020280	0.615422	2.009310	3.332110	2.897060	2.723760	1.100770	1.890470	4.792740	2.047380	4.260800	1.777090	1.630560	2.039950	4.374530	3.737410	1.395020	2.055990	1.397930	3.064340
1.515030	0.637769	1.472780	2.419690	3.253730	4.114320	1.198160	2.706390	1.558890	1.139860	1.947970	1.542770	2.232640	3.868280	4.122370	2.059480	1.570270	2.768740	1.215360	1.722700	2.307200	0.936333	1.683060	2.834650	1.914990	1.354820	2.121840	1.456450	1.232960	1.603700	1.020270	0.615229	2.008970	3.328170	2.896410	2.717210	1.096060	1.889220	4.788270	2.044930	4.256360	1.777070	1.628410	2.039530	4.370490	3.731190	1.393730	2.054000	1.392340	3.062670
1.514850	0.472566	1.472760	2.418610	3.253130	4.114090	1.196570	2.705810	1.558030	1.139140	1.947810	1.541650	2.228570	3.866170	4.119440	2.059040	1.564730	2.767030	1.214020	1.719060	2.305630	0.936301	1.681470	2.829970	1.914140	1.351280	2.121020	1.456210	1.231930	1.603120	1.018770	0.615114	2.008290	3.324480	2.893080	2.712140	1.094180	1.888340	4.788140	2.044470	4.253710	1.776460	1.625270	2.033600	4.364100	3.725400	1.392980	2.050870	1.391890	3.058650
1.512910	0.175082	1.471430	2.418360	3.252380	4.113840	1.195540	2.704720	1.554600	1.138220	1.946380	1.539720	2.223170	3.863690	4.117360	2.058530	1.564070	2.766720	1.213510	1.709350	2.305350	0.934096	1.681210	2.827880	1.913820	1.349930	2.119840	1.456090	1.231650	1.600780	1.017930	0.614369	2.007300	3.322450	2.892950	2.707310	1.090370	1.886290	4.786990	2.040010	4.253530	1.773790	1.624610	2.032220	4.358650	3.722640	1.390670	2.047730	1.391850	3.046160
1.510120	0.170051	1.469740	2.415180	3.244910	4.111980	1.195400	2.704500	1.553030	1.136410	1.943730	1.539170	2.222910	3.863130	4.113870	2.058150	1.560840	2.766580	1.213190	1.707880	2.299280	0.933625	1.677960	2.827770	1.912870	1.346160	2.118950	1.455120	1.231020	1.600740	1.017620	0.614346	2.006910	3.319270	2.881620	2.706870	1.089580	1.884330	4.784650	2.039310	4.253300	1.771240	1.623570	2.027040	4.352990	3.721580	1.390300	2.043290	1.390600	3.036920
1.507880	0.739314	1.463010	2.408550	3.243110	4.109690	1.194280	2.702700	1.551280	1.136170	1.943270	1.538220	2.221960	3.859880	4.112010	2.052020	1.556410	2.766160	1.209940	1.707130	2.296820	0.932892	1.674870	2.826110	1.912210	1.345150	2.115800	1.455040	1.230210	1.598290	1.017320	0.614261	2.001760	3.312170	2.880700	2.706220	1.089410	1.883420	4.777820	2.036930	4.246490	1.770530	1.623440	2.025440	4.347790	3.719330	1.389070	2.039520	1.387650	3.036820
1.506330	0.455200	1.460210	2.407990	3.240990	4.106560	1.193160	2.702230	1.549130	1.135960	1.942320	1.538110	2.219950	3.859760	4.107890	2.051590	1.555250	2.765390	1.209420	1.706010	2.294070	0.932725	1.673190	2.824310	1.910880	1.341380	2.115320	1.446730	1.228860	1.596730	1.016720	0.613462	1.993790	3.299260	2.872040	2.705100	1.086630	1.883230	4.777010	2.036590	4.246340	1.769280	1.623210	2.024220	4.345680	3.714420	1.388750	2.038140	1.386240	3.029250
1.505660	0.825165	1.460130	2.398680	3.232430	4.103700	1.192490	2.696380	1.547760	1.135740	1.942290	1.537660	2.217830	3.854770	4.104960	2.048370	1.553510	2.764650	1.209390	1.703680	2.293460	0.930874	1.668140	2.822390	1.909030	1.339260	2.113750	1.445640	1.228600	1.595680	1.016650	0.613286	1.992810	3.295280	2.865530	2.704980	1.086560	1.881910	4.776080	2.025010	4.241870	1.768770	1.622450	2.022880	4.342120	3.714310	1.388750	2.037440	1.382930	3.027340
1.504650	0.371846	1.457490	2.389580	3.229070	4.103030	1.191630	2.696220	1.547630	1.133690	1.940780	1.537250	2.215410	3.854020	4.098870	2.046650	1.551560	2.763720	1.208410	1.702600	2.290950	0.930012	1.667880	2.819390	1.908090	1.338960	2.113090	1.445640	1.228070	1.595270	1.015860	0.612245	1.974890	3.291760	2.865250	2.703150	1.085360	1.881260	4.768650	2.024980	4.240520	1.768610	1.621430	2.020820	4.337390	3.710640	1.387460	2.036850	1.382300	3.026200
1.501680	0.617599	1.456800	2.380640	3.225190	4.095590	1.189900	2.695990	1.546860	1.133030	1.939670	1.537220	2.213420	3.854000	4.097380	2.046190	1.551440	2.762010	1.208240	1.699850	2.290380	0.929513	1.666940	2.818810	1.906550	1.338220	2.112360	1.439560	1.228040	1.594240	1.012800	0.612021	1.971780	3.291620	2.864310	2.696410	1.081900	1.880110	4.766180	2.022090	4.238050	1.767900	1.620350	2.020190	4.335140	3.707810	1.386720	2.036030	1.382050	3.024790
1.494610	0.402788	1.456440	2.376970	3.223730	4.095330	1.186020	2.694350	1.540990	1.132020	1.938940	1.534510	2.204070	3.849520	4.094020	2.044230	1.543680	2.757870	1.205340	1.699190	2.284040	0.929410	1.666840	2.817490	1.905980	1.337510	2.110870	1.439480	1.227040	1.593440	1.012260	0.611653	1.969940	3.290320	2.862610	2.694340	1.081200	1.879270	4.756580	2.019930	4.237350	1.767800	1.615930	2.015740	4.335010	3.700800	1.386590	2.034780	1.381800	3.024510
1.494460	0.286151	1.455690	2.376110	3.220840	4.094100	1.185280	2.689290	1.540620	1.131410	1.938740	1.533130	2.202810	3.847580	4.093970	2.041080	1.543430	2.751680	1.204640	1.698320	2.284020	0.928714	1.665240	2.816560	1.899080	1.337230	2.110500	1.433850	1.225940	1.593050	1.012030	0.611629	1.964030	3.288950	2.858960	2.689040	1.079410	1.879180	4.755730	2.017780	4.231450	1.767500	1.615540	2.015180	4.334230	3.700310	1.386040	2.029490	1.381120	3.022870
1.491450	0.202968	1.453550	2.364740	3.216690	4.093650	1.185090	2.689160	1.539500	1.130100	1.938410	1.533040	2.201620	3.842310	4.091620	2.038570	1.541150	2.751640	1.204440	1.694600	2.281670	0.928272	1.665130	2.816090	1.898780	1.335390	2.108710	1.432230	1.225760	1.591880	1.011760	0.611611	1.963110	3.286360	2.858950	2.685010	1.077730	1.878240	4.740270	2.017760	4.229350	1.766620	1.613210	2.013540	4.330660	3.697630	1.385840	2.029220	1.380730	3.017240
1.485640	0.168627	1.450860	2.362110	3.211900	4.092930	1.184090	2.684070	1.538240	1.130050	1.934080	1.532700	2.200340	3.839540	4.090500	2.037440	1.537620	2.749590	1.203280	1.692400	2.281510	0.925721	1.665080	2.808320	1.896620	1.333720	2.106590	1.429020	1.225280	1.591780	1.011560	0.611465	1.959370	3.282730	2.854290	2.683560	1.077150	1.876480	4.739170	2.014550	4.223540	1.763120	1.608200	2.010970	4.325070	3.695100	1.382100	2.027440	1.380630	3.012090
1.485550	0.616957	1.450840	2.360670	3.207300	4.091630	1.183980	2.683720	1.537960	1.127770	1.931640	1.530740	2.199890	3.837830	4.087380	2.037390	1.537180	2.747680	1.202750	1.691680	2.280670	0.925350	1.662660	2.807910	1.895410	1.333130	2.105370	1.428700	1.225150	1.591600	1.011140	0.611434	1.950830	3.281890	2.849990	2.680430	1.076480	1.875580	4.735520	2.008390	4.222150	1.763010	1.605670	2.010290	4.324830	3.692200	1.381900	2.019820	1.380540	3.010040
1.483840	0.227150	1.450710	2.351690	3.207290	4.085490	1.182890	2.674280	1.537600	1.126890	1.929890	1.524850	2.199410	3.837620	4.086190	2.037130	1.536260	2.744470	1.201730	1.690640	2.271750	0.924635	1.660710	2.806270	1.895110	1.331760	2.105340	1.427870	1.223670	1.591540	1.009290	0.610964	1.950520	3.272670	2.845950	2.677790	1.073590	1.875090	4.730570	2.005930	4.221700	1.760240	1.605200	2.006920	4.316600	3.690470	1.381420	2.018090	1.379810	3.008380
1.482540	0.223410	1.450130	2.350440	3.206470	4.083820	1.182720	2.672990	1.536990	1.126530	1.929220	1.520640	2.193640	3.834540	4.083340	2.030500	1.535520	2.743010	1.201280	1.689190	2.271360	0.924566	1.660700	2.804730	1.883580	1.331090	2.104030	1.426910	1.221180	1.590950	1.009270	0.610623	1.949540	3.271010	2.842950	2.677410	1.073350	1.874820	4.729210	2.004810	4.221110	1.756670	1.604310	2.006600	4.313070	3.672390	1.380580	2.017770	1.379470	3.004440
1.482330	0.433506	1.447810	2.350440	3.200530	4.075090	1.182510	2.668460	1.534940	1.125650	1.928230	1.519940	2.192480	3.832110	4.076310	2.029790	1.535040	2.741870	1.199030	1.686950	2.269240	0.924249	1.660660	2.799010	1.882890	1.330780	2.103930	1.426850	1.220200	1.589460	1.008660	0.609916	1.947330	3.266390	2.841150	2.677230	1.072720	1.872810	4.725740	2.004360	4.217920	1.755200	1.602830	2.005840	4.309100	3.671330	1.379860	2.014130	1.378520	3.002850
1.481230	0.274176	1.446670	2.348930	3.199550	4.074650	1.182480	2.661960	1.532340	1.125310	1.928060	1.517110	2.191490	3.830990	4.075160	2.028520	1.533690	2.740850	1.198940	1.686060	2.267860	0.924173	1.660410	2.798870	1.881950	1.329610	2.101640	1.425390	1.219170	1.588380	1.007520	0.609863	1.943940	3.265240	2.803340	2.675530	1.071630	1.872430	4.701580	2.001860	4.207730	1.753220	1.602290	2.005370	4.306530	3.667310	1.375530	2.011680	1.377630	3.002600
1.481200	0.170822	1.446530	2.346770	3.199390	4.072180	1.182180	2.659420	1.531940	1.123690	1.927930	1.514510	2.186330	3.827030	4.075120	2.026210	1.533380	2.737940	1.197750	1.686060	2.267620	0.923868	1.659310	2.798120	1.879890	1.328650	2.099240	1.424550	1.219040	1.588110	1.005270	0.609845	1.943710	3.259890	2.797110	2.673940	1.071200	1.872000	4.700820	2.000540	4.206600	1.746330	1.601790	2.005140	4.305080	3.665180	1.375400	2.007250	1.376510	2.978500
1.478970	0.313106	1.446020	2.345920	3.196920	4.069090	1.181390	2.655880	1.531230	1.122180	1.925770	1.514460	2.185230	3.822510	4.073120	2.023910	1.527600	2.729130	1.197260	1.684670	2.265720	0.923162	1.654810	2.797980	1.879620	1.327000	2.098940	1.424330	1.218090	1.586100	1.005050	0.609205	1.943240	3.257610	2.796050	2.672900	1.069390	1.870250	4.698180	1.993590	4.188960	1.743730	1.600780	2.004510	4.304780	3.659960	1.375310	2.006310	1.375740	2.975610
1.478630	0.217355	1.444360	2.344970	3.196470	4.066830	1.180850	2.654600	1.531220	1.118790	1.925310	1.512470	2.183190	3.816810	4.072310	2.022710	1.527480	2.728110	1.196790	1.683240	2.265230	0.922950	1.649760	2.796660	1.878590	1.326210	2.098850	1.423880	1.218090	1.585450	1.004650	0.607780	1.940390	3.248400	2.788730	2.670060	1.067830	1.869510	4.697750	1.992680	4.188650	1.737230	1.600130	2.001200	4.299980	3.645920	1.373910	2.004490	1.374650	2.973460
1.478520	0.284732	1.443120	2.344710	3.194250	4.066440	1.180850	2.654360	1.531080	1.118330	1.924110	1.512120	2.183140	3.807580	4.072060	2.022000	1.523390	2.722080	1.196580	1.682570	2.264970	0.922588	1.646200	2.793220	1.876110	1.326150	2.098780	1.423340	1.217940	1.585190	1.003460	0.607692	1.940260	3.244750	2.788440	2.667990	1.067040	1.868490	4.696320	1.990140	4.183280	1.734770	1.598520	2.001010	4.287850	3.644320	1.371280	2.003740	1.373570	2.967380
1.476860	0.397313	1.443080	2.342710	3.194180	4.065030	1.179540	2.653400	1.530980	1.115970	1.923870	1.504670	2.177770	3.803600	4.071860	2.019840	1.520980	2.721790	1.195360	1.682560	2.256920	0.922453	1.645590	2.780460	1.873230	1.325480	2.097140	1.422710	1.216690	1.585180	1.002900	0.607430	1.934160	3.237360	2.782890	2.658370	1.066780	1.865620	4.695370	1.982690	4.180310	1.734170	1.598340	1.999410	4.285340	3.643420	1.370680	2.001760	1.373360	2.966820
1.474060	0.411552	1.442950	2.342190	3.190250	4.064890	1.178490	2.653260	1.530180	1.115110	1.919920	1.503430	2.170320	3.803220	4.066130	2.018790	1.518300	2.721690	1.194980	1.681700	2.256770	0.920754	1.642170	2.776410	1.870740	1.321290	2.096530	1.421970	1.215700	1.584460	1.001950	0.607141	1.931480	3.233000	2.782620	2.653010	1.065130	1.861110	4.686970	1.980700	4.149230	1.733560	1.597890	1.998740	4.284930	3.640530	1.369280	2.001750	1.372250	2.962670
1.471050	1.175700	1.442290	2.340050	3.189990	4.059050	1.177630	2.651790	1.529990	1.114280	1.919390	1.503110	2.165720	3.799110	4.063780	2.018360	1.517680	2.719510	1.194360	1.681090	2.255630	0.918065	1.641480	2.774160	1.870360	1.321040	2.096490	1.421560	1.214860	1.577110	1.001050	0.606587	1.928460	3.228420	2.773170	2.650430	1.064440	1.859820	4.674470	1.977470	4.141520	1.728350	1.596640	1.997930	4.282350	3.639670	1.368570	1.995840	1.371430	2.961190
1.470100	0.165860	1.442180	2.337520	3.187880	4.057480	1.177460	2.642890	1.529120	1.113290	1.918840	1.502550	2.165610	3.796570	4.062470	2.017970	1.517660	2.719410	1.190580	1.680950	2.254950	0.917569	1.638130	2.773590	1.869560	1.319830	2.096210	1.420320	1.213790	1.576920	1.000830	0.605953	1.926050	3.226710	2.772920	2.647160	1.061740	1.856470	4.666580	1.973220	4.131190	1.725770	1.596490	1.997320	4.275360	3.622510	1.367510	1.991890	1.370150	2.958760
1.469020	0.423327	1.439170	2.333740	3.187030	4.056640	1.174400	2.642600	1.527540	1.112320	1.917500	1.501490	2.163660	3.795500	4.061700	2.016980	1.516750	2.717160	1.189900	1.680610	2.254860	0.916745	1.636160	2.771490	1.865610	1.319720	2.095780	1.419740	1.212760	1.575870	0.999962	0.605926	1.924640	3.220060	2.772140	2.637250	1.059930	1.856200	4.660350	1.971920	4.129520	1.724100	1.595790	1.994270	4.272120	3.614440	1.365400	1.989960	1.369910	2.954350
1.468610	0.213303	1.437630	2.330070	3.183320	4.055440	1.173990	2.641950	1.527530	1.110060	1.912390	1.501470	2.162690	3.793940	4.061650	2.015980	1.514960	2.714740	1.186850	1.680540	2.249390	0.915997	1.636090	2.771030	1.865390	1.319410	2.092320	1.418510	1.212190	1.573350	0.995380	0.605681	1.924030	3.218820	2.769670	2.637220	1.058540	1.850250	4.652540	1.971470	4.129190	1.723270	1.594840	1.992940	4.267370	3.599060	1.362200	1.985250	1.369640	2.953140
1.467220	0.162812	1.437170	2.328220	3.176570	4.054680	1.172870	2.638600	1.526930	1.109270	1.909770	1.500070	2.162600	3.789130	4.060670	2.011470	1.512210	2.709090	1.185870	1.680330	2.248310	0.914997	1.633770	2.764650	1.862420	1.318600	2.089740	1.418370	1.207750	1.573130	0.995182	0.604085	1.919350	3.210340	2.762220	2.633330	1.057920	1.846350	4.651640	1.966170	4.122360	1.722290	1.594390	1.991710	4.266460	3.596650	1.360140	1.984030	1.367060	2.945260
1.466750	0.177601	1.436750	2.324910	3.175140	4.053790	1.172050	2.638390	1.526310	1.106170	1.909450	1.499480	2.162260	3.789130	4.056150	2.010580	1.511710	2.708360	1.184670	1.677670	2.247050	0.914955	1.632310	2.759420	1.861660	1.318450	2.087480	1.414380	1.206620	1.568090	0.994257	0.603899	1.918710	3.210260	2.757530	2.632610	1.057560	1.844960	4.648130	1.961380	4.116750	1.717390	1.594230	1.990410	4.264470	3.594110	1.357940	1.981710	1.366560	2.941440
1.465370	0.478196	1.435370	2.323950	3.174940	4.051930	1.171710	2.636710	1.526150	1.106040	1.909280	1.499200	2.161230	3.782140	4.055350	2.010550	1.509840	2.702200	1.183940	1.677580	2.246520	0.913656	1.631360	2.757640	1.860480	1.318270	2.081860	1.411930	1.205680	1.566810	0.993935	0.603685	1.918630	3.207310	2.757210	2.631020	1.056790	1.843380	4.643550	1.961220	4.116140	1.711480	1.594080	1.990090	4.262030	3.591290	1.355350	1.981010	1.361650	2.940590
1.463400	0.297108	1.434710	2.321310	3.170290	4.047550	1.170160	2.636330	1.525350	1.106020	1.908280	1.498940	2.159840	3.782030	4.049290	2.009020	1.509780	2.701620	1.183280	1.677120	2.246090	0.912574	1.631080	2.755820	1.859200	1.318020	2.079580	1.411680	1.204200	1.566440	0.993775	0.602690	1.918580	3.205430	2.754410	2.630540	1.056390	1.843070	4.624520	1.958020	4.114000	1.710190	1.593140	1.989140	4.257240	3.585150	1.353400	1.975970	1.360790	2.936760
1.463040	0.530038	1.434120	2.318810	3.165420	4.047290	1.169880	2.629640	1.524150	1.104370	1.902730	1.496500	2.155640	3.780190	4.048370	2.008090	1.508850	2.701360	1.182960	1.675620	2.244890	0.910893	1.623690	2.753660	1.859050	1.316530	2.079150	1.411340	1.203890	1.564850	0.992480	0.601493	1.914040	3.197670	2.753340	2.628570	1.056040	1.842020	4.609970	1.950950	4.112050	1.710100	1.592840	1.986760	4.247910	3.581610	1.350950	1.972900	1.360120	2.924330
1.462980	0.287758	1.431700	2.317840	3.163570	4.043000	1.169510	2.623400	1.522100	1.103230	1.898860	1.496250	2.153690	3.776340	4.046240	2.005810	1.505500	2.699880	1.181190	1.673410	2.243480	0.909308	1.623440	2.749840	1.855260	1.315430	2.078910	1.410920	1.203810	1.564720	0.992453	0.601172	1.909660	3.193790	2.751510	2.628340	1.054780	1.841310	4.607860	1.950860	4.108690	1.707760	1.588520	1.984850	4.247190	3.581020	1.349690	1.971890	1.359810	2.923860
1.462350	0.290892	1.431090	2.316310	3.163300	4.042450	1.169310	2.622500	1.513580	1.102880	1.896520	1.496130	2.151730	3.775360	4.043450	2.005370	1.505310	2.696930	1.180080	1.673070	2.241720	0.909288	1.622160	2.747530	1.855060	1.315100	2.078180	1.410100	1.203320	1.564580	0.991229	0.599920	1.908250	3.192020	2.748130	2.626090	1.051370	1.838060	4.604970	1.948530	4.108080	1.704320	1.587060	1.984320	4.244410	3.575660	1.347750	1.970900	1.359100	2.920680
1.461390	0.182813	1.428880	2.313940	3.162290	4.041080	1.166680	2.621600	1.513310	1.102670	1.896180	1.493610	2.151370	3.770060	4.043220	2.003930	1.504300	2.696040	1.179620	1.671970	2.241720	0.909143	1.618860	2.745390	1.853370	1.314460	2.076790	1.409730	1.202530	1.563210	0.991172	0.599895	1.907130	3.185030	2.746520	2.622720	1.050480	1.835230	4.594960	1.943880	4.105550	1.702220	1.587030	1.984270	4.238660	3.574860	1.346420	1.967200	1.359080	2.919790
1.459990	0.459893	1.427230	2.311190	3.157850	4.039920	1.166530	2.620990	1.512790	1.102040	1.895350	1.493130	2.150680	3.769170	4.040640	2.003730	1.502970	2.692570	1.179310	1.668430	2.241290	0.908591	1.618320	2.742130	1.851400	1.314150	2.076620	1.409260	1.199940	1.563040	0.991026	0.599142	1.906940	3.181880	2.745610	2.621060	1.049460	1.831170	4.594860	1.943650	4.103150	1.699870	1.586150	1.982190	4.235580	3.573370	1.341630	1.966190	1.358430	2.916910
1.455900	0.432313	1.425440	2.309470	3.154580	4.038480	1.166080	2.618670	1.512610	1.101750	1.895060	1.493120	2.150670	3.768430	4.034980	1.997780	1.502260	2.692520	1.177170	1.668210	2.240630	0.907601	1.615330	2.739850	1.850700	1.312090	2.073730	1.409020	1.199440	1.562630	0.990181	0.598611	1.905890	3.177420	2.744940	2.618480	1.046970	1.829150	4.591340	1.943280	4.094330	1.699540	1.582870	1.981050	4.235350	3.570600	1.341550	1.965500	1.357860	2.916590
1.453400	0.493198	1.425400	2.308560	3.152990	4.036780	1.166060	2.613100	1.511790	1.100860	1.894950	1.492630	2.150140	3.762610	4.033810	1.996330	1.495570	2.690810	1.177110	1.668130	2.238210	0.907119	1.613310	2.739370	1.850470	1.311020	2.073280	1.408730	1.199170	1.561800	0.989790	0.595942	1.900960	3.171320	2.735990	2.618390	1.046280	1.828150	4.588300	1.942220	4.092910	1.697270	1.580950	1.980340	4.230840	3.565370	1.338430	1.964220	1.356100	2.915820
1.452350	0.258032	1.424170	2.307460	3.151990	4.034380	1.165070	2.604450	1.510090	1.099920	1.894290	1.492600	2.149100	3.761470	4.027040	1.994170	1.494410	2.679990	1.175530	1.664950	2.238040	0.906954	1.612960	2.738160	1.849240	1.310280	2.073250	1.408430	1.198850	1.561350	0.989693	0.595288	1.898680	3.169350	2.731030	2.618190	1.044730	1.827520	4.579840	1.941190	4.080050	1.695530	1.579400	1.979980	4.230470	3.564330	1.338410	1.963400	1.355980	2.911780
1.451550	0.289440	1.423380	2.305240	3.151250	4.026730	1.164220	2.603950	1.508600	1.099210	1.893150	1.488280	2.143730	3.753980	4.025760	1.993950	1.493930	2.678860	1.175040	1.664330	2.236740	0.906918	1.612960	2.736580	1.848090	1.310130	2.071910	1.408260	1.197810	1.554600	0.988378	0.594965	1.895510	3.154730	2.727850	2.613340	1.043780	1.827270	4.576450	1.941170	4.077950	1.691060	1.578640	1.976710	4.227760	3.562310	1.336560	1.962200	1.350550	2.910940
1.450590	0.443756	1.423370	2.298460	3.147150	4.026300	1.162880	2.601200	1.506760	1.098930	1.892770	1.487810	2.142700	3.751760	4.024710	1.992930	1.493860	2.678790	1.174320	1.662770	2.236650	0.906619	1.609770	2.732810	1.847590	1.309140	2.070880	1.407600	1.197470	1.553800	0.987206	0.594742	1.889580	3.154170	2.726190	2.609420	1.043730	1.824370	4.575020	1.939110	4.075170	1.688530	1.575220	1.976450	4.223420	3.561210	1.335960	1.961690	1.348780	2.910740
1.448850	0.183332	1.423230	2.296270	3.147150	4.021750	1.162640	2.598530	1.504820	1.097680	1.891490	1.487480	2.142580	3.749280	4.023100	1.991100	1.491060	2.677820	1.174050	1.662750	2.234900	0.906497	1.607340	2.730950	1.847090	1.305640	2.068980	1.407460	1.196290	1.553230	0.985744	0.594542	1.887050	3.149590	2.722600	2.604530	1.043210	1.822080	4.570460	1.938710	4.073070	1.686410	1.573430	1.973750	4.223320	3.560650	1.335440	1.960340	1.348700	2.910340
1.448750	0.278550	1.421500	2.295050	3.142400	4.021150	1.161550	2.596180	1.501760	1.096530	1.884270	1.486690	2.141620	3.748740	4.013530	1.988770	1.487360	2.675970	1.173800	1.662700	2.234880	0.905787	1.604540	2.725630	1.845900	1.305280	2.068950	1.405070	1.196110	1.553040	0.985548	0.593756	1.885830	3.146360	2.722130	2.603560	1.041910	1.821520	4.568630	1.936050	4.071410	1.686340	1.571880	1.973650	4.223160	3.558390	1.335370	1.959510	1.348290	2.906740
1.448060	0.275443	1.421280	2.294130	3.137510	4.014300	1.159370	2.594280	1.501400	1.093430	1.882750	1.483980	2.125820	3.744370	4.013020	1.984780	1.484300	2.675370	1.173430	1.661430	2.234440	0.904946	1.598750	2.723550	1.843920	1.304500	2.065890	1.403520	1.195180	1.552040	0.983772	0.593061	1.885590	3.145130	2.719750	2.601260	1.041670	1.821320	4.568370	1.934180	4.069720	1.680880	1.571320	1.965090	4.222600	3.553810	1.335130	1.959180	1.348180	2.904110
1.447020	0.194481	1.420900	2.293490	3.135540	4.010400	1.159180	2.592500	1.500430	1.089520	1.878700	1.483410	2.122730	3.738380	4.012810	1.984150	1.481580	2.670180	1.173210	1.661330	2.231160	0.904848	1.596500	2.715450	1.842580	1.303530	2.064760	1.403410	1.194580	1.551830	0.983510	0.593053	1.885160	3.143810	2.717040	2.600830	1.040870	1.818490	4.565860	1.930220	4.068120	1.678380	1.571260	1.962920	4.219640	3.549450	1.332110	1.958210	1.348080	2.903520
1.443860	0.295283	1.418820	2.293470	3.134970	4.008900	1.156530	2.586880	1.500340	1.088790	1.876920	1.483010	2.121550	3.735900	4.011890	1.983110	1.481370	2.669070	1.171820	1.661240	2.228620	0.904559	1.594410	2.712390	1.842030	1.302780	2.064400	1.403240	1.194260	1.550200	0.983258	0.592574	1.883870	3.141880	2.715550	2.596810	1.040840	1.818280	4.563250	1.929470	4.063360	1.677590	1.571140	1.961820	4.216840	3.540230	1.331560	1.958110	1.345040	2.898320
1.438400	1.897980	1.418070	2.291900	3.132510	4.008090	1.156330	2.585960	1.497160	1.086980	1.870050	1.482300	2.120770	3.735230	4.007530	1.981560	1.480630	2.668750	1.170260	1.660600	2.226110	0.901481	1.593830	2.711390	1.839870	1.302080	2.064140	1.401270	1.193840	1.550130	0.981262	0.592419	1.883230	3.141390	2.709230	2.596620	1.040620	1.817840	4.561330	1.926720	4.060580	1.677090	1.570770	1.961440	4.210010	3.538400	1.331190	1.955510	1.344490	2.897820
1.437760	0.262462	1.417770	2.288720	3.131500	4.007760	1.154610	2.583050	1.496670	1.086730	1.869870	1.482040	2.120400	3.734190	4.003220	1.981160	1.478540	2.664910	1.167420	1.660130	2.225770	0.899727	1.592150	2.710050	1.837690	1.301580	2.063400	1.396370	1.193410	1.549810	0.980510	0.591921	1.881560	3.139410	2.705050	2.595850	1.039520	1.817430	4.560910	1.924120	4.051580	1.676650	1.570350	1.959260	4.200560	3.536570	1.330760	1.954150	1.343440	2.894350
1.436170	0.506241	1.417050	2.287620	3.131300	4.006480	1.153610	2.582180	1.496110	1.086650	1.863280	1.481570	2.119500	3.733850	4.002730	1.980870	1.474870	2.662310	1.167400	1.659910	2.222400	0.899335	1.589640	2.703580	1.836290	1.301030	2.060760	1.391900	1.192890	1.549800	0.980389	0.591782	1.881020	3.138760	2.702750	2.595420	1.038780	1.816250	4.559930	1.922570	4.035210	1.674370	1.570210	1.957280	4.194870	3.536400	1.327260	1.953410	1.342570	2.893810
1.435310	0.317319	1.416600	2.286830	3.130800	4.003140	1.153570	2.581650	1.495840	1.086260	1.861280	1.481210	2.108740	3.732820	4.001910	1.977460	1.474450	2.661990	1.166420	1.659590	2.222120	0.898471	1.589090	2.697910	1.835310	1.300510	2.060010	1.391690	1.192880	1.548720	0.978136	0.591000	1.880250	3.138360	2.700630	2.593890	1.036060	1.814400	4.553980	1.913320	4.027820	1.671950	1.570200	1.957190	4.194270	3.535640	1.325950	1.948030	1.341260	2.889390
1.434900	0.161766	1.416380	2.283300	3.129020	3.990200	1.153570	2.575070	1.495490	1.083820	1.855620	1.480080	2.104620	3.732200	3.999080	1.976930	1.473930	2.659770	1.166410	1.659320	2.220620	0.897310	1.588190	2.696430	1.835090	1.300110	2.057980	1.390950	1.192160	1.547780	0.976701	0.590810	1.870880	3.138330	2.697320	2.593030	1.035860	1.814080	4.540300	1.912700	4.023930	1.671310	1.569980	1.956280	4.188700	3.533560	1.324730	1.945770	1.339800	2.888070
1.434620	0.446819	1.416320	2.279880	3.128940	3.984490	1.152170	2.573870	1.495050	1.083050	1.854040	1.479650	2.101700	3.730680	3.996360	1.976810	1.473500	2.659490	1.165080	1.659140	2.220420	0.895179	1.587750	2.694320	1.833610	1.298990	2.056280	1.387980	1.191170	1.546630	0.976229	0.590632	1.870810	3.133830	2.692250	2.590440	1.033500	1.813220	4.535120	1.909820	4.022710	1.671080	1.569780	1.954830	4.186160	3.533210	1.324620	1.942950	1.337440	2.887350
1.431920	0.210112	1.415340	2.279670	3.128260	3.979510	1.150590	2.570770	1.494530	1.082190	1.851920	1.479470	2.100950	3.727930	3.996040	1.976090	1.472950	2.656230	1.164190	1.657910	2.219740	0.893686	1.587550	2.691000	1.831520	1.297820	2.055220	1.386450	1.190410	1.546000	0.974703	0.589477	1.870250	3.129730	2.689810	2.586680	1.031150	1.811700	4.532220	1.906400	4.013700	1.669040	1.568800	1.954180	4.184850	3.532450	1.322620	1.942010	1.335700	2.886510
1.430190	0.224551	1.414170	2.279200	3.126570	3.978600	1.150150	2.570140	1.494330	1.081300	1.851350	1.479040	2.100770	3.723570	3.992400	1.975960	1.471310	2.653470	1.163870	1.657640	2.219460	0.891895	1.587400	2.690140	1.831390	1.295970	2.051890	1.384080	1.190190	1.542130	0.974472	0.589093	1.866740	3.127630	2.689550	2.586050	1.028970	1.811380	4.525970	1.901360	3.994570	1.668700	1.566330	1.951310	4.182770	3.522820	1.322600	1.940390	1.335650	2.885870
1.429540	0.438725	1.412900	2.277010	3.123730	3.977650	1.149170	2.567940	1.494270	1.080800	1.850550	1.478620	2.094930	3.721940	3.992020	1.972790	1.469650	2.645030	1.163420	1.657500	2.217370	0.891726	1.587030	2.686500	1.827220	1.294320	2.050200	1.384020	1.189300	1.538600	0.974069	0.588576	1.865590	3.127430	2.686220	2.582160	1.028810	1.807680	4.525740	1.899270	3.987900	1.667930	1.565420	1.951130	4.174630	3.518960	1.320190	1.939200	1.334810	2.885090
1.427320	0.291455	1.410030	2.276170	3.118500	3.975430	1.148840	2.567670	1.493270	1.080040	1.850120	1.477850	2.094620	3.720740	3.991960	1.971600	1.468880	2.644430	1.162440	1.657330	2.215440	0.889206	1.583990	2.686240	1.827000	1.293840	2.047980	1.383580	1.188730	1.538410	0.971993	0.588556	1.865510	3.126290	2.683430	2.579470	1.028040	1.806380	4.523130	1.893980	3.987020	1.666950	1.562890	1.949370	4.173230	3.514450	1.319160	1.938290	1.333540	2.881880
1.426020	0.439996	1.409380	2.272550	3.117750	3.973460	1.148520	2.567540	1.490710	1.078920	1.848880	1.475230	2.082780	3.720660	3.990030	1.970920	1.468030	2.640950	1.160820	1.655230	2.214640	0.888843	1.582940	2.686080	1.826010	1.293580	2.047050	1.380770	1.188500	1.535420	0.970905	0.588357	1.863060	3.125640	2.681690	2.575810	1.027590	1.804800	4.521970	1.891010	3.986080	1.666820	1.562200	1.949080	4.172430	3.513040	1.318220	1.938160	1.333090	2.878700
1.425470	0.196087	1.408690	2.271500	3.117420	3.971940	1.148430	2.567440	1.490700	1.075990	1.848690	1.475150	2.078670	3.712090	3.985190	1.968820	1.466670	2.640790	1.160670	1.653530	2.213300	0.888426	1.582170	2.684410	1.825600	1.293130	2.045610	1.380740	1.188440	1.533730	0.970686	0.587969	1.861050	3.124270	2.680990	2.567470	1.026150	1.802030	4.519920	1.890750	3.981260	1.666470	1.562100	1.947990	4.168260	3.512260	1.318210	1.937100	1.331600	2.874510
1.417980	0.483021	1.407150	2.270990	3.113290	3.971760	1.147890	2.565600	1.490130	1.075060	1.848610	1.475090	2.076380	3.711460	3.983950	1.965320	1.466040	2.640520	1.159520	1.652650	2.213220	0.887947	1.581100	2.680460	1.822820	1.292850	2.039890	1.379850	1.187480	1.531640	0.968766	0.587045	1.858250	3.121270	2.679330	2.565110	1.025630	1.800330	4.518620	1.889610	3.972770	1.666350	1.561460	1.945480	4.167200	3.508930	1.317990	1.935920	1.330030	2.874400
1.417880	0.715513	1.406870	2.270210	3.113180	3.970700	1.147730	2.565560	1.488560	1.074550	1.847940	1.473630	2.074950	3.702010	3.979740	1.963610	1.464910	2.640480	1.159510	1.649580	2.212800	0.886661	1.579470	2.680300	1.819550	1.290530	2.036960	1.379800	1.187430	1.531520	0.967889	0.585838	1.851130	3.120600	2.677450	2.564350	1.024500	1.799740	4.518520	1.886780	3.957250	1.664590	1.561000	1.944480	4.165720	3.508350	1.317900	1.934650	1.329970	2.872910
1.417340	0.515455	1.406470	2.270020	3.112440	3.968370	1.147560	2.564640	1.484800	1.073120	1.847380	1.470700	2.074730	3.699430	3.979240	1.963490	1.461190	2.637480	1.159260	1.648940	2.212130	0.884260	1.578010	2.680220	1.819320	1.288810	2.033440	1.379410	1.185440	1.530300	0.967641	0.585688	1.848460	3.114550	2.677130	2.557870	1.023540	1.798660	4.513040	1.883530	3.954790	1.664580	1.560120	1.943840	4.165170	3.507740	1.317890	1.934540	1.329760	2.872420
1.416490	0.226808	1.406390	2.269510	3.106280	3.966290	1.144320	2.561230	1.483030	1.071190	1.846380	1.469330	2.072970	3.691940	3.973420	1.962120	1.459610	2.633480	1.159110	1.647550	2.210860	0.880781	1.577730	2.677540	1.819180	1.286300	2.032040	1.378920	1.182800	1.530270	0.967204	0.585265	1.848060	3.114040	2.674020	2.550850	1.022040	1.796840	4.508960	1.880490	3.938730	1.663410	1.556530	1.943180	4.159900	3.507100	1.317860	1.934140	1.329170	2.866960
1.416460	0.276813	1.405060	2.268460	3.106150	3.962820	1.143520	2.559530	1.482090	1.070240	1.845990	1.468890	2.071430	3.691060	3.973120	1.961610	1.452970	2.632990	1.157630	1.646410	2.209800	0.879976	1.573760	2.676020	1.817800	1.283320	2.031120	1.377130	1.181940	1.528230	0.967194	0.584638	1.843060	3.108560	2.673470	2.547660	1.020890	1.792820	4.504550	1.878500	3.932720	1.662410	1.552250	1.941350	4.159460	3.507020	1.317410	1.933610	1.327290	2.866430
1.411880	0.457980	1.403990	2.264670	3.101450	3.962140	1.142200	2.557850	1.481850	1.070180	1.845750	1.468300	2.068300	3.688790	3.973060	1.958570	1.450550	2.630890	1.157440	1.641310	2.208330	0.879915	1.572970	2.674150	1.817390	1.282580	2.030670	1.376650	1.181030	1.527050	0.966288	0.584022	1.837400	3.103210	2.673050	2.545470	1.019060	1.791890	4.497280	1.876230	3.930170	1.661410	1.549210	1.940220	4.157150	3.504980	1.316830	1.930040	1.326180	2.865250
1.411690	0.318160	1.403530	2.262420	3.099610	3.960280	1.142050	2.552990	1.481160	1.069650	1.845680	1.466530	2.067700	3.686020	3.971320	1.955150	1.444950	2.626900	1.156540	1.640720	2.208190	0.878885	1.572440	2.673250	1.813690	1.278890	2.022390	1.375060	1.179400	1.525010	0.963233	0.583668	1.831450	3.100170	2.671960	2.545170	1.018260	1.791730	4.495690	1.872050	3.925200	1.659720	1.548710	1.940200	4.153350	3.502480	1.313580	1.928690	1.324380	2.863010
1.406430	0.213693	1.401590	2.260940	3.097490	3.954650	1.141800	2.552470	1.479460	1.069130	1.845680	1.465500	2.067510	3.681490	3.969070	1.953680	1.444260	2.624860	1.156510	1.639670	2.207760	0.877771	1.569860	2.672280	1.813040	1.278150	2.022220	1.373510	1.178880	1.523530	0.963181	0.583587	1.826000	3.098600	2.668390	2.540680	1.017470	1.791060	4.488370	1.871440	3.924460	1.657020	1.546750	1.939410	4.150940	3.498390	1.312160	1.925670	1.324250	2.856800
1.405260	0.311026	1.401380	2.256500	3.091270	3.954450	1.140490	2.550360	1.476850	1.068740	1.845190	1.462660	2.065770	3.679770	3.967000	1.949340	1.443270	2.623360	1.155900	1.636260	2.203140	0.877226	1.568700	2.671520	1.812860	1.272680	2.019140	1.373430	1.177560	1.520440	0.962642	0.582360	1.825860	3.081080	2.667100	2.539130	1.015850	1.789540	4.488350	1.868640	3.924160	1.653120	1.546070	1.938730	4.150120	3.496060	1.312160	1.925020	1.322890	2.854410
1.404450	0.524303	1.400720	2.256070	3.083420	3.954310	1.140150	2.545360	1.472370	1.068700	1.845100	1.459520	2.064290	3.678930	3.966450	1.946830	1.441230	2.618040	1.155470	1.635390	2.202710	0.876787	1.564980	2.668740	1.811910	1.271080	2.018910	1.373340	1.177410	1.518590	0.962498	0.582225	1.823260	3.071560	2.666740	2.534700	1.015630	1.789340	4.477420	1.864080	3.922630	1.652890	1.544980	1.938320	4.149380	3.495470	1.311180	1.924540	1.322690	2.853120
1.404430	0.173571	1.398920	2.254690	3.083190	3.952140	1.137940	2.544110	1.472090	1.065460	1.845020	1.456050	2.063140	3.677730	3.965680	1.945840	1.439930	2.616020	1.153490	1.631470	2.199410	0.876364	1.562410	2.665340	1.811010	1.270040	2.017750	1.373300	1.176720	1.518110	0.962237	0.582040	1.820850	3.069480	2.663830	2.534290	1.015390	1.789100	4.473840	1.860840	3.920900	1.648990	1.542110	1.937570	4.140640	3.492660	1.310630	1.924320	1.322520	2.850990
1.402980	0.669198	1.396270	2.253270	3.081660	3.951630	1.134550	2.544040	1.470910	1.064020	1.842580	1.455890	2.062860	3.676800	3.964670	1.945790	1.439740	2.615640	1.152590	1.629900	2.199160	0.875333	1.561720	2.661970	1.810390	1.269640	2.016020	1.373260	1.176410	1.517120	0.962203	0.581594	1.820060	3.069060	2.658080	2.530360	1.014810	1.788920	4.471000	1.860580	3.907720	1.648650	1.540400	1.937350	4.138550	3.492260	1.308520	1.922210	1.319130	2.847230
1.402150	0.551934	1.395640	2.252360	3.079960	3.946920	1.133700	2.543160	1.470270	1.064000	1.842310	1.455190	2.061850	3.671870	3.959890	1.944420	1.436870	2.612180	1.151340	1.629000	2.198220	0.875196	1.560010	2.661430	1.810210	1.269200	2.015980	1.372040	1.175560	1.515270	0.961733	0.581398	1.815710	3.068660	2.657510	2.529690	1.014390	1.788340	4.466850	1.860540	3.903380	1.645320	1.539860	1.937220	4.138130	3.486460	1.306460	1.920710	1.317590	2.844060
1.401650	0.477054	1.395230	2.250310	3.079780	3.945220	1.133170	2.540340	1.469570	1.063000	1.840710	1.454600	2.061850	3.668850	3.954700	1.942600	1.433420	2.606770	1.149740	1.628210	2.198150	0.874913	1.559790	2.660820	1.808190	1.268680	2.015000	1.371830	1.173120	1.514750	0.961576	0.581387	1.815060	3.067410	2.656050	2.526670	1.014350	1.786260	4.464630	1.859690	3.898150	1.635580	1.539620	1.936560	4.135700	3.485650	1.305320	1.920650	1.317110	2.837890
1.401040	0.277253	1.394930	2.250050	3.078360	3.942040	1.132650	2.540160	1.467440	1.062130	1.838180	1.453320	2.056150	3.665610	3.953350	1.941010	1.433320	2.604870	1.149330	1.628140	2.196570	0.873787	1.559030	2.659250	1.804580	1.267320	2.012100	1.367710	1.171380	1.514060	0.960667	0.580905	1.805130	3.066120	2.654840	2.522720	1.014270	1.786120	4.463700	1.859600	3.896600	1.635080	1.539340	1.936110	4.125120	3.485360	1.303220	1.919960	1.315060	2.835740
1.399000	0.181553	1.393340	2.250010	3.076270	3.932910	1.131850	2.537570	1.465220	1.061890	1.835700	1.452340	2.055710	3.664390	3.947950	1.938710	1.425090	2.604160	1.149140	1.627960	2.195240	0.872790	1.559010	2.658760	1.804270	1.266120	2.011440	1.366580	1.170750	1.513870	0.958986	0.580509	1.800700	3.060480	2.654660	2.520480	1.013900	1.782680	4.461950	1.856920	3.888110	1.633330	1.538160	1.934880	4.120610	3.482280	1.302320	1.917110	1.313480	2.834670
1.398850	0.187812	1.388250	2.245860	3.076100	3.931550	1.131540	2.537460	1.464210	1.058110	1.835600	1.452280	2.052680	3.663730	3.945680	1.937980	1.424300	2.598540	1.149080	1.627650	2.193060	0.872713	1.558080	2.657130	1.803840	1.265250	2.010990	1.364590	1.170640	1.513790	0.957451	0.580170	1.800290	3.056210	2.654100	2.516430	1.013350	1.781170	4.459540	1.853590	3.876670	1.632850	1.537700	1.933110	4.118410	3.480930	1.294260	1.915920	1.312450	2.832950
1.397810	0.338112	1.387730	2.242780	3.075410	3.929610	1.130310	2.535170	1.463890	1.057140	1.833710	1.449780	2.051790	3.661390	3.943560	1.935780	1.421380	2.596010	1.148620	1.627540	2.192710	0.872118	1.557680	2.656210	1.803040	1.264660	2.008460	1.364410	1.170080	1.513760	0.956766	0.579883	1.797290	3.053940	2.653260	2.507610	1.013330	1.781070	4.457090	1.853580	3.875880	1.632180	1.536260	1.929170	4.117000	3.474820	1.293470	1.914470	1.312080	2.829510
1.396740	0.765081	1.386940	2.242080	3.071800	3.927280	1.129730	2.532710	1.462800	1.055950	1.833250	1.448590	2.050400	3.659560	3.939870	1.934050	1.419040	2.595750	1.147620	1.622640	2.192490	0.872092	1.557680	2.655330	1.801400	1.264570	2.007970	1.364290	1.167950	1.511560	0.954977	0.579327	1.795200	3.053650	2.649420	2.505240	1.012400	1.778080	4.448510	1.852970	3.875370	1.628260	1.536250	1.928030	4.116750	3.472820	1.293330	1.912770	1.309110	2.828730
1.396090	0.229416	1.386150	2.238950	3.069130	3.923430	1.128240	2.530500	1.462770	1.055390	1.832770	1.446830	2.050350	3.658110	3.936070	1.934000	1.418180	2.595220	1.144970	1.622580	2.188950	0.871609	1.556910	2.654670	1.800930	1.261870	2.005800	1.364210	1.166940	1.509320	0.954273	0.578502	1.794770	3.046430	2.645840	2.498780	1.011850	1.777810	4.444590	1.851610	3.871950	1.627520	1.534360	1.927490	4.116270	3.472510	1.292950	1.906770	1.307870	2.828330
1.393550	0.199968	1.384830	2.238670	3.061110	3.922960	1.127820	2.530130	1.455810	1.055090	1.831580	1.445330	2.048550	3.657750	3.935890	1.933340	1.417260	2.593670	1.144320	1.621960	2.188500	0.870588	1.551980	2.651400	1.800240	1.261710	2.005660	1.363820	1.166160	1.508780	0.953262	0.577991	1.791230	3.044100	2.640150	2.496960	1.011640	1.774640	4.438200	1.847420	3.870900	1.627150	1.533500	1.926860	4.115650	3.469790	1.290420	1.904620	1.307100	2.825170
1.387680	0.306886	1.382460	2.237430	3.060660	3.922700	1.121880	2.523550	1.455510	1.054950	1.830720	1.444080	2.046640	3.655390	3.934570	1.932960	1.415720	2.593040	1.144240	1.619210	2.186970	0.870253	1.551730	2.648840	1.798370	1.260530	2.005450	1.363320	1.166140	1.507370	0.952772	0.577683	1.790570	3.043410	2.638140	2.496220	1.011000	1.773940	4.437630	1.843780	3.870260	1.624810	1.532280	1.925060	4.113560	3.463180	1.289890	1.901270	1.306300	2.822230
1.385270	0.427857	1.381910	2.234490	3.060440	3.920920	1.120710	2.517560	1.455410	1.054540	1.830610	1.442940	2.044970	3.654040	3.931630	1.932680	1.415550	2.592130	1.143960	1.619180	2.184590	0.869801	1.551700	2.648140	1.796190	1.260520	2.003450	1.358130	1.165760	1.503810	0.951258	0.577424	1.790070	3.040400	2.624020	2.494390	1.010610	1.773230	4.433830	1.838070	3.869200	1.622560	1.532110	1.925040	4.108150	3.458880	1.287390	1.900640	1.305310	2.814930
1.384100	0.303671	1.381900	2.234420	3.058250	3.917750	1.119630	2.514380	1.453530	1.054230	1.830380	1.442560	2.044610	3.652120	3.925700	1.930770	1.415220	2.589660	1.143610	1.618190	2.184330	0.869484	1.550710	2.646610	1.791380	1.259380	2.002260	1.356590	1.165220	1.502330	0.950487	0.577014	1.790050	3.036770	2.619300	2.493690	1.010140	1.772970	4.433280	1.837730	3.867850	1.621700	1.531960	1.924670	4.107940	3.458780	1.286960	1.899090	1.305260	2.807340
1.383350	0.366979	1.381490	2.231230	3.049530	3.916720	1.116590	2.512900	1.453290	1.054010	1.827020	1.440450	2.044070	3.646020	3.925650	1.930140	1.414630	2.589050	1.142680	1.618180	2.183270	0.868147	1.549180	2.645550	1.787640	1.259290	2.001350	1.356170	1.162710	1.501740	0.950257	0.575499	1.788860	3.036670	2.617560	2.492670	1.009320	1.771880	4.428030	1.837160	3.860150	1.619360	1.531100	1.922170	4.099870	3.454370	1.285490	1.895510	1.304560	2.803960
1.381290	0.219435	1.381250	2.231160	3.041180	3.915120	1.115880	2.505530	1.452350	1.052860	1.823020	1.439870	2.043550	3.645300	3.917440	1.929660	1.413440	2.587420	1.141210	1.617680	2.180540	0.867897	1.546420	2.642710	1.787000	1.258660	1.999450	1.355060	1.162640	1.501560	0.950230	0.575382	1.784400	3.031580	2.614820	2.490270	1.009260	1.771430	4.422600	1.836450	3.859280	1.618350	1.530960	1.917220	4.095870	3.453450	1.284960	1.895490	1.302740	2.803690
1.375270	0.343332	1.380970	2.227360	3.040920	3.913580	1.115140	2.504990	1.450870	1.052350	1.817240	1.439140	2.042250	3.643850	3.913390	1.929190	1.412830	2.585380	1.138890	1.613720	2.175860	0.867315	1.546040	2.640850	1.781110	1.258060	1.994530	1.354730	1.161940	1.501020	0.950150	0.574689	1.783920	3.030070	2.614360	2.489380	1.006530	1.771070	4.408130	1.835740	3.855820	1.616220	1.530930	1.915020	4.095030	3.448510	1.284540	1.893800	1.302350	2.799370
1.373390	0.301655	1.379910	2.225800	3.040270	3.912420	1.115070	2.504840	1.450300	1.050700	1.817150	1.438680	2.037780	3.643290	3.911440	1.927930	1.411710	2.585290	1.138530	1.611240	2.175540	0.866164	1.545910	2.639150	1.779990	1.257850	1.989060	1.354460	1.161790	1.500340	0.949840	0.574486	1.780920	3.025770	2.611040	2.485850	1.006500	1.770580	4.391110	1.830820	3.852540	1.607580	1.530510	1.910690	4.089760	3.446240	1.283240	1.893430	1.301710	2.795090
1.370140	0.604701	1.379200	2.225220	3.039700	3.912330	1.114360	2.503430	1.448970	1.048840	1.816570	1.438630	2.037610	3.643210	3.909150	1.927890	1.410620	2.583970	1.137750	1.610860	2.175180	0.865824	1.545770	2.634570	1.779020	1.256540	1.988670	1.353760	1.161690	1.500160	0.949561	0.573980	1.777470	3.024270	2.609490	2.485530	1.005980	1.768390	4.386800	1.830670	3.852340	1.607320	1.530210	1.910650	4.087190	3.446000	1.279450	1.889570	1.301570	2.794570
1.369720	0.430927	1.378740	2.224970	3.039640	3.909490	1.112470	2.502080	1.447650	1.048310	1.814080	1.438600	2.037520	3.642190	3.907850	1.925150	1.407220	2.583760	1.137030	1.609960	2.173390	0.865001	1.544200	2.634080	1.777480	1.253740	1.988380	1.353600	1.161220	1.500140	0.949263	0.573951	1.777460	3.023740	2.608980	2.480970	1.005700	1.767870	4.384190	1.830280	3.848030	1.607120	1.528800	1.908940	4.084900	3.444290	1.278940	1.884190	1.301340	2.793310
1.366570	0.286996	1.376860	2.223490	3.037280	3.906510	1.109910	2.500820	1.447640	1.047580	1.813970	1.438360	2.035130	3.639430	3.906060	1.923630	1.407160	2.576810	1.136700	1.608970	2.173160	0.864659	1.541230	2.627550	1.777210	1.250080	1.988360	1.353440	1.159950	1.498940	0.949006	0.573572	1.776810	3.021700	2.607550	2.473750	1.004810	1.767840	4.380710	1.829960	3.843800	1.603990	1.528770	1.905770	4.080470	3.442330	1.278280	1.880730	1.297550	2.792310
1.366130	0.194583	1.376420	2.220100	3.035260	3.901090	1.109010	2.494970	1.442950	1.047370	1.811060	1.438050	2.033040	3.637930	3.898170	1.922500	1.406200	2.572130	1.136400	1.604980	2.171570	0.863361	1.540930	2.626790	1.775920	1.249580	1.983800	1.352430	1.159500	1.498770	0.948804	0.572298	1.770680	3.020400	2.604020	2.469730	1.003790	1.766190	4.378290	1.828290	3.841240	1.598240	1.527070	1.905740	4.079240	3.437570	1.278210	1.877800	1.296850	2.791000
1.363410	0.201659	1.376390	2.216670	3.035220	3.900870	1.108810	2.493060	1.442580	1.046530	1.810700	1.436060	2.032130	3.636970	3.890800	1.921790	1.405440	2.567720	1.133980	1.603660	2.171210	0.862831	1.540700	2.625950	1.773430	1.248940	1.983460	1.351080	1.158920	1.498150	0.948641	0.572243	1.769340	3.015420	2.598760	2.465100	1.003240	1.765620	4.377170	1.827700	3.841160	1.597290	1.526650	1.902500	4.078320	3.430320	1.277520	1.876240	1.296590	2.781330
1.362420	0.390452	1.375960	2.213710	3.034320	3.899630	1.108700	2.491830	1.441650	1.045370	1.808990	1.435260	2.031690	3.634480	3.889510	1.920820	1.402790	2.567040	1.131460	1.602500	2.168810	0.862112	1.537590	2.616570	1.771590	1.247420	1.982920	1.349290	1.156840	1.498100	0.948073	0.571897	1.767020	3.014780	2.597140	2.460550	1.002970	1.764890	4.375250	1.827440	3.837150	1.595180	1.526560	1.901370	4.072160	3.423940	1.276200	1.875180	1.296150	2.780260
1.362300	0.365358	1.373840	2.207640	3.031140	3.897170	1.105770	2.491190	1.441620	1.044480	1.806910	1.434300	2.029110	3.634320	3.888060	1.918690	1.400870	2.565740	1.130560	1.602350	2.168220	0.861579	1.537220	2.616150	1.770020	1.247160	1.981640	1.348920	1.154270	1.497200	0.947557	0.571151	1.766820	3.013260	2.593610	2.453430	1.002320	1.763880	4.372480	1.827220	3.832220	1.595160	1.525830	1.901370	4.071370	3.418560	1.275690	1.873200	1.294290	2.776870
1.361950	0.607961	1.371830	2.206710	3.024630	3.895800	1.105220	2.489340	1.438100	1.044180	1.805900	1.434030	2.023690	3.630980	3.887820	1.917080	1.397360	2.563540	1.130220	1.600120	2.166250	0.860548	1.534030	2.615470	1.765380	1.244600	1.979080	1.348780	1.154090	1.496030	0.946932	0.570648	1.763380	3.011310	2.592480	2.452470	1.001640	1.761550	4.365600	1.825870	3.815100	1.590130	1.524780	1.901080	4.066100	3.414410	1.272570	1.870810	1.294060	2.773570
1.360490	0.487395	1.371730	2.205720	3.022660	3.888550	1.104810	2.488990	1.437580	1.043250	1.805250	1.429870	2.023480	3.629770	3.885850	1.916330	1.396500	2.559430	1.128840	1.598980	2.165200	0.860154	1.531750	2.614970	1.761800	1.243500	1.978290	1.347510	1.152200	1.495100	0.945513	0.570520	1.762390	3.007180	2.589000	2.450190	1.000590	1.761530	4.364270	1.825790	3.811180	1.588070	1.524620	1.899200	4.060530	3.410580	1.272470	1.868600	1.292370	2.770590
1.359770	0.400384	1.370910	2.204350	3.021170	3.883520	1.102970	2.486800	1.434920	1.042440	1.801220	1.428050	2.018270	3.620330	3.884920	1.912930	1.395790	2.559080	1.128450	1.598800	2.159690	0.859445	1.531670	2.613390	1.759190	1.243260	1.974600	1.347200	1.151990	1.493220	0.944871	0.569728	1.761340	3.007170	2.588740	2.448870	1.000510	1.761290	4.362520	1.825780	3.808930	1.586700	1.523450	1.898960	4.058740	3.409060	1.271310	1.866390	1.292340	2.770130
1.358250	0.971150	1.368580	2.203850	3.020520	3.879380	1.101200	2.482620	1.434600	1.041410	1.801030	1.427050	2.016250	3.617650	3.883350	1.912550	1.393310	2.559070	1.127470	1.598300	2.157090	0.856820	1.531220	2.612100	1.757080	1.242900	1.968790	1.346660	1.150970	1.493080	0.944657	0.569079	1.759870	3.006580	2.586660	2.446810	0.999642	1.759600	4.350750	1.823180	3.807590	1.586440	1.522660	1.898420	4.046560	3.407740	1.271230	1.865730	1.291870	2.769780
1.358210	0.356781	1.365740	2.196010	3.019980	3.878290	1.100100	2.481600	1.434340	1.041050	1.800880	1.424660	2.014670	3.616200	3.880530	1.910470	1.390960	2.558130	1.126610	1.598120	2.155860	0.856755	1.529210	2.609210	1.755300	1.242080	1.968310	1.346270	1.150630	1.492900	0.944193	0.568350	1.758310	3.001810	2.586150	2.443910	0.998460	1.758370	4.342000	1.821020	3.801540	1.585550	1.520860	1.897120	4.037430	3.397050	1.270450	1.863300	1.291470	2.769690
1.356370	0.310795	1.362990	2.195930	3.014030	3.878220	1.100030	2.481080	1.432920	1.041000	1.800810	1.424130	2.012800	3.609850	3.880090	1.910280	1.389360	2.556950	1.126350	1.597940	2.155200	0.856657	1.528350	2.604430	1.753500	1.241580	1.966360	1.346140	1.150240	1.491260	0.944147	0.567929	1.757420	2.999140	2.575060	2.442110	0.998294	1.757570	4.341700	1.819740	3.794260	1.581140	1.519610	1.893350	4.032000	3.394620	1.267090	1.863280	1.291110	2.767580
1.355470	0.638043	1.362790	2.195000	3.013640	3.871460	1.099140	2.480700	1.432660	1.039770	1.800450	1.421500	2.011120	3.605870	3.877830	1.909680	1.379360	2.556760	1.125680	1.597680	2.155070	0.856120	1.527840	2.597720	1.752850	1.241210	1.964970	1.346020	1.150000	1.490970	0.944030	0.567752	1.756330	2.997640	2.568280	2.435660	0.997236	1.757560	4.341590	1.818120	3.794090	1.580760	1.518870	1.892330	4.027020	3.388150	1.266800	1.857970	1.288830	2.766590
1.355240	0.573367	1.362780	2.194150	3.010220	3.868310	1.097440	2.479910	1.432360	1.039750	1.799350	1.421230	2.009810	3.604460	3.877740	1.909650	1.375640	2.556610	1.124630	1.596850	2.154580	0.856059	1.527320	2.595860	1.752210	1.240520	1.963380	1.344710	1.149490	1.489620	0.944025	0.567677	1.751490	2.995370	2.567820	2.433660	0.996784	1.757150	4.335000	1.811120	3.791290	1.579460	1.518850	1.891270	4.026390	3.384590	1.266680	1.857780	1.288200	2.760970
1.354540	0.174408	1.361960	2.191520	3.008210	3.868030	1.097360	2.478250	1.431930	1.038570	1.798520	1.419740	2.009220	3.604360	3.877520	1.907560	1.373270	2.556520	1.123720	1.595710	2.154050	0.854830	1.524710	2.595240	1.751000	1.238710	1.961540	1.343950	1.148970	1.489360	0.943575	0.566404	1.749590	2.992850	2.564190	2.432450	0.996267	1.756520	4.327780	1.809090	3.790340	1.577640	1.516590	1.890630	4.024600	3.381010	1.264690	1.852180	1.287930	2.760240
1.353550	0.344698	1.360400	2.191260	3.007290	3.866060	1.095910	2.472110	1.431320	1.038460	1.796430	1.418900	2.008260	3.600880	3.875650	1.905070	1.372890	2.556450	1.122890	1.595440	2.153970	0.854654	1.522700	2.592310	1.748700	1.236950	1.958810	1.343520	1.147430	1.489150	0.942221	0.565792	1.747020	2.992810	2.562500	2.428460	0.995794	1.756120	4.326690	1.808610	3.788910	1.574250	1.515950	1.889820	4.022640	3.377450	1.262650	1.851320	1.286880	2.758850
1.352430	0.470632	1.360010	2.191260	3.006680	3.859670	1.095590	2.466890	1.430190	1.038320	1.795250	1.418660	2.004590	3.596500	3.874920	1.905020	1.371580	2.554630	1.121560	1.595160	2.153440	0.854466	1.520820	2.591490	1.748290	1.236550	1.958630	1.343030	1.146810	1.489090	0.941598	0.565784	1.747020	2.991920	2.561360	2.426780	0.995395	1.755660	4.326270	1.803250	3.786630	1.572000	1.515140	1.889730	4.022580	3.370870	1.262300	1.848900	1.286650	2.758560
1.351480	0.252947	1.358870	2.190400	3.006250	3.851440	1.093310	2.466300	1.429340	1.037950	1.793810	1.418100	2.002580	3.594070	3.865690	1.904910	1.367610	2.553530	1.121460	1.594950	2.152870	0.854127	1.518470	2.589890	1.746920	1.236440	1.956540	1.342470	1.146760	1.488050	0.941234	0.565686	1.746250	2.990080	2.560670	2.426230	0.994761	1.754500	4.319020	1.800500	3.786340	1.570880	1.514900	1.888550	4.020600	3.365880	1.261920	1.847190	1.286430	2.757350
1.351040	0.499093	1.358540	2.190350	2.997970	3.851060	1.092740	2.465320	1.428190	1.037710	1.791100	1.417990	2.000590	3.590660	3.864400	1.903970	1.367200	2.553230	1.119860	1.593090	2.152490	0.853559	1.517730	2.589220	1.746100	1.235110	1.956330	1.341430	1.146500	1.487050	0.941166	0.565526	1.743890	2.985420	2.560160	2.425680	0.994651	1.754430	4.316290	1.799590	3.777500	1.566920	1.514620	1.886710	4.013450	3.365590	1.260730	1.846630	1.285900	2.756090
1.350290	0.258427	1.358270	2.186350	2.997180	3.844080	1.092560	2.461720	1.426390	1.035730	1.789330	1.417490	1.995320	3.589240	3.862090	1.903260	1.365900	2.549050	1.118940	1.592520	2.151770	0.853399	1.517550	2.587450	1.745920	1.233990	1.956270	1.341320	1.144110	1.486090	0.940897	0.564876	1.738010	2.985120	2.557390	2.424320	0.994613	1.754270	4.313080	1.799130	3.777470	1.563920	1.512510	1.885990	4.003090	3.364940	1.259110	1.846270	1.285040	2.753500
1.350010	1.693150	1.357680	2.185340	2.995850	3.838370	1.091320	2.461140	1.424330	1.035480	1.789020	1.416360	1.994840	3.581370	3.860530	1.900700	1.364050	2.544760	1.118530	1.592290	2.150280	0.852754	1.516810	2.586450	1.745760	1.231410	1.952140	1.340750	1.143490	1.485700	0.939965	0.564485	1.735350	2.982180	2.554210	2.417510	0.994568	1.752670	4.302690	1.792170	3.775830	1.561310	1.511250	1.885080	3.992000	3.361430	1.259070	1.845690	1.284290	2.750060
1.348670	0.167183	1.357260	2.181390	2.995310	3.838340	1.091140	2.460580	1.424180	1.035370	1.785580	1.415970	1.993670	3.578330	3.857290	1.897630	1.361190	2.543280	1.118290	1.592250	2.149640	0.852323	1.516770	2.582190	1.744530	1.230000	1.951200	1.340570	1.143240	1.484170	0.939755	0.564408	1.729550	2.980380	2.554180	2.411970	0.994354	1.752230	4.292310	1.787250	3.775000	1.559470	1.510880	1.884290	3.990210	3.335510	1.258410	1.845070	1.284160	2.749300
1.347920	0.171043	1.357010	2.179910	2.994040	3.835060	1.088770	2.460430	1.424130	1.035320	1.785100	1.414150	1.992770	3.578270	3.853950	1.896520	1.361080	2.538770	1.115280	1.592160	2.149460	0.852159	1.514610	2.582140	1.741990	1.229980	1.950930	1.335640	1.140230	1.482130	0.939150	0.564042	1.724180	2.977100	2.554080	2.411180	0.993217	1.752040	4.286840	1.782570	3.765400	1.556900	1.509740	1.884270	3.983980	3.335430	1.257580	1.844260	1.280690	2.748870
1.347900	0.340514	1.355650	2.179480	2.988730	3.834640	1.088610	2.459960	1.423800	1.035210	1.782610	1.412750	1.992230	3.577530	3.851810	1.893700	1.356770	2.537900	1.115210	1.591970	2.149180	0.850886	1.514350	2.580400	1.741680	1.229600	1.948110	1.334870	1.140120	1.480000	0.937702	0.564034	1.723760	2.974930	2.550450	2.409350	0.992241	1.752020	4.283760	1.778030	3.757160	1.556450	1.508410	1.884070	3.981970	3.332970	1.252220	1.839100	1.278570	2.743520
1.346910	0.249017	1.355470	2.177660	2.987140	3.834120	1.088080	2.457320	1.422200	1.034800	1.782420	1.411400	1.991530	3.568530	3.849710	1.892180	1.356440	2.536880	1.115040	1.590160	2.149080	0.850047	1.513400	2.578660	1.741340	1.229270	1.945040	1.334650	1.140030	1.478980	0.937033	0.563598	1.722450	2.959670	2.545120	2.402730	0.991615	1.751110	4.276440	1.771680	3.746020	1.555790	1.507630	1.883110	3.976350	3.330720	1.250680	1.836660	1.278500	2.739600
1.346170	0.288338	1.355250	2.176410	2.986430	3.832840	1.087510	2.456400	1.420940	1.034770	1.781590	1.407390	1.991430	3.558830	3.849450	1.890450	1.356190	2.532790	1.114390	1.589180	2.148070	0.849993	1.512450	2.574840	1.740110	1.228790	1.944700	1.333640	1.139960	1.478920	0.936719	0.563512	1.720750	2.957240	2.545100	2.402140	0.990765	1.750950	4.276120	1.768170	3.745920	1.553820	1.506670	1.882680	3.973700	3.320180	1.249880	1.835420	1.278210	2.736850
1.345910	0.411094	1.355170	2.176200	2.985340	3.829640	1.087500	2.452880	1.420600	1.032580	1.780940	1.404750	1.991230	3.551640	3.846160	1.890390	1.355710	2.532770	1.112070	1.586760	2.147040	0.849851	1.507960	2.574720	1.737690	1.228260	1.943990	1.332500	1.139700	1.478040	0.936100	0.562361	1.719090	2.956710	2.543720	2.400740	0.990177	1.750830	4.273730	1.761370	3.745490	1.553180	1.505450	1.882320	3.961460	3.316510	1.248250	1.826360	1.274760	2.734610
1.345570	0.246104	1.354990	2.175800	2.980330	3.829550	1.087010	2.450920	1.419060	1.032470	1.780270	1.404270	1.983850	3.545850	3.840540	1.890260	1.353160	2.532430	1.112040	1.586110	2.146330	0.849481	1.504130	2.574670	1.736520	1.226190	1.941480	1.332450	1.137940	1.476390	0.934684	0.562043	1.716940	2.951720	2.541590	2.400130	0.987039	1.750060	4.266870	1.760740	3.745040	1.551390	1.504870	1.881480	3.960100	3.315000	1.247510	1.823660	1.272460	2.733470
1.343560	0.459947	1.353260	2.174360	2.979620	3.828880	1.086810	2.448490	1.418660	1.031970	1.779760	1.402740	1.981880	3.544570	3.838770	1.885250	1.350610	2.530430	1.110660	1.585730	2.146190	0.849138	1.503450	2.560370	1.735510	1.224990	1.939610	1.332110	1.136490	1.476310	0.934053	0.561829	1.715970	2.950560	2.541480	2.398920	0.986230	1.749990	4.265080	1.760240	3.743690	1.549150	1.504370	1.879660	3.954750	3.306370	1.245720	1.822260	1.271690	2.732640
1.343380	0.224370	1.352930	2.172560	2.979100	3.826960	1.085930	2.447320	1.418140	1.029020	1.779190	1.400790	1.980650	3.538580	3.835920	1.880460	1.350290	2.528270	1.110170	1.585150	2.145690	0.849117	1.500080	2.558580	1.731460	1.224450	1.938300	1.331840	1.135990	1.475490	0.932905	0.561642	1.708550	2.948690	2.539450	2.396360	0.986096	1.749040	4.231250	1.760160	3.742460	1.545430	1.504070	1.878270	3.953270	3.306130	1.245320	1.821500	1.271560	2.731630
1.342340	0.432120	1.352160	2.168470	2.969600	3.821330	1.085560	2.447070	1.417360	1.028520	1.778790	1.399590	1.978970	3.538270	3.831940	1.880190	1.345320	2.527230	1.108180	1.584410	2.145290	0.848178	1.500030	2.556370	1.730830	1.224210	1.937340	1.331300	1.135850	1.475130	0.931920	0.561524	1.705870	2.941250	2.539210	2.396150	0.985893	1.748450	4.230670	1.755620	3.738940	1.545180	1.502190	1.876120	3.952550	3.300470	1.245300	1.821490	1.270380	2.729570
1.341760	0.270023	1.347900	2.164580	2.968770	3.820760	1.085420	2.446670	1.416830	1.028060	1.776170	1.396440	1.978630	3.537880	3.825600	1.878940	1.345060	2.526270	1.108060	1.582410	2.144720	0.848062	1.499080	2.556300	1.730530	1.224200	1.936750	1.331010	1.135710	1.474880	0.931306	0.560662	1.702660	2.941230	2.536970	2.382610	0.985485	1.746050	4.226760	1.755030	3.738740	1.544690	1.501520	1.875730	3.943990	3.298640	1.242810	1.820840	1.267770	2.728920
1.339020	0.604553	1.347650	2.164030	2.967950	3.816620	1.085330	2.444570	1.416730	1.027000	1.774790	1.394470	1.976400	3.533920	3.822130	1.878820	1.344120	2.524620	1.107360	1.581980	2.144510	0.847733	1.498980	2.555250	1.729010	1.221620	1.932800	1.330640	1.134220	1.471700	0.931076	0.560210	1.702560	2.941200	2.532320	2.374620	0.985407	1.744820	4.223250	1.753370	3.738680	1.544600	1.499900	1.872590	3.942630	3.298470	1.242750	1.816690	1.267270	2.727410
1.338160	0.487552	1.346690	2.163630	2.961720	3.813980	1.084480	2.443870	1.416250	1.026760	1.772940	1.394380	1.976330	3.530620	3.819400	1.873380	1.341360	2.524450	1.106970	1.580190	2.142900	0.847643	1.497700	2.554450	1.727840	1.220570	1.932460	1.330570	1.133810	1.471500	0.930486	0.559553	1.701580	2.934570	2.523570	2.372090	0.984686	1.742230	4.223030	1.752930	3.731070	1.544230	1.498690	1.870990	3.937960	3.293600	1.242370	1.815360	1.267110	2.722600
1.337890	0.748112	1.346410	2.163480	2.958090	3.812910	1.084110	2.443160	1.410720	1.024600	1.772940	1.392860	1.971180	3.527310	3.816460	1.872570	1.339440	2.523990	1.106880	1.578800	2.142290	0.847401	1.496800	2.552480	1.727680	1.220540	1.931870	1.328460	1.132720	1.471300	0.930093	0.558941	1.697000	2.934080	2.522430	2.370360	0.982851	1.741550	4.222610	1.752490	3.724840	1.541770	1.498200	1.870270	3.934700	3.292250	1.241500	1.813460	1.266890	2.720580
1.337230	0.212183	1.343960	2.163420	2.948320	3.807420	1.082530	2.442890	1.409830	1.024320	1.771970	1.392300	1.971110	3.525550	3.805460	1.872520	1.337800	2.523160	1.106810	1.575630	2.138750	0.846550	1.496180	2.548830	1.726120	1.220070	1.931680	1.327880	1.132330	1.470580	0.929678	0.558567	1.691890	2.931580	2.520360	2.367910	0.980716	1.737580	4.221970	1.747660	3.721610	1.540830	1.497540	1.867680	3.930730	3.286380	1.239870	1.812570	1.265280	2.715710
1.335410	0.589131	1.343180	2.160720	2.948140	3.807200	1.081900	2.439450	1.408990	1.023220	1.768750	1.389570	1.970110	3.519720	3.802360	1.871920	1.337670	2.520050	1.105950	1.574590	2.134780	0.846358	1.495740	2.545690	1.725340	1.219940	1.931020	1.326940	1.130020	1.470330	0.928462	0.558475	1.691370	2.923560	2.519990	2.367010	0.979764	1.737270	4.220880	1.747380	3.717030	1.538670	1.496460	1.867240	3.930510	3.284200	1.238570	1.810990	1.265150	2.713580
1.335300	0.391468	1.341960	2.160160	2.942010	3.803810	1.081880	2.434880	1.407810	1.022470	1.765170	1.387750	1.970000	3.513900	3.801660	1.868650	1.335720	2.517440	1.105210	1.574280	2.133920	0.846057	1.495620	2.545500	1.725280	1.219570	1.928780	1.326710	1.129960	1.468700	0.928454	0.557966	1.690170	2.916520	2.517100	2.366240	0.978419	1.736690	4.219870	1.745750	3.715450	1.536580	1.494670	1.865520	3.930200	3.282440	1.237090	1.810860	1.264990	2.708790
1.334600	0.321167	1.341940	2.159870	2.939880	3.797420	1.081860	2.434230	1.407750	1.022360	1.763280	1.386920	1.969640	3.509810	3.801300	1.868020	1.335020	2.512980	1.103990	1.572540	2.132740	0.845864	1.495220	2.543530	1.725280	1.219110	1.926750	1.325330	1.129320	1.467600	0.928429	0.557535	1.687260	2.915980	2.515240	2.365920	0.977662	1.735600	4.208620	1.744810	3.712910	1.534190	1.492460	1.864180	3.929810	3.281270	1.237090	1.809220	1.263180	2.706370
1.332270	0.194162	1.340170	2.158220	2.939220	3.795030	1.081600	2.433150	1.407730	1.019690	1.762820	1.386280	1.968350	3.508280	3.799800	1.867620	1.329640	2.511020	1.102940	1.570610	2.131260	0.845689	1.495010	2.543150	1.723680	1.218170	1.923880	1.324830	1.129090	1.466690	0.927656	0.557233	1.686910	2.914640	2.512980	2.365860	0.977364	1.734680	4.207260	1.738880	3.701370	1.529610	1.492420	1.862330	3.929800	3.277580	1.235060	1.808820	1.262230	2.703860
1.330840	0.411838	1.339310	2.152930	2.929780	3.794380	1.079630	2.432480	1.407310	1.019190	1.762750	1.385190	1.967220	3.504310	3.792240	1.867440	1.328470	2.509970	1.102250	1.570140	2.127910	0.845581	1.494840	2.541260	1.722890	1.218060	1.922750	1.323080	1.128820	1.465620	0.927225	0.556373	1.686310	2.914290	2.511400	2.363720	0.977098	1.734340	4.206220	1.738790	3.701260	1.528310	1.492110	1.861450	3.928460	3.276590	1.234180	1.808210	1.259350	2.703260
1.330830	0.375326	1.336970	2.150230	2.928120	3.794110	1.079470	2.429370	1.407100	1.016190	1.762690	1.384830	1.966930	3.500640	3.786910	1.864690	1.326870	2.506670	1.101890	1.569840	2.127890	0.844770	1.494380	2.538360	1.717860	1.217880	1.920350	1.322140	1.127310	1.464750	0.927183	0.556023	1.685550	2.906850	2.510240	2.362990	0.976963	1.733900	4.205640	1.735910	3.700170	1.518000	1.491450	1.861070	3.922150	3.236150	1.234020	1.803780	1.257440	2.701670
1.330360	0.520986	1.335820	2.148650	2.926270	3.788000	1.079420	2.423910	1.407090	1.015320	1.762620	1.384300	1.966920	3.499810	3.783920	1.864210	1.325950	2.505910	1.101730	1.569400	2.125180	0.843666	1.490700	2.536640	1.715990	1.216120	1.919230	1.318090	1.127140	1.464590	0.927091	0.555322	1.684770	2.906140	2.509790	2.361140	0.976488	1.733730	4.205250	1.735740	3.698210	1.516910	1.491330	1.860670	3.921540	3.234310	1.233650	1.802760	1.256550	2.699330
1.326490	0.321760	1.335700	2.148570	2.925640	3.786560	1.079020	2.423680	1.405830	1.014020	1.762340	1.384280	1.966280	3.497090	3.782740	1.861160	1.325300	2.502060	1.101690	1.567990	2.124660	0.843181	1.485750	2.535020	1.715580	1.215380	1.913250	1.317460	1.127130	1.464030	0.925933	0.553764	1.682690	2.904770	2.506930	2.357910	0.975148	1.733470	4.204890	1.733770	3.695040	1.516660	1.486860	1.857870	3.921040	3.227430	1.232860	1.802610	1.256000	2.698840
1.326110	0.553830	1.335620	2.145380	2.925630	3.785360	1.078870	2.423380	1.404350	1.013240	1.760800	1.383750	1.961070	3.495640	3.778690	1.860830	1.324750	2.500160	1.101490	1.562900	2.124230	0.842109	1.484540	2.533900	1.711860	1.214850	1.911980	1.317130	1.125970	1.463970	0.924776	0.553665	1.678800	2.900540	2.502130	2.355660	0.974454	1.733260	4.201500	1.733760	3.694570	1.516590	1.484610	1.857210	3.915970	3.226710	1.232040	1.800180	1.253390	2.697160
1.325370	0.244637	1.335070	2.143220	2.924540	3.784050	1.078410	2.422150	1.402790	1.013030	1.759420	1.383310	1.954700	3.494480	3.777300	1.859990	1.324470	2.496860	1.101380	1.559870	2.123130	0.841984	1.484210	2.533770	1.710530	1.213410	1.910500	1.316300	1.123010	1.463960	0.924577	0.553135	1.673830	2.893450	2.500050	2.354180	0.974339	1.731990	4.201400	1.731320	3.689610	1.515250	1.483440	1.857040	3.911320	3.226040	1.230940	1.790650	1.252800	2.696130
1.324390	0.195370	1.334750	2.135570	2.924270	3.783500	1.077750	2.421400	1.402660	1.012630	1.755110	1.382280	1.954340	3.493620	3.768510	1.858640	1.323660	2.495310	1.099980	1.559020	2.120450	0.841913	1.483620	2.532110	1.710190	1.212350	1.908650	1.315950	1.122500	1.463240	0.923898	0.553039	1.672560	2.891810	2.499300	2.352940	0.972207	1.731220	4.200540	1.728260	3.688750	1.514690	1.480160	1.856630	3.907500	3.224970	1.229760	1.789930	1.251240	2.694370
1.323910	0.681291	1.334160	2.133840	2.923930	3.782230	1.077460	2.419750	1.399900	1.012090	1.754170	1.378250	1.949830	3.493200	3.766630	1.857560	1.323340	2.495250	1.099830	1.557210	2.119580	0.841854	1.480060	2.531880	1.707420	1.211420	1.908120	1.315490	1.122310	1.463090	0.923460	0.552905	1.671500	2.884380	2.498620	2.349190	0.971512	1.726630	4.193750	1.721930	3.688020	1.513610	1.479070	1.856500	3.906920	3.224040	1.229630	1.788450	1.250170	2.694280
1.323420	0.434533	1.332480	2.132060	2.909010	3.780110	1.077000	2.419350	1.399810	1.010490	1.754000	1.377780	1.949270	3.476180	3.766350	1.855940	1.321820	2.491430	1.098390	1.553660	2.118410	0.841610	1.479410	2.529890	1.706000	1.211330	1.907860	1.314890	1.121610	1.459690	0.923288	0.552832	1.669800	2.882970	2.495800	2.348570	0.971243	1.725370	4.182940	1.720510	3.687310	1.512350	1.478070	1.853770	3.906450	3.223320	1.228130	1.788410	1.249420	2.693450
1.323340	0.301184	1.330300	2.129070	2.905910	3.779160	1.076860	2.412750	1.399270	1.010030	1.752370	1.377430	1.945860	3.473830	3.765890	1.855900	1.319900	2.490360	1.096870	1.553150	2.114160	0.840964	1.476530	2.529470	1.703950	1.210760	1.907800	1.314040	1.121390	1.455930	0.922653	0.552813	1.669390	2.881580	2.494750	2.346050	0.970940	1.725230	4.180820	1.718730	3.675400	1.510310	1.475540	1.852170	3.906410	3.216730	1.227520	1.782090	1.248560	2.691570
1.323100	0.418355	1.329930	2.127710	2.905570	3.775440	1.075930	2.411680	1.399110	1.009590	1.749910	1.375240	1.945770	3.471780	3.764740	1.852780	1.317880	2.486050	1.096600	1.551760	2.113820	0.839667	1.475380	2.529300	1.703730	1.209540	1.907650	1.313670	1.118460	1.455100	0.922134	0.552488	1.664610	2.878800	2.492940	2.345480	0.970331	1.724630	4.180560	1.715840	3.674200	1.510220	1.472780	1.851560	3.905070	3.216150	1.227060	1.780670	1.246850	2.689740
1.323030	0.202025	1.327090	2.126540	2.905450	3.770290	1.073560	2.410250	1.398810	1.009080	1.749400	1.374660	1.942590	3.470470	3.762110	1.849160	1.317640	2.484600	1.095920	1.549080	2.112000	0.839453	1.474410	2.528860	1.702100	1.209240	1.907490	1.311450	1.116690	1.454890	0.918932	0.552285	1.656780	2.873530	2.491950	2.342040	0.970221	1.723690	4.171950	1.715410	3.672310	1.509720	1.470650	1.849400	3.899490	3.209250	1.226880	1.779240	1.244920	2.687210
1.318470	0.231827	1.326230	2.120960	2.903810	3.766530	1.073320	2.409260	1.398710	1.007470	1.747750	1.372460	1.941870	3.465910	3.759790	1.847160	1.315450	2.482350	1.095580	1.546110	2.109860	0.839380	1.470640	2.524630	1.700660	1.208870	1.905420	1.311080	1.116270	1.453300	0.918079	0.551499	1.656210	2.863400	2.480170	2.340690	0.969701	1.723420	4.169660	1.714270	3.670460	1.507250	1.470470	1.845580	3.898030	3.207650	1.225460	1.776370	1.244360	2.684250
1.318240	0.377137	1.325400	2.116350	2.901740	3.760670	1.072280	2.406680	1.398170	1.005940	1.741660	1.371960	1.941860	3.464770	3.755890	1.844320	1.312240	2.481620	1.094540	1.545430	2.108270	0.839148	1.470090	2.524570	1.700600	1.207440	1.905230	1.310810	1.114650	1.452930	0.917295	0.551091	1.655940	2.862150	2.476600	2.337290	0.969347	1.722570	4.168880	1.712510	3.669480	1.506770	1.468780	1.845510	3.893540	3.202940	1.225250	1.772370	1.242670	2.683920
1.318220	0.200290	1.325150	2.115000	2.901160	3.759910	1.071310	2.404880	1.395820	1.005860	1.740760	1.371640	1.939800	3.464520	3.755770	1.843400	1.311830	2.477080	1.093100	1.544780	2.106320	0.838983	1.467160	2.522320	1.700000	1.206920	1.904870	1.309230	1.114170	1.452650	0.915921	0.550743	1.654860	2.859310	2.467620	2.333240	0.968801	1.722460	4.168530	1.710150	3.664540	1.506730	1.465430	1.844670	3.890530	3.199310	1.222830	1.770460	1.242490	2.682900
1.313520	0.390839	1.324500	2.113480	2.899230	3.757640	1.069880	2.399660	1.394200	1.005670	1.740260	1.370530	1.939200	3.456980	3.752920	1.842860	1.311050	2.470200	1.092590	1.543300	2.106010	0.838721	1.467140	2.521810	1.698700	1.206110	1.904140	1.308810	1.114160	1.452160	0.915404	0.550655	1.654230	2.857980	2.460950	2.330540	0.967359	1.721780	4.165090	1.708900	3.663070	1.506580	1.465270	1.844510	3.883050	3.198670	1.221330	1.768240	1.242470	2.681220
1.313480	0.483819	1.323920	2.113380	2.898130	3.752870	1.067530	2.396060	1.394070	1.005290	1.739850	1.370110	1.938590	3.456550	3.752400	1.842850	1.310520	2.468040	1.091900	1.543080	2.105060	0.838608	1.467120	2.520710	1.695690	1.205380	1.901460	1.308780	1.112770	1.452050	0.914705	0.550073	1.653170	2.853890	2.460900	2.328920	0.966341	1.721700	4.164790	1.706880	3.661600	1.505900	1.465180	1.844230	3.872300	3.197430	1.221030	1.766980	1.242320	2.677470
1.313160	0.223380	1.323540	2.112850	2.897620	3.752470	1.067370	2.395920	1.393800	1.004130	1.737950	1.368300	1.938130	3.456540	3.749000	1.842230	1.305320	2.466530	1.091800	1.540960	2.103860	0.838494	1.465830	2.517700	1.692380	1.203630	1.900450	1.306260	1.112620	1.449680	0.914164	0.549407	1.649590	2.851500	2.458270	2.326210	0.962729	1.720000	4.162900	1.706290	3.657060	1.505150	1.462430	1.843430	3.871710	3.194470	1.219300	1.765220	1.240760	2.675950
1.312680	0.437003	1.323380	2.112480	2.895970	3.746410	1.066520	2.395480	1.393550	1.003520	1.737130	1.367730	1.936220	3.453670	3.746220	1.839050	1.305060	2.464180	1.091300	1.540290	2.100440	0.838259	1.459280	2.515100	1.692270	1.203330	1.898690	1.302360	1.111890	1.449490	0.913930	0.549191	1.647580	2.850330	2.438530	2.325090	0.962417	1.719870	4.160850	1.700760	3.653630	1.504740	1.460690	1.843330	3.868470	3.190750	1.218680	1.765190	1.240510	2.674640
1.312300	0.301265	1.321760	2.108300	2.889520	3.744440	1.065810	2.391450	1.393510	1.002870	1.737080	1.365300	1.935230	3.451320	3.729630	1.839000	1.304590	2.456520	1.091130	1.539350	2.098740	0.837125	1.451850	2.514790	1.691350	1.202870	1.896670	1.300900	1.111500	1.449020	0.913458	0.548892	1.646810	2.849910	2.437840	2.324560	0.962309	1.718020	4.159490	1.700690	3.644300	1.502250	1.460370	1.840870	3.861730	3.188120	1.217830	1.765090	1.239720	2.674570
1.306480	0.304900	1.320940	2.106940	2.889500	3.740440	1.065180	2.389210	1.392630	1.001770	1.734630	1.363480	1.929510	3.450740	3.727470	1.838440	1.304530	2.455240	1.091080	1.537150	2.098100	0.836709	1.451510	2.512350	1.689550	1.202710	1.895440	1.298350	1.111420	1.448470	0.912457	0.548858	1.644200	2.848390	2.431760	2.322370	0.961606	1.717450	4.152210	1.692730	3.641850	1.499990	1.460010	1.840310	3.852280	3.187760	1.216620	1.764840	1.238900	2.673880
1.306440	0.909111	1.320660	2.100130	2.889390	3.736460	1.063710	2.389170	1.391320	0.998896	1.733240	1.362650	1.928200	3.448670	3.721090	1.837720	1.302090	2.455220	1.090640	1.536470	2.097340	0.836703	1.449490	2.511420	1.688690	1.201880	1.892530	1.297470	1.111290	1.448320	0.911961	0.548715	1.640510	2.846450	2.430440	2.321930	0.960286	1.716360	4.148220	1.692670	3.640570	1.499100	1.456010	1.830480	3.849270	3.187490	1.214820	1.761720	1.237570	2.670130
1.305900	0.622958	1.320270	2.099440	2.886580	3.733610	1.061630	2.385750	1.389650	0.997992	1.731180	1.362420	1.928200	3.441640	3.721010	1.836980	1.301070	2.452740	1.090320	1.534850	2.096760	0.836289	1.446760	2.509670	1.685940	1.201190	1.892030	1.296910	1.110740	1.447290	0.911142	0.548554	1.639410	2.845000	2.430080	2.320340	0.959665	1.713980	4.146590	1.691980	3.640450	1.495220	1.452330	1.830200	3.844100	3.185660	1.213020	1.757110	1.237500	2.669690
1.303040	0.801691	1.320010	2.098970	2.883830	3.733300	1.061330	2.385280	1.387540	0.997932	1.731040	1.360730	1.925000	3.439670	3.718910	1.836370	1.299540	2.452170	1.089880	1.534400	2.091110	0.836030	1.444950	2.500570	1.684970	1.198710	1.891070	1.296250	1.108880	1.447160	0.910434	0.548477	1.636960	2.842830	2.427960	2.318770	0.958483	1.713830	4.135910	1.691570	3.632980	1.493200	1.452070	1.830110	3.839740	3.184300	1.212800	1.754840	1.236950	2.669420
1.302780	0.204378	1.319800	2.098200	2.883700	3.732050	1.060510	2.384920	1.387180	0.996457	1.729590	1.360610	1.924460	3.435250	3.717410	1.835790	1.299370	2.450250	1.089750	1.533480	2.090980	0.835693	1.444320	2.497310	1.679720	1.198290	1.890830	1.296160	1.108560	1.447000	0.909143	0.548405	1.629300	2.841710	2.427330	2.317220	0.958240	1.713690	4.133370	1.690510	3.622860	1.492820	1.451420	1.828370	3.839430	3.176110	1.211510	1.751640	1.236810	2.667910
1.299770	0.208572	1.318330	2.096970	2.883480	3.731010	1.060240	2.384340	1.386940	0.995156	1.729070	1.360500	1.922090	3.432300	3.714130	1.835300	1.298070	2.446320	1.089160	1.533010	2.089620	0.834630	1.443410	2.495760	1.679460	1.197900	1.890690	1.295030	1.107900	1.446590	0.908822	0.548214	1.627140	2.840770	2.426700	2.314640	0.957780	1.712070	4.120520	1.687510	3.620950	1.491120	1.450510	1.828360	3.835980	3.171980	1.211510	1.751140	1.236570	2.667790
1.299720	0.307206	1.317710	2.096180	2.883220	3.730350	1.059450	2.380910	1.386790	0.994963	1.728480	1.359400	1.918580	3.431250	3.711530	1.829290	1.297880	2.443390	1.089080	1.532690	2.087240	0.834208	1.440700	2.492870	1.678600	1.196890	1.890530	1.294240	1.107490	1.446130	0.908331	0.547525	1.621280	2.831200	2.423650	2.308620	0.957058	1.711820	4.116700	1.683570	3.619920	1.488550	1.449430	1.828060	3.832520	3.171230	1.211370	1.746560	1.235090	2.665720
1.298890	0.629857	1.316100	2.095710	2.882660	3.730030	1.057480	2.380660	1.385980	0.994773	1.726660	1.359260	1.918060	3.431210	3.708440	1.829050	1.296150	2.441870	1.088490	1.531340	2.086520	0.833656	1.440070	2.492650	1.678470	1.196330	1.886580	1.292680	1.106820	1.444430	0.908289	0.547205	1.618690	2.831170	2.420880	2.307750	0.956991	1.711150	4.114300	1.683450	3.619380	1.487910	1.448440	1.823140	3.831810	3.169810	1.210250	1.744260	1.234060	2.664690
1.297800	0.966444	1.315980	2.095600	2.880990	3.729720	1.057430	2.380620	1.385850	0.993163	1.725520	1.358810	1.916030	3.427030	3.704510	1.826900	1.294940	2.440530	1.088210	1.530860	2.086250	0.833604	1.439560	2.492200	1.677360	1.196060	1.884810	1.292510	1.105950	1.443620	0.907754	0.546661	1.615270	2.829820	2.419180	2.305770	0.956335	1.708140	4.112650	1.682330	3.617640	1.485370	1.447980	1.822150	3.831110	3.167760	1.210000	1.743170	1.233290	2.664190
1.296950	0.399914	1.315950	2.093900	2.879780	3.728990	1.056200	2.378830	1.383920	0.992216	1.724400	1.357000	1.915210	3.426700	3.701140	1.825080	1.292420	2.440030	1.086070	1.529640	2.085390	0.833106	1.439080	2.491290	1.676530	1.194670	1.884690	1.292230	1.105650	1.443500	0.907427	0.545648	1.614080	2.827480	2.418360	2.303550	0.956312	1.706610	4.110570	1.682110	3.607130	1.484590	1.444920	1.818540	3.819330	3.165630	1.208030	1.741150	1.232960	2.660930
1.296510	0.175710	1.315760	2.093740	2.878540	3.728400	1.055200	2.376590	1.383250	0.991775	1.723860	1.356790	1.913750	3.425300	3.698970	1.824850	1.291690	2.439900	1.085150	1.529640	2.085220	0.831705	1.438880	2.488380	1.675040	1.192790	1.883980	1.290570	1.104540	1.442660	0.906555	0.545533	1.613440	2.821650	2.418110	2.298520	0.955071	1.705710	4.109360	1.679790	3.595330	1.483890	1.444450	1.818460	3.817370	3.165250	1.206640	1.740830	1.232650	2.659890
1.296100	0.606776	1.315330	2.091920	2.874180	3.721760	1.053310	2.373710	1.382780	0.991246	1.723360	1.355450	1.913570	3.424150	3.697050	1.824460	1.290850	2.436570	1.083770	1.529410	2.083230	0.830890	1.437960	2.487840	1.673720	1.190760	1.883060	1.290040	1.104230	1.442520	0.906027	0.545473	1.613170	2.813620	2.417140	2.295850	0.955036	1.704690	4.105140	1.676070	3.590500	1.482160	1.444260	1.816110	3.804710	3.161290	1.206110	1.740270	1.232590	2.659180
1.291830	0.830072	1.314450	2.088300	2.869360	3.721680	1.053080	2.373430	1.381740	0.990001	1.722450	1.353070	1.912630	3.422940	3.696930	1.822690	1.285810	2.435290	1.083650	1.528080	2.076190	0.830819	1.435840	2.485230	1.673280	1.189830	1.882720	1.289380	1.103910	1.438470	0.905874	0.545439	1.610890	2.809450	2.416620	2.292880	0.954615	1.703740	4.101310	1.675950	3.584800	1.475260	1.444140	1.815150	3.800910	3.155090	1.205740	1.740270	1.231680	2.658660
1.291470	0.316362	1.313480	2.087910	2.867950	3.720760	1.053040	2.371340	1.380760	0.988906	1.719270	1.349370	1.909730	3.419700	3.695860	1.822410	1.284650	2.434440	1.083570	1.527760	2.075290	0.830659	1.431250	2.484660	1.672540	1.189570	1.879960	1.287700	1.103780	1.437790	0.905399	0.545437	1.607940	2.809370	2.415630	2.291350	0.954327	1.703650	4.100150	1.672130	3.584560	1.474990	1.444090	1.810140	3.798070	3.154540	1.203670	1.738820	1.231000	2.652970
1.291340	0.433887	1.312860	2.087710	2.867140	3.719980	1.052340	2.369180	1.379850	0.988527	1.718320	1.346720	1.908190	3.409030	3.695550	1.821030	1.282050	2.433990	1.082720	1.526670	2.073310	0.830452	1.429480	2.483790	1.672050	1.188570	1.879650	1.287420	1.103070	1.434780	0.905338	0.544749	1.607350	2.806610	2.414990	2.290430	0.953011	1.703070	4.099340	1.670310	3.583900	1.474720	1.443640	1.809760	3.797320	3.152470	1.202930	1.738620	1.230820	2.652020
1.290180	0.756306	1.312040	2.087450	2.866920	3.719180	1.052310	2.368630	1.378400	0.987179	1.718060	1.345070	1.903430	3.407980	3.695420	1.817930	1.281860	2.431260	1.080190	1.525710	2.072920	0.830198	1.429430	2.478540	1.672040	1.186610	1.878900	1.287250	1.098810	1.434330	0.905100	0.544541	1.606190	2.805550	2.414180	2.290280	0.952705	1.700960	4.096740	1.667530	3.577840	1.471610	1.441920	1.808690	3.794590	3.139340	1.202710	1.737560	1.230650	2.649000
1.287530	0.192988	1.311040	2.078380	2.864880	3.719010	1.052060	2.366480	1.376540	0.986751	1.718000	1.343720	1.902080	3.403790	3.692570	1.815970	1.280910	2.431230	1.079650	1.525160	2.071740	0.829965	1.428800	2.475140	1.671650	1.185360	1.876300	1.284780	1.098080	1.432900	0.904510	0.543759	1.605380	2.804680	2.410530	2.288470	0.951792	1.700530	4.096000	1.666100	3.574510	1.470690	1.440280	1.808180	3.788570	3.139120	1.202640	1.737060	1.229010	2.645840
1.285920	0.372705	1.311030	2.078220	2.857690	3.717460	1.050090	2.365890	1.376170	0.986418	1.717530	1.342830	1.900690	3.403780	3.686860	1.813920	1.280520	2.431220	1.079240	1.523900	2.071680	0.829445	1.428710	2.474700	1.669640	1.183860	1.875700	1.283310	1.097550	1.430080	0.904271	0.543209	1.604850	2.803370	2.407790	2.286050	0.951336	1.700500	4.087610	1.666050	3.572380	1.470300	1.439300	1.806000	3.788540	3.135770	1.202410	1.736940	1.228520	2.642580
1.285070	0.826001	1.308650	2.078080	2.856970	3.716990	1.050040	2.363930	1.373230	0.984398	1.716820	1.341860	1.898920	3.402430	3.684350	1.813780	1.278640	2.428330	1.077450	1.522190	2.070190	0.829434	1.427240	2.474100	1.668140	1.183770	1.874900	1.282310	1.097350	1.429610	0.903239	0.542950	1.600530	2.801220	2.400810	2.284720	0.951042	1.697220	4.086160	1.665470	3.570640	1.469480	1.438970	1.805850	3.783700	3.134420	1.201010	1.736320	1.228490	2.639410
1.284030	0.417379	1.307860	2.076020	2.855380	3.714210	1.049760	2.359620	1.372380	0.984236	1.715780	1.339680	1.898890	3.401440	3.684040	1.812270	1.278400	2.426860	1.076800	1.520450	2.068500	0.829095	1.423570	2.473400	1.667470	1.183480	1.873590	1.281820	1.096750	1.428360	0.902998	0.542049	1.597870	2.798880	2.400440	2.284470	0.950929	1.696600	4.083110	1.665230	3.564150	1.467680	1.437260	1.805370	3.783580	3.132250	1.199360	1.733520	1.227890	2.633670
1.280980	0.297198	1.307640	2.073280	2.847220	3.713830	1.049040	2.355970	1.370980	0.982923	1.711980	1.339400	1.898360	3.399790	3.682550	1.810850	1.278340	2.425430	1.076210	1.514620	2.068440	0.828849	1.422570	2.472390	1.666740	1.182370	1.873400	1.280740	1.096320	1.427170	0.902500	0.541765	1.597520	2.798360	2.399450	2.283390	0.950835	1.696290	4.081940	1.664480	3.562780	1.466980	1.436040	1.805220	3.781880	3.131290	1.198230	1.732370	1.226430	2.633300
1.279420	0.290804	1.306030	2.072450	2.846060	3.707790	1.048170	2.354840	1.370290	0.982881	1.710590	1.336680	1.896120	3.396480	3.681990	1.807280	1.278120	2.425340	1.076000	1.513440	2.067550	0.828192	1.422100	2.471270	1.666650	1.180870	1.871730	1.278980	1.096190	1.424720	0.902438	0.541490	1.594170	2.795430	2.396500	2.282370	0.948704	1.695450	4.078510	1.664130	3.561620	1.465160	1.432900	1.803690	3.780780	3.130860	1.195920	1.732140	1.226310	2.631330
1.277880	0.691172	1.303600	2.071760	2.845510	3.704460	1.048050	2.353280	1.369410	0.982836	1.709310	1.336650	1.894850	3.391070	3.681550	1.805120	1.278080	2.425240	1.075940	1.510630	2.066600	0.827859	1.421490	2.467940	1.666510	1.179170	1.870810	1.278510	1.096140	1.423570	0.901876	0.541229	1.594170	2.794500	2.394650	2.282020	0.948476	1.694420	4.078060	1.661750	3.560200	1.464240	1.431870	1.803440	3.779160	3.128050	1.195480	1.727500	1.225920	2.630880
1.277640	0.258687	1.303590	2.071510	2.845140	3.703730	1.047040	2.352510	1.368580	0.981463	1.706410	1.335710	1.894690	3.387490	3.680330	1.803100	1.277270	2.424180	1.075770	1.509880	2.065150	0.827741	1.420360	2.466380	1.666100	1.179140	1.867910	1.277500	1.096040	1.422720	0.900739	0.541079	1.592270	2.792080	2.393610	2.281060	0.948181	1.693180	4.075620	1.661450	3.556650	1.459590	1.431660	1.803100	3.774710	3.124920	1.195090	1.721570	1.225300	2.627990
1.277610	0.206689	1.302830	2.068720	2.844160	3.701290	1.044970	2.349950	1.367480	0.981424	1.705340	1.334520	1.891210	3.384130	3.677730	1.801830	1.276340	2.423710	1.075730	1.509480	2.064600	0.826486	1.417990	2.466110	1.665870	1.179140	1.866610	1.276070	1.095900	1.422290	0.900655	0.541043	1.591650	2.791070	2.393150	2.279930	0.947465	1.692930	4.062310	1.660470	3.555120	1.459240	1.430960	1.801140	3.773730	3.124870	1.194540	1.721430	1.225290	2.624540
1.277300	0.441249	1.302450	2.067180	2.842120	3.701250	1.044460	2.347790	1.366480	0.980980	1.700750	1.334230	1.890100	3.377960	3.674620	1.801770	1.276030	2.421590	1.073190	1.508330	2.063780	0.823826	1.410780	2.463520	1.664550	1.177070	1.866250	1.275180	1.093090	1.421030	0.900148	0.541020	1.591630	2.790620	2.392530	2.273830	0.946649	1.692020	4.059230	1.658780	3.552920	1.458540	1.430840	1.800010	3.773290	3.116710	1.193930	1.721280	1.224970	2.621680
1.275660	0.668204	1.300000	2.066270	2.842040	3.697750	1.043940	2.342780	1.366070	0.980915	1.700620	1.334110	1.889650	3.375900	3.672480	1.800960	1.275480	2.421260	1.070010	1.507610	2.062840	0.823753	1.410750	2.463400	1.662900	1.177030	1.864540	1.272640	1.092580	1.420290	0.899368	0.540495	1.588810	2.789890	2.389340	2.270030	0.946351	1.691460	4.054810	1.656000	3.551290	1.458110	1.430400	1.798960	3.769300	3.115060	1.192510	1.719870	1.224640	2.617440
1.274870	0.273071	1.299960	2.063330	2.841220	3.697520	1.043820	2.341740	1.365970	0.979813	1.698780	1.333700	1.888240	3.373050	3.672010	1.796380	1.274920	2.419600	1.069670	1.507470	2.061850	0.823114	1.408910	2.461440	1.659460	1.176110	1.861670	1.271870	1.092240	1.419580	0.899238	0.540031	1.588030	2.789170	2.381840	2.269710	0.945571	1.689960	4.030360	1.654990	3.550810	1.455900	1.430240	1.798900	3.766100	3.114760	1.192250	1.719380	1.224400	2.613900
1.273970	0.545069	1.299430	2.062250	2.838800	3.696120	1.043710	2.339640	1.365450	0.978617	1.698710	1.332390	1.887800	3.371730	3.667580	1.796000	1.274020	2.419350	1.069280	1.506440	2.060910	0.822908	1.408410	2.460310	1.658400	1.175250	1.861580	1.271780	1.091870	1.419300	0.898338	0.539696	1.586990	2.786560	2.381180	2.267510	0.945068	1.689490	4.028680	1.652030	3.550220	1.454400	1.429740	1.794470	3.765890	3.108740	1.192210	1.719140	1.221710	2.602010
1.273730	0.435313	1.299420	2.057370	2.836870	3.694170	1.042780	2.335480	1.364970	0.978176	1.693030	1.332070	1.887660	3.371340	3.662170	1.795660	1.273260	2.417010	1.068780	1.505730	2.060390	0.822576	1.407810	2.453650	1.655070	1.173330	1.858200	1.270300	1.091320	1.418510	0.897762	0.538494	1.584300	2.785930	2.380450	2.263670	0.945047	1.689180	4.022510	1.649470	3.545730	1.449700	1.429290	1.794180	3.765850	3.107140	1.190280	1.717010	1.220330	2.598160
1.273480	0.741303	1.299160	2.047410	2.836730	3.693890	1.042680	2.331040	1.363230	0.978100	1.693010	1.328020	1.883460	3.367490	3.661780	1.795420	1.272640	2.414080	1.068610	1.504260	2.060370	0.822379	1.407460	2.453430	1.654890	1.173280	1.856260	1.269910	1.090830	1.418310	0.897231	0.538383	1.582690	2.782940	2.378920	2.262960	0.943536	1.686460	4.022380	1.648910	3.545480	1.448500	1.428900	1.793100	3.762150	3.104830	1.186970	1.716600	1.217450	2.597460
1.272240	0.179932	1.298740	2.046800	2.829040	3.693420	1.042480	2.329910	1.360850	0.977381	1.690930	1.326690	1.882470	3.361240	3.659060	1.795160	1.270260	2.413930	1.068570	1.502920	2.057960	0.822178	1.406270	2.451490	1.654120	1.170380	1.855600	1.269570	1.090610	1.418300	0.897008	0.538070	1.581900	2.781470	2.377610	2.262780	0.943222	1.684410	4.006840	1.644290	3.543200	1.446720	1.426440	1.792790	3.756480	3.102440	1.186180	1.715990	1.216690	2.594060
1.271620	0.452266	1.296610	2.045950	2.828840	3.693210	1.042400	2.329040	1.360310	0.977128	1.687610	1.325750	1.881920	3.360110	3.650050	1.794000	1.269180	2.411870	1.068430	1.502380	2.057400	0.821618	1.405000	2.449350	1.652870	1.169880	1.849590	1.269320	1.088800	1.417660	0.896721	0.537754	1.580930	2.780810	2.374980	2.261790	0.942930	1.684110	3.996740	1.643780	3.542950	1.444750	1.426370	1.789490	3.753580	3.096900	1.184530	1.715670	1.215020	2.586620
1.269180	0.586654	1.296070	2.042200	2.824970	3.689690	1.039800	2.328310	1.358990	0.975963	1.685730	1.325580	1.879810	3.359170	3.649290	1.793800	1.268300	2.411180	1.068300	1.499330	2.056290	0.821048	1.404930	2.448560	1.651080	1.169800	1.849370	1.267970	1.088210	1.417260	0.895270	0.537481	1.580270	2.775950	2.369970	2.261350	0.942301	1.683500	3.994310	1.640610	3.539640	1.443590	1.426040	1.787080	3.751850	3.095490	1.183660	1.715660	1.214750	2.584610
1.269040	0.413267	1.295500	2.042070	2.824000	3.689210	1.038580	2.326930	1.355950	0.975874	1.684500	1.324750	1.878040	3.358950	3.648420	1.793230	1.266140	2.411030	1.068290	1.498320	2.054180	0.820711	1.401620	2.444840	1.651060	1.169150	1.846910	1.267910	1.088130	1.415540	0.894956	0.536881	1.577030	2.774250	2.369510	2.256620	0.940901	1.682290	3.993330	1.640490	3.537670	1.442780	1.425460	1.786470	3.738170	3.094590	1.183120	1.713040	1.214080	2.577960
1.268230	0.314420	1.295470	2.039890	2.822930	3.687910	1.037670	2.326200	1.355570	0.975119	1.684390	1.323950	1.876770	3.355040	3.647860	1.793030	1.266000	2.410400	1.067670	1.496140	2.053690	0.820459	1.400770	2.442180	1.650210	1.168860	1.845410	1.267720	1.088110	1.415410	0.894074	0.536786	1.576150	2.774230	2.369230	2.255280	0.934798	1.682120	3.992790	1.636130	3.537040	1.442030	1.425410	1.785550	3.735650	3.092710	1.180140	1.712050	1.213160	2.574530
1.265340	0.270865	1.295020	2.038990	2.820220	3.687470	1.037450	2.326090	1.355550	0.974869	1.683730	1.322970	1.876560	3.353630	3.646690	1.792830	1.265910	2.407850	1.067540	1.493530	2.053660	0.820268	1.400330	2.441090	1.649250	1.168590	1.843160	1.266100	1.086800	1.414820	0.893953	0.536183	1.575530	2.772040	2.366870	2.255260	0.933526	1.681110	3.990050	1.629860	3.536980	1.441470	1.425260	1.784260	3.734470	3.090680	1.179510	1.708160	1.212980	2.574370
1.264490	0.320581	1.294750	2.038450	2.817410	3.684310	1.036060	2.323220	1.353830	0.974224	1.682190	1.322090	1.875420	3.352000	3.642330	1.791310	1.265130	2.407410	1.067380	1.492540	2.051070	0.820203	1.398740	2.440970	1.648900	1.168540	1.842640	1.265720	1.086110	1.414580	0.893792	0.536026	1.570610	2.769360	2.363920	2.251730	0.932978	1.679680	3.989010	1.626180	3.534030	1.441040	1.424970	1.783070	3.731170	3.088730	1.179420	1.706240	1.212740	2.572680
1.264340	0.246991	1.294010	2.038150	2.816240	3.683720	1.035560	2.323060	1.352720	0.972831	1.679480	1.322070	1.873110	3.351990	3.639530	1.786790	1.264270	2.407190	1.067240	1.491890	2.050900	0.819933	1.398290	2.437680	1.647260	1.167830	1.841610	1.265190	1.084010	1.414160	0.893598	0.535947	1.567870	2.768260	2.362740	2.251280	0.931385	1.678730	3.985470	1.625440	3.532840	1.440600	1.424630	1.779160	3.730640	3.088690	1.179220	1.704160	1.212720	2.569270
1.260520	0.975077	1.294000	2.034950	2.812950	3.683390	1.035430	2.321440	1.350730	0.972234	1.678930	1.321530	1.871570	3.350070	3.639070	1.783610	1.257890	2.406690	1.066780	1.490990	2.050620	0.819838	1.397690	2.436740	1.645360	1.167760	1.840990	1.264940	1.081770	1.414010	0.893452	0.535332	1.567360	2.765620	2.355120	2.250750	0.931346	1.676830	3.985400	1.625070	3.530220	1.439940	1.423380	1.778380	3.726020	3.085430	1.178530	1.703590	1.212250	2.568690
1.259940	1.217870	1.293720	2.033650	2.811990	3.681270	1.035200	2.320770	1.350460	0.971718	1.677570	1.321170	1.871190	3.349420	3.632070	1.781990	1.257870	2.406210	1.066210	1.489770	2.049930	0.819815	1.396610	2.436660	1.644960	1.167670	1.839530	1.263800	1.081330	1.413280	0.893391	0.535077	1.565680	2.764860	2.354370	2.249790	0.931170	1.676430	3.977920	1.623520	3.520400	1.437520	1.422020	1.775810	3.722390	3.084860	1.176170	1.702010	1.210000	2.568370
1.257670	0.892082	1.293670	2.031860	2.808630	3.675780	1.035080	2.319430	1.346860	0.971445	1.677290	1.316190	1.871010	3.348950	3.630560	1.781080	1.256370	2.401340	1.063430	1.488830	2.049730	0.818957	1.396380	2.432240	1.644870	1.166930	1.838240	1.262250	1.080870	1.411720	0.893229	0.535056	1.562960	2.758490	2.352460	2.248700	0.929430	1.676390	3.977120	1.621500	3.514550	1.436120	1.420460	1.775810	3.710410	3.083970	1.176000	1.701040	1.209470	2.566810
1.256550	0.594014	1.292880	2.030760	2.808260	3.671750	1.034350	2.318350	1.346460	0.970368	1.676670	1.315950	1.865670	3.348730	3.627170	1.776110	1.255900	2.400350	1.062910	1.487620	2.049460	0.818886	1.395970	2.431990	1.640570	1.166700	1.836920	1.261930	1.080730	1.410740	0.892669	0.534468	1.562430	2.751990	2.351840	2.248440	0.929207	1.675580	3.977000	1.618590	3.513310	1.431400	1.419660	1.774250	3.709220	3.082370	1.173240	1.700740	1.209140	2.562520
1.254390	2.118200	1.292480	2.029950	2.804810	3.671530	1.033910	2.317230	1.346220	0.969561	1.675380	1.315580	1.863000	3.347680	3.622780	1.775190	1.255130	2.398440	1.062760	1.487340	2.048280	0.818698	1.393900	2.430820	1.640310	1.166590	1.836700	1.260490	1.080560	1.410440	0.892298	0.534437	1.559870	2.751440	2.346300	2.246220	0.928898	1.674020	3.976430	1.617770	3.510660	1.430210	1.419520	1.773900	3.704840	3.081590	1.172900	1.700430	1.208040	2.552740
1.253210	0.181001	1.292090	2.029110	2.800760	3.662660	1.033840	2.316840	1.345330	0.968946	1.673850	1.315350	1.861540	3.344720	3.618050	1.773140	1.254910	2.398090	1.059920	1.485110	2.048180	0.818344	1.393110	2.430550	1.638790	1.165960	1.835960	1.259920	1.080500	1.408570	0.891642	0.534305	1.557970	2.747760	2.345560	2.243800	0.927128	1.672250	3.975460	1.616720	3.507310	1.429950	1.417410	1.771760	3.703450	3.078960	1.171980	1.698800	1.206350	2.552020
1.252360	0.240108	1.291790	2.026620	2.800440	3.657570	1.031940	2.316140	1.344990	0.968337	1.673530	1.315290	1.859580	3.342400	3.613110	1.772350	1.253660	2.395380	1.059570	1.484000	2.045680	0.817973	1.392740	2.429750	1.637330	1.165330	1.834660	1.259010	1.079940	1.407220	0.890135	0.534090	1.556380	2.733440	2.344120	2.242590	0.925924	1.672150	3.975310	1.615280	3.505170	1.428960	1.417400	1.771690	3.701050	3.077240	1.171200	1.698580	1.205330	2.545970
1.251770	0.364558	1.290400	2.025740	2.796780	3.656900	1.031700	2.311240	1.342590	0.968192	1.673480	1.314800	1.859360	3.341890	3.611200	1.771580	1.251950	2.392590	1.059220	1.481050	2.044830	0.817841	1.388610	2.429290	1.635630	1.165110	1.834070	1.258640	1.079350	1.406210	0.890006	0.533566	1.542780	2.729310	2.344080	2.240400	0.925688	1.671270	3.967270	1.614280	3.503180	1.427980	1.416390	1.771520	3.678550	3.074240	1.170540	1.696890	1.204380	2.545850
1.250320	0.191714	1.290380	2.025360	2.795420	3.655990	1.030750	2.310490	1.341660	0.968118	1.671720	1.313080	1.855650	3.341560	3.610780	1.769480	1.249610	2.392030	1.057980	1.480300	2.043860	0.816778	1.386740	2.426350	1.633050	1.160020	1.833450	1.257940	1.079080	1.406030	0.889606	0.533424	1.538980	2.728290	2.342360	2.239200	0.923598	1.670830	3.963210	1.612370	3.498370	1.427680	1.415750	1.771150	3.677460	3.073770	1.168790	1.696460	1.203990	2.544480
1.249720	0.400384	1.287420	2.023810	2.789300	3.646830	1.029840	2.309830	1.339530	0.967987	1.669370	1.312970	1.855480	3.339360	3.610590	1.768750	1.246940	2.391490	1.057340	1.480220	2.042580	0.816360	1.385440	2.424800	1.628980	1.159360	1.832030	1.257280	1.077870	1.400190	0.889012	0.532832	1.538870	2.727740	2.341910	2.236930	0.921287	1.669500	3.955110	1.610080	3.492890	1.425090	1.413820	1.770630	3.675760	3.070940	1.168330	1.695330	1.201950	2.542310
1.249420	0.464503	1.287100	2.020440	2.786910	3.643930	1.029520	2.309190	1.338310	0.967111	1.667890	1.312580	1.851230	3.336440	3.610350	1.768220	1.246210	2.389910	1.057000	1.480200	2.042330	0.815772	1.383070	2.424150	1.626500	1.158930	1.831580	1.256880	1.077270	1.399780	0.887866	0.532785	1.536620	2.723700	2.341110	2.236130	0.921142	1.668470	3.945720	1.609710	3.489300	1.424370	1.413810	1.769610	3.674380	3.068480	1.167700	1.695290	1.201120	2.541850
1.247540	0.162705	1.286710	2.019880	2.784090	3.642750	1.028630	2.306590	1.337110	0.966289	1.665720	1.312310	1.849700	3.334580	3.605620	1.765600	1.243480	2.386300	1.055890	1.479020	2.042200	0.814279	1.382780	2.421600	1.625130	1.156790	1.831570	1.255920	1.077240	1.398360	0.887390	0.531832	1.532320	2.721260	2.340670	2.235690	0.920989	1.668110	3.944370	1.608880	3.486780	1.422970	1.412640	1.766850	3.672100	3.065850	1.167700	1.694480	1.201070	2.541180
1.247240	0.177579	1.285530	2.018080	2.783580	3.641480	1.028540	2.306310	1.336630	0.965132	1.661980	1.311780	1.843010	3.331480	3.604700	1.765490	1.242230	2.385100	1.055640	1.478490	2.042150	0.813611	1.381220	2.421410	1.625090	1.156140	1.831570	1.255880	1.076490	1.396880	0.887157	0.530962	1.527010	2.718300	2.338680	2.235110	0.920785	1.667170	3.937390	1.605420	3.483040	1.421540	1.410830	1.766560	3.655950	3.062970	1.167320	1.694450	1.201070	2.534550
1.246660	0.193439	1.284990	2.017670	2.781740	3.637850	1.026630	2.305700	1.336430	0.965056	1.661720	1.310890	1.841590	3.328780	3.603380	1.764200	1.241830	2.382170	1.054630	1.476120	2.041820	0.813542	1.380800	2.416160	1.624380	1.154950	1.830890	1.255700	1.076220	1.396780	0.886693	0.530822	1.523900	2.710710	2.337520	2.233280	0.920738	1.665050	3.936880	1.603240	3.478010	1.421030	1.410750	1.763530	3.651860	3.062840	1.167190	1.693690	1.200300	2.534030
1.245980	0.288752	1.283980	2.017340	2.780830	3.637360	1.023590	2.303190	1.335600	0.964934	1.660630	1.308570	1.837800	3.325690	3.600440	1.764000	1.241260	2.376160	1.054120	1.476080	2.041040	0.813539	1.379960	2.414390	1.624110	1.154910	1.830270	1.255520	1.075000	1.396360	0.886302	0.530586	1.522770	2.710170	2.333200	2.231680	0.920556	1.664670	3.935620	1.601400	3.473110	1.419420	1.409550	1.759650	3.647040	3.057270	1.165680	1.692070	1.200220	2.532480
1.243350	0.453975	1.283540	2.017220	2.780530	3.636750	1.023280	2.299110	1.335520	0.964670	1.660160	1.307470	1.837330	3.321920	3.598220	1.763710	1.239560	2.375500	1.053470	1.474040	2.040390	0.813526	1.379760	2.404350	1.624040	1.154670	1.828810	1.255300	1.074320	1.394550	0.886175	0.530233	1.517440	2.707020	2.330380	2.228980	0.920216	1.664010	3.931490	1.601390	3.468830	1.415220	1.409430	1.758460	3.646690	3.051470	1.165630	1.691480	1.199600	2.531010
1.239570	0.488596	1.283270	2.014080	2.778600	3.635400	1.022710	2.298390	1.335320	0.964564	1.659270	1.306930	1.833380	3.317520	3.597380	1.761990	1.237190	2.375480	1.052400	1.473890	2.039770	0.813415	1.379400	2.404070	1.623020	1.154530	1.828290	1.253620	1.074210	1.393650	0.885865	0.529777	1.517110	2.701400	2.328300	2.227410	0.919180	1.663990	3.929760	1.599430	3.468230	1.414370	1.409370	1.757800	3.646460	3.048420	1.164770	1.691480	1.198980	2.529060
1.239220	0.301882	1.283010	2.010620	2.776600	3.634420	1.022080	2.297960	1.333220	0.962620	1.658750	1.305780	1.831920	3.316770	3.596060	1.761870	1.235930	2.374760	1.052050	1.472980	2.036190	0.811625	1.379330	2.402930	1.622890	1.153500	1.826610	1.253440	1.073350	1.393470	0.885665	0.529533	1.512020	2.701190	2.328180	2.223260	0.918977	1.661870	3.929150	1.596710	3.467900	1.413990	1.407850	1.757660	3.643500	3.047950	1.164460	1.690440	1.197570	2.526720
1.237400	0.438971	1.282850	2.008850	2.774550	3.630360	1.021680	2.297870	1.333080	0.961350	1.658680	1.304640	1.831570	3.315820	3.595720	1.760550	1.234520	2.372740	1.051050	1.472530	2.033820	0.810358	1.379260	2.402700	1.622650	1.153140	1.826040	1.252320	1.073160	1.393320	0.885551	0.529401	1.510510	2.700390	2.325750	2.223240	0.917002	1.660180	3.926330	1.596540	3.465150	1.410160	1.406650	1.757000	3.643170	3.042640	1.160870	1.689720	1.197310	2.524370
1.236780	0.318784	1.282030	2.004690	2.773430	3.630290	1.020380	2.296150	1.333070	0.961318	1.657440	1.304530	1.831480	3.313290	3.595440	1.760400	1.233260	2.370930	1.050950	1.472330	2.033340	0.810181	1.378370	2.402060	1.620350	1.152830	1.825230	1.251750	1.071610	1.392950	0.885452	0.529227	1.510420	2.699530	2.322220	2.219130	0.916445	1.660120	3.926060	1.595370	3.460200	1.410120	1.406310	1.755270	3.642420	3.036090	1.159690	1.689480	1.195280	2.518830
1.235800	0.455245	1.280850	2.001080	2.767050	3.629130	1.020210	2.294770	1.333010	0.960780	1.657360	1.302960	1.828750	3.312450	3.595330	1.760110	1.232960	2.369980	1.050390	1.471970	2.033330	0.810072	1.378320	2.398510	1.620020	1.151070	1.824340	1.251590	1.067480	1.392520	0.885150	0.529035	1.509950	2.694750	2.315810	2.217690	0.915979	1.659780	3.924570	1.591750	3.458680	1.409740	1.405920	1.750960	3.639750	3.033930	1.158180	1.687940	1.195010	2.518220
1.234790	0.421117	1.280690	1.997750	2.757850	3.628450	1.019910	2.291860	1.330930	0.960340	1.657140	1.301770	1.826260	3.307350	3.592650	1.760000	1.232510	2.365700	1.048570	1.471500	2.032090	0.808858	1.378270	2.391820	1.619640	1.150690	1.823370	1.251370	1.067410	1.389720	0.885115	0.529033	1.508300	2.692930	2.310140	2.216210	0.915960	1.658180	3.922910	1.590710	3.451010	1.409530	1.405110	1.748890	3.639240	3.028920	1.157540	1.686520	1.194440	2.517460
1.234650	0.242031	1.280470	1.996750	2.754990	3.626620	1.019610	2.290250	1.330550	0.960293	1.656220	1.301630	1.822630	3.306540	3.590570	1.759060	1.232380	2.363270	1.048220	1.470450	2.031480	0.807987	1.377710	2.390540	1.619120	1.150040	1.822080	1.249460	1.065960	1.387920	0.884939	0.528947	1.499410	2.687590	2.309640	2.216180	0.915851	1.656980	3.922620	1.590510	3.447340	1.409380	1.403770	1.745660	3.638940	3.026730	1.157460	1.682440	1.194310	2.516210
1.233610	0.862631	1.279590	1.992790	2.754390	3.623020	1.019050	2.281470	1.330020	0.959457	1.654230	1.300310	1.820010	3.305250	3.590270	1.758640	1.228670	2.361900	1.047880	1.469660	2.030450	0.807370	1.374280	2.389100	1.618690	1.147880	1.820460	1.249080	1.064630	1.386430	0.884595	0.528767	1.498740	2.683990	2.302610	2.214610	0.915439	1.656220	3.921050	1.589920	3.442500	1.407040	1.402900	1.745130	3.633550	3.026540	1.156740	1.680450	1.194010	2.515970
1.233460	0.784509	1.278910	1.991890	2.754120	3.619100	1.018180	2.281350	1.327520	0.959307	1.653450	1.300090	1.819400	3.305090	3.581550	1.758640	1.228030	2.361270	1.046350	1.468430	2.029170	0.805776	1.374090	2.388620	1.618250	1.143480	1.819880	1.248930	1.061640	1.386080	0.884247	0.528635	1.498720	2.682680	2.301480	2.212630	0.915217	1.655980	3.920420	1.588560	3.442280	1.404760	1.402660	1.744770	3.632970	3.024030	1.155920	1.678240	1.193800	2.515090
1.225430	0.724570	1.278770	1.990380	2.753820	3.618710	1.017200	2.281180	1.325110	0.957667	1.652580	1.299440	1.816620	3.304390	3.581450	1.758280	1.224930	2.361240	1.045990	1.465170	2.028930	0.805310	1.373340	2.386440	1.617890	1.143160	1.818610	1.248070	1.061030	1.385940	0.883744	0.528422	1.495980	2.678340	2.301430	2.210550	0.914979	1.655680	3.911190	1.587570	3.439740	1.403800	1.401060	1.744730	3.632970	3.024000	1.155110	1.676200	1.193200	2.514610
1.222480	0.331876	1.277960	1.989610	2.753400	3.618380	1.016730	2.280000	1.323900	0.956799	1.650900	1.298700	1.815980	3.303660	3.581140	1.757320	1.222330	2.360700	1.044530	1.464880	2.026940	0.805152	1.372670	2.386170	1.617690	1.142650	1.818600	1.243020	1.059790	1.385650	0.881898	0.528212	1.495910	2.678130	2.300430	2.207190	0.913824	1.655610	3.908670	1.587090	3.433630	1.403380	1.400410	1.744400	3.632600	3.023710	1.154880	1.676080	1.192570	2.506860
1.218500	0.260087	1.277790	1.989280	2.745210	3.617470	1.015440	2.276020	1.323560	0.956482	1.650570	1.298090	1.813510	3.300770	3.579350	1.755820	1.221840	2.359700	1.043130	1.463980	2.026420	0.804808	1.367820	2.385990	1.617140	1.142180	1.817920	1.243010	1.059040	1.385620	0.880840	0.527697	1.493540	2.675850	2.297970	2.206520	0.913503	1.654860	3.907740	1.584790	3.431370	1.400240	1.399260	1.742270	3.627240	3.020590	1.154800	1.675810	1.191650	2.505700
1.218180	0.709397	1.277560	1.986710	2.744380	3.615820	1.015410	2.274710	1.323460	0.956467	1.650150	1.297840	1.812810	3.300150	3.577850	1.755730	1.221360	2.358530	1.042940	1.463870	2.026210	0.804402	1.366860	2.382200	1.616390	1.141130	1.814130	1.242660	1.058870	1.384620	0.880726	0.526951	1.489040	2.669270	2.290730	2.205290	0.913356	1.654360	3.904840	1.582780	3.430820	1.399000	1.398650	1.739520	3.626970	3.010400	1.153800	1.672640	1.191560	2.504820
1.217530	0.260815	1.277330	1.984170	2.737680	3.613810	1.015380	2.273730	1.321000	0.956136	1.648700	1.297280	1.811570	3.293660	3.574870	1.754080	1.221210	2.357900	1.042810	1.462220	2.023080	0.804391	1.366750	2.379130	1.616350	1.141050	1.812860	1.242570	1.058740	1.384360	0.880465	0.526768	1.488000	2.664710	2.280270	2.201020	0.911391	1.652980	3.904540	1.580850	3.425540	1.398560	1.397810	1.739020	3.623330	3.004930	1.153590	1.672390	1.190370	2.502720
1.217380	0.160766	1.277020	1.983680	2.736640	3.609190	1.015330	2.273670	1.319890	0.955649	1.646800	1.296220	1.808180	3.292360	3.573450	1.753250	1.221120	2.357650	1.041420	1.460980	2.022380	0.803898	1.366610	2.379060	1.616330	1.140450	1.811980	1.241930	1.057560	1.384130	0.879938	0.526537	1.487660	2.664600	2.279820	2.200740	0.911228	1.651320	3.896700	1.580280	3.425350	1.398070	1.397330	1.737150	3.621740	3.001220	1.153190	1.669420	1.189460	2.501930
1.215710	0.308865	1.276770	1.982490	2.736480	3.607790	1.015130	2.273020	1.318370	0.954633	1.646670	1.295900	1.806810	3.292060	3.570610	1.751890	1.221070	2.357190	1.041020	1.460210	2.019840	0.803091	1.366010	2.378840	1.615310	1.139460	1.810110	1.240770	1.056930	1.383510	0.879804	0.526537	1.485040	2.661810	2.279480	2.200660	0.911143	1.650580	3.895040	1.579420	3.424420	1.397720	1.396920	1.735100	3.621670	2.999720	1.152540	1.669400	1.189440	2.498940
1.215700	0.592173	1.276720	1.980460	2.736470	3.607230	1.013900	2.271980	1.317570	0.954388	1.646460	1.295440	1.801860	3.292060	3.570120	1.751720	1.219610	2.357000	1.040310	1.459820	2.016360	0.802296	1.365950	2.375160	1.613820	1.138650	1.809870	1.239690	1.056370	1.383000	0.879671	0.526173	1.481930	2.661470	2.276950	2.199110	0.910661	1.647270	3.894320	1.578630	3.420040	1.397650	1.396570	1.734930	3.619830	2.997300	1.151830	1.669300	1.187720	2.498420
1.215500	0.549752	1.276590	1.979720	2.736430	3.602080	1.013370	2.271200	1.316510	0.954266	1.646440	1.294560	1.800830	3.290450	3.569330	1.751450	1.219080	2.355200	1.039380	1.459230	2.009010	0.801254	1.365740	2.374190	1.613300	1.138520	1.801420	1.239110	1.056320	1.382680	0.878985	0.525866	1.481570	2.658860	2.275580	2.197650	0.909646	1.646470	3.891720	1.578270	3.418660	1.397330	1.395870	1.734900	3.619250	2.994320	1.150420	1.668000	1.187700	2.494250
1.214680	0.344124	1.275680	1.975620	2.734410	3.601840	1.013110	2.270630	1.315080	0.953359	1.645060	1.292990	1.797730	3.286240	3.566930	1.751400	1.218660	2.354050	1.039070	1.459080	2.007280	0.799730	1.365450	2.373950	1.611650	1.137650	1.800910	1.238980	1.055500	1.382660	0.878406	0.525782	1.481290	2.652380	2.274340	2.196360	0.909513	1.646010	3.891200	1.575410	3.418490	1.396720	1.394980	1.732400	3.617140	2.993110	1.149890	1.666590	1.186440	2.490760
1.214650	0.544355	1.274420	1.972110	2.734000	3.597810	1.013010	2.269310	1.314440	0.953159	1.643420	1.292710	1.795020	3.284670	3.562520	1.751090	1.217140	2.353350	1.038630	1.458400	2.007180	0.799663	1.363620	2.370940	1.611270	1.137460	1.799990	1.237540	1.054740	1.381970	0.878359	0.525260	1.480380	2.651500	2.273650	2.195580	0.908994	1.645680	3.891160	1.573710	3.415760	1.396430	1.394530	1.731860	3.615730	2.991460	1.149870	1.664350	1.185790	2.490520
1.214230	0.278954	1.273180	1.969580	2.733110	3.597240	1.012740	2.268510	1.314120	0.952239	1.643060	1.291720	1.794560	3.283740	3.561910	1.751000	1.216930	2.350690	1.038510	1.457910	2.006350	0.799568	1.363590	2.370470	1.610810	1.133030	1.799870	1.237390	1.054670	1.381580	0.877660	0.524881	1.480340	2.648420	2.273560	2.195530	0.907629	1.645250	3.883130	1.569230	3.404130	1.395460	1.393530	1.731040	3.614060	2.990080	1.148200	1.664330	1.185420	2.489990
1.213720	0.428728	1.271960	1.966920	2.731040	3.594650	1.012720	2.266970	1.313350	0.951876	1.643020	1.291620	1.786740	3.283300	3.560910	1.749600	1.215380	2.347770	1.038470	1.456930	2.005780	0.799229	1.362760	2.369200	1.608510	1.129490	1.798360	1.237190	1.054460	1.381200	0.876712	0.524763	1.478290	2.647850	2.270560	2.192760	0.907382	1.645220	3.878480	1.567450	3.403240	1.395450	1.391340	1.724500	3.613490	2.984270	1.146890	1.664240	1.182870	2.487830
1.211670	0.293804	1.271510	1.964490	2.728150	3.594530	1.011900	2.266210	1.313260	0.950433	1.642910	1.290520	1.783930	3.283120	3.560350	1.748100	1.214560	2.347760	1.038250	1.454690	2.004150	0.798948	1.360570	2.369000	1.606520	1.129370	1.798260	1.236670	1.053640	1.380260	0.875940	0.524307	1.477890	2.645500	2.256670	2.190780	0.905916	1.644490	3.869770	1.566780	3.403090	1.395310	1.389150	1.723610	3.609240	2.975840	1.146730	1.663700	1.182500	2.487500
1.211660	0.271522	1.270660	1.961350	2.727810	3.594480	1.011710	2.261070	1.313010	0.949727	1.642240	1.290180	1.783590	3.282240	3.560140	1.747060	1.213620	2.342720	1.038110	1.450030	2.004110	0.798641	1.359770	2.368270	1.606220	1.128890	1.797950	1.236180	1.052440	1.380220	0.875242	0.524199	1.477370	2.639160	2.253170	2.189820	0.905590	1.642540	3.866700	1.565840	3.398860	1.395250	1.389080	1.723110	3.607450	2.969350	1.146280	1.663140	1.182120	2.483350
1.211490	0.818165	1.269310	1.960530	2.727170	3.592220	1.011410	2.259080	1.312900	0.948940	1.640160	1.289300	1.783410	3.282030	3.554790	1.745350	1.213050	2.342310	1.037620	1.449990	2.003340	0.798055	1.357210	2.366550	1.604930	1.127550	1.797550	1.235720	1.051870	1.379860	0.875143	0.523703	1.477330	2.636170	2.253010	2.188910	0.905453	1.641930	3.860690	1.561060	3.397760	1.394040	1.388860	1.722560	3.605610	2.963540	1.146210	1.662950	1.182110	2.481860
1.209910	0.232318	1.268130	1.958860	2.723520	3.588090	1.009840	2.257940	1.312750	0.948404	1.638730	1.289190	1.783140	3.280430	3.550990	1.743620	1.212350	2.342000	1.037080	1.448500	2.001640	0.797632	1.356660	2.365800	1.604800	1.127280	1.797510	1.235180	1.051660	1.379500	0.874870	0.523497	1.477210	2.633820	2.247920	2.188130	0.904814	1.638680	3.860450	1.559540	3.396970	1.393630	1.388770	1.721390	3.603490	2.962690	1.145280	1.660420	1.181540	2.477250
1.209830	0.947014	1.266590	1.955910	2.722790	3.587590	1.009200	2.257520	1.312330	0.948390	1.638210	1.288990	1.782910	3.277580	3.550880	1.743150	1.210020	2.340310	1.035880	1.447260	2.001480	0.797556	1.350560	2.363630	1.604400	1.126180	1.796850	1.234730	1.050520	1.377090	0.874641	0.522836	1.475960	2.630650	2.247250	2.185260	0.904525	1.636870	3.860100	1.557590	3.396320	1.391830	1.387350	1.720620	3.590970	2.955740	1.144590	1.660380	1.181370	2.475180
1.206960	0.167189	1.265480	1.952860	2.722440	3.586290	1.007760	2.254360	1.311780	0.948250	1.635670	1.288950	1.782150	3.276690	3.546930	1.743070	1.209030	2.336600	1.035710	1.446680	1.998910	0.797527	1.349980	2.362180	1.603840	1.123190	1.794820	1.234080	1.050370	1.375270	0.874501	0.522508	1.475360	2.630220	2.246100	2.182790	0.903979	1.636450	3.858930	1.556290	3.392700	1.391490	1.387210	1.720420	3.590010	2.948880	1.144310	1.657130	1.180850	2.469740
1.206370	0.317702	1.265310	1.952830	2.720230	3.586170	1.006540	2.254350	1.311170	0.948075	1.630740	1.287890	1.782100	3.272720	3.543650	1.739280	1.207520	2.333220	1.034600	1.445170	1.997250	0.797504	1.348970	2.360460	1.602700	1.122320	1.794160	1.231610	1.049890	1.375220	0.874333	0.522373	1.473430	2.617180	2.246050	2.180070	0.902262	1.635080	3.846560	1.555300	3.391980	1.388360	1.386120	1.720290	3.585540	2.948270	1.142020	1.655790	1.177950	2.469090
1.205650	0.331048	1.264940	1.950790	2.715990	3.586020	1.006490	2.254020	1.310560	0.946694	1.629790	1.287210	1.781640	3.271560	3.541510	1.736100	1.204500	2.330540	1.033350	1.445000	1.996530	0.797371	1.347890	2.360260	1.598430	1.122090	1.793330	1.231430	1.049300	1.374960	0.874218	0.522355	1.473270	2.609820	2.245770	2.179860	0.901596	1.635040	3.843670	1.553210	3.389340	1.387810	1.384480	1.719550	3.580510	2.943340	1.140200	1.655750	1.177800	2.465170
1.202920	0.195448	1.264880	1.950510	2.714530	3.580680	1.006330	2.253060	1.310260	0.946600	1.629760	1.286670	1.781510	3.268900	3.541430	1.735740	1.204370	2.329940	1.033130	1.441940	1.995020	0.796366	1.341530	2.358560	1.598020	1.121990	1.792470	1.229150	1.047880	1.374530	0.873915	0.522330	1.472970	2.608330	2.245170	2.179630	0.901481	1.634270	3.840290	1.553040	3.386140	1.387490	1.384290	1.718500	3.574850	2.937090	1.140150	1.654220	1.177270	2.463600
1.200590	0.167196	1.264630	1.948680	2.712650	3.580450	1.005320	2.251790	1.308780	0.945624	1.628210	1.286440	1.780220	3.265650	3.540740	1.732920	1.204060	2.329590	1.032710	1.441660	1.994760	0.796091	1.341480	2.358550	1.596570	1.120530	1.792400	1.228800	1.046780	1.372540	0.873869	0.522328	1.466920	2.606720	2.243360	2.178190	0.901224	1.634160	3.820440	1.550060	3.381690	1.385400	1.384040	1.718310	3.572110	2.936500	1.140140	1.654170	1.177220	2.462270
1.200280	1.568670	1.262540	1.948530	2.711490	3.580430	1.004740	2.250990	1.307300	0.944050	1.627690	1.285990	1.780110	3.263480	3.540510	1.732230	1.203170	2.327860	1.032660	1.440820	1.990490	0.795512	1.340770	2.355910	1.595830	1.120430	1.792100	1.228700	1.046700	1.371630	0.873468	0.522213	1.466720	2.601840	2.241520	2.171480	0.900974	1.633250	3.819850	1.549120	3.380120	1.383470	1.382520	1.718150	3.569020	2.936230	1.137780	1.652090	1.176890	2.452340
1.199070	1.297170	1.261680	1.947300	2.708590	3.578730	1.004420	2.250980	1.307000	0.944002	1.625290	1.285860	1.779120	3.259430	3.539870	1.731520	1.202070	2.326880	1.032240	1.439840	1.990330	0.795238	1.338470	2.354940	1.593520	1.120410	1.791440	1.227390	1.045680	1.371560	0.872439	0.521894	1.465290	2.598990	2.240710	2.168240	0.899655	1.631570	3.819080	1.543150	3.378760	1.380920	1.381320	1.714690	3.567820	2.935480	1.136560	1.647750	1.176630	2.445670
1.193510	0.743054	1.260320	1.947140	2.703890	3.578550	1.004220	2.250190	1.306870	0.940985	1.624060	1.285490	1.778670	3.258790	3.539750	1.728690	1.201530	2.326470	1.029050	1.439600	1.990300	0.794850	1.337560	2.353490	1.591650	1.119670	1.790830	1.226160	1.045130	1.370910	0.870089	0.521590	1.465280	2.596630	2.240110	2.166750	0.899174	1.626990	3.818830	1.542050	3.377130	1.380140	1.380270	1.714660	3.567460	2.931960	1.136090	1.647310	1.174330	2.445480
1.190880	0.171841	1.259170	1.942600	2.703330	3.577460	1.003750	2.249630	1.305230	0.940712	1.623370	1.285460	1.777740	3.257210	3.538540	1.728070	1.201400	2.323910	1.028520	1.439430	1.987330	0.794751	1.336970	2.353340	1.590990	1.118670	1.790730	1.225460	1.043390	1.370740	0.869762	0.521403	1.465090	2.595470	2.239710	2.165920	0.899024	1.625960	3.817100	1.541920	3.375780	1.379510	1.379900	1.713770	3.566200	2.927850	1.135770	1.646980	1.172780	2.443690
1.190840	0.334217	1.259130	1.940620	2.702110	3.577350	1.003480	2.249130	1.305210	0.939398	1.623260	1.285180	1.777250	3.255940	3.537150	1.726000	1.201080	2.323360	1.028110	1.438510	1.986970	0.794654	1.335850	2.352970	1.590680	1.118480	1.790700	1.225330	1.043320	1.369870	0.869741	0.521320	1.460280	2.589140	2.235610	2.163660	0.898497	1.625540	3.806740	1.540880	3.372420	1.376640	1.379400	1.713270	3.558750	2.924150	1.134410	1.645750	1.172180	2.443260
1.190160	0.411164	1.259120	1.935630	2.701290	3.577210	1.002600	2.248690	1.304560	0.938211	1.621710	1.284270	1.775320	3.255480	3.536990	1.725660	1.198580	2.321830	1.027350	1.438280	1.985340	0.794292	1.334760	2.346960	1.590250	1.117710	1.790300	1.223180	1.043180	1.367260	0.869530	0.521283	1.459050	2.589020	2.231980	2.163450	0.898461	1.625420	3.804470	1.539780	3.358380	1.375830	1.379110	1.711780	3.558460	2.922400	1.134370	1.645170	1.171760	2.437520
1.190020	0.550674	1.259090	1.934160	2.701050	3.568450	1.001960	2.246550	1.303620	0.937271	1.619420	1.284120	1.774270	3.254210	3.535780	1.725050	1.197190	2.319800	1.026830	1.438280	1.985230	0.793269	1.330760	2.345470	1.588160	1.116490	1.787010	1.222100	1.043090	1.367010	0.868863	0.521052	1.458200	2.588850	2.231130	2.163360	0.897671	1.624060	3.800560	1.539200	3.356830	1.373930	1.378150	1.711770	3.555800	2.920560	1.134260	1.644500	1.171690	2.436880
1.186730	0.221107	1.259030	1.933380	2.700790	3.566890	1.001830	2.246160	1.303530	0.937230	1.618380	1.282520	1.774210	3.253510	3.535280	1.722130	1.196160	2.319670	1.026340	1.437390	1.984150	0.792090	1.330720	2.345140	1.587250	1.115980	1.786090	1.221980	1.042380	1.365870	0.867840	0.520786	1.450370	2.581880	2.230380	2.159320	0.894600	1.622990	3.793430	1.537700	3.346870	1.372580	1.377500	1.711710	3.552940	2.915250	1.133250	1.643460	1.170100	2.435870
1.186690	0.268786	1.258770	1.933230	2.700240	3.563180	1.001410	2.236490	1.303250	0.937024	1.617830	1.280830	1.774050	3.243650	3.525120	1.721950	1.191950	2.316340	1.025830	1.435990	1.984090	0.791858	1.330250	2.343960	1.587240	1.115810	1.786020	1.220460	1.041120	1.364780	0.867566	0.520693	1.444490	2.581050	2.226640	2.157950	0.893722	1.622930	3.786900	1.536810	3.346860	1.371680	1.376730	1.709930	3.552880	2.914300	1.133210	1.642800	1.169030	2.435700
1.186320	0.342657	1.257540	1.932740	2.699910	3.563100	1.000690	2.236180	1.301260	0.936229	1.617560	1.280260	1.773630	3.241810	3.524830	1.721880	1.191720	2.313750	1.025010	1.435600	1.982820	0.791549	1.329820	2.343380	1.586830	1.114470	1.785670	1.219100	1.041100	1.364010	0.867219	0.520354	1.442550	2.577220	2.219490	2.157020	0.893278	1.621430	3.783240	1.533720	3.345760	1.370250	1.376320	1.708820	3.550060	2.910780	1.132220	1.642070	1.168590	2.432490
1.185230	0.380174	1.257450	1.931570	2.696700	3.560780	1.000540	2.235760	1.299490	0.936112	1.617310	1.280200	1.773500	3.239920	3.524110	1.715210	1.190950	2.313500	1.024720	1.432830	1.979980	0.790505	1.328450	2.342690	1.586630	1.113740	1.785030	1.218660	1.039890	1.363140	0.866795	0.520254	1.441820	2.576180	2.219100	2.154710	0.889871	1.617720	3.779100	1.532310	3.342100	1.368250	1.375980	1.708720	3.548500	2.907740	1.131520	1.637790	1.168140	2.427470
1.184090	0.173857	1.256450	1.929660	2.691230	3.555660	1.000460	2.233650	1.299160	0.935900	1.615790	1.278960	1.765210	3.234410	3.522230	1.715150	1.190710	2.313110	1.024520	1.432390	1.977510	0.789424	1.327760	2.341990	1.584110	1.113620	1.784220	1.218540	1.039640	1.362610	0.866328	0.520143	1.441340	2.575990	2.218120	2.154680	0.889270	1.616360	3.775080	1.530180	3.341240	1.367090	1.375440	1.708490	3.547380	2.905980	1.129650	1.637510	1.168040	2.426230
1.180700	0.714261	1.255490	1.928180	2.690110	3.550460	0.999918	2.228520	1.297620	0.935893	1.615470	1.278350	1.764150	3.232650	3.520930	1.713430	1.190430	2.311230	1.024410	1.430980	1.976310	0.789414	1.327710	2.339030	1.583460	1.113080	1.782280	1.218470	1.039630	1.361820	0.865974	0.520053	1.439180	2.574680	2.217760	2.153410	0.888777	1.614900	3.773930	1.528900	3.339630	1.363390	1.375410	1.708450	3.547060	2.900010	1.129500	1.637270	1.166420	2.422660
1.179720	0.411930	1.255430	1.927330	2.688930	3.545910	0.999886	2.226230	1.297580	0.934869	1.613610	1.277560	1.763590	3.231750	3.520560	1.713220	1.189070	2.310130	1.022400	1.430660	1.974620	0.789290	1.327410	2.337740	1.582530	1.111320	1.781100	1.217860	1.039230	1.361720	0.865539	0.519953	1.435260	2.573100	2.214470	2.149630	0.888610	1.612960	3.770090	1.523770	3.338110	1.362140	1.375070	1.705060	3.546660	2.897990	1.128660	1.637030	1.165500	2.421500
1.178960	0.202695	1.255050	1.926990	2.687110	3.541680	0.999777	2.225760	1.295440	0.934034	1.612350	1.276240	1.758550	3.231080	3.516700	1.712330	1.186000	2.309330	1.021920	1.428940	1.973060	0.789039	1.322720	2.337650	1.580440	1.107590	1.780870	1.217820	1.038750	1.361380	0.864826	0.519740	1.431720	2.571880	2.211490	2.149500	0.887746	1.611200	3.768850	1.521680	3.334030	1.361630	1.374830	1.704870	3.538270	2.897990	1.127760	1.631320	1.164860	2.416450
1.172720	0.294369	1.253820	1.925510	2.685810	3.538580	0.998754	2.223890	1.294940	0.933784	1.609350	1.275800	1.758540	3.231000	3.509700	1.711400	1.185570	2.307180	1.021010	1.428370	1.971670	0.788685	1.322260	2.336440	1.580410	1.107540	1.780820	1.216820	1.037770	1.360230	0.864817	0.519707	1.430460	2.565650	2.209370	2.147890	0.887147	1.609220	3.765830	1.517450	3.332230	1.361080	1.374730	1.702930	3.536440	2.894820	1.127570	1.631030	1.164350	2.412630
1.172190	1.664810	1.253590	1.924470	2.685260	3.529850	0.998621	2.220380	1.291170	0.933688	1.608230	1.275190	1.758260	3.227950	3.509700	1.710310	1.184980	2.306770	1.018820	1.427790	1.969250	0.787867	1.322150	2.334590	1.580160	1.106400	1.779170	1.215460	1.037440	1.359040	0.862910	0.519680	1.425880	2.564920	2.207440	2.146500	0.886531	1.609210	3.761810	1.514410	3.328580	1.360340	1.373350	1.702650	3.536360	2.894090	1.127460	1.630620	1.163980	2.408390
1.170600	0.634673	1.252380	1.918140	2.681960	3.528760	0.998557	2.219880	1.290890	0.933264	1.608110	1.273560	1.757170	3.225820	3.506920	1.710280	1.184700	2.303960	1.017820	1.427600	1.965270	0.787283	1.321900	2.325340	1.578440	1.106070	1.778350	1.215430	1.036820	1.358960	0.862759	0.519561	1.422520	2.563500	2.202900	2.144130	0.886266	1.606600	3.756080	1.512550	3.327340	1.360030	1.372700	1.701500	3.532730	2.890180	1.126750	1.630400	1.163870	2.407410
1.169770	0.634588	1.252060	1.917360	2.681510	3.526460	0.997331	2.212340	1.290540	0.931661	1.607370	1.273250	1.756990	3.224350	3.501430	1.709040	1.184300	2.302910	1.017720	1.426790	1.964210	0.787235	1.321860	2.324220	1.576970	1.104580	1.778280	1.215090	1.036760	1.358650	0.862177	0.519108	1.420480	2.562360	2.201710	2.137770	0.883956	1.603870	3.755870	1.510210	3.326190	1.356850	1.371420	1.697110	3.531110	2.883550	1.125760	1.628540	1.162680	2.404530
1.167240	0.170326	1.251780	1.916040	2.679230	3.521680	0.996708	2.211470	1.289230	0.931551	1.606800	1.273020	1.756760	3.219780	3.500910	1.708540	1.184080	2.301910	1.016300	1.426770	1.962920	0.787227	1.321680	2.321440	1.576450	1.101830	1.773160	1.214270	1.036720	1.358510	0.861979	0.518674	1.417200	2.558750	2.201030	2.136220	0.883563	1.603410	3.743970	1.509500	3.320810	1.356390	1.369310	1.697070	3.529400	2.881330	1.125500	1.626060	1.162680	2.402750
1.165550	0.344183	1.250530	1.912350	2.678500	3.517220	0.996597	2.209990	1.289080	0.931445	1.606580	1.272870	1.755620	3.218770	3.500060	1.707670	1.182060	2.300760	1.014150	1.426540	1.962600	0.787125	1.321640	2.320000	1.576440	1.101640	1.771820	1.214170	1.035770	1.358400	0.861102	0.518475	1.411500	2.554210	2.198430	2.135830	0.883021	1.603320	3.742370	1.508580	3.310080	1.350860	1.366750	1.695010	3.528910	2.879040	1.124620	1.622610	1.161670	2.400190
1.165320	0.273205	1.249570	1.908980	2.678210	3.511930	0.995612	2.208070	1.288840	0.930948	1.605840	1.272600	1.754510	3.214400	3.499540	1.702470	1.181650	2.296310	1.013570	1.425570	1.962160	0.784863	1.321430	2.317890	1.575860	1.101160	1.770650	1.213750	1.035690	1.355240	0.860726	0.518094	1.411000	2.553230	2.198300	2.133540	0.882955	1.603220	3.740680	1.506290	3.308130	1.350270	1.366540	1.693170	3.527140	2.878400	1.123940	1.621660	1.161450	2.396710
1.164080	0.464673	1.248650	1.905770	2.678020	3.508670	0.995437	2.207020	1.288750	0.930883	1.605580	1.270410	1.753950	3.212440	3.496780	1.699920	1.181320	2.290860	1.013490	1.424340	1.959090	0.784584	1.319080	2.316980	1.575150	1.100010	1.770390	1.213710	1.034800	1.354890	0.860319	0.517995	1.408050	2.552990	2.191920	2.132210	0.882854	1.601430	3.740210	1.505520	3.306230	1.349980	1.365170	1.692510	3.526900	2.875010	1.122290	1.621220	1.160580	2.395460
1.164040	0.322628	1.248570	1.904800	2.677200	3.499200	0.992958	2.201170	1.288160	0.930375	1.605160	1.268560	1.753930	3.210850	3.488210	1.699360	1.181090	2.288390	1.012850	1.423220	1.958720	0.784542	1.318810	2.316630	1.574500	1.099250	1.770110	1.211900	1.034580	1.354730	0.858737	0.517831	1.407640	2.552740	2.189840	2.131130	0.882512	1.599570	3.737380	1.503390	3.300950	1.348540	1.365070	1.691310	3.526720	2.865950	1.121920	1.618910	1.160200	2.395310
1.163350	0.262029	1.247910	1.903650	2.676520	3.498130	0.992592	2.200590	1.287640	0.929587	1.604920	1.267930	1.751710	3.210240	3.487310	1.699280	1.180360	2.288090	1.011990	1.421570	1.957680	0.784422	1.318640	2.313530	1.572420	1.099190	1.769460	1.211090	1.034170	1.353550	0.858155	0.517809	1.406970	2.551350	2.186320	2.128810	0.881509	1.599430	3.735430	1.500250	3.298770	1.347070	1.365030	1.687390	3.524940	2.865650	1.121450	1.618470	1.158030	2.394990
1.163300	0.434129	1.247820	1.903300	2.672930	3.484160	0.992414	2.199630	1.287450	0.929535	1.604340	1.266770	1.750230	3.209630	3.485300	1.698640	1.178950	2.284480	1.011810	1.420990	1.957650	0.783590	1.318070	2.313080	1.572310	1.098680	1.769090	1.210010	1.034170	1.351390	0.857544	0.517784	1.406670	2.545990	2.182790	2.128080	0.881409	1.596500	3.732500	1.499920	3.294410	1.346780	1.364480	1.686490	3.515090	2.862760	1.120820	1.617610	1.157400	2.390910
1.163030	0.201779	1.246580	1.901180	2.671650	3.483880	0.991944	2.198780	1.287270	0.929498	1.602770	1.265510	1.749180	3.209280	3.482960	1.698310	1.178530	2.283840	1.011780	1.420790	1.957520	0.783453	1.317670	2.311480	1.571090	1.098140	1.768770	1.209680	1.033680	1.349930	0.857430	0.517474	1.406400	2.539470	2.182780	2.122320	0.880212	1.595110	3.725730	1.499460	3.293530	1.345510	1.364350	1.686440	3.511930	2.861920	1.120720	1.617190	1.157350	2.388930
1.162490	0.448264	1.246480	1.900020	2.667770	3.483760	0.991740	2.197370	1.287070	0.929052	1.602020	1.265010	1.747950	3.208430	3.481510	1.697610	1.176110	2.283100	1.011080	1.420400	1.955790	0.783092	1.315580	2.310100	1.568150	1.097190	1.768510	1.208900	1.033640	1.349830	0.857349	0.517113	1.405830	2.537990	2.180600	2.120300	0.879800	1.594970	3.722700	1.497960	3.288110	1.345140	1.363880	1.685870	3.507970	2.860130	1.119950	1.617050	1.157310	2.388450
1.162180	0.234497	1.246280	1.899730	2.663670	3.483690	0.991510	2.195120	1.286700	0.928096	1.601330	1.263000	1.746860	3.208390	3.478560	1.697360	1.173960	2.280860	1.010500	1.419300	1.955620	0.782499	1.315510	2.308850	1.567190	1.096200	1.765880	1.207430	1.033590	1.349420	0.854876	0.517035	1.405000	2.535780	2.177870	2.119450	0.879540	1.594850	3.711810	1.497960	3.285510	1.344980	1.362300	1.685180	3.501530	2.859250	1.116610	1.614450	1.156480	2.385900
1.161900	1.661240	1.245950	1.897500	2.663340	3.483110	0.989492	2.192030	1.286360	0.927670	1.600660	1.262720	1.742010	3.206510	3.478480	1.696780	1.170640	2.279760	1.010190	1.416830	1.954650	0.782439	1.315130	2.306100	1.565080	1.094900	1.765640	1.206890	1.033400	1.346350	0.854821	0.516743	1.404500	2.531080	2.176440	2.118190	0.878675	1.593930	3.711150	1.497820	3.281810	1.344140	1.360300	1.683220	3.490820	2.859210	1.115590	1.613020	1.155950	2.383580
1.161010	0.330439	1.244860	1.895850	2.661940	3.482520	0.989378	2.190100	1.286290	0.926343	1.599980	1.262250	1.735920	3.204740	3.476810	1.694990	1.170500	2.276840	1.008530	1.415530	1.954600	0.782377	1.314670	2.305610	1.565020	1.094570	1.765560	1.206610	1.033120	1.345810	0.854097	0.516638	1.404480	2.527770	2.176330	2.112990	0.878632	1.593160	3.710760	1.496570	3.279930	1.343150	1.360220	1.683120	3.488730	2.857180	1.115460	1.612510	1.154520	2.380810
1.160430	0.383114	1.244500	1.894860	2.661370	3.479170	0.988411	2.190000	1.284440	0.924927	1.599220	1.261970	1.735770	3.204390	3.474940	1.693710	1.167900	2.276760	1.008000	1.415070	1.954520	0.782366	1.314070	2.300000	1.564410	1.093430	1.763670	1.204890	1.033090	1.345660	0.854004	0.516339	1.402280	2.526790	2.174890	2.111560	0.878522	1.588420	3.702970	1.495230	3.278970	1.341750	1.360090	1.682650	3.488410	2.848770	1.114220	1.611630	1.153740	2.380700
1.157900	0.492092	1.244300	1.894480	2.661070	3.477740	0.986634	2.189990	1.283600	0.924826	1.598750	1.261830	1.735250	3.201170	3.473620	1.692200	1.166860	2.273540	1.007340	1.414870	1.953100	0.782207	1.312960	2.292710	1.564010	1.092090	1.762970	1.204670	1.032750	1.345190	0.853741	0.515739	1.402160	2.525620	2.171710	2.106370	0.878437	1.585550	3.698610	1.494840	3.278200	1.341430	1.358690	1.682400	3.481970	2.838910	1.113240	1.610770	1.152740	2.379610
1.155790	0.434676	1.243380	1.892290	2.660690	3.477400	0.986597	2.189420	1.282980	0.923749	1.598410	1.259630	1.734580	3.199200	3.473030	1.691920	1.166600	2.272640	1.007310	1.411810	1.953050	0.781734	1.311710	2.291010	1.562640	1.091430	1.761680	1.204370	1.031310	1.344500	0.853700	0.515619	1.400560	2.524770	2.170460	2.103680	0.877796	1.584440	3.684840	1.494420	3.276700	1.341410	1.356360	1.682310	3.476780	2.834870	1.113080	1.609240	1.151920	2.377210
1.155630	0.253933	1.242370	1.891530	2.658630	3.476880	0.986544	2.189410	1.281770	0.923647	1.598260	1.258660	1.733120	3.198490	3.472290	1.691790	1.166010	2.272300	1.007000	1.411200	1.952970	0.781685	1.311490	2.290150	1.562230	1.091260	1.760960	1.204300	1.030570	1.344280	0.853487	0.515605	1.399930	2.518330	2.169580	2.103340	0.876894	1.583810	3.679600	1.489490	3.273990	1.339740	1.356250	1.679470	3.476210	2.833480	1.112700	1.608170	1.151480	2.375100
1.154860	0.286310	1.241720	1.890780	2.656240	3.476870	0.985794	2.188790	1.281550	0.922104	1.596420	1.258080	1.731500	3.198380	3.471110	1.691450	1.165850	2.266380	1.005550	1.411160	1.952600	0.781574	1.310920	2.290150	1.559080	1.089590	1.759540	1.204080	1.030290	1.344060	0.852721	0.515231	1.399540	2.517470	2.168000	2.103100	0.875837	1.583170	3.669590	1.488460	3.273370	1.339250	1.355670	1.678520	3.469310	2.830430	1.111600	1.607000	1.148520	2.375070
1.154550	0.165367	1.240760	1.889770	2.652840	3.476500	0.985265	2.188470	1.280340	0.921042	1.595820	1.257650	1.731110	3.196390	3.470140	1.691370	1.164670	2.262890	1.004870	1.410730	1.952000	0.781549	1.309960	2.289140	1.558550	1.088370	1.758080	1.202450	1.030180	1.343810	0.851793	0.514992	1.397750	2.511510	2.158560	2.101990	0.875358	1.583000	3.666340	1.488350	3.270670	1.338430	1.355600	1.677280	3.466130	2.825800	1.108420	1.606930	1.147350	2.374480
1.154510	0.459796	1.240620	1.885640	2.647230	3.476260	0.984500	2.187920	1.279090	0.920950	1.593690	1.257420	1.730570	3.185890	3.468740	1.688020	1.161200	2.262150	1.004260	1.410310	1.951580	0.780647	1.308690	2.286580	1.557220	1.088180	1.757820	1.201750	1.029350	1.343630	0.851748	0.514927	1.397310	2.509990	2.157360	2.096590	0.874926	1.580610	3.665440	1.484010	3.270610	1.338400	1.353730	1.676680	3.463810	2.822870	1.107930	1.605270	1.147050	2.374180
1.154400	0.275440	1.239450	1.884020	2.646320	3.476240	0.983195	2.186390	1.278930	0.920820	1.592730	1.257310	1.730490	3.181860	3.468460	1.685710	1.160730	2.261280	1.003910	1.409450	1.950420	0.780505	1.307700	2.284820	1.556850	1.087750	1.756220	1.201700	1.029260	1.342840	0.851212	0.514282	1.395970	2.509550	2.151330	2.096330	0.874829	1.578880	3.660150	1.482800	3.269780	1.337480	1.353640	1.676660	3.462120	2.822430	1.107870	1.605100	1.145150	2.366860
1.152870	0.204572	1.239000	1.883130	2.642940	3.475810	0.983180	2.186250	1.278000	0.920253	1.590090	1.256840	1.725750	3.175800	3.468030	1.685590	1.160320	2.257480	1.003490	1.408040	1.949100	0.780161	1.306850	2.282560	1.556520	1.087360	1.754290	1.201480	1.028910	1.342130	0.851170	0.514064	1.386870	2.509010	2.147020	2.089790	0.873968	1.577740	3.656750	1.481970	3.267510	1.334230	1.353440	1.676090	3.461860	2.820350	1.106360	1.604840	1.144340	2.365400
1.152380	0.413681	1.237550	1.881220	2.640240	3.475530	0.982726	2.185750	1.277040	0.919923	1.589350	1.254860	1.725680	3.174630	3.467730	1.684080	1.159580	2.255390	1.002790	1.407960	1.949000	0.779388	1.305690	2.281700	1.555550	1.087220	1.752550	1.200310	1.028620	1.341260	0.850866	0.513559	1.385750	2.508270	2.145970	2.086900	0.873306	1.577720	3.655260	1.480200	3.266400	1.333010	1.353230	1.674920	3.458600	2.818230	1.104580	1.604740	1.142330	2.361300
1.151300	0.284603	1.237250	1.880060	2.639370	3.475220	0.981915	2.181810	1.276870	0.919637	1.589010	1.253910	1.723690	3.171910	3.467200	1.683760	1.159010	2.254870	1.002420	1.407150	1.943480	0.778584	1.305000	2.281520	1.553350	1.087210	1.751930	1.199520	1.027880	1.340380	0.849865	0.513544	1.384170	2.508140	2.145170	2.086830	0.873274	1.577150	3.654230	1.477160	3.265450	1.332440	1.352240	1.673800	3.451980	2.816690	1.104390	1.603700	1.141450	2.361200
1.150390	0.899832	1.235620	1.878730	2.638900	3.475190	0.981728	2.181580	1.276760	0.918353	1.588380	1.253850	1.722730	3.170610	3.464510	1.677480	1.156110	2.253980	1.002320	1.405340	1.942780	0.778531	1.303720	2.280570	1.553310	1.087100	1.748330	1.199470	1.027490	1.339640	0.849309	0.513522	1.382250	2.506580	2.143380	2.081110	0.872611	1.576200	3.653500	1.476490	3.260590	1.331240	1.351350	1.672490	3.450310	2.814080	1.103680	1.601180	1.141240	2.360490
1.149690	0.202787	1.234540	1.878070	2.636120	3.473500	0.981404	2.180800	1.276650	0.917603	1.587860	1.253520	1.722300	3.164160	3.462280	1.677330	1.155630	2.253080	1.002110	1.404670	1.941320	0.778167	1.301330	2.280500	1.552720	1.086020	1.748230	1.199270	1.024800	1.339160	0.848669	0.513116	1.381160	2.502750	2.131560	2.080950	0.872277	1.576160	3.651230	1.476220	3.259910	1.328150	1.350600	1.668380	3.445000	2.812080	1.103490	1.599400	1.141080	2.359000
1.148450	0.333276	1.233830	1.877760	2.634650	3.471180	0.981194	2.180380	1.276280	0.914344	1.586290	1.252670	1.721710	3.163480	3.459400	1.675890	1.154890	2.253000	1.001760	1.404120	1.940610	0.778113	1.301100	2.279650	1.552610	1.085290	1.747500	1.198110	1.024720	1.338880	0.847911	0.512017	1.380490	2.498770	2.129790	2.080570	0.871809	1.575780	3.639860	1.476080	3.255060	1.327290	1.349130	1.666000	3.442080	2.811650	1.102800	1.599360	1.139920	2.350920
1.148310	0.236118	1.232900	1.877140	2.634060	3.468940	0.980717	2.178570	1.274330	0.913638	1.585190	1.252030	1.720750	3.162560	3.458690	1.675770	1.153580	2.252020	1.000700	1.403140	1.940460	0.777987	1.299710	2.279620	1.551270	1.084060	1.747240	1.196210	1.023910	1.337520	0.847878	0.511760	1.378410	2.495960	2.126700	2.080470	0.870299	1.574550	3.639680	1.475530	3.247220	1.326450	1.347980	1.665120	3.436890	2.810790	1.102140	1.598150	1.139580	2.350080
1.147320	0.486912	1.232470	1.875590	2.634040	3.466470	0.980696	2.177230	1.273120	0.913564	1.584350	1.249720	1.720080	3.162470	3.456530	1.672350	1.153120	2.247070	0.999859	1.403140	1.936480	0.777755	1.297390	2.279160	1.549250	1.083240	1.745910	1.195540	1.023200	1.337450	0.847256	0.511110	1.375390	2.494810	2.126440	2.080250	0.868523	1.574450	3.635940	1.474130	3.246570	1.325720	1.347760	1.664450	3.434430	2.807490	1.101850	1.595910	1.139260	2.349210
1.145740	0.454016	1.231950	1.871140	2.633950	3.459280	0.980558	2.176700	1.272730	0.913357	1.583930	1.249570	1.718640	3.159600	3.453990	1.671870	1.153120	2.246480	0.999751	1.400840	1.933680	0.777665	1.296270	2.277930	1.549150	1.082640	1.745360	1.195290	1.020830	1.337240	0.847063	0.511089	1.374560	2.494580	2.122490	2.078420	0.867729	1.572850	3.633150	1.473080	3.243520	1.324620	1.347580	1.662640	3.433790	2.798880	1.100350	1.592130	1.139100	2.348390
1.145710	0.487947	1.231000	1.871080	2.632970	3.458850	0.980178	2.174130	1.272720	0.913285	1.583180	1.249460	1.718380	3.158860	3.453710	1.670480	1.150400	2.246280	0.999648	1.400150	1.932340	0.776935	1.293940	2.276580	1.549140	1.082460	1.742200	1.194910	1.018230	1.336760	0.846797	0.510384	1.373680	2.494320	2.114980	2.077660	0.867061	1.572650	3.630800	1.471500	3.241630	1.320900	1.347260	1.661970	3.433640	2.796700	1.098860	1.591790	1.138990	2.343320
1.145180	0.216234	1.230910	1.870510	2.627720	3.456940	0.978459	2.172320	1.272690	0.913146	1.582680	1.247870	1.717180	3.157220	3.452300	1.669380	1.150340	2.244010	0.999146	1.398770	1.932220	0.776839	1.292770	2.276080	1.548520	1.082040	1.739430	1.194720	1.017140	1.336710	0.846756	0.510173	1.372630	2.491500	2.110370	2.077350	0.866148	1.572620	3.629070	1.471280	3.240150	1.320780	1.346950	1.661620	3.429920	2.794460	1.098460	1.590460	1.138930	2.342080
1.141050	0.274616	1.230600	1.867320	2.626810	3.454260	0.977955	2.172170	1.272170	0.912777	1.579340	1.247790	1.717060	3.156490	3.452290	1.669160	1.150190	2.242050	0.999107	1.398390	1.931980	0.776174	1.292690	2.275580	1.547650	1.081890	1.737540	1.194610	1.016640	1.335940	0.846542	0.509134	1.370670	2.491280	2.109540	2.074540	0.865861	1.571820	3.619720	1.470280	3.238410	1.320240	1.346050	1.659890	3.424700	2.788260	1.096580	1.590460	1.138750	2.341220
1.139560	0.492913	1.230160	1.861720	2.625380	3.449850	0.977895	2.171760	1.271320	0.912304	1.579050	1.246950	1.716660	3.156390	3.452110	1.668550	1.149160	2.240980	0.997753	1.398210	1.931900	0.775299	1.292250	2.272300	1.546280	1.081560	1.736870	1.192470	1.014430	1.335870	0.845968	0.508171	1.370630	2.489060	2.108170	2.073310	0.865735	1.571680	3.614780	1.469830	3.237100	1.320140	1.345780	1.659830	3.420370	2.782690	1.095880	1.589380	1.135540	2.339170
1.136560	0.904097	1.229570	1.860170	2.624620	3.447560	0.976728	2.171050	1.271200	0.912294	1.577270	1.246800	1.716570	3.151620	3.450960	1.667610	1.146320	2.239880	0.997698	1.393570	1.931460	0.775268	1.291500	2.272110	1.546180	1.080400	1.736420	1.191730	1.014170	1.335290	0.845939	0.507950	1.367010	2.488070	2.108040	2.071880	0.865157	1.570960	3.614060	1.469310	3.230950	1.318690	1.344750	1.659260	3.419690	2.781740	1.095490	1.587880	1.133680	2.337670
1.136230	0.430748	1.229200	1.857620	2.623170	3.447020	0.976643	2.169570	1.271100	0.911543	1.576120	1.246750	1.716210	3.150590	3.450410	1.666980	1.144470	2.238370	0.997401	1.393550	1.931290	0.775096	1.288110	2.271890	1.544640	1.078560	1.735320	1.191660	1.013680	1.334540	0.845927	0.507902	1.361720	2.486380	2.105000	2.069550	0.864958	1.568310	3.608080	1.468260	3.227660	1.316410	1.343990	1.658040	3.417070	2.776800	1.095440	1.587340	1.133650	2.337600
1.136050	0.761117	1.228990	1.855170	2.622820	3.445400	0.976271	2.167300	1.271030	0.910485	1.575250	1.246030	1.714020	3.147150	3.447780	1.666600	1.142260	2.235620	0.996177	1.392440	1.930060	0.774751	1.287930	2.270470	1.544430	1.078530	1.735320	1.190590	1.012860	1.334470	0.845836	0.507645	1.360650	2.486160	2.103480	2.064670	0.863298	1.567250	3.607380	1.466440	3.227370	1.314650	1.343170	1.657930	3.414260	2.776680	1.094970	1.585200	1.133590	2.337030
1.135040	0.163325	1.228680	1.854340	2.617650	3.443820	0.975360	2.161080	1.269860	0.909787	1.574260	1.245350	1.713690	3.147010	3.441390	1.666370	1.140400	2.235540	0.995386	1.392100	1.928920	0.774597	1.286470	2.270440	1.544000	1.078370	1.735190	1.189290	1.012610	1.334010	0.845536	0.505538	1.357770	2.474940	2.102980	2.060590	0.862877	1.566020	3.605490	1.463410	3.227310	1.313800	1.343000	1.657890	3.413680	2.774730	1.092080	1.581750	1.133290	2.336660
1.133810	0.365223	1.228500	1.853870	2.612000	3.443120	0.975037	2.160750	1.266990	0.908987	1.573600	1.244690	1.713300	3.145810	3.438270	1.665500	1.140070	2.233640	0.995129	1.390610	1.928240	0.773874	1.286350	2.270330	1.542720	1.077300	1.734040	1.189120	1.012240	1.333080	0.845490	0.505506	1.353240	2.473620	2.102750	2.057930	0.862851	1.564190	3.603190	1.463250	3.224940	1.313560	1.342510	1.657450	3.412730	2.773280	1.091470	1.581730	1.132050	2.336390
1.131250	0.539960	1.227750	1.853820	2.610400	3.441530	0.974768	2.160120	1.266670	0.905860	1.572900	1.243520	1.712370	3.137150	3.438060	1.665260	1.139560	2.231570	0.995101	1.389660	1.927200	0.773824	1.286140	2.270130	1.542160	1.077160	1.733470	1.187180	1.011290	1.333070	0.844877	0.505249	1.352590	2.469690	2.102160	2.057460	0.862694	1.563710	3.597940	1.460410	3.224660	1.313460	1.341610	1.656930	3.405550	2.768230	1.089390	1.580490	1.131060	2.335940
1.131200	0.321908	1.226650	1.851630	2.606980	3.431990	0.973751	2.159960	1.265670	0.905829	1.572160	1.242380	1.706290	3.137040	3.437430	1.663860	1.139080	2.230690	0.994955	1.389420	1.927150	0.773793	1.285000	2.270020	1.541610	1.076920	1.731690	1.186990	1.010300	1.332920	0.844696	0.505109	1.350760	2.469670	2.099670	2.057440	0.861977	1.563590	3.594920	1.460140	3.224440	1.313240	1.340720	1.656530	3.400100	2.767720	1.087840	1.580100	1.129680	2.335800
1.130680	0.573955	1.226310	1.850160	2.605880	3.430970	0.973454	2.157660	1.265560	0.904911	1.571170	1.241650	1.705170	3.133490	3.436320	1.663850	1.136610	2.226410	0.994636	1.388300	1.926500	0.773511	1.282330	2.269220	1.537710	1.076680	1.730000	1.186870	1.009580	1.331510	0.844680	0.504714	1.346680	2.469480	2.094570	2.056110	0.861166	1.563550	3.594870	1.459550	3.222650	1.313210	1.340310	1.655230	3.398820	2.765980	1.087800	1.573970	1.129340	2.333720
1.129820	0.307910	1.226290	1.843250	2.605290	3.429600	0.973142	2.156370	1.265240	0.904386	1.571050	1.241100	1.704930	3.133410	3.434720	1.663390	1.136100	2.223280	0.994484	1.387400	1.926430	0.773276	1.280760	2.267080	1.535390	1.074980	1.728870	1.186190	1.009420	1.330090	0.844266	0.504632	1.342460	2.468700	2.091600	2.055430	0.861165	1.562490	3.594370	1.458930	3.219540	1.312800	1.339140	1.650720	3.396230	2.763990	1.086810	1.572230	1.129280	2.329270
1.127370	0.207067	1.225550	1.841100	2.605230	3.429500	0.972594	2.152600	1.263910	0.904098	1.570080	1.237330	1.704180	3.132600	3.432510	1.663300	1.135770	2.223010	0.994325	1.386890	1.925020	0.772669	1.280240	2.263430	1.535380	1.074570	1.728630	1.186190	1.009340	1.329980	0.843475	0.504215	1.341580	2.467520	2.091100	2.052440	0.860426	1.562160	3.593210	1.458420	3.213070	1.312730	1.338750	1.647740	3.395860	2.763620	1.085360	1.571920	1.128540	2.327850
1.126730	0.252240	1.225110	1.840980	2.602360	3.429000	0.972560	2.150960	1.263400	0.903063	1.569770	1.236400	1.703780	3.132300	3.431700	1.661290	1.134880	2.222250	0.994174	1.386430	1.924810	0.772643	1.279160	2.261460	1.535290	1.071220	1.727380	1.185140	1.009060	1.329250	0.842458	0.503992	1.341340	2.467130	2.088420	2.052100	0.860094	1.559420	3.587030	1.457560	3.209320	1.311650	1.337760	1.646940	3.393090	2.761480	1.085170	1.569360	1.128290	2.327780
1.126020	0.439067	1.224580	1.840480	2.599570	3.426480	0.971868	2.148490	1.262390	0.903063	1.569360	1.234580	1.699410	3.131490	3.424880	1.660380	1.132380	2.221620	0.993198	1.385210	1.924360	0.772355	1.277710	2.259570	1.534290	1.071210	1.725700	1.185120	1.008920	1.328860	0.842363	0.503535	1.340170	2.466140	2.086300	2.048950	0.859961	1.559240	3.584270	1.456580	3.208150	1.310160	1.337300	1.644220	3.392360	2.757690	1.084880	1.569190	1.127990	2.325350
1.124970	0.672082	1.221350	1.839910	2.599100	3.424250	0.971835	2.141010	1.262320	0.902904	1.568650	1.234210	1.696490	3.130320	3.424570	1.658870	1.132040	2.220880	0.992193	1.383120	1.923440	0.772290	1.277510	2.258650	1.533650	1.070450	1.724390	1.184380	1.007650	1.327940	0.842304	0.503483	1.339230	2.464770	2.080070	2.048050	0.859723	1.558040	3.581010	1.454130	3.203830	1.308990	1.337050	1.643890	3.391230	2.757490	1.084110	1.568380	1.127900	2.322010
1.124500	0.423678	1.220550	1.838640	2.598970	3.420900	0.971581	2.140230	1.261810	0.902322	1.568060	1.232900	1.691570	3.129110	3.421210	1.657020	1.131000	2.220870	0.991601	1.380840	1.923020	0.772179	1.274100	2.258500	1.531090	1.069030	1.723810	1.183880	1.007540	1.326770	0.842299	0.503394	1.339230	2.464650	2.079780	2.043500	0.858867	1.557480	3.580910	1.451060	3.202310	1.308780	1.336550	1.640550	3.387480	2.756680	1.083770	1.568370	1.124840	2.321680
1.124450	0.426389	1.220050	1.838550	2.598330	3.420210	0.971232	2.139810	1.259980	0.902291	1.568040	1.232780	1.690570	3.127410	3.420030	1.653980	1.128020	2.219690	0.991530	1.380490	1.921750	0.772001	1.274000	2.256840	1.529680	1.068970	1.723760	1.183380	1.007470	1.324780	0.842032	0.503101	1.338220	2.463810	2.075580	2.042380	0.858447	1.556270	3.573540	1.450250	3.189110	1.307010	1.334890	1.640130	3.374540	2.756210	1.083130	1.568300	1.124640	2.316950
1.121070	1.485010	1.218810	1.833850	2.597610	3.419090	0.971184	2.138350	1.258890	0.901976	1.563810	1.232680	1.689710	3.126320	3.419020	1.653980	1.127070	2.219400	0.990969	1.380390	1.921290	0.771248	1.273740	2.254550	1.528530	1.068810	1.723060	1.182180	1.007160	1.323760	0.840656	0.502603	1.337450	2.461840	2.074780	2.041730	0.857850	1.555120	3.570420	1.449830	3.187210	1.304040	1.332000	1.639600	3.374030	2.755980	1.083070	1.565690	1.123620	2.315800
1.119750	0.359980	1.218800	1.833420	2.595550	3.417160	0.970286	2.138280	1.258470	0.901885	1.563340	1.232120	1.689640	3.124710	3.417040	1.653650	1.125500	2.219010	0.990295	1.379970	1.920940	0.770327	1.273320	2.252200	1.527820	1.068410	1.722920	1.181160	1.005690	1.323720	0.840185	0.501888	1.335660	2.461330	2.073160	2.041220	0.857736	1.553070	3.570000	1.449270	3.180570	1.303220	1.331760	1.637370	3.369170	2.755580	1.081880	1.563650	1.123490	2.315380
1.119450	0.470825	1.218150	1.833130	2.594490	3.414240	0.969864	2.138190	1.257440	0.901850	1.561380	1.232110	1.689250	3.121810	3.416730	1.651380	1.124500	2.213660	0.989617	1.379560	1.918690	0.769075	1.271810	2.251440	1.527300	1.066850	1.721860	1.180520	1.005350	1.322980	0.839641	0.501686	1.334710	2.460060	2.071970	2.038400	0.857623	1.552840	3.560670	1.446610	3.180380	1.301570	1.331730	1.637260	3.368660	2.749570	1.080850	1.563270	1.120560	2.313720
1.119360	0.767394	1.217800	1.832770	2.591310	3.410370	0.969834	2.137780	1.257140	0.901776	1.561300	1.231860	1.687790	3.120580	3.413860	1.650700	1.123460	2.211130	0.988921	1.375050	1.918520	0.768989	1.267540	2.250980	1.526950	1.066840	1.721610	1.178940	1.004990	1.322750	0.839260	0.501640	1.331270	2.452650	2.063930	2.038270	0.857403	1.551060	3.558900	1.446320	3.179890	1.300260	1.331620	1.636800	3.366510	2.748310	1.080440	1.563160	1.120550	2.313050
1.118340	0.193632	1.217680	1.832740	2.587390	3.407990	0.969207	2.137140	1.255990	0.901373	1.560800	1.231060	1.687200	3.120200	3.413150	1.650040	1.123150	2.210430	0.988889	1.374330	1.916920	0.768441	1.267450	2.249670	1.526910	1.066830	1.719910	1.177620	1.004840	1.322500	0.838964	0.501256	1.330160	2.451590	2.061640	2.035180	0.856977	1.550510	3.557830	1.445930	3.174720	1.300240	1.331100	1.636130	3.365420	2.743380	1.080360	1.562380	1.120400	2.311480
1.117740	0.270998	1.217210	1.831340	2.587190	3.406240	0.969046	2.135300	1.254310	0.900655	1.558360	1.229850	1.686750	3.116530	3.412780	1.649510	1.122020	2.210120	0.988581	1.373830	1.914760	0.767830	1.266430	2.246940	1.526230	1.066420	1.718810	1.177290	1.004200	1.321890	0.838474	0.500874	1.328900	2.451450	2.061490	2.033970	0.854701	1.550260	3.557400	1.444970	3.171200	1.298510	1.331050	1.633610	3.364720	2.739660	1.079480	1.561670	1.120290	2.303420
1.117600	0.225695	1.216870	1.828030	2.584810	3.404850	0.968602	2.132010	1.254110	0.899512	1.557830	1.227270	1.683150	3.115550	3.412560	1.649180	1.121860	2.209310	0.988190	1.373720	1.914010	0.767765	1.266290	2.246050	1.526080	1.066360	1.718650	1.176260	1.003850	1.321790	0.837837	0.500833	1.325870	2.450140	2.060640	2.033520	0.854224	1.550110	3.556910	1.443370	3.171060	1.298510	1.330140	1.633530	3.363640	2.734360	1.075950	1.561040	1.119850	2.300440
1.116790	0.265699	1.216750	1.827810	2.584310	3.404760	0.967785	2.131020	1.254020	0.899038	1.557800	1.225800	1.682270	3.114050	3.407840	1.648270	1.121300	2.209060	0.987359	1.373720	1.912680	0.767124	1.266240	2.244580	1.521660	1.064610	1.718510	1.175730	1.003250	1.320240	0.837702	0.500813	1.325630	2.447400	2.060500	2.032820	0.852821	1.549930	3.555310	1.441820	3.170930	1.298140	1.329600	1.632930	3.362190	2.734320	1.074920	1.559460	1.118780	2.297060
1.116650	0.410781	1.215540	1.826250	2.584060	3.404020	0.967595	2.130060	1.253120	0.898453	1.557560	1.225370	1.681500	3.109370	3.405840	1.647820	1.120520	2.207510	0.986485	1.373040	1.909990	0.766269	1.266020	2.242340	1.520730	1.064380	1.718330	1.175440	1.003020	1.319070	0.837329	0.500138	1.325470	2.445020	2.058830	2.030940	0.851560	1.549350	3.547820	1.439660	3.167830	1.297800	1.329010	1.632570	3.359960	2.732120	1.074850	1.559330	1.117150	2.296330
1.116600	0.321694	1.215390	1.825620	2.579190	3.402440	0.967502	2.125740	1.252520	0.897924	1.556350	1.224760	1.681380	3.106000	3.405760	1.643120	1.118710	2.205560	0.986334	1.372910	1.909210	0.766209	1.264610	2.240850	1.520640	1.064240	1.718160	1.174750	1.001920	1.318970	0.837125	0.500041	1.325420	2.444860	2.058540	2.030500	0.851548	1.549140	3.546630	1.439280	3.163820	1.297720	1.328610	1.632200	3.358490	2.731890	1.074800	1.557150	1.117090	2.296000
1.116560	0.249061	1.214610	1.823190	2.578000	3.401940	0.967400	2.125420	1.251710	0.896876	1.556330	1.222710	1.680970	3.105420	3.405380	1.641520	1.116960	2.205070	0.986329	1.372310	1.907780	0.765288	1.264460	2.240140	1.520520	1.064030	1.718120	1.173950	1.001800	1.318300	0.836954	0.499940	1.324230	2.442550	2.057430	2.025940	0.850035	1.547120	3.541320	1.437780	3.158850	1.297520	1.327150	1.631180	3.356750	2.731080	1.073990	1.556700	1.117080	2.291790
1.116140	0.898630	1.214350	1.820900	2.577140	3.401480	0.967348	2.125040	1.251150	0.893865	1.555570	1.222600	1.679340	3.105100	3.403540	1.639820	1.115750	2.205030	0.986061	1.372180	1.906940	0.765246	1.263170	2.237860	1.520250	1.063910	1.716790	1.173670	1.000470	1.317740	0.836777	0.499795	1.319990	2.440030	2.055920	2.024700	0.849582	1.544460	3.537250	1.437020	3.157810	1.297180	1.326160	1.630790	3.354560	2.727460	1.073910	1.556450	1.116400	2.290840
1.115460	0.188947	1.214050	1.820380	2.575790	3.401170	0.967233	2.123040	1.250020	0.893574	1.553630	1.221760	1.679230	3.096460	3.399400	1.639720	1.115230	2.202290	0.985621	1.371720	1.904610	0.765146	1.263100	2.236820	1.518840	1.063210	1.715950	1.173210	0.999155	1.317260	0.836734	0.499784	1.314990	2.437790	2.054020	2.021950	0.849329	1.544170	3.530670	1.436760	3.156410	1.296820	1.325310	1.630260	3.352620	2.723410	1.073140	1.552860	1.115680	2.287750
1.114450	0.358357	1.214020	1.819940	2.575670	3.400570	0.966047	2.122600	1.249460	0.892733	1.552960	1.219740	1.678310	3.095620	3.396950	1.639690	1.113500	2.202050	0.985252	1.370680	1.902160	0.765021	1.262350	2.236110	1.517950	1.062330	1.715070	1.172280	0.998157	1.315010	0.836585	0.499411	1.314760	2.435640	2.053900	2.017140	0.848011	1.543580	3.529820	1.435260	3.154820	1.296300	1.324930	1.630100	3.351540	2.722510	1.072900	1.552100	1.115570	2.287320
1.113670	0.656597	1.213790	1.816060	2.573790	3.400350	0.965766	2.122240	1.248990	0.892412	1.551470	1.219390	1.678040	3.095280	3.395970	1.639340	1.113330	2.201860	0.984929	1.370570	1.902160	0.764823	1.256870	2.235340	1.516630	1.062200	1.713410	1.171190	0.996238	1.314530	0.835876	0.499363	1.312380	2.434670	2.050910	2.015760	0.846840	1.541210	3.525680	1.434820	3.153850	1.296250	1.324560	1.629420	3.351310	2.717760	1.071070	1.550200	1.114760	2.285550
1.112870	0.670282	1.213300	1.815630	2.572090	3.400330	0.965700	2.121300	1.248840	0.892384	1.550940	1.218580	1.676590	3.094490	3.392980	1.638710	1.112450	2.201840	0.982179	1.369940	1.900370	0.764742	1.256450	2.234230	1.516610	1.062040	1.712390	1.170510	0.996213	1.314430	0.835718	0.499340	1.311220	2.432630	2.048630	2.012510	0.846705	1.540270	3.520550	1.432160	3.152310	1.296080	1.324530	1.628200	3.350230	2.716150	1.070070	1.549670	1.114010	2.285300
1.112610	0.474520	1.213270	1.813880	2.571520	3.397880	0.965337	2.121240	1.247660	0.888900	1.550940	1.218410	1.675870	3.093350	3.391040	1.637530	1.112150	2.201540	0.982085	1.369560	1.900130	0.764733	1.253230	2.233520	1.515810	1.060400	1.711470	1.169690	0.995818	1.314160	0.835532	0.498938	1.310910	2.427220	2.048040	2.012430	0.846005	1.539330	3.518660	1.428540	3.144470	1.292840	1.324050	1.626030	3.349760	2.715720	1.069630	1.549410	1.113980	2.281570
1.112410	0.237930	1.212790	1.812870	2.568230	3.396220	0.964943	2.120240	1.247160	0.888859	1.549920	1.216800	1.675770	3.092990	3.389500	1.636870	1.110070	2.200060	0.981465	1.367550	1.898840	0.763977	1.253050	2.232810	1.515610	1.059840	1.710960	1.168840	0.995103	1.313780	0.835361	0.498591	1.309430	2.425590	2.046530	2.011830	0.844952	1.538830	3.518250	1.428420	3.143330	1.291430	1.323460	1.625600	3.347790	2.715530	1.067680	1.549410	1.113750	2.280770
1.111680	0.700920	1.212360	1.811250	2.566720	3.394950	0.964532	2.116340	1.245150	0.887542	1.548930	1.216650	1.675410	3.088000	3.388900	1.634110	1.109330	2.199470	0.981068	1.367440	1.897390	0.763663	1.252630	2.229630	1.515600	1.058850	1.710640	1.166150	0.994973	1.312800	0.835230	0.498272	1.308480	2.424070	2.046520	2.011790	0.844558	1.538270	3.514970	1.427860	3.141010	1.289030	1.322880	1.624460	3.345810	2.713000	1.067040	1.549030	1.113610	2.278800
1.110570	0.616394	1.212140	1.808000	2.564800	3.393890	0.963207	2.115740	1.244660	0.887536	1.548550	1.216190	1.674490	3.086660	3.386360	1.633700	1.107650	2.199080	0.980774	1.367430	1.894460	0.763443	1.252490	2.228670	1.514960	1.057920	1.710250	1.165630	0.992444	1.312020	0.834629	0.498129	1.307270	2.417320	2.044410	2.010990	0.843607	1.537830	3.514830	1.426600	3.139600	1.288370	1.321500	1.622630	3.342120	2.707940	1.066890	1.548640	1.112200	2.278190
1.107360	0.663256	1.209830	1.806560	2.564380	3.393040	0.962811	2.112980	1.244190	0.886122	1.547100	1.214810	1.672170	3.082510	3.381210	1.633270	1.105710	2.194710	0.980534	1.366400	1.893580	0.763057	1.250680	2.228360	1.514430	1.057790	1.709430	1.165600	0.991547	1.311960	0.834510	0.497795	1.306840	2.412320	2.040790	2.008600	0.842607	1.537110	3.513020	1.422090	3.139480	1.286710	1.321290	1.621160	3.333130	2.707390	1.065420	1.547720	1.110930	2.278120
1.104590	0.351036	1.208760	1.803560	2.560850	3.386630	0.962469	2.112190	1.244130	0.886061	1.546940	1.213890	1.671680	3.082190	3.379010	1.631910	1.103600	2.194360	0.979878	1.366030	1.892230	0.762878	1.249240	2.225260	1.514350	1.057610	1.709330	1.165410	0.991433	1.311750	0.834476	0.497765	1.306500	2.411640	2.038880	2.007770	0.841467	1.536850	3.505390	1.417090	3.137860	1.286270	1.321180	1.621080	3.329410	2.704660	1.064830	1.546550	1.109570	2.276570
1.104520	0.160112	1.208260	1.800940	2.557940	3.385170	0.961778	2.110960	1.243960	0.885459	1.546430	1.213460	1.668370	3.081890	3.376760	1.630910	1.102590	2.192990	0.979509	1.362340	1.890130	0.762215	1.244420	2.223410	1.512590	1.057070	1.708600	1.165000	0.990766	1.311620	0.834438	0.497735	1.305660	2.411210	2.038710	2.005330	0.841404	1.536450	3.504390	1.416490	3.134680	1.285170	1.319180	1.620650	3.328400	2.696610	1.064310	1.544630	1.108870	2.275530
1.104220	0.254087	1.207820	1.800560	2.557270	3.383400	0.961125	2.110850	1.243410	0.885133	1.546220	1.211280	1.668160	3.076470	3.375370	1.629770	1.101660	2.191310	0.978494	1.362260	1.886510	0.760509	1.243860	2.220130	1.512400	1.056890	1.708420	1.164650	0.990621	1.310810	0.833822	0.497497	1.305140	2.409470	2.038490	2.004490	0.841219	1.535980	3.500410	1.408820	3.134100	1.283670	1.318200	1.620360	3.326850	2.694470	1.062470	1.544070	1.107440	2.273780
1.104220	0.244455	1.207760	1.795170	2.556570	3.383040	0.960505	2.109270	1.243340	0.883624	1.545580	1.211210	1.666750	3.075610	3.375340	1.628720	1.100910	2.190300	0.978338	1.361860	1.886500	0.760213	1.240910	2.217060	1.511940	1.056780	1.705220	1.163600	0.990512	1.310210	0.833582	0.497176	1.303850	2.404770	2.036690	2.003130	0.841058	1.535650	3.500250	1.407460	3.131890	1.283650	1.316630	1.618990	3.323120	2.688340	1.060530	1.544010	1.103410	2.269620
1.103460	0.197340	1.207670	1.795150	2.556450	3.379760	0.960266	2.106250	1.241050	0.883590	1.543920	1.210360	1.665860	3.075010	3.375120	1.626900	1.100680	2.189860	0.977950	1.359490	1.885850	0.759681	1.240240	2.215480	1.511590	1.056460	1.705170	1.162660	0.989512	1.308620	0.833446	0.496932	1.303680	2.404110	2.035590	2.002420	0.841048	1.535480	3.499110	1.406770	3.131690	1.282290	1.316190	1.618960	3.320830	2.684850	1.060190	1.539130	1.103320	2.269140
1.102400	2.048090	1.206880	1.792500	2.556370	3.379690	0.960232	2.101130	1.240400	0.883582	1.543840	1.209860	1.661820	3.072490	3.374860	1.625820	1.099960	2.189370	0.977921	1.357560	1.880780	0.759405	1.239930	2.212910	1.508390	1.055300	1.704120	1.162290	0.988929	1.305630	0.833340	0.496892	1.303590	2.403710	2.035260	2.002020	0.840801	1.534380	3.496410	1.405700	3.130140	1.281710	1.315920	1.618820	3.320620	2.682080	1.059850	1.536690	1.103190	2.267930
1.101860	0.315728	1.206760	1.790940	2.555410	3.371380	0.959638	2.100360	1.240040	0.883282	1.542250	1.209840	1.661750	3.069170	3.374140	1.625530	1.095530	2.188760	0.977685	1.357380	1.879080	0.758911	1.238320	2.212730	1.508360	1.055260	1.702910	1.161850	0.987891	1.305510	0.833313	0.496559	1.303180	2.398520	2.034640	2.001700	0.840528	1.534020	3.486440	1.405450	3.125030	1.280080	1.315350	1.618390	3.318590	2.681830	1.059810	1.535810	1.101900	2.265480
1.101100	0.561033	1.206500	1.789770	2.555240	3.370750	0.958208	2.099440	1.239420	0.883101	1.538370	1.209520	1.659340	3.067730	3.373460	1.621940	1.094920	2.185810	0.977639	1.357090	1.877330	0.758342	1.237470	2.212490	1.508320	1.055230	1.702540	1.160120	0.987781	1.305310	0.833190	0.496515	1.300240	2.395100	2.033220	2.000580	0.840171	1.533570	3.483180	1.405250	3.123720	1.278780	1.315160	1.618220	3.318520	2.678300	1.059000	1.532020	1.101870	2.263230
1.100060	0.604612	1.206030	1.788600	2.555070	3.369430	0.958015	2.097210	1.238980	0.880201	1.537270	1.209470	1.657850	3.067500	3.373300	1.621750	1.093160	2.185270	0.976081	1.356500	1.877330	0.758276	1.235380	2.210040	1.506650	1.054920	1.702210	1.158880	0.987278	1.305200	0.832868	0.495857	1.299730	2.393590	2.032220	1.999870	0.839738	1.532950	3.483170	1.404750	3.123030	1.278460	1.314640	1.614920	3.318440	2.676910	1.058970	1.530930	1.101600	2.262060
1.099960	0.221341	1.205810	1.786130	2.551970	3.367040	0.957797	2.095880	1.238970	0.880132	1.535140	1.205240	1.645410	3.065620	3.373190	1.621600	1.093000	2.185030	0.975292	1.355780	1.877320	0.757108	1.235270	2.208820	1.505940	1.054570	1.698650	1.158670	0.986448	1.304800	0.832710	0.495561	1.297780	2.392000	2.032080	1.999440	0.839579	1.531450	3.481850	1.401650	3.122900	1.278200	1.314250	1.614530	3.317830	2.664270	1.057500	1.530360	1.101400	2.261410
1.098580	0.335205	1.204880	1.785830	2.549830	3.366460	0.957161	2.095110	1.238420	0.880080	1.534590	1.205190	1.645020	3.063850	3.371230	1.620990	1.092500	2.184960	0.975202	1.354970	1.876270	0.756879	1.234590	2.208290	1.505920	1.053850	1.698150	1.158250	0.986374	1.304700	0.832533	0.495346	1.296770	2.391560	2.032030	1.999050	0.839237	1.529660	3.478970	1.399660	3.122030	1.277680	1.313980	1.614210	3.317000	2.663910	1.057490	1.529810	1.101250	2.259060
1.097790	0.245048	1.204830	1.785620	2.548890	3.366380	0.956675	2.093010	1.238410	0.879602	1.532470	1.204950	1.644850	3.060770	3.370030	1.620600	1.091180	2.184510	0.974253	1.354440	1.872060	0.756668	1.234010	2.207490	1.505200	1.052840	1.698000	1.157580	0.986204	1.304610	0.832461	0.495255	1.296550	2.388870	2.031560	1.996850	0.839101	1.529630	3.472650	1.398320	3.118300	1.277200	1.312590	1.613870	3.316350	2.660520	1.057320	1.528440	1.098290	2.257450
1.097670	0.405745	1.204660	1.785310	2.548100	3.365350	0.956005	2.092440	1.236940	0.879139	1.531600	1.204740	1.644840	3.060150	3.369120	1.620220	1.090830	2.184060	0.973746	1.352770	1.871020	0.756154	1.233600	2.206470	1.504320	1.052570	1.695830	1.156620	0.985529	1.303880	0.832261	0.494567	1.292570	2.388100	2.031520	1.996340	0.838810	1.527610	3.469650	1.397120	3.110810	1.276110	1.312350	1.612890	3.313680	2.651830	1.056510	1.527000	1.096530	2.256190
1.096230	0.589867	1.204590	1.784770	2.546440	3.364880	0.955706	2.089350	1.236190	0.876309	1.531600	1.203870	1.643980	3.054490	3.367010	1.620190	1.090410	2.184040	0.972142	1.351450	1.870410	0.755563	1.233540	2.205160	1.504270	1.052010	1.692800	1.156370	0.985427	1.302720	0.831719	0.494545	1.292340	2.387530	2.029060	1.995850	0.838502	1.527340	3.469050	1.395980	3.108230	1.275920	1.311850	1.611360	3.310880	2.642690	1.055970	1.526420	1.096330	2.255700
1.095380	0.622672	1.204380	1.782320	2.545740	3.357740	0.955495	2.087250	1.235960	0.875590	1.531030	1.203390	1.643100	3.053820	3.366530	1.618360	1.090150	2.182600	0.972027	1.351050	1.870120	0.755344	1.230300	2.201670	1.503800	1.050920	1.692350	1.155420	0.985427	1.301150	0.831347	0.494535	1.292270	2.386080	2.027940	1.994650	0.838325	1.526100	3.467200	1.393300	3.104600	1.275310	1.311590	1.611340	3.310790	2.642680	1.055940	1.525850	1.095530	2.247090
1.094200	0.204001	1.201910	1.781120	2.542000	3.355370	0.954998	2.086740	1.235280	0.875427	1.530320	1.203020	1.641020	3.053560	3.366290	1.618070	1.089250	2.176100	0.971177	1.350040	1.867360	0.755190	1.230050	2.201500	1.503400	1.049950	1.691240	1.154770	0.985144	1.299500	0.830502	0.494212	1.291600	2.383080	2.024740	1.994050	0.837786	1.525870	3.462570	1.392510	3.101970	1.273870	1.311430	1.608940	3.308680	2.637960	1.054250	1.525760	1.095130	2.245730
1.093180	0.209033	1.201870	1.781050	2.540120	3.352610	0.954173	2.086630	1.234520	0.874624	1.529400	1.203000	1.640740	3.052150	3.365560	1.616560	1.088540	2.175570	0.970849	1.349490	1.864760	0.755027	1.228940	2.201060	1.502160	1.049850	1.690460	1.153980	0.984710	1.297960	0.830351	0.494185	1.291340	2.380470	2.018590	1.991900	0.837134	1.525850	3.461070	1.392010	3.100820	1.272740	1.309280	1.608250	3.306700	2.635390	1.053930	1.525010	1.094520	2.242750
1.092860	0.280839	1.200850	1.779390	2.539770	3.349730	0.953674	2.086320	1.233930	0.874127	1.527800	1.202350	1.639240	3.048520	3.364500	1.616550	1.088150	2.175480	0.970797	1.349220	1.864570	0.754235	1.227640	2.198080	1.501700	1.049840	1.688980	1.153810	0.984684	1.297410	0.829782	0.494012	1.290960	2.376650	2.018420	1.987590	0.837112	1.524720	3.458880	1.388960	3.094830	1.270700	1.307970	1.607860	3.302750	2.633450	1.053080	1.524190	1.094220	2.242590
1.090110	0.626077	1.200300	1.777440	2.538440	3.347720	0.953577	2.078990	1.232700	0.873891	1.527710	1.201930	1.638710	3.044030	3.363390	1.616440	1.086690	2.172720	0.970329	1.347360	1.863790	0.754175	1.226810	2.197420	1.501170	1.049770	1.688600	1.153560	0.984407	1.297350	0.829424	0.493734	1.288120	2.375480	2.016730	1.987550	0.836626	1.523750	3.455980	1.388700	3.094460	1.270240	1.307570	1.607400	3.299990	2.632930	1.052690	1.521900	1.094080	2.241220
1.088840	0.425437	1.200280	1.773960	2.535570	3.344210	0.953540	2.078960	1.231550	0.873059	1.527640	1.201650	1.637830	3.042980	3.355490	1.615390	1.086630	2.172170	0.969850	1.346860	1.861340	0.753793	1.225520	2.194340	1.499330	1.049450	1.687650	1.153120	0.983518	1.297340	0.829196	0.493718	1.287710	2.374090	2.013880	1.986700	0.836477	1.522340	3.450450	1.388700	3.091230	1.269950	1.307370	1.607030	3.299110	2.632180	1.051080	1.518820	1.093890	2.238220
1.086940	0.241399	1.200270	1.773750	2.535440	3.343610	0.952950	2.078680	1.230230	0.870619	1.526700	1.198810	1.635320	3.042550	3.351100	1.614670	1.085880	2.169250	0.968517	1.346760	1.860620	0.753490	1.224650	2.193240	1.498930	1.048430	1.686020	1.152510	0.982921	1.297180	0.828598	0.493484	1.287690	2.374070	2.011870	1.986650	0.836095	1.521240	3.449680	1.388610	3.090020	1.268890	1.306830	1.606910	3.298540	2.630930	1.050970	1.518450	1.092890	2.236500
1.084870	0.448594	1.200010	1.773590	2.535090	3.340540	0.951845	2.078290	1.228120	0.870461	1.526110	1.198080	1.632240	3.042300	3.350580	1.614530	1.085100	2.167730	0.968327	1.346460	1.858910	0.753117	1.221770	2.192710	1.497350	1.046840	1.685550	1.152430	0.982649	1.296670	0.827996	0.493052	1.287130	2.373700	2.011680	1.983140	0.835958	1.519930	3.448600	1.387930	3.087060	1.268400	1.305260	1.606200	3.297710	2.629350	1.050210	1.518200	1.092280	2.235290
1.084520	0.311432	1.199900	1.773140	2.532300	3.340520	0.951432	2.078140	1.227010	0.869983	1.526040	1.197380	1.631990	3.039010	3.350570	1.612320	1.082890	2.164010	0.967007	1.346410	1.858740	0.752279	1.219970	2.192130	1.495450	1.045870	1.684790	1.151590	0.981720	1.296010	0.827944	0.492937	1.281520	2.373290	2.006300	1.982610	0.835560	1.518040	3.448410	1.385780	3.074790	1.267680	1.304840	1.605770	3.297210	2.625400	1.050030	1.517630	1.091520	2.229040
1.083290	1.423810	1.199650	1.771970	2.531990	3.339980	0.951413	2.077920	1.226760	0.869087	1.524590	1.196250	1.630710	3.037120	3.345770	1.611820	1.082380	2.163760	0.966426	1.345720	1.857250	0.752182	1.219740	2.191200	1.494910	1.043980	1.684540	1.150640	0.981352	1.295960	0.827800	0.492896	1.281370	2.367560	2.006210	1.982400	0.834479	1.517600	3.445450	1.384640	3.071020	1.267640	1.304510	1.604460	3.296170	2.623040	1.049670	1.516450	1.090820	2.228380
1.083250	1.020840	1.195940	1.771890	2.531350	3.339070	0.950810	2.076830	1.225820	0.868907	1.523470	1.195610	1.628430	3.036820	3.343690	1.610820	1.081490	2.163550	0.965879	1.345660	1.852330	0.751779	1.219560	2.190930	1.494730	1.043890	1.681860	1.149530	0.979660	1.295410	0.827258	0.492524	1.280990	2.364060	2.004780	1.981650	0.834464	1.516060	3.439930	1.383730	3.070870	1.266500	1.304160	1.604350	3.285750	2.620680	1.049280	1.515890	1.090330	2.228030
1.082400	0.208260	1.195930	1.771190	2.526960	3.338890	0.950559	2.076480	1.225270	0.867942	1.523360	1.195380	1.626580	3.036570	3.339340	1.609180	1.080420	2.161750	0.965759	1.345270	1.851570	0.751730	1.218040	2.188730	1.494440	1.043460	1.681570	1.149020	0.978623	1.295160	0.826683	0.492469	1.279570	2.363700	2.001160	1.981170	0.834363	1.515940	3.439020	1.383420	3.068170	1.265400	1.302660	1.603370	3.284900	2.620570	1.049070	1.515040	1.089760	2.227500
1.082330	0.391679	1.194170	1.770940	2.521860	3.334760	0.950270	2.076420	1.224860	0.867629	1.522900	1.192780	1.626110	3.034470	3.338950	1.608550	1.079810	2.161450	0.965494	1.345150	1.850520	0.751626	1.215830	2.187060	1.492810	1.043450	1.680800	1.148490	0.978263	1.294970	0.826432	0.492429	1.279430	2.358350	1.999470	1.972940	0.833812	1.514850	3.438570	1.382510	3.067580	1.264800	1.301680	1.602790	3.283120	2.619980	1.046530	1.514690	1.089700	2.227450
1.080970	0.413588	1.193170	1.768970	2.521660	3.334530	0.950251	2.076090	1.224340	0.867504	1.522370	1.192580	1.625010	3.032600	3.335340	1.608540	1.077450	2.161320	0.965430	1.345040	1.850280	0.750933	1.211750	2.186240	1.491690	1.042960	1.679940	1.147400	0.977358	1.294830	0.824510	0.491535	1.276460	2.355850	1.997870	1.972800	0.833401	1.513870	3.438570	1.381210	3.066860	1.264480	1.300960	1.602360	3.278680	2.618860	1.046460	1.514430	1.089260	2.223910
1.080910	0.350807	1.192440	1.765050	2.521150	3.334480	0.950077	2.074020	1.223760	0.867091	1.521960	1.191790	1.624020	3.030310	3.333020	1.608290	1.075960	2.159660	0.964458	1.343110	1.850080	0.750559	1.211570	2.186210	1.491480	1.040920	1.678060	1.146020	0.977160	1.294320	0.824406	0.491296	1.275560	2.354290	1.997320	1.972290	0.832656	1.513700	3.436390	1.378560	3.063290	1.262820	1.300820	1.601960	3.276190	2.618780	1.045720	1.514290	1.088890	2.221450
1.078340	1.094660	1.189990	1.764210	2.520460	3.332570	0.948737	2.072600	1.223690	0.867029	1.521210	1.191150	1.620240	3.027800	3.332720	1.608080	1.075580	2.155470	0.963837	1.341890	1.849340	0.750091	1.209810	2.184440	1.490970	1.040720	1.677470	1.145280	0.977017	1.293920	0.823679	0.491233	1.274170	2.352220	1.995620	1.968930	0.832469	1.513260	3.436300	1.376910	3.059320	1.261170	1.300260	1.599980	3.276090	2.615380	1.045580	1.512250	1.088880	2.221290
1.077420	0.190654	1.189500	1.763750	2.520090	3.332220	0.946598	2.072440	1.223530	0.866861	1.520880	1.189580	1.619450	3.022640	3.332450	1.607420	1.075490	2.153010	0.963444	1.341770	1.849110	0.748966	1.208640	2.183090	1.490540	1.039900	1.676460	1.144950	0.976389	1.293640	0.823024	0.490192	1.272020	2.350490	1.993800	1.968310	0.832352	1.512570	3.435200	1.375650	3.058930	1.260400	1.299870	1.599360	3.268150	2.609380	1.045390	1.511700	1.088480	2.219980
1.077350	0.937352	1.189430	1.762830	2.519190	3.331210	0.944627	2.067760	1.223240	0.866399	1.519760	1.188860	1.618820	3.019930	3.330290	1.606100	1.074800	2.149660	0.963110	1.340630	1.848970	0.748232	1.208340	2.178070	1.490340	1.039870	1.676380	1.144890	0.976202	1.292430	0.822367	0.489119	1.268260	2.350450	1.993500	1.967280	0.832266	1.509510	3.433950	1.372170	3.056500	1.258270	1.298890	1.598190	3.266660	2.608430	1.043780	1.510450	1.088110	2.217020
1.077200	0.427038	1.188950	1.762580	2.515930	3.329590	0.944342	2.064150	1.222390	0.866271	1.517650	1.188060	1.618280	3.019250	3.327890	1.605290	1.074440	2.146570	0.962988	1.339860	1.848780	0.748145	1.206190	2.171430	1.489030	1.039290	1.676380	1.144320	0.976163	1.292360	0.821425	0.489117	1.267890	2.348730	1.993030	1.965260	0.832084	1.508740	3.433940	1.371090	3.055980	1.258040	1.298820	1.597910	3.265850	2.607040	1.043570	1.510310	1.087390	2.215310
1.076870	0.184427	1.188770	1.761200	2.514750	3.328100	0.944288	2.060800	1.221590	0.866225	1.516720	1.186240	1.617310	3.018930	3.326680	1.604900	1.073580	2.146520	0.962985	1.339450	1.848070	0.747999	1.203520	2.169770	1.488310	1.039010	1.674680	1.141700	0.976144	1.291740	0.820567	0.488486	1.267880	2.347560	1.992850	1.963920	0.829853	1.506260	3.430380	1.371010	3.051950	1.255890	1.298420	1.597660	3.264810	2.606870	1.043370	1.509700	1.087020	2.210470
1.075420	0.484928	1.186730	1.760930	2.514650	3.327280	0.944148	2.059140	1.220010	0.866145	1.516650	1.186060	1.617010	3.017680	3.324370	1.604870	1.073510	2.145720	0.962756	1.338570	1.846800	0.747029	1.203320	2.168440	1.487960	1.037980	1.673040	1.141060	0.975423	1.291400	0.820487	0.488338	1.267480	2.347360	1.986930	1.963150	0.829779	1.505530	3.425740	1.369310	3.044350	1.255450	1.297900	1.595710	3.263260	2.605520	1.043030	1.508100	1.086140	2.210090
1.075160	0.252910	1.186400	1.760860	2.513100	3.327070	0.943956	2.056180	1.219380	0.865808	1.516220	1.185070	1.616040	3.016410	3.322880	1.603580	1.073410	2.139990	0.961957	1.338180	1.845360	0.746598	1.203130	2.168370	1.487250	1.037090	1.670940	1.140000	0.975078	1.291180	0.820139	0.487971	1.267110	2.345140	1.983690	1.963010	0.829379	1.504660	3.425300	1.368290	3.044010	1.255220	1.296690	1.594600	3.262740	2.604070	1.042580	1.505540	1.084750	2.208860
1.073250	0.241320	1.183820	1.760610	2.511250	3.326550	0.942931	2.056020	1.218480	0.865508	1.515810	1.184880	1.615580	3.014790	3.322280	1.603320	1.072950	2.138760	0.961584	1.337760	1.844100	0.746352	1.202560	2.166750	1.487100	1.036110	1.669430	1.139640	0.974592	1.290300	0.819643	0.487453	1.265140	2.344070	1.978360	1.958220	0.829014	1.503550	3.422870	1.367350	3.041490	1.254640	1.296530	1.594460	3.262550	2.603750	1.042500	1.505010	1.084580	2.203200
1.072970	0.223030	1.183740	1.759170	2.511210	3.326510	0.942567	2.055020	1.218230	0.864368	1.515770	1.184860	1.615100	3.014390	3.321810	1.602410	1.072240	2.136250	0.960863	1.337190	1.843750	0.746080	1.201850	2.166700	1.487020	1.035880	1.668310	1.139560	0.974288	1.288650	0.819594	0.487152	1.264510	2.341900	1.977920	1.954720	0.828888	1.502840	3.419880	1.366020	3.038590	1.249660	1.295200	1.594120	3.262440	2.603740	1.041500	1.504380	1.082690	2.202320
1.072120	0.442220	1.183200	1.756940	2.507280	3.322940	0.941917	2.054610	1.218100	0.864219	1.515550	1.183640	1.614950	3.014130	3.316550	1.602100	1.071700	2.135810	0.960731	1.337130	1.843040	0.745644	1.201530	2.166480	1.486900	1.035690	1.666730	1.139180	0.973476	1.283820	0.817915	0.487109	1.262600	2.340640	1.977590	1.952590	0.828510	1.502690	3.413690	1.365270	3.038240	1.248680	1.294420	1.592220	3.259330	2.597220	1.041440	1.504210	1.081940	2.200390
1.072090	0.729846	1.182850	1.756390	2.505710	3.321370	0.941787	2.053040	1.218070	0.864020	1.514180	1.182920	1.612850	3.013450	3.313910	1.600050	1.070640	2.135100	0.960109	1.336800	1.841680	0.745470	1.200690	2.164440	1.486800	1.035350	1.663810	1.138120	0.973205	1.283430	0.817876	0.486510	1.261660	2.338240	1.974800	1.951010	0.828362	1.502570	3.413620	1.363880	3.035400	1.247920	1.294330	1.591160	3.258430	2.594570	1.041050	1.503590	1.081440	2.195910
1.071880	0.438201	1.182840	1.756360	2.504230	3.321340	0.941071	2.052880	1.217950	0.863650	1.513330	1.180550	1.610090	3.011980	3.312810	1.599040	1.069600	2.134790	0.959301	1.335780	1.841070	0.745316	1.200180	2.162110	1.485600	1.035130	1.663590	1.137530	0.972935	1.282820	0.817741	0.486217	1.259550	2.336780	1.974240	1.945200	0.828345	1.502500	3.413450	1.359750	3.034070	1.244860	1.292850	1.591050	3.258370	2.590510	1.040790	1.503590	1.081080	2.195880
1.071810	0.199069	1.181730	1.755010	2.502670	3.319770	0.940837	2.052710	1.216970	0.863371	1.513200	1.180050	1.609400	3.008940	3.309160	1.598110	1.069540	2.133940	0.958695	1.333810	1.840380	0.744183	1.199450	2.159790	1.483650	1.034450	1.662160	1.136200	0.972892	1.281500	0.817444	0.485712	1.257880	2.331590	1.970200	1.944900	0.827646	1.501750	3.412190	1.357970	3.031730	1.244580	1.292850	1.590910	3.257610	2.588640	1.040780	1.502340	1.080130	2.194410
1.071040	0.408643	1.181310	1.753250	2.502650	3.316400	0.940768	2.052660	1.216850	0.862710	1.512720	1.179520	1.608650	3.007260	3.308130	1.596790	1.069420	2.132280	0.958034	1.333290	1.840190	0.743864	1.198700	2.158670	1.483440	1.034400	1.661630	1.136070	0.971957	1.280840	0.817435	0.485622	1.257400	2.329320	1.966340	1.944780	0.826395	1.500920	3.412100	1.356660	3.029080	1.242180	1.290710	1.589980	3.256660	2.585310	1.039190	1.502030	1.079620	2.193980
1.070770	1.811130	1.181180	1.753120	2.501250	3.315010	0.940212	2.050450	1.216600	0.862411	1.512490	1.178850	1.607230	3.006870	3.304970	1.594860	1.068660	2.126850	0.957399	1.332470	1.839280	0.743378	1.197300	2.157770	1.482590	1.033290	1.659900	1.135940	0.971648	1.279100	0.817209	0.484165	1.253450	2.328410	1.963270	1.942050	0.826007	1.500430	3.401310	1.356580	3.022180	1.241770	1.290560	1.588800	3.254790	2.581380	1.039020	1.499730	1.079000	2.192780
1.070770	0.302450	1.180390	1.750350	2.501040	3.314340	0.940095	2.047020	1.215130	0.861591	1.511850	1.176690	1.601550	3.005510	3.304330	1.594130	1.068020	2.126800	0.956986	1.331870	1.838770	0.742706	1.195000	2.155970	1.482440	1.032260	1.659540	1.135680	0.971066	1.278800	0.817060	0.483227	1.251290	2.327460	1.962440	1.941800	0.823787	1.500220	3.399920	1.353740	3.019940	1.239590	1.286850	1.587440	3.251510	2.581250	1.038730	1.498980	1.077900	2.192250
1.069260	0.394424	1.179620	1.748580	2.498320	3.310780	0.939905	2.046960	1.215070	0.861094	1.509880	1.175260	1.600760	2.993220	3.303330	1.592910	1.067400	2.126120	0.956762	1.331620	1.838590	0.742617	1.194530	2.155200	1.481970	1.032210	1.657780	1.135520	0.970673	1.277770	0.816022	0.483220	1.248000	2.322840	1.959790	1.940220	0.823772	1.499860	3.399480	1.353710	3.018230	1.237550	1.286080	1.586430	3.250580	2.579960	1.038440	1.497610	1.076840	2.192180
1.068080	0.325683	1.179360	1.747060	2.497980	3.310700	0.939835	2.045230	1.214860	0.860577	1.509730	1.174980	1.599910	2.992630	3.300260	1.592880	1.067110	2.124400	0.956097	1.331500	1.838420	0.742454	1.194030	2.154830	1.481590	1.032160	1.657770	1.135470	0.970615	1.277420	0.815943	0.482705	1.247800	2.318030	1.958110	1.939570	0.823697	1.499370	3.395680	1.350300	3.018000	1.235780	1.285720	1.583700	3.247770	2.578530	1.035880	1.496140	1.076230	2.191830
1.067660	0.270776	1.179000	1.746500	2.497440	3.310260	0.939450	2.044840	1.214850	0.860537	1.508610	1.173000	1.599290	2.992300	3.298700	1.592180	1.062230	2.122740	0.955871	1.330980	1.838270	0.742377	1.193010	2.154210	1.480000	1.031930	1.657650	1.135380	0.970341	1.277370	0.815682	0.482660	1.247000	2.317670	1.957780	1.938690	0.823505	1.497910	3.392890	1.348030	3.011740	1.235430	1.284810	1.583560	3.244630	2.576870	1.035860	1.496060	1.075280	2.191240
1.066440	1.264110	1.177380	1.745270	2.495140	3.309900	0.939443	2.042610	1.214790	0.859984	1.507430	1.172080	1.598220	2.990470	3.296930	1.592130	1.061980	2.122700	0.955184	1.330760	1.837780	0.741911	1.192110	2.152010	1.479390	1.031850	1.656830	1.135190	0.969844	1.276770	0.815139	0.482492	1.246700	2.316680	1.954930	1.938170	0.823326	1.497770	3.385820	1.347160	3.010830	1.234580	1.281630	1.581990	3.244000	2.575770	1.034450	1.494830	1.075160	2.189620
1.065890	0.255004	1.176330	1.742070	2.492150	3.309070	0.937810	2.040080	1.213450	0.857919	1.506800	1.172060	1.597210	2.988880	3.296300	1.590200	1.061950	2.121480	0.954201	1.327200	1.837220	0.741617	1.191720	2.151390	1.478930	1.030830	1.655740	1.134640	0.969457	1.276700	0.814713	0.481855	1.246630	2.316250	1.953690	1.935850	0.823119	1.496770	3.384250	1.346080	3.010700	1.234180	1.280620	1.581910	3.243070	2.575340	1.034410	1.494320	1.073510	2.189330
1.065650	0.834303	1.176220	1.740390	2.491290	3.307410	0.936829	2.038000	1.213420	0.857035	1.505480	1.171820	1.596690	2.987120	3.294270	1.589330	1.061730	2.119760	0.952993	1.325800	1.836360	0.740893	1.190750	2.150860	1.477840	1.029790	1.652290	1.133330	0.968550	1.276200	0.814005	0.481833	1.243810	2.315560	1.952620	1.934870	0.822782	1.496720	3.382060	1.342660	3.008410	1.232870	1.279020	1.580450	3.230090	2.573620	1.032590	1.494230	1.072760	2.187700
1.065160	0.388667	1.175580	1.739360	2.489640	3.306400	0.935751	2.037520	1.212570	0.856930	1.505420	1.170620	1.595430	2.986820	3.293920	1.589150	1.059970	2.119570	0.951991	1.324870	1.831550	0.740712	1.188960	2.150170	1.476310	1.029590	1.651040	1.132950	0.968495	1.275820	0.813681	0.481713	1.243800	2.313930	1.951110	1.931420	0.822508	1.496380	3.381990	1.341510	3.005470	1.230870	1.278430	1.580300	3.226950	2.572740	1.031610	1.492940	1.072540	2.187250
1.064880	0.854245	1.174740	1.735970	2.488600	3.299750	0.935296	2.036380	1.211670	0.855790	1.504180	1.169900	1.593490	2.986050	3.291070	1.588430	1.059820	2.117100	0.950960	1.322110	1.831530	0.740120	1.188930	2.148720	1.474580	1.024480	1.651010	1.132770	0.968079	1.275660	0.813496	0.481400	1.242770	2.312460	1.950120	1.931300	0.821886	1.496110	3.381610	1.340910	3.003330	1.228530	1.278250	1.580040	3.226330	2.571520	1.031210	1.492390	1.072180	2.186290
1.064630	0.446382	1.174580	1.735730	2.485030	3.299740	0.934754	2.033790	1.211350	0.855633	1.504100	1.169120	1.592120	2.985710	3.288580	1.587370	1.059160	2.115940	0.950201	1.321050	1.829540	0.739591	1.188560	2.144880	1.473890	1.024060	1.650980	1.132480	0.967023	1.275500	0.813410	0.481268	1.242100	2.312330	1.949480	1.931200	0.821191	1.495480	3.381140	1.340710	3.002550	1.228010	1.278080	1.579930	3.222980	2.570370	1.030630	1.492260	1.071530	2.186250
1.064130	0.527590	1.174280	1.734270	2.484300	3.298300	0.932722	2.032890	1.211110	0.855295	1.503920	1.167960	1.591790	2.983760	3.287940	1.587030	1.058160	2.115680	0.949593	1.320290	1.829400	0.739541	1.188170	2.144460	1.471100	1.022710	1.650960	1.132150	0.966330	1.274400	0.813243	0.480889	1.241860	2.312150	1.948040	1.929350	0.820708	1.495470	3.374780	1.340710	2.994890	1.226920	1.276350	1.579760	3.221080	2.570340	1.030190	1.491920	1.070920	2.186050
1.062730	0.165293	1.173710	1.732800	2.483820	3.297970	0.932005	2.030700	1.209850	0.854687	1.503510	1.165840	1.589500	2.983540	3.287770	1.586460	1.057810	2.114520	0.949087	1.319690	1.828470	0.739116	1.187910	2.143070	1.470920	1.022480	1.650680	1.131340	0.965490	1.273460	0.812592	0.480506	1.241800	2.309850	1.947320	1.928240	0.820498	1.493270	3.374310	1.340530	2.993320	1.225880	1.275810	1.578100	3.219950	2.560730	1.029770	1.491510	1.070840	2.185610
1.062220	0.384414	1.172030	1.731660	2.482890	3.295830	0.931908	2.028640	1.209730	0.853906	1.503160	1.165800	1.588590	2.982290	3.285300	1.586340	1.056270	2.111290	0.948056	1.319420	1.827900	0.738931	1.186940	2.142530	1.468820	1.022340	1.649880	1.129930	0.965316	1.270360	0.812501	0.480415	1.239550	2.308680	1.947290	1.928150	0.820192	1.493220	3.369760	1.338750	2.987090	1.225810	1.275720	1.577950	3.217220	2.557870	1.029710	1.490800	1.070480	2.184770
1.061870	0.662159	1.171270	1.728150	2.482860	3.295140	0.931806	2.027280	1.209550	0.853845	1.501990	1.165470	1.587830	2.980110	3.285060	1.585800	1.056020	2.110850	0.947676	1.318470	1.827870	0.738583	1.185860	2.139980	1.468470	1.020580	1.649450	1.129600	0.963888	1.269960	0.812469	0.480349	1.237780	2.307890	1.945380	1.926380	0.819775	1.490590	3.367600	1.338680	2.983550	1.225700	1.275170	1.577280	3.217160	2.551760	1.029500	1.490790	1.068940	2.180120
1.061810	0.530245	1.170400	1.726220	2.482020	3.292430	0.931540	2.026260	1.208060	0.853371	1.501790	1.165180	1.586640	2.973150	3.282610	1.585380	1.055790	2.109340	0.947467	1.317810	1.825400	0.738408	1.184880	2.139170	1.467320	1.019860	1.646840	1.129470	0.963280	1.267520	0.812372	0.479777	1.237540	2.304280	1.940230	1.925530	0.819677	1.490090	3.365910	1.337280	2.976870	1.224820	1.274760	1.576320	3.216690	2.548870	1.029440	1.490110	1.068840	2.179500
1.059850	0.360480	1.170350	1.724650	2.481870	3.290560	0.931462	2.024400	1.207800	0.853212	1.501760	1.164430	1.586420	2.972920	3.279490	1.584090	1.053580	2.108950	0.947430	1.316750	1.823710	0.738054	1.183340	2.139120	1.466730	1.019380	1.644980	1.129200	0.963248	1.267340	0.812223	0.479368	1.237350	2.300860	1.936830	1.922410	0.819508	1.489430	3.360760	1.335860	2.972530	1.224200	1.273670	1.575990	3.212190	2.548660	1.028840	1.489560	1.068680	2.175710
1.059190	0.304106	1.169950	1.724380	2.481730	3.288960	0.931173	2.022370	1.207050	0.852897	1.501470	1.163860	1.586000	2.969780	3.276770	1.583920	1.050680	2.107000	0.947284	1.314730	1.823380	0.737587	1.183160	2.138240	1.466330	1.019260	1.644920	1.128060	0.961961	1.265110	0.811521	0.479283	1.236240	2.300540	1.934430	1.921690	0.818683	1.489260	3.359590	1.335760	2.972460	1.223290	1.272720	1.575730	3.208690	2.547240	1.026950	1.487610	1.066850	2.174480
1.058590	0.610047	1.168090	1.724010	2.481500	3.288440	0.931070	2.021350	1.206970	0.852162	1.499350	1.163630	1.584220	2.968090	3.268390	1.583520	1.049290	2.106570	0.946681	1.314640	1.822110	0.737303	1.183090	2.137510	1.466180	1.018890	1.644730	1.127240	0.960387	1.264740	0.811362	0.479049	1.234140	2.300510	1.934010	1.919670	0.818367	1.489170	3.358240	1.335390	2.968660	1.220100	1.270990	1.574720	3.205900	2.543140	1.026340	1.484030	1.065850	2.174370
1.058490	0.888529	1.166910	1.719590	2.481030	3.287830	0.930986	2.019840	1.206510	0.851461	1.498790	1.162830	1.583780	2.964140	3.267700	1.582880	1.049200	2.106490	0.946625	1.312700	1.822010	0.737238	1.182250	2.136660	1.464790	1.018810	1.644720	1.127130	0.959713	1.263870	0.810917	0.479041	1.234050	2.300300	1.932130	1.917210	0.816393	1.488420	3.355040	1.334340	2.968640	1.219040	1.270020	1.574710	3.205640	2.538930	1.025830	1.483670	1.064300	2.172750
1.056920	0.183869	1.166770	1.718090	2.480510	3.285160	0.930743	2.018280	1.204630	0.851286	1.497820	1.162100	1.581240	2.961890	3.261680	1.582330	1.048940	2.105440	0.946594	1.311860	1.821550	0.736960	1.177290	2.136460	1.464740	1.018810	1.644440	1.126680	0.959128	1.263800	0.809844	0.478547	1.232420	2.299940	1.931520	1.917050	0.816353	1.488320	3.355010	1.333780	2.966640	1.218760	1.267690	1.573860	3.203470	2.536060	1.024210	1.481430	1.063970	2.171950
1.056630	0.362219	1.165960	1.717090	2.480290	3.283150	0.930632	2.017420	1.203760	0.851154	1.496040	1.160250	1.581080	2.960970	3.258390	1.579260	1.046960	2.105360	0.946248	1.311440	1.821410	0.736834	1.175270	2.135700	1.462720	1.018550	1.643170	1.126350	0.958258	1.262350	0.809457	0.478481	1.231790	2.298910	1.927530	1.916460	0.816046	1.486790	3.354840	1.332790	2.965750	1.216060	1.266730	1.573310	3.200770	2.535320	1.023770	1.480640	1.063120	2.171910
1.056380	0.697148	1.165750	1.716770	2.480040	3.281680	0.930384	2.017400	1.202930	0.851028	1.495670	1.159390	1.579560	2.960600	3.258110	1.579240	1.046340	2.103630	0.946180	1.310570	1.820570	0.736572	1.175220	2.135090	1.462290	1.017710	1.640680	1.124480	0.958065	1.262060	0.808999	0.478212	1.228770	2.297180	1.927090	1.913100	0.814828	1.486680	3.349650	1.332470	2.965250	1.215450	1.266560	1.572310	3.200740	2.531070	1.022020	1.477970	1.062190	2.171900
1.056250	0.282136	1.165170	1.712740	2.479750	3.280060	0.930345	2.017170	1.202690	0.850661	1.495090	1.158790	1.578130	2.953720	3.256010	1.578030	1.045960	2.101390	0.945919	1.310200	1.820280	0.736325	1.175120	2.134720	1.461460	1.017690	1.640470	1.124200	0.957503	1.261630	0.808512	0.477919	1.228300	2.292230	1.925760	1.912840	0.814756	1.485700	3.345830	1.332180	2.964480	1.214670	1.262390	1.572260	3.200590	2.530360	1.020980	1.476980	1.061910	2.168220
1.055850	0.222422	1.165130	1.712530	2.478680	3.277130	0.930128	2.014420	1.202660	0.850379	1.493970	1.158390	1.577800	2.953700	3.254920	1.577740	1.045180	2.101070	0.945320	1.308850	1.820030	0.735994	1.174210	2.134340	1.460400	1.017290	1.640410	1.123000	0.956888	1.261540	0.807914	0.477748	1.227970	2.291620	1.919900	1.912450	0.814107	1.483250	3.343900	1.328790	2.960090	1.214570	1.262010	1.571560	3.197600	2.525570	1.020580	1.475510	1.061320	2.161750
1.055300	0.187815	1.164980	1.712300	2.474140	3.271950	0.929579	2.014390	1.202380	0.850138	1.493710	1.158290	1.576170	2.952410	3.254350	1.577500	1.044790	2.099870	0.944623	1.306940	1.819230	0.735869	1.174090	2.134030	1.459310	1.017010	1.639890	1.122350	0.955388	1.261400	0.807618	0.477035	1.225600	2.291580	1.918760	1.909520	0.813902	1.481570	3.342470	1.327990	2.957180	1.214510	1.259800	1.570240	3.195450	2.524520	1.019680	1.475180	1.059220	2.161540
1.052980	0.706704	1.164710	1.712010	2.473460	3.271280	0.929463	2.012650	1.199960	0.849157	1.490710	1.158030	1.574020	2.952200	3.253450	1.573930	1.044720	2.098330	0.944395	1.306900	1.818240	0.735508	1.171890	2.134010	1.458380	1.016980	1.639810	1.121930	0.955230	1.260610	0.807017	0.476983	1.225570	2.289040	1.917710	1.909510	0.813576	1.481540	3.342080	1.325140	2.954800	1.214420	1.259600	1.567530	3.195240	2.522220	1.019240	1.474380	1.058800	2.160510
1.052440	1.315450	1.164390	1.711560	2.470420	3.271110	0.929287	2.011780	1.199420	0.848916	1.490190	1.157000	1.573780	2.952000	3.252970	1.573390	1.044160	2.098160	0.944015	1.306870	1.817380	0.735181	1.170900	2.131820	1.457430	1.015170	1.639200	1.121480	0.954881	1.258510	0.806595	0.476822	1.225190	2.285860	1.917490	1.908280	0.813201	1.481440	3.341430	1.324680	2.954430	1.214010	1.259360	1.565240	3.191160	2.517690	1.018790	1.473150	1.058560	2.159780
1.052290	0.246204	1.164360	1.709860	2.469120	3.268310	0.929102	2.011660	1.199220	0.848865	1.490060	1.156960	1.573650	2.949200	3.245880	1.571860	1.044010	2.095030	0.943983	1.306820	1.815300	0.735087	1.170590	2.131150	1.457130	1.014760	1.639040	1.120340	0.954797	1.258420	0.806468	0.476719	1.221840	2.285500	1.914120	1.907900	0.813177	1.481430	3.339060	1.324680	2.950950	1.213850	1.257990	1.565210	3.190860	2.513830	1.018710	1.471510	1.058350	2.157980
1.051870	0.270308	1.163780	1.709140	2.464240	3.264250	0.928577	2.011000	1.198150	0.848704	1.489460	1.156680	1.572890	2.947280	3.245060	1.571670	1.043750	2.094040	0.942986	1.305850	1.814230	0.735035	1.170240	2.130890	1.456770	1.014410	1.639000	1.120050	0.954677	1.257820	0.805978	0.476487	1.220070	2.285200	1.913750	1.905210	0.813101	1.480430	3.337930	1.318330	2.948330	1.213570	1.256770	1.564800	3.190830	2.513640	1.018560	1.471200	1.057480	2.157930
1.051210	0.765874	1.162550	1.708930	2.463320	3.263810	0.928448	2.009540	1.198060	0.847875	1.488920	1.155300	1.570700	2.946020	3.242160	1.571090	1.043670	2.093660	0.939539	1.305850	1.814150	0.734682	1.169650	2.128860	1.456650	1.014380	1.637310	1.119330	0.954650	1.255350	0.805520	0.476476	1.219230	2.283740	1.910010	1.903550	0.812940	1.479720	3.337170	1.315980	2.947360	1.210280	1.256210	1.564250	3.190640	2.513270	1.017800	1.470940	1.057330	2.157080
1.050980	0.203995	1.162160	1.708300	2.462780	3.262470	0.928314	2.006990	1.197170	0.847283	1.487130	1.155140	1.570210	2.945700	3.240210	1.571050	1.041590	2.093120	0.937634	1.305620	1.810580	0.734669	1.168580	2.126270	1.454000	1.013380	1.637250	1.118810	0.954544	1.255190	0.804629	0.476455	1.217450	2.279940	1.908430	1.900830	0.812347	1.478050	3.333460	1.315800	2.947330	1.210160	1.256140	1.564000	3.189620	2.511660	1.017690	1.470920	1.056550	2.156480
1.050930	0.486831	1.162000	1.707930	2.461310	3.261040	0.928057	2.006760	1.196320	0.846660	1.486460	1.154590	1.569730	2.945320	3.237570	1.569970	1.040540	2.092420	0.937495	1.305290	1.810540	0.734644	1.167320	2.124120	1.452360	1.013330	1.636270	1.118760	0.954225	1.255010	0.803403	0.476237	1.215320	2.278180	1.906000	1.898780	0.812328	1.477320	3.332490	1.314640	2.943960	1.209960	1.255870	1.562720	3.189440	2.510930	1.017430	1.470300	1.056060	2.155730
1.049970	0.365268	1.161830	1.706400	2.460650	3.252660	0.927987	2.006530	1.195260	0.846360	1.485960	1.154460	1.569250	2.945260	3.237020	1.567010	1.040460	2.092110	0.936565	1.305160	1.810090	0.734428	1.166340	2.122220	1.451830	1.012660	1.635700	1.118600	0.954099	1.254280	0.802643	0.476163	1.211780	2.275100	1.900330	1.898190	0.811176	1.477040	3.328880	1.314100	2.943610	1.208960	1.255690	1.562310	3.189230	2.508640	1.017250	1.470040	1.055570	2.155140
1.049510	0.218596	1.160620	1.706090	2.459340	3.252600	0.927389	2.006140	1.194930	0.845757	1.485680	1.153290	1.568800	2.945120	3.235330	1.566040	1.040260	2.091450	0.934517	1.304450	1.809670	0.734351	1.164580	2.121970	1.451150	1.012500	1.634530	1.118200	0.954056	1.253970	0.802174	0.476010	1.209600	2.274370	1.897930	1.894760	0.810562	1.476000	3.327700	1.311950	2.941240	1.208670	1.255620	1.561490	3.187370	2.506900	1.017090	1.469060	1.055020	2.154840
1.049410	0.287091	1.160300	1.703140	2.458760	3.250550	0.926386	2.005480	1.194710	0.845437	1.485000	1.153260	1.567370	2.942340	3.229830	1.565980	1.039980	2.089750	0.933699	1.304290	1.806740	0.734235	1.163580	2.118990	1.449680	1.012040	1.634420	1.118150	0.953846	1.252950	0.801624	0.475988	1.209540	2.272990	1.894180	1.894750	0.810236	1.475080	3.327650	1.311800	2.940470	1.208120	1.255570	1.561140	3.185850	2.506730	1.016820	1.468750	1.054180	2.154430
1.048000	0.319173	1.159990	1.701090	2.458640	3.250450	0.925774	2.003930	1.193940	0.845419	1.484310	1.153110	1.564370	2.941540	3.228920	1.563630	1.039810	2.089010	0.933415	1.304280	1.805770	0.734071	1.163090	2.117530	1.448980	1.011720	1.632630	1.117780	0.953836	1.252810	0.801415	0.475966	1.208430	2.271910	1.893240	1.891020	0.809543	1.472310	3.326940	1.310230	2.936130	1.206710	1.254240	1.560370	3.185060	2.505510	1.016500	1.467430	1.054130	2.153480
[truncated: 22,872 more rows]
[truncated: 14 more columns]
