# Supplementary material for: Fmrp regulates neuronal balance in embryonic motor circuit formation
Source: Front Neurosci. 2022 Nov 3;16:962901. doi: 10.3389/fnins.2022.962901 (PMC9669763; doi:10.3389/fnins.2022.962901)
Supplement: Supplementary file 1 [file Data_Sheet_1.ZIP › Fig.2 24h geph apposed per area.csv]

wild-type	fmr1
0.48925207	0.60054709
0.51689420	0.44728702
0.56248278	0.47938949
	0.49114046
0.50648516
	0.52482277
0.56587893
	0.69832771
0.82347165
	0.79363643
1.64417525
	0.84768954
6.00998933
	0.99110611
2.15185363
	0.62968968
2.12195476
	0.66366293
3.67994757
	0.40488529
3.00404008
