# Supplementary material for: Fmrp regulates neuronal balance in embryonic motor circuit formation
Source: Front Neurosci. 2022 Nov 3;16:962901. doi: 10.3389/fnins.2022.962901 (PMC9669763; doi:10.3389/fnins.2022.962901)
Supplement: Supplementary file 1 [file Data_Sheet_1.ZIP › Fig.2 24h geph count per area 10 um.csv]

wild-type	fmr1
6.78995694	5.45716608
8.88355425	6.12642348
9.12707484	7.36314456
	5.54776893
5.98588500
	4.50369904
6.78857971
	7.75903745
6.70976387
	5.26956446
10.79067470
	7.65280701
27.55824350
	6.93886537
14.54506410
	6.04936589
8.89666530
	5.08847765
21.08018340
	5.09726562
16.84212710
