# Supplementary material for: Fmrp regulates neuronal balance in embryonic motor circuit formation
Source: Front Neurosci. 2022 Nov 3;16:962901. doi: 10.3389/fnins.2022.962901 (PMC9669763; doi:10.3389/fnins.2022.962901)
Supplement: Supplementary file 1 [file Data_Sheet_1.ZIP › Fig.2 24h Geph size total pop.csv]

wild-type	fmr1
0.55061101	0.46836152
0.50909298	0.53150790
0.46533371	0.69503067
0.56471542	0.49232295
0.57345983	0.34135895
0.70174862	0.58511544
0.37110065	0.30856174
1.65279838	0.56025843
0.88131543	0.57561478
0.68619411	0.47651190
0.45149537	0.32230691
0.55675182	0.66418975
