# Supplementary material for: Fmrp regulates neuronal balance in embryonic motor circuit formation
Source: Front Neurosci. 2022 Nov 3;16:962901. doi: 10.3389/fnins.2022.962901 (PMC9669763; doi:10.3389/fnins.2022.962901)
Supplement: Supplementary file 1 [file Data_Sheet_1.ZIP › Fig.2 24h geph Total Population.csv]

wild-type	wild-type	wild-type	wild-type	wild-type	wild-type	wild-type	wild-type	wild-type	wild-type	wild-type	wild-type	wild-type	wild-type	wild-type	wild-type	wild-type	wild-type	wild-type	wild-type	wild-type	wild-type	wild-type	wild-type	wild-type	wild-type	wild-type	wild-type	wild-type	wild-type	wild-type	wild-type	fmr1	fmr1	fmr1	fmr1	fmr1	fmr1	fmr1	fmr1	fmr1	fmr1	fmr1	fmr1	fmr1	fmr1	fmr1	fmr1	fmr1	fmr1
0.259966	0.306047	0.327221	0.223904	0.662066	0.206113	0.310295	1.453190	0.195389	0.223713	0.291232	0.370044	0.488055	0.715771	0.427005	0.185024		0.197883		3.230320	1.501210	0.171295	0.943890	0.213633		0.777048	0.257711	1.363420	0.780499	1.152940	0.191211		0.188513	0.510093	0.220014	0.224136	0.700003	1.785870	1.433070	0.290902	0.378692	0.292051	0.257187	0.560677	0.204285	0.847361	0.299744	0.344681	0.439110	0.165144
0.189209	0.859996	0.197395	0.256720	0.265624	0.363998	0.176464	0.356916	0.365744	0.224340	0.253412	0.283587	0.590629	0.574962	0.525592	0.309694		0.917289		0.581953	0.687420	0.311112	0.351249	0.690097		0.385389	0.169333	0.200840	0.817992	0.873362	0.184179		0.386237	0.236510	0.357656	0.520330	0.343614	0.448321	0.705041	0.210046	0.461187	0.660592	0.237791	0.283075	0.336096	0.600020	0.338926	0.541681	1.730720	0.428990
0.558482	0.477814	0.229140	0.655871	0.401604	0.296782	0.293152	0.531715	0.211953	0.342446	0.388234	0.250441	0.926365	0.281710	0.330295	1.915040		0.164479		1.418020	1.078510	0.436467	0.845887	1.439190		0.237754	0.709138	0.508106	0.233561	1.102990	0.192909		0.351579	0.311470	0.283352	0.624568	0.646092	0.189366	1.824150	1.001270	1.091170	0.511910	0.171847	0.174103	0.164195	1.363130	0.183713	0.353701	0.480318	0.437975
0.246869	1.116320	0.283724	0.198860	0.638770	0.625142	0.367460	1.231130	0.196066	0.311216	0.595677	0.477415	0.456994	0.615862	0.249155	0.166147		0.612611		3.537100	2.373450	0.190772	0.813603	0.629922		0.357874	0.679569	1.197150	0.457952	0.305686	0.164811		0.389383	0.982233	0.247418	0.363154	0.548433	0.461953	0.421711	0.970063	0.303227	0.320218	0.595905	0.381997	0.191767	0.517056	0.490407	0.283409	0.350847	0.279946
0.389446	0.179168	0.432788	0.973112	0.527040	1.119430	0.283286	0.240264	0.465104	0.161459	0.201657	0.167689	0.510111	0.427016	0.322555	0.174336		1.274090		0.751487	1.022960	0.186524	1.300300	0.181014		0.287358	0.340972	0.822024	0.367747	1.125960	0.178306		0.551033	0.557415	0.375196	0.283902	0.409443	0.851894	0.764169	0.175495	0.971816	0.374930	0.413528	0.267207	0.371642	1.504080	0.198739	0.236481	1.158000	0.300947
0.184074	0.334226	0.409875	0.263703	0.333196	0.336716	0.236328	0.221962	0.355167	0.231488	1.004580	0.401158	0.636451	0.453227	0.273318	0.160486		0.205301		1.311760	0.800227	0.692718	0.924565	0.258814		0.361816	0.319666	0.690690	0.263176	0.276041	0.498244		0.204867	0.256362	0.162423	0.162763	0.214411	0.939182	0.375621	1.002010	0.286341	0.346340	0.847638	0.223898	0.310335	1.144140	0.245458	0.205907	0.950542	0.252821
0.172159	0.160570	0.443392	0.384250	0.224937	0.342017	0.258411	0.334057	0.435785	0.703202	0.560338	0.286428	0.884355	2.921620	0.251748	0.326261		0.507259		0.844401	2.525910	0.528401	0.784853	0.906710		0.415403	0.872614	0.383224	0.231390	1.057500	0.372276		0.303809	0.490114	0.210648	0.543140	0.559260	0.418554	0.216303	0.476104	0.274323	0.406774	0.460586	0.543709	0.383642	0.323999	0.277352	0.308660	0.323482	0.386881
0.439700	0.323267	0.503643	0.397328	0.344528	0.510090	0.223382	0.342999	0.180562	0.268922	0.672701	0.479724	0.484397	0.651181	0.822874	0.246913		0.319800		1.266930	0.344167	0.348285	0.992051	0.238202		0.254452	0.671477	0.215354	0.413234	0.676658	1.407860		0.284268	0.604040	0.291999	0.259084	0.610522	0.275884	0.691373	0.410922	0.406655	0.381065	0.242413	0.498422	0.304085	0.287454	0.213401	0.165070	0.451276	0.217156
0.435270	0.554495	0.520608	0.323558	0.460305	0.367972	0.293720	1.523660	0.587952	0.234718	0.185416	0.407049	0.463596	0.750853	0.181936	0.291885		0.162411		1.148300	1.466440	0.343259	0.852982	2.489630		0.193670	0.212009	0.167019	0.281264	0.164732	0.305155		0.489330	0.381468	0.656219	0.177730	0.520414	0.558440	0.278477	0.900305	0.319444	0.513497	0.164314	0.192195	0.322659	0.357621	0.193098	0.287190	0.652346	0.221818
0.206997	0.666004	0.280761	0.332137	0.547863	0.362140	0.476013	0.999339	0.171944	0.443890	0.191873	0.201224	0.581693	0.573964	0.173921	0.387570		0.208424		1.917380	0.806955	0.277422	1.155360	0.264454		1.205350	0.585133	0.283236	0.367179	0.180439	0.162444		0.161357	0.428950	0.239567	0.212296	0.562648	0.593892	0.695210	0.235374	0.645338	0.483944	0.400473	0.170557	0.452677	0.769002	0.188956	0.245960	2.316260	0.568306
0.258014	0.771911	0.431430	0.227045	0.300725	0.572924	0.369414	1.322290	0.201939	0.416865	0.952405	0.216562	0.707490	0.366395	0.252988	0.315586		0.330384		1.050960	1.300150	0.288292	1.973620	1.797060		0.266587	0.219262	0.177279	0.705767	0.187793	0.213004		0.200367	1.545440	0.236074	0.291142	0.183846	0.331345	0.666544	0.543922	0.323942	0.409021	0.450012	0.335006	0.397443	0.359188	0.230176	0.241068	1.183920	0.634673
0.175663	1.889020	0.270901	0.171512	0.195610	0.305375	0.458687	0.182384	0.215089	0.343677	0.166080	0.221324	1.317060	2.093460	0.450186	0.203811		0.202696		3.742760	0.609998	0.204734	0.816239	1.831710		0.703847	0.247723	0.183023	0.359552	0.291105	0.169111		0.625730	0.171010	0.437444	0.387689	0.764922	0.674893	0.546794	0.184543	0.312661	0.218622	0.192358	0.376655	0.570145	0.744553	0.297387	0.175979	0.601911	0.190220
0.355143	0.953426	0.716309	0.988640	0.205634	0.717097	0.402865	0.803630	0.580216	0.475337	0.279565	1.287250	0.472619	0.241923	0.264530	0.190094		0.271703		1.699740	0.880485	0.184649	0.947592	0.984520		0.507555	0.423638	0.616210	0.338199	0.193155	0.163900		0.845526	0.266509	0.227163	0.206475	0.244376	0.402367	0.464743	0.494097	0.251951	0.812289	0.318370	0.602220	0.181315	1.041120	0.214394	0.183676	0.417336	0.511846
0.732806	0.186540	1.392490	0.397159	0.295865	0.382278	0.472595	0.267962	0.188621	0.473981	0.229066	0.548169	0.593435	0.604886	0.478799	0.196448		0.875952		1.620960	1.214380	0.187551	2.308120	2.291390		1.037720	0.252814	0.375534	0.501431	0.791412	1.872770		0.382034	1.669260	0.386701	0.253448	0.516576	0.244154	0.464369	0.321437	0.436001	0.291404	0.372891	0.363877	0.647648	0.343556	0.230609	0.317190	0.413553	0.202672
0.246511	0.837283	0.232483	0.247344	0.189570	0.513298	0.233098	0.452151	0.744846	0.237200	0.689310	0.602723	0.556772	1.326470	0.577494	0.393479		1.212180		0.762354	0.823204	0.164982	1.065950	0.298340		1.221330	0.595174	0.224584	0.640903	0.624830	0.238735		0.420172	0.685090	0.685362	0.219259	1.839040	0.642274	0.426695	0.193641	0.364419	0.887250	0.389491	0.520881	0.339562	1.083170	0.210025	0.346364	0.500757	0.494919
0.236856	1.005650	0.534483	0.544529	0.567612	0.383155	0.259269	0.355980	0.180752	0.261903	0.557922	0.210680	0.443889	0.283106	0.169348	0.172967		0.245434		0.619058	3.658810	0.160296	0.968957	0.843482		0.383505	0.691541	0.379367	0.364751	0.392310	0.170427		0.309131	0.422376	0.245349	0.603440	1.425100	0.207044	0.683609	1.988930	0.238530	0.294737	0.720083	0.526366	0.343129	0.383125	0.424169	0.300881	0.488459	0.179945
0.170355	0.329230	0.810950	0.989491	0.564003	0.944515	0.394826	3.722290	0.389857	0.328540	0.371711	0.226195	0.729323	1.270520	0.566164	0.172442		0.370415		1.772840	2.203230	0.273457	1.183630	1.674630		1.736010	0.670231	0.250590	0.750614	0.400036	0.700124		0.276100	0.405915	0.240394	0.352750	0.591734	0.603370	1.687100	0.301673	0.439045	0.369577	0.610550	0.336611	0.351123	0.303836	0.282185	0.255997	1.165790	0.214701
0.205534	0.735705	1.749280	0.493879	0.188452	0.307370	0.161082	0.600971	0.293306	0.482117	0.262726	0.233067	0.587820	1.257930	0.283966	0.215488		0.220932		1.853700	1.966380	0.174455	3.089900	0.837383		0.653608	0.206672	1.033480	0.918673	0.837326	0.212476		0.205391	0.802018	0.675557	0.288397	0.753482	0.173580	0.790478	0.357906	0.587046	0.788156	0.459512	0.501976	0.498504	0.327962	0.279848	0.182977	0.356818	0.578877
0.238652	0.171704	1.134770	1.162270	0.177625	0.739567	0.613194	0.766205	0.321670	0.565390	0.222974	0.227598	0.975263	0.780697	0.975054	0.222387		0.979766		2.106990	1.882210	0.356819	0.508325	0.463818		0.933040	0.611404	0.160663	0.320060	0.271016	0.215993		0.562523	0.687080	0.195691	0.388225	0.554724	0.241224	0.670364	0.206649	0.313081	0.311105	0.479779	0.464651	0.258124	0.634782	0.438681	0.336352	0.931756	0.622982
0.322841	0.775016	0.446247	0.817697	0.237324	0.369152	0.382708	0.185077	0.216985	0.484647	2.019450	0.321729	1.016920	1.339330	0.431177	0.187081		1.374630		1.052110	1.082500	0.336855	0.202625	2.034240		0.169830	0.169086	0.245630	1.127070	0.228620	0.528836		0.206243	0.498595	0.249466	0.528704	0.298596	0.481206	0.624414	0.177711	0.215015	0.176183	0.711206	0.386151	0.325112	0.836803	0.433031	0.307601	1.545170	0.181649
0.357166	0.391943	1.200890	0.232433	0.192112	0.338479	0.180009	1.504020	0.438029	0.231420	0.570195	0.303166	0.875456	0.309469	0.441117	0.343642		0.173473		2.467550	1.267240	0.218754	0.756868	0.218401		0.191251	0.540551	0.422852	0.453865	0.192368	0.262754		0.391175	0.181718	0.237074	0.457413	1.010230	0.509106	0.411285	0.178706	0.196055	0.340986	0.440078	0.262748	0.740109	2.076440	0.251656	0.411917	0.273053	0.195023
0.217969	0.203109	0.807359	1.267440	0.478972	0.966325	0.517774	0.173907	0.498051	0.566654	0.984876	0.477438	0.747632	0.384777	0.480834	0.287959		0.878009		1.199060	0.854472	0.429558	2.038340	1.230800		0.289295	0.289650	1.150080	0.516708	0.416614	0.329268		0.406234	1.046120	0.278791	0.163205	0.943065	0.347246	0.941555	0.476616	0.191574	0.183066	0.403193	0.434951	0.174491	0.286627	0.269444	0.250561	0.381113	0.187090
0.605701	0.538825	0.578749	1.020640	0.382507	0.380923	0.338769	0.276712	0.457231	0.598018	0.236360	0.171386	0.743211	0.495698	0.355889	0.239709		0.330560		2.512230	1.480120	0.400293	2.672740	0.644394		1.127000	0.633825	0.397036	0.547397	0.307213	0.361161		0.262010	0.180836	0.192646	0.192114	0.305922	0.644097	0.440951	0.398766	0.184096	0.255243	0.247754	0.271507	0.266527	0.881416	0.494591	0.414210	2.722180	0.759968
0.168284	0.173566	1.634480	0.268008	0.369631	0.207395	0.348505	0.422105	0.229869	0.429488	0.338080	0.180517	0.645275	0.362434	0.666759	0.361741		0.190926		2.214390	2.295850	0.170377	2.176510	1.736030		0.176297	0.223805	0.202582	0.421378	0.237910	0.445781		0.315635	0.672991	0.398102	0.528607	0.251806	1.063720	0.252725	0.308720	0.398118	0.174052	0.492797	0.333173	0.595812	0.597669	0.171208	0.238924	0.914485	1.013670
0.399248	0.380306	0.191464	0.228812	0.290637	0.476170	0.197857	3.863490	0.169984	0.253524	0.171852	0.202469	0.600989	1.479720	0.262804	0.501204		0.340885		0.388661	1.333950	0.205087	1.301780	0.803507		1.415400	0.453151	0.184174	0.444432	0.480915	1.820070		0.374793	0.789774	0.160331	0.630903	0.274436	0.177890	1.340190	0.630234	0.183708	0.267761	0.440195	0.369781	0.189029	0.496222	0.208745	0.314974	0.955061	0.504782
0.803108	0.536949	0.395072	0.555009	0.455598	0.432084	0.534911	0.463741	0.687250	0.257738	0.222308	0.303558	1.203850	0.482382	0.439494	1.034920		0.277079		1.584970	0.897896	0.205921	0.754378	0.521226		0.165713	1.606940	0.949870	0.491773	1.479230	1.283030		0.293929	0.821703	0.652534	0.552173	0.652136	1.284040	0.318640	0.369807	0.609841	0.370736	0.262410	0.607000	0.264559	1.082960	0.284567	0.494237	0.412648	0.238912
0.313924	0.265110	0.293831	1.083880	0.497993	0.267450	0.765010	0.804598	0.412571	0.638033	0.344873	0.356216	0.709689	1.312470	0.467129	0.177534		0.194127		1.558830	1.327450	0.241510	0.274224	0.200763		0.306605	0.177168	0.210715	0.282123	0.173325	0.356420		0.546703	0.855876	0.191636	0.317945	0.350608	0.533504	0.267825	0.218530	0.333074	0.311665	0.275047	0.181477	0.241054	0.373952	0.334469	0.447374	0.489388	0.372514
0.183639	0.257816	0.529386	0.707637	0.267955	0.332372	0.275293	0.306867	0.940666	0.400397	0.997637	0.161384	0.873254	0.182649	0.626728	0.218807		0.555237		1.457190	0.938802	0.232382	2.483150	0.305265		0.403871	0.269734	0.313321	0.424975	0.869324	0.924007		0.211237	0.168253	0.177338	0.345699	0.642753	1.215830	1.070680	0.470565	0.203533	0.367057	0.657078	0.554192	0.341454	0.305512	0.298766	0.202003	0.206389	0.183129
0.253633	0.276616	0.348857	0.403109	0.195435	0.235497	0.224331	1.919200	0.240144	0.460001	0.266474	0.256000	0.704111	1.252570	0.267381	0.273732		0.469129		1.538950	0.880996	0.350088	0.379726	0.634391		0.389021	0.625934	0.543912	1.085880	0.209499	0.178893		0.251485	0.887702	0.322402	0.635431	0.580666	0.918491	0.338290	0.240375	0.975189	0.324612	0.374617	0.254568	0.192807	0.526432	0.170952	0.266672	0.552983	0.285818
0.578828	0.821381	0.455181	0.498517	0.523618	0.693139	0.248867	1.333920	0.232382	0.284265	0.526982	0.289461	0.736418	1.085640	0.213170	0.248430		0.203399		3.196540	1.398330	0.170531	0.617937	0.292432		0.803757	0.446527	0.272301	0.544723	1.016820	0.164642		0.559618	0.178020	0.233764	0.308512	0.364591	0.580497	0.211209	0.505137	0.405120	0.337467	0.444639	0.390391	0.412896	1.331780	0.391699	0.488034	0.241431	0.263336
0.184881	0.328819	0.482405	0.549839	0.210984	1.041830	0.334365	0.162943	0.379481	0.231236	0.713091	0.358705	0.868363	0.479398	0.240960	0.513904		0.163697		1.662050	2.973100	0.181718	2.047660	0.442915		0.319766	0.707984	0.413270	0.538513	0.296590	0.941387		0.246135	0.480350	0.307815	0.200560	0.317687	1.143800	0.283883	0.374242	0.475335	0.291089	0.443631	0.243713	0.184943	0.447230	0.253431	0.270772	0.923662	0.539540
0.393640	0.381768	0.402608	0.355770	0.397787	0.305421	0.176512	0.538813	0.375858	0.260984	0.232147	0.160132	1.108970	1.075200	0.334103	0.181485		0.812260		1.543870	0.948525	0.383101	0.571990	0.363196		0.196237	0.224960	0.315130	0.388524	0.266128	1.430020		0.421354	0.526977	0.356915	0.577472	0.264772	0.691187	0.553023	0.857184	0.234697	0.424641	0.316871	0.342656	0.241336	0.363936	0.537181	0.278167	0.451768	0.374574
0.853845	0.320829	0.364303	0.383897	0.448357	0.493099	0.449948	0.559352	0.896659	0.291803	0.374949	0.461032	1.388630	0.243781	0.246506	0.174039		0.198137		0.639140	3.501500	0.281364	0.558385	0.208181		0.881319	0.294992	0.313337	0.664733	0.486091	0.267589		0.197134	0.466728	0.476053	0.576242	0.277631	0.521718	1.384040	1.269500	0.681458	0.434369	0.428698	0.327482	0.526630	1.188740	0.242080	0.547792	0.431311	0.189360
0.267034	0.573407	0.602108	1.289610	0.271889	0.240017	0.285144	2.133810	0.382251	0.297238	0.174195	0.240277	1.055460	1.159510	0.620520	0.658656		0.167601		4.620260	0.571944	0.186228	1.138950	1.510560		0.237082	0.646780	0.801890	0.641337	0.222092	0.184516		0.358477	0.897874	0.406234	0.173884	1.222450	0.605194	0.178498	0.641743	0.254716	0.319610	0.233971	0.192198	0.545250	0.432814	0.279199	0.518697	0.869150	0.424509
0.473477	0.251339	0.734174	1.076990	0.344261	0.633119	0.244503	1.155250	0.280075	0.555261	0.338860	0.228443	1.006470	1.041610	0.291899	0.179120		0.687039		0.476178	0.673363	0.376325	0.394237	0.353149		0.255203	0.583026	0.597374	0.319115	1.044760	0.180101		0.363132	0.363158	0.544759	0.214626	0.626081	0.309834	0.443133	0.209984	0.284842	0.167462	0.167441	0.192110	0.370868	2.217240	0.231617	0.359955	0.309334	0.347305
0.593802	0.282073	0.578994	0.220333	0.254384	0.461311	0.456493	0.591716	0.565029	0.554907	0.187545	0.536270	0.738860	0.295130	0.360168	0.196148		0.239979		2.491790	1.018690	0.176337	0.943380	0.720237		0.269274	0.726442	0.240641	0.379522	0.264371	0.496107		0.446969	0.171903	0.226622	0.227932	0.676077	0.591806	0.743785	0.194090	0.217702	0.244989	0.730081	0.246406	0.668032	1.023410	0.288080	0.384235	1.569570	0.162531
1.156910	0.737967	0.813249	0.625414	0.232493	1.334320	0.399246	0.534609	0.218999	0.296888	0.865129	0.377980	0.574762	0.347810	0.902982	0.297183		0.658501		2.253640	0.765502	0.175411	1.124670	0.968488		1.030400	0.351856	0.734912	0.526020	0.656869	0.374310		0.312457	0.805680	0.340853	0.325294	1.246620	1.029860	0.350519	0.413426	0.280324	0.691688	0.268355	0.365923	0.248683	1.091870	0.422418	0.168023	0.353407	1.283290
0.250919	0.340066	0.578372	0.213577	0.367958	0.948210	0.620692	5.309900	0.225062	0.301650	0.287149	0.174860	0.714178	1.417320	0.414154	0.227010		0.628524		0.654106	0.761514	1.292090	1.426160	1.699360		0.250327	0.212227	0.619836	0.424621	0.792275	0.186603		1.178110	0.162241	0.205133	0.290085	0.569034	1.039580	0.605171	0.333980	0.221273	0.880970	0.498009	0.168433	0.244441	0.737277	0.498039	0.206751	0.985056	0.355211
0.440716	0.216300	0.409701	1.382910	0.323207	0.605249	0.426355	1.146600	1.146140	0.160574	0.432950	0.511280	1.054040	0.227129	0.710688	0.834713		0.206677		2.053430	1.388490	0.220771	1.023530	2.223400		0.702646	0.834841	0.199610	0.300262	0.522819	0.185911		0.225647	0.930920	0.508039	0.389235	0.518836	0.521272	0.426321	0.443854	0.198621	0.239912	0.556459	0.231549	0.292143	1.354150	0.215603	0.176875	0.484691	0.677251
0.183909	0.190408	0.565307	1.310860	0.305565	1.036660	0.424824	1.193280	0.648295	0.167135	0.481477	0.280035	0.788896	1.055650	0.365025	0.263154		0.223902		2.533600	1.284350	0.183142	0.807256	0.269028		1.012540	0.504037	0.301306	0.496796	0.448929	0.307068		0.213616	0.532865	0.288304	0.698156	0.575786	0.583660	0.374142	0.498537	0.234593	0.232595	0.463592	0.222403	0.242009	1.739900	0.253865	0.253573	0.593712	0.510892
1.009670	0.206203	0.534770	0.700341	0.379116	1.009370	0.486306	0.306921	0.396387	0.199116	0.210182	0.402211	0.806726	0.797572	0.265784	0.434754		0.457458		1.325610	0.444430	0.259513	1.420160	1.545660		0.284638	0.333307	0.377419	0.597521	0.191022	1.426550		0.256697	1.304570	0.198568	0.185131	0.800574	0.574183	0.537660	0.408482	0.737279	0.288637	0.163574	0.343088	0.485106	0.257121	0.353337	0.199878	0.689994	0.218132
0.279501	0.205531	0.959040	0.996902	0.300340	0.179768	0.375304	2.214230	0.622850	0.637375	0.164647	0.211472	1.483920	0.289677	0.307838	0.414957		0.993084		1.587720	1.107870	0.208344	0.961312	1.476510		0.353350	0.394458	0.164906	1.012130	0.224970	0.191224		0.459629	1.308310	0.277151	0.391292	1.627660	1.123270	1.014760	0.303606	0.195490	0.178360	0.442491	0.250025	0.177089	1.015130	0.309789	0.478872	1.115300	0.738911
0.255394	0.392419	0.541052	0.447925	0.907551	0.669960	0.505711	1.864540	0.599629	0.175162	2.033490	0.330322	0.688944	1.582740	0.269884	0.211381		0.263210		1.542100	2.535900	0.276146	0.936178	0.997604		0.228887	0.245508	0.182316	0.403592	0.241323	0.184573		0.587060	0.197235	0.194455	0.598073	0.318678	0.524603	0.838376	0.171611	0.204319	0.201117	0.284139	0.262865	0.166230	1.543620	0.226736	0.248422	0.369690	0.831293
0.350000	1.892420	0.180729	0.587597	0.590249	0.270510	0.168439	0.810518	0.804850	0.318549	0.552456	0.553123	0.851479	0.471871	0.724928	0.278480		0.687934		1.651800	0.793814	0.160014	2.291530	0.611871		0.162272	0.168536	0.266638	0.829777	0.192277	0.196958		0.490661	0.487139	0.412321	0.333164	0.719740	0.696725	0.662983	0.213262	0.428230	0.705294	0.548886	0.179922	0.249561	0.508863	0.268599	0.427774	0.307251	0.849997
0.804758	0.845740	0.639540	0.844548	0.389582	1.058650	0.575681	0.676085	0.701695	0.249155	0.373054	0.479374	0.730624	1.947960	0.238117	0.177091		0.262279		2.864790	0.697797	0.233097	2.575340	0.224138		0.282869	1.097780	0.381508	0.924770	0.166737	0.604699		0.570603	0.164745	0.327745	0.323906	0.719704	0.207201	0.426215	0.294659	0.238186	0.248072	0.798335	0.220354	0.532052	0.807421	0.173708	0.187691	0.479023	0.445164
0.219748	0.241539	0.440839	0.353130	0.587949	1.345170	0.378611	0.436842	0.514771	0.528410	0.229177	0.244149	0.581505	0.626661	0.551922	0.242620		0.405564		0.994079	0.814210	0.254396	1.496080	0.244194		0.795766	0.206926	0.246551	0.820838	0.170670	0.479656		0.476334	0.304595	0.349821	0.305657	0.762988	0.978145	0.583270	0.707574	0.563678	0.606662	0.644655	0.180704	0.316567	0.988158	0.331220	0.168198	0.317394	0.897733
0.183818	0.222042	0.664438	0.160313	0.197757	0.273182	0.285370	4.363830	0.319567	0.572620	0.386159	0.373426	0.634563	1.620810	0.172914	0.537632		1.405940		1.040770	0.243377	0.185181	1.130470	0.769844		0.226720	0.364984	0.212489	0.844178	0.166883	2.678210		0.275097	0.272325	0.264045	0.176348	0.833333	1.210620	0.559194	0.342766	0.512097	0.344558	0.555299	0.340499	0.583958	0.982101	0.602767	0.336949	0.425275	1.026570
0.260166	0.250473	0.397796	0.304092	0.371747	0.371207	0.330008	0.501587	0.308501	0.602824	0.202552	0.255718	0.298757	1.604910	0.246152	0.265601		0.286682		1.674700	1.109910	0.672890	2.169930	0.509630		0.484733	0.543981	0.193539	0.419087	0.277347	0.511400		0.354972	0.333501	0.600573	0.306560	0.513063	0.565140	0.816627	0.323038	0.173633	0.461557	0.259343	0.315811	0.455262	0.617608	0.494107	0.270649	0.282216	0.394894
0.606038	0.381534	0.228018	0.247676	0.241629	0.781310	0.283640	0.714053	0.644364	0.346806	0.301313	0.170840	0.677499	0.603067	0.531455	0.198738		1.509910		1.464280	0.721210	2.019670	1.350220	0.247279		1.017730	0.171576	0.255530	0.365306	0.354786	0.249115		0.173978	0.356191	0.255862	0.229793	0.477584	1.214780	0.339354	0.181621	0.296277	0.311464	0.252937	0.223537	0.536775	0.954159	0.258980	0.307965	0.973702	0.251263
0.236446	0.278220	0.995672	0.874260	0.425522	0.354510	0.372761	0.648046	0.622585	0.444257	0.328661	0.168195	1.011150	0.613749	0.327793	0.187704		0.222133		0.644852	0.720533	0.232990	1.422290	0.899976		0.165517	0.302640	0.391958	0.316896	0.214712	0.199733		0.258102	0.403734	0.216465	0.603044	1.723530	0.250905	0.613687	0.282561	0.585522	0.404698	0.293731	0.326741	0.347511	0.845782	0.347665	0.457238	0.623621	0.170160
1.002260	0.914456	0.374848	0.268002	0.423871	0.633044	0.304644	0.215714	0.267468	0.330750	0.298227	0.236200	1.131910	1.024530	0.778787	0.186851		0.189487		2.431360	1.435890	0.182127	1.097500	2.108450		0.220076	0.271727	0.235760	0.503649	0.644513	0.191950		0.232656	0.278771	0.248146	0.565191	0.794658	1.000520	0.188530	0.411426	0.288784	0.362779	0.353195	0.252109	0.455856	0.340834	0.205140	0.420294	0.799767	0.804671
0.814394	0.577286	0.736749	0.170131	0.229766	0.187969	0.441799	8.210900	0.276381	0.440472	0.183305	0.299395	0.557779	0.882688	0.307745	0.230634		0.205938		3.169160	2.028970	0.611995	2.063920	0.924293		0.665550	0.237874	0.207405	0.663208	0.442296	2.054380		0.195471	0.981340	0.160263	0.187627	0.162407	0.362565	0.338235	0.868431	0.335070	1.293290	0.349225	0.361598	0.558388	0.838516	0.286413	0.337301	0.603495	0.170078
0.781978	0.206254	1.338220	0.515899	0.329892	0.275386	0.725416	0.353564	0.460882	0.424144	0.530239	0.295903	0.780740	2.846560	0.820997	0.196982		0.435576		1.026290	1.053060	0.262134	2.458900	1.577060		0.382493	0.346338	0.315696	1.258410	0.200955	0.336411		0.273008	0.474030	0.295408	0.481551	0.274812	0.879132	0.797128	0.614528	0.502514	0.529286	0.349793	0.174863	0.199183	0.773671	0.211537	0.203315	1.060220	0.786520
0.779097	0.176073	0.193245	0.462211	0.642555	0.370487	0.433368	0.319306	0.221501	0.330228	1.366130	0.289248	1.043380	0.213852	0.500078	0.168939		0.384607		0.850826	1.332890	0.188208	0.529427	0.989204		0.393026	0.339737	0.555477	0.919880	0.450185	0.239308		0.326524	0.184370	0.245241	0.405211	1.393460	0.389627	0.255140	0.568841	0.234587	0.278556	0.313081	0.219609	0.355987	0.314196	0.713033	0.417753	1.046040	1.070840
0.235964	0.213481	0.258050	0.758119	0.324446	0.291030	0.214968	0.411527	0.231924	0.507601	0.329918	0.177194	0.837212	1.483960	0.391543	0.222396		0.195746		2.967210	1.871890	0.655337	1.580010	0.502844		0.276996	0.303860	0.201603	0.958439	0.164429	0.253736		0.191117	0.594699	0.539461	0.274510	0.575800	0.384209	0.816177	0.269332	0.330037	0.695607	0.339424	0.392728	0.242591	0.745045	0.310930	0.412414	0.331761	0.197414
0.335548	0.306192	0.942890	0.411966	0.161136	0.383039	0.549495	0.386743	0.161412	0.166700	0.348980	0.547579	0.421914	0.202890	0.221671	0.253293		0.170258		3.691710	0.510096	0.298211	0.862395	1.164610		0.449957	0.275586	1.947380	0.894059	0.637271	0.227684		0.185415	0.173930	0.300160	0.222266	0.213320	0.228275	0.814917	0.994317	0.466968	0.365809	0.491439	0.331430	0.228692	0.433793	0.417819	0.360022	0.694966	0.999328
0.183443	0.199927	0.409010	0.335986	0.461721	0.177683	0.375982	0.703425	0.450060	0.523092	0.210820	0.180920	0.725443	0.335838	0.764052	0.219346		1.574500		2.561990	3.856990	0.217224	1.061140	1.740240		0.229866	0.175026	0.217937	0.295226	0.408420	0.184950		0.253284	0.995860	0.229848	0.572544	0.680248	0.784222	0.705159	1.519700	0.470231	0.204371	0.271893	0.718046	0.214471	1.025230	0.372205	0.217589	0.691630	0.958652
0.552858	0.195152	0.342333	0.176971	0.325400	0.898007	0.317783	0.369646	0.163443	0.530297	0.184754	0.250427	0.785981	2.055670	0.218763	0.160682		0.167833		2.084170	2.716040	0.214103	0.811466	0.496240		0.258861	0.245441	0.182681	0.423881	1.207370	0.278045		0.224281	0.211646	0.162841	0.379019	1.219010	0.787961	0.469487	0.422710	0.466727	0.178686	0.260477	0.234530	0.232697	1.084120	0.193611	0.255460	2.317690	0.180270
0.513735	0.760629	1.103780	1.091760	0.545994	0.359622	0.560742	1.173660	0.220023	0.625611	1.132440	0.503051	0.550940	0.838644	0.686597	0.179724		0.524978		1.863950	0.817507	0.188537	0.697650	0.362236		0.273780	0.239546	0.373956	0.790138	0.331882	1.263080		0.358817	0.299804	0.361404	0.298781	0.926274	0.238615	0.318170	0.375393	0.311553	0.503074	0.630090	0.195564	0.723867	1.575110	0.252604	0.162639	0.804787	0.175179
0.370296	0.673661	0.914196	0.183401	0.466581	0.387612	0.440623	0.657180	0.376850	0.172921	0.195966	0.523494	0.494369	1.562040	0.493709	0.177002		1.477140		1.296060	1.173180	0.744583	0.904094	0.294452		0.192385	0.531934	0.294495	0.692491	0.404915	0.231583		0.208301	0.180506	0.334546	0.450601	0.943670	0.237478	0.876544	0.829652	0.206056	0.294357	0.228056	0.276525	0.255280	0.452333	0.173226	0.275531	0.574811	0.201778
0.572780	0.557513	0.329873	1.144580	0.183382	0.450817	0.318027	1.103970	0.594148	0.378623	1.146770	0.330014	0.698762	0.463223	0.721186	0.289451		0.437803		2.238600	0.671852	0.219344	1.285820	3.978950		0.290996	0.288506	0.174589	0.512680	0.169135	0.286876		0.296479	0.973040	0.269568	0.323505	0.907258	0.214585	0.446536	0.297420	0.274668	0.215840	0.492261	0.195715	0.231394	0.786517	0.432126	0.428883	2.368590	0.598804
1.027870	0.481754	0.967556	0.410027	0.499902	0.252404	0.321982	0.209430	0.459530	0.583293	0.958725	0.535892	1.083850	2.288050	0.173528	0.219111		0.179029		5.295490	0.783779	0.390557	2.981350	0.986763		1.118460	0.242765	0.245404	0.626439	0.314418	0.261711		0.232824	0.166327	0.234297	0.206538	0.350478	0.580888	0.424708	0.234101	0.567624	0.715606	0.685960	0.235017	0.243613	1.766830	0.183935	0.181166	0.791262	0.693971
0.212485	0.607102	0.711322	1.160710	0.174146	0.499309	0.505925	1.081760	0.685349	0.616515	0.338645	0.335651	0.484755	0.576179	0.338825	0.193134		0.289531		2.628840	2.029560	0.262336	1.990280	0.169726		0.530595	0.921252	0.343621	0.269193	0.297443	0.266740		0.322391	0.183141	0.267902	0.368936	0.824287	0.209920	0.274702	0.552869	0.887979	0.200311	0.363159	0.394238	0.285322	1.422300	0.161176	0.558203	1.050100	0.223717
0.233395	1.882950	0.765217	0.213577	0.239652	0.472383	0.231789	0.172780	0.513257	0.509129	0.201849	0.160227	0.719129	0.845756	0.361518	0.255677		0.309020		2.765890	2.145140	0.405978	3.120310	1.626350		0.667548	0.327371	0.337601	0.653038	1.074200	0.242145		0.368521	0.825949	0.332828	0.199514	0.902807	0.656419	0.376070	1.005410	0.251655	0.326689	0.334073	0.420973	0.410135	1.114810	0.360824	0.336561	0.323969	0.507051
0.727839	0.619166	0.564782	0.812577	0.165395	0.300163	0.165449	0.274632	0.376346	0.419644	0.232304	0.171903	0.890247	0.686122	0.243523	0.253371		0.393906		0.884317	2.247550	0.210414	1.003890	0.720546		0.372432	0.282863	0.173146	1.000860	0.727292	0.162222		0.584943	0.514884	0.167387	0.454565	0.206281	0.525139	0.386367	0.736730	0.204785	0.290649	0.378326	0.212991	0.330909	0.616115	0.224077	0.202091	1.834820	0.375870
0.269220	0.624174	0.572368	0.600868	0.389283	0.639233	0.432561	0.257146	0.244061	0.562749	0.739771	0.389373	1.075040	2.294660	0.563931	0.475614		0.282251		0.746877	0.903471	0.324799	2.434620	1.796300		0.389472	0.909189	0.984854	0.216116	0.196393	1.155500		0.561386	0.561980	0.287594	0.348875	0.258396	0.215529	0.384109	0.289194	0.350445	0.737327	0.167087	0.507215	0.191207	0.169896	0.179148	0.435702	1.068850	0.417168
0.456470	0.163548	0.972985	1.318080	0.316938	0.330817	0.701304	0.273533	0.243410	0.206069	0.191159	0.343100	0.582344	0.180551	0.372372	0.208075		0.344576		2.778590	1.280110	0.213766	1.095200	0.569575		1.568320	1.112570	0.171695	0.673848	0.470865	0.547740		0.283837	0.221048	0.382982	0.176264	0.364013	0.718225	0.236245	0.264126	0.200374	0.275442	0.229806	0.182357	0.204372	0.296738	0.588733	0.273196	0.563651	0.366785
1.019590	0.160891	0.323316	1.432800	0.858500	0.409833	0.472328	2.288370	0.514207	0.223467	0.982249	0.548807	0.667387	0.386300	0.225236	0.182190		0.186327		1.137460	2.358440	0.172659	1.487580	1.037330		0.220891	0.461731	0.259161	0.564567	0.192683	0.483885		0.454404	0.163664	0.241734	0.179715	1.115280	0.730694	0.493213	2.228480	0.222902	0.208492	0.266504	0.194894	0.605860	1.049930	0.646580	0.326967	0.942275	0.656084
1.013190	0.196449	0.234925	0.488677	0.251542	0.868595	0.225929	0.175438	0.265179	0.206131	0.292065	0.510061	1.046890	1.227510	0.550646	0.266556		0.308005		3.320970	0.627826	0.239132	0.996873	0.271217		0.231150	0.166254	0.210450	0.810368	0.584873	0.229967		0.226356	0.693205	0.462089	0.359306	0.234882	0.395735	0.314045	1.109950	0.268409	0.306570	0.707459	0.541511	0.484163	0.868944	0.401398	0.343166	0.337266	0.175416
0.167074	0.863540	0.384666	0.552744	0.280008	0.526084	0.530084	1.127860	0.364254	0.472377	0.287127	0.300301	0.442784	0.324815	0.371021	0.195982		0.813074		1.796070	0.741771	0.191058	0.707062	0.649357		0.310334	0.728870	0.369214	0.342126	1.039060	1.981280		0.179708	0.667664	0.247045	0.271456	1.042270	0.645294	1.592920	1.734850	0.477942	0.216671	0.479341	0.387730	0.302510	2.306960	0.163981	0.201856	1.470220	0.184956
1.401110	0.483670	1.025750	1.047810	0.521215	0.302392	0.727980	0.783214	0.493390	0.218233	0.855547	0.223258	0.753728	0.734584	0.622595	0.351716		0.938621		1.438750	1.815400	0.682007	0.934732	0.985526		0.391578	0.187153	0.203122	0.919118	0.379939	1.667440		0.692000	0.342683	0.219839	0.370899	2.248290	0.644800	0.270326	0.525916	0.237662	0.418924	0.199936	0.162972	0.375050	1.024520	0.206118	0.193693	0.669822	0.415086
0.473675	0.932793	0.169745	0.405852	0.405689	0.335682	0.210560	0.546766	0.785545	0.667794	0.464821	0.500910	0.510861	1.240680	0.451670	0.250582		0.226376		1.120300	2.012640	0.424967	0.967896	0.415271		0.373413	0.434503	0.190120	0.350039	0.212599	1.326790		0.249729	1.266030	0.313328	0.273841	0.893974	0.276598	0.769659	0.506600	0.482887	0.718100	0.314055	0.304149	0.452707	0.177883	0.567629	0.617849	1.106280	0.488237
0.324546	0.162631	0.508215	0.781943	0.262688	0.371136	0.168260	2.099130	0.301687	0.301254	0.700779	0.319975	0.661209	0.482617	0.709500	0.409554		0.172267		1.810400	2.159390	0.164771	0.215383	1.872360		0.382013	0.407526	0.189503	0.460095	0.213851	0.739814		0.212376	0.525080	0.275661	0.821999	0.901943	0.411377	2.054650	0.534374	0.179689	0.324478	0.326113	0.177291	0.376348	1.535230	0.192428	0.477283	0.227455	0.281499
0.221617	0.532828	1.164980	0.230376	0.574112	0.929024	0.197747	0.337928	0.194455	0.200045	0.210033	0.319003	0.840537	0.204537	0.969771	0.292230		1.430720		3.587140	2.180180	0.164999	0.731288	0.837776		0.167249	0.639476	0.163180	0.496392	0.178182	0.441245		0.417732	0.964198	0.474109	0.635410	0.360048	1.800550	1.077380	0.176682	0.378273	0.538514	0.355948	0.441505	0.314469	1.396980	0.217379	0.469738	1.209150	0.254707
0.329375	0.284732	1.143110	0.495972	0.562872	0.504296	0.309035	2.789650	0.420605	0.309510	1.478230	0.412624	0.528107	0.561527	0.592113	0.193861		0.222212		3.494860	0.858137	1.171070	0.711444	2.897190		0.810462	0.244314	0.194832	0.423604	1.178360	0.187516		0.673821	0.291132	0.379709	0.718612	0.894071	0.192691	0.291622	0.793553	0.258431	0.528805	0.704934	0.283816	0.245580	0.324597	0.378262	0.160094	0.863872	0.598153
1.334210	0.257979	1.336800	0.448808	0.737033	1.108700	0.291285	1.996990	0.247093	0.375435	1.523360	0.241242	1.238330	0.216911	0.251135	0.201720		0.219583		3.469610	2.247930	1.448480	1.906570	3.492050		0.266729	0.799201	0.296048	0.744635	0.285543	0.503205		0.489625	0.546849	0.440257	0.229162	0.319036	0.451793	0.654817	0.841266	0.174987	0.374573	0.232436	0.347541	0.356611	0.913342	0.185150	0.217360	1.370900	0.600388
0.490938	0.709168	0.535006	0.223097	0.377016	0.210998	0.593693	1.157550	0.583461	0.346098	0.234513	0.279350	0.952007	1.700400	0.451691	0.230578		0.201794		1.288660	0.540705	0.465735	1.219360	0.260062		0.256239	0.176748	0.329000	0.361802	0.331495	0.571682		0.410663	0.732634	0.398436	0.524631	1.272590	1.275240	0.565653	0.231900	0.202754	0.226378	0.227509	0.803488	0.408012	0.364096	0.244696	0.335354	0.468996	0.596885
0.433839	0.433715	0.165429	0.396285	0.439643	0.200171	0.395717	0.496697	0.535179	0.658988	0.339471	0.296798	0.249678	1.797230	0.245220	0.229109		0.171099		2.973910	0.886031	0.168171	0.952232	0.501767		0.725093	0.179506	0.160892	0.640667	0.173915	0.741836		0.218299	0.291620	0.244628	0.631081	0.656728	0.349413	0.487394	0.325421	0.434431	0.467938	0.745561	0.326949	0.242132	1.274670	0.332980	0.197533	1.026560	0.359958
0.571774	0.533922	0.782272	1.013980	0.316221	0.287702	0.208397	1.056390	0.397057	0.324793	0.603240	0.403151	1.112620	0.592312	0.302915	0.374693		0.236776		1.290210	1.135940	0.223037	0.704553	2.978000		0.961538	1.135010	0.199992	0.472676	0.444115	0.164988		0.296397	0.406659	0.214011	0.197410	0.611451	1.184060	0.285119	0.400566	0.404726	0.596072	0.238429	0.256993	0.248133	1.679790	0.375224	0.222304	1.149050	0.536373
0.210437	0.184214	0.532797	0.969850	0.530085	0.198571	0.359631	1.312610	0.500234	0.265067	1.287080	0.279348	1.262210	0.222277	0.999119	1.369030		0.236694		2.344650	2.591870	0.441132	1.093500	0.724679		0.638904	0.240655	0.281305	0.883716	0.597852	1.647660		0.541798	1.379150	0.172662	0.294641	0.184989	0.518890	0.184647	0.242078	0.273415	0.232473	0.330248	0.278870	0.452688	0.607596	0.224277	0.233733	1.168140	0.379754
0.188926	0.712813	0.616691	0.757310	0.188367	0.269236	0.288629	2.296090	0.592191	0.375412	0.622427	0.263821	0.466310	1.929730	0.167094	0.170600		0.209148		1.128970	1.026170	0.609123	1.079720	0.167472		0.196483	0.181025	1.380580	0.862754	0.990090	0.719031		0.225311	0.986391	0.187628	0.194986	1.436930	0.297690	0.268328	0.407477	0.339936	0.262769	0.220595	0.329340	0.257559	0.447940	0.303466	0.316745	0.237030	0.215396
0.284595	0.695996	0.936683	0.621800	0.597229	0.229466	0.329793	0.187218	1.107200	0.257571	0.718237	0.394123	0.808473	1.186670	0.304368	0.270315		0.305054		0.823729	0.857477	0.162064	3.526570	0.782875		0.476039	0.259644	0.369712	1.118940	1.273040	0.442813		0.328444	0.628714	0.199109	0.398579	1.391640	0.179599	0.573499	0.206518	0.234182	0.295950	0.657797	0.198569	0.352734	1.020940	0.256105	0.187205	1.284780	0.753672
0.725531	0.269043	0.536327	0.722865	0.191283	0.289424	0.748580	0.328237	0.252419	0.225901	0.620249	0.487080	1.091640	2.237810	0.431007	0.280584		0.171247		1.239140	1.803330	0.195761	0.976667	0.265168		0.185778	0.218995	0.289120	0.602590	1.360900	0.342991		0.247750	0.167799	0.194273	0.364597	0.977080	0.269748	0.457533	0.187009	0.304485	0.368808	0.182699	0.171450	0.312357	0.436890	0.225158	0.372736	0.213300	0.546221
0.366460	0.232795	0.165428	0.658469	0.521172	0.380114	0.402009	2.707350	0.494701	0.551273	0.274020	0.282389	0.982382	1.728440	0.565821	0.203325		0.176589		0.775154	1.077400	0.274669	0.364690	4.804860		0.633491	0.240073	0.739149	0.591981	1.002590	0.345282		0.497963	1.378190	0.422628	0.200221	0.348125	1.381370	0.607655	0.160617	0.192052	0.335747	0.199573	0.185702	0.536291	0.923083	0.362788	0.288910	0.887010	0.575442
0.758233	0.969702	0.715229	0.638862	0.433247	0.724032	0.344654	5.494320	0.508518	0.288388	0.375086	0.342916	0.773492	0.815343	0.549536	0.172780		0.201681		1.108040	1.354400	0.312056	1.474820	2.618370		0.533402	0.515913	3.722750	1.681110	0.255597	0.253823		0.242188	0.346776	0.179469	0.224357	0.446657	0.554642	0.390983	0.319346	0.166131	0.381642	0.186458	0.243023	0.409388	0.277268	0.360053	0.273111	0.733645	0.383247
0.175669	0.559553	0.494007	1.244270	0.656336	0.979040	0.390182	0.979569	0.711971	0.326659	0.193357	0.327929	0.877263	0.363951	0.223773	0.162162		0.179293		2.539670	1.695530	0.186337	1.387150	0.276786		0.494580	0.264313	0.165296	0.196515	0.186879	0.279457		0.212918	0.599751	0.901338	0.371878	0.778151	0.460409	0.259725	0.352649	0.166476	0.335653	0.688221	0.439266	0.320562	0.263311	0.397316	0.586117	0.354660	0.386970
1.096390	0.209175	0.543079	0.959351	0.254045	0.318323	0.238705	0.422543	0.728067	0.319140	0.341021	0.339971	0.519869	1.060480	0.478027	0.235068		0.378039		0.880993	1.180400	0.261527	2.620190	0.428569		0.951594	0.178711	0.870474	0.629020	0.236899	0.282605		0.345341	0.858205	0.745974	0.559417	0.368059	0.731438	0.638601	0.179749	0.307783	0.286091	0.200240	0.293370	0.219147	0.222894	0.425816	0.373860	1.696310	0.589393
1.133750	0.354682	1.389160	1.003790	0.332538	0.195300	0.471271	0.416252	0.613895	0.550014	0.250187	0.233296	0.695053	0.167798	0.268540	0.213456		0.173719		4.166740	0.987127	0.490897	1.187040	0.258276		0.207612	0.323771	0.253393	1.046750	0.396474	0.190999		0.570212	0.163415	0.160304	0.194443	0.823567	0.292617	0.264337	0.402824	0.201116	0.281325	0.484232	0.391064	0.199815	0.916065	0.294245	0.175479	0.816394	0.484483
0.580930	0.688507	0.446443	0.267488	0.406870	0.519381	0.718523	0.216684	0.167874	0.191989	0.645579	0.332718	1.100990	2.240290	0.253611	0.237609		0.351862		1.356500	0.769232	0.277167	0.960404	1.178480		0.311994	0.180031	0.375165	0.608702	0.645757	0.206544		0.237523	1.396770	0.303899	0.273809	0.628799	0.755453	0.656651	0.177557	0.182864	0.253070	0.225529	0.313213	0.358425	1.082320	0.231256	0.287600	0.404451	0.562038
0.248490	0.372604	0.408862	0.932069	0.493248	1.074240	0.269111	1.140320	0.782046	0.237338	0.211920	0.173160	0.631884	0.789089	0.267700	0.183810		1.397020		2.872860	0.519700	0.441370	2.354740	0.610323		0.166540	0.743357	0.179685	0.950190	1.071100	0.322280		0.203661	0.266555	0.197940	0.316777	0.459715	1.003560	0.315538	1.387010	0.182739	0.242373	0.466311	0.314301	0.272950	0.777193	0.216981	0.270415	0.293716	0.265493
0.607111	0.169006	0.351006	0.230031	0.277622	0.626907	0.506848	3.541120	0.324132	0.183092	1.040680	0.340132	0.630978	0.431655	0.899844	0.314908		0.768909		1.091830	0.909539	0.306334	1.605690	0.415734		0.182713	0.171733	0.313231	0.503433	0.293843	2.399440		0.337925	0.638128	0.383782	0.400605	0.827008	0.629156	0.610646	0.824526	0.211719	0.411791	0.207327	0.207280	0.277702	2.377760	0.326423	0.195896	1.483920	0.577825
0.573526	1.445090	0.293068	0.483014	0.255284	0.494459	0.582457	0.228711	0.666742	0.345412	0.252645	0.380383	0.961821	1.676610	0.674961	0.242657		0.449826		3.488390	0.731868	1.521930	1.929750	0.781405		0.306208	0.347174	0.282931	0.459788	0.414350	0.385873		0.380722	1.218530	0.373422	0.252058	0.367436	0.756657	0.593464	0.586685	0.659278	0.759056	0.496480	0.257261	0.463473	0.346404	0.355104	0.300733	0.670144	0.524241
0.604409	1.043670	1.126280	0.791625	0.221257	0.406189	0.330827	0.180022	0.255166	0.674750	0.224330	0.190265	0.726112	1.368140	0.438230	0.265755		0.177507		0.983545	0.489299	0.427113	2.185750	0.833477		0.442930	0.244662	0.174365	0.393644	0.160712	0.360393		0.172608	0.461790	0.460240	0.411967	1.139040	1.276680	0.234529	1.852730	0.373755	0.361248	0.185382	0.312712	0.330670	0.655578	0.181002	0.291643	0.398638	0.450545
0.235554	0.216887	0.332694	0.887447	0.400819	0.425691	0.256732	4.117700	0.234621	0.422785	0.448075	0.211015	0.606507	0.305959	0.471851	0.290121		0.174043		2.305460	0.812066	0.418207	0.498958	0.415142		0.299751	0.541449	0.911008	0.551463	0.337261	0.481113		0.336089	0.425323	0.600495	0.257098	0.161280	1.044550	0.204792	0.436838	0.324628	0.601145	0.390814	0.237486	0.319841	0.746208	0.422789	0.289395	0.291429	0.274357
0.221065	0.985952	0.508389	0.695670	0.260430	0.353563	0.300656	0.227961	0.193179	0.491484	0.161932	0.582702	0.539853	2.173290	0.654752	0.191533		0.178244		1.131640	0.545148	0.526248	0.628677	1.059170		0.386428	0.305451	0.190616	0.882070	0.788808	0.299837		0.323978	0.529663	0.280730	0.229622	0.235206	0.322245	0.561750	1.119500	0.467464	0.178217	0.280368	0.200003	0.295138	0.595854	0.193869	0.451298	0.370134	0.189456
1.139690	0.213121	0.559414	0.351049	0.346460	0.280463	0.320101	0.407791	0.255432	0.680333	0.248553	0.292189	0.899056	0.840047	1.049790	0.181908		0.185388		0.780746	0.649899	0.272489	2.255360	0.648376		0.389262	0.929402	0.264776	0.431655	1.320380	0.339527		0.337678	0.419801	0.184211	0.438398	0.442506	0.936676	0.855720	1.422030	0.449775	0.711485	0.479385	0.333790	0.222036	1.034060	0.376244	0.213488	0.817959	0.764952
0.556161	0.171730	0.523022	0.946710	0.305124	0.659802	0.481101	0.282727	0.396133	0.192312	0.244308	0.189756	0.479807	0.202465	0.637471	0.263331		0.857261		0.627072	0.427363	0.325328	1.186560	1.446390		0.910059	0.237089	0.175607	0.926777	0.685471	0.241646		0.405364	1.772630	0.412400	0.260473	1.119940	0.464004	0.269001	0.252263	0.267866	0.305139	0.432659	0.419126	0.284632	0.823471	0.427409	0.178386	1.174460	0.235797
0.737725	0.411958	1.096280	0.552319	0.956475	0.539066	0.460752	3.914480	0.257106	0.160764	0.862711	0.311013	0.573281	0.436645	0.557720	0.378342		0.174516		0.402941	2.159020	3.326150	1.389800	0.600386		0.186206	0.265663	0.838723	0.959485	0.731448	0.602819		0.269241	1.545170	0.387183	0.660399	0.548133	0.299560	0.571389	0.420898	0.332556	0.206413	0.345365	0.283591	0.278793	0.463883	0.165561	0.225699	0.546915	0.814937
0.443600	0.446326	0.716050	0.237112	0.630477	0.418386	0.610143	1.072230	0.518567	0.216417	0.424056	0.571813	0.682775	1.528240	0.614053	0.213748		0.170579		0.781282	1.073330	0.199174	1.256170	1.070590		0.854127	0.170550	0.230110	0.902588	0.338194	0.243422		0.167228	0.854179	0.221115	0.406019	0.243785	0.286303	1.161280	0.422925	0.224335	0.566784	0.469372	0.216236	0.296289	0.603389	0.174802	0.257373	0.520309	0.735919
0.796929	0.201740	0.487550	0.331456	0.510685	0.768398	0.345826	0.321116	0.336415	0.247117	0.205888	0.247279	0.566114	2.381920	0.445378	0.294726		0.328415		2.325390	0.832710	2.088270	1.508780	1.393730		0.371555	0.615353	0.525153	0.745380	0.314623	1.991330		0.579292	1.289450	0.186389	0.638245	0.332565	0.351125	0.290545	0.776447	0.252024	0.465480	0.707896	0.481005	0.479511	1.206930	0.293238	0.283176	0.504259	0.415579
0.475255	0.171086	0.639903	0.232921	0.514936	0.563275	0.418034	1.763690	0.286701	0.690488	0.616950	0.202151	1.289910	0.346265	1.127520	0.250004		0.412614		0.584293	0.629345	0.295062	0.186382	0.800717		0.453409	0.277149	0.183530	0.603503	1.394820	1.140780		0.689747	0.516517	0.351317	0.251170	1.009240	0.727965	0.531883	1.983050	0.615904	0.569733	0.501813	0.359928	0.310345	0.511657	0.482480	0.213773	0.196999	0.471998
0.441382	0.387172	0.433559	0.169073	0.777471	0.164038	0.163527	1.206800	0.200353	0.669125	0.288742	0.191475	1.165900	0.962193	0.213096	0.236612		0.214180		0.850674	3.730630	0.185542	1.111040	0.402748		0.752731	0.289793	0.369147	0.562850	0.368524	0.351920		0.314451	0.582039	0.468622	0.487493	0.350418	0.201334	0.217739	0.266144	0.312982	0.182031	0.273956	0.317230	0.325671	0.274767	0.413810	0.163489	0.560923	0.913406
0.503716	0.539756	0.402484	0.634985	0.594302	0.697040	0.412267	0.218835	0.321117	0.353691	1.883770	0.213589	0.796656	2.034460	0.204531	0.275626		0.179384		2.758750	0.827518	1.705070	3.252010	0.221197		0.265735	0.238819	0.382458	0.709003	0.247690	0.331524		0.348090	0.498185	0.548075	0.400653	0.841558	0.332550	0.911051	1.158600	0.487439	0.519946	0.585237	0.168591	0.231530	0.370107	0.199235	0.373057	1.314900	0.524272
0.424294	1.086110	0.325277	0.279105	0.546292	0.173431	0.189626	0.379973	0.634604	0.503092	0.184057	0.324708	0.487592	0.342046	0.507767	0.245564		0.224417		3.501820	1.166680	0.182964	1.881240	1.406010		0.586064	0.554554	0.518523	0.252895	0.920379	0.310836		0.176675	0.499769	0.670548	1.081800	1.391330	0.476372	0.758632	0.908675	0.231661	0.349554	0.283810	0.281121	0.223488	0.764325	0.387926	0.172051	0.608414	0.485435
0.518782	0.320500	0.356972	0.194966	0.549315	0.374105	0.603473	0.656064	0.289960	0.667557	0.802921	0.176996	0.741295	0.862787	0.315736	0.332331		0.212399		2.374490	0.757288	0.362167	0.958670	0.313036		0.275143	0.172155	0.172318	0.186117	0.422221	0.294732		0.184849	0.855561	0.160346	0.217063	0.626961	0.242964	0.300430	0.448939	0.586232	0.182243	0.229173	0.268882	0.245123	1.083450	0.490766	0.192460	0.818110	0.549085
0.689944	0.321624	1.023380	0.439105	0.383029	0.688565	0.263737	0.681142	0.242985	0.360315	0.546664	0.655603	0.991916	1.022280	0.511977	0.261296		0.163021		0.809923	0.564600	1.054170	2.848640	1.374810		0.288973	0.327320	0.263419	0.914264	0.198068	0.172007		0.397613	0.675653	0.300659	0.162755	0.685417	1.069440	1.348730	0.174634	0.320771	0.172131	0.570569	0.400663	0.278597	0.707881	0.160812	0.276438	0.846196	1.007600
0.610736	0.318484	0.775035	0.865214	0.268662	0.236856	0.199624	1.400520	0.357166	0.189869	0.210836	0.229101	1.869720	0.314131	0.256827	0.647268		0.369331		2.400360	1.019950	0.319685	2.484590	0.759683		0.194304	0.619060	0.204159	0.483452	0.389717	0.312637		0.344782	0.893894	0.232474	0.612597	0.942883	0.785763	0.707697	0.978107	0.453586	0.181712	0.311990	0.205615	0.357223	0.838327	0.294045	0.249664	0.499407	0.612222
0.187138	0.604799	0.327768	0.419138	0.354472	0.282233	0.253116	1.071740	0.238295	0.280406	0.194127	0.295428	0.824049	2.599630	0.322919	0.232748		0.166229		0.559389	1.213140	0.265364	0.754402	0.884604		0.919246	0.512858	0.301830	0.499436	0.541662	0.237719		0.517161	0.405878	0.311770	0.536451	0.337625	0.759480	0.874406	0.518204	0.214240	0.663257	0.498672	0.333774	0.623487	0.853121	0.508950	0.264097	1.444430	0.870811
0.782799	1.223000	0.287730	1.527400	0.575591	0.249097	0.250913	1.336410	0.716575	0.226345	0.318026	0.628404	0.617565	0.183775	0.251151	0.943724		0.240192		1.949020	0.491324	1.358460	1.426400	1.325040		0.554211	0.843300	0.221827	0.229724	1.538680	0.377316		0.176349	0.898116	0.219295	0.491279	2.149110	0.402256	0.775035	0.563230	0.161604	0.345349	0.259054	0.249722	0.263558	1.020680	0.270952	0.344219	1.014510	0.344033
0.677929	0.745918	0.174391	0.789522	0.190574	1.336700	0.429131	0.242561	0.530339	0.204453	0.306336	0.711790	0.656101	0.664178	0.615591	0.299581		0.184415		3.714090	2.438610	0.388174	1.428980	1.100600		1.402670	0.179222	0.272778	0.689903	0.204398	0.357225		0.160241	0.877782	0.419824	0.190337	0.349234	1.052400	0.941656	0.841991	0.375839	0.301922	0.306592	0.207628	0.323878	1.274210	0.205938	0.194080	1.048430	0.266407
0.374034	0.170425	1.443080	1.341680	0.542017	0.370616	0.236448	0.288585	0.648203	0.570429	0.195131	0.452519	0.506687	1.013680	0.614488	0.182219		0.195605		1.081740	1.047840	0.189521	0.279968	1.330120		0.286303	0.228969	0.520165	0.413029	0.309405	0.298755		0.702426	0.360605	0.321826	0.661575	0.542702	1.112320	0.655469	0.220190	0.596199	0.311592	0.430941	0.180733	0.315832	0.252748	0.287090	0.179076	0.988039	0.684453
0.596574	0.173707	0.463515	0.255002	0.181961	0.805517	0.572495	2.008670	0.498712	0.405941	0.183660	0.284104	0.658534	0.643757	0.990368	0.242688		0.592386		1.657280	1.065470	0.539375	1.663490	0.167088		0.169675	0.217913	0.663908	0.650870	0.621084	0.182552		0.491910	0.411147	0.343892	0.529771	0.873766	0.212682	0.876263	1.351620	0.175568	0.558233	0.463518	0.307808	0.381649	0.705342	0.216272	0.348062	0.211696	0.981672
0.400664	1.233730	0.274808	0.644075	0.217524	0.414827	0.160781	0.230615	0.380885	0.261446	1.441330	0.270789	0.373687	0.803028	0.788421	0.173681		0.263907		1.022530	0.455287	0.223291	2.539760	0.704666		1.351760	0.221306	0.162706	0.961323	0.668594	0.353178		0.370683	0.322272	0.181932	0.205252	0.405020	0.595173	0.235476	0.887057	0.222805	0.204187	0.269145	0.419880	0.465792	2.051040	0.360038	0.245140	0.723945	0.540969
0.171429	0.356218	0.263403	0.862090	0.236910	0.288338	0.333739	0.617549	0.639110	0.277798	0.688685	0.274411	1.374030	0.553877	0.336811	0.296979		0.573376		0.952475	1.155250	1.742440	1.799870	0.999024		0.671399	0.269348	0.236505	0.316794	0.160417	1.408270		0.592972	3.202270	0.165207	0.353609	0.284873	0.746037	0.630214	0.792123	0.452388	0.628051	0.250126	0.231925	0.259459	0.876810	0.325854	0.246079	0.413447	0.641172
0.278740	0.441119	0.411685	1.133140	0.270644	0.628169	0.160447	0.845054	0.661062	0.203248	0.240855	0.385792	0.658002	0.848865	0.242701	0.212223		0.208488		0.751922	1.733000	0.310598	2.539620	0.361953		0.913518	0.763446	0.258000	0.938230	0.371850	0.352931		0.459997	0.412628	0.455909	0.362072	0.359764	1.089520	0.319290	0.470924	0.518131	0.892153	0.195122	0.203653	0.183053	1.113190	0.166494	0.532310	0.632031	0.161772
0.231103	0.443439	0.687351	0.758405	0.270184	0.552552	0.491535	0.956506	0.385713	0.287329	0.256216	0.164924	0.640685	1.247060	0.280007	0.164418		0.212312		4.938800	1.157300	0.195939	0.737672	0.484057		0.337079	0.162609	0.427085	0.704931	0.294541	0.329547		0.299837	0.626383	0.267690	0.207601	0.560634	0.385227	0.731146	0.783149	0.543556	0.357880	0.685709	0.303088	0.172886	0.526802	0.404898	0.432920	0.396869	0.338909
1.187810	0.162440	0.240520	0.426605	0.241605	0.645755	0.180202	0.310817	0.502709	0.592140	0.476947	0.291152	0.722490	0.751696	0.270547	0.185913		0.194558		0.847868	1.603340	0.231336	0.919525	0.850570		0.247044	0.597758	0.657200	1.260520	0.475233	0.244872		0.307003	0.693028	0.384963	0.281152	1.188550	0.334646	0.456350	0.188762	0.206955	0.186379	0.214137	0.179194	0.300805	0.223530	0.237151	0.211652	0.692553	0.811716
0.902217	0.205930	1.235930	0.273008	0.349530	0.796112	0.328255	0.194219	0.846194	0.278395	0.354186	0.347435	1.008790	1.805300	0.612424	0.194991		0.538242		2.272520	0.804458	0.735706	0.626450	1.003130		1.428510	0.216384	0.285369	0.766140	0.671122	0.228269		1.141170	0.187028	0.218200	0.236093	0.189434	0.901830	0.404615	0.732071	0.204367	0.444476	0.387763	0.310253	0.509271	0.373881	0.239518	0.652332	0.311290	0.726542
0.570353	0.316464	0.681608	0.221889	0.377924	0.344709	0.260056	0.895337	0.790090	0.338047	1.111920	0.350396	1.056400	0.364613	0.574169	0.613953		0.369511		0.764606	2.819000	0.360540	0.748567	0.713829		0.614258	1.042660	0.277672	1.180770	0.281285	0.441089		0.471382	0.391154	0.368453	0.286588	0.616129	0.786830	0.389103	0.407273	0.505916	0.478064	0.391201	0.173952	0.473323	0.709785	0.413318	0.283092	0.422311	1.004130
0.284517	0.321721	0.787138	1.516770	0.256561	0.525710	0.184424	0.216586	1.118500	0.179438	0.180837	0.200180	1.532390	0.178291	0.522173	0.253618		0.352814		2.407900	1.177010	0.223776	1.197960	0.480088		0.757038	0.274423	1.002420	0.832104	0.574584	0.234207		0.447706	0.401966	0.441948	0.357109	0.371145	0.974789	0.762982	0.619782	0.427194	0.293992	0.293086	0.542356	0.477579	0.774774	0.186700	0.466167	0.902426	0.188702
0.336402	0.453330	0.854000	1.548880	0.610887	0.487277	0.420777	2.133410	0.224643	0.257569	2.041980	0.433775	1.023060	1.673880	0.612439	0.182239		0.222716		1.008690	1.138410	0.170052	1.434980	1.512630		0.164848	0.226019	0.266636	1.648280	0.288594	0.268505		0.210284	0.365958	0.172936	0.626572	0.550046	0.502466	1.026630	0.193268	0.278220	0.516366	0.185338	0.200666	0.466784	2.087440	0.235656	0.356923	0.888263	0.733250
0.414214	0.762843	0.175683	0.191369	0.196226	0.427230	0.166122	3.034450	0.616862	0.640796	0.173995	0.245824	0.570642	0.546070	0.463281	0.612160		0.216857		0.923496	0.476520	0.181378	0.720641	0.341328		0.190694	0.235814	0.350285	0.366329	0.762570	1.886590		0.621350	0.217551	0.216012	0.494013	1.083760	0.812447	0.816259	0.419187	0.270455	0.487203	0.682841	0.218188	0.249776	0.397181	0.181225	0.492542	0.417039	0.644607
0.333030	0.732513	0.670110	0.669284	0.211733	0.261201	0.181474	1.586410	1.251130	0.500111	0.688217	0.189867	0.604718	0.581565	0.482994	0.173018		0.216565		2.186780	0.802277	0.230520	0.770864	1.317310		0.162562	0.273657	0.396832	0.610530	0.429755	0.190424		0.221640	0.638898	0.394901	0.393875	0.804769	0.380476	0.595957	0.776200	0.252552	0.376791	0.232360	0.289129	0.302422	1.080210	0.642858	0.177967	2.477220	0.326656
0.335851	0.917401	0.194838	1.273080	0.165030	0.301201	0.380602	2.646840	0.587573	0.505736	1.150480	0.209475	0.316866	0.258672	0.624266	0.292111		0.277411		0.921823	0.552012	0.201296	1.580780	1.031750		1.065510	0.280375	0.196726	0.655063	0.274564	0.335729		0.332629	1.263290	0.341989	0.238086	0.239323	0.211099	0.319752	0.860784	0.332016	0.737554	0.172660	0.453339	0.327395	0.359400	0.378333	0.307009	0.446671	0.346269
0.231326	0.396843	0.870991	1.735320	0.209474	0.413297	0.351828	1.071930	0.426508	0.288059	0.203384	0.460426	0.803129	0.325714	0.788725	0.257041		0.185314		1.164150	1.670080	0.278688	3.173320	3.438850		0.395303	0.754184	0.302544	0.650900	0.205997	0.247011		0.431193	0.203949	0.178618	0.207848	0.964530	0.802879	1.590440	0.785058	0.502269	0.382379	0.161942	0.285437	0.336942	1.087140	0.175296	0.397695	0.937532	0.290647
0.485949	1.073970	0.197823	0.642097	0.581118	0.893279	0.818703	0.276510	0.429623	0.542207	0.785631	0.315661	0.794301	1.033390	0.806359	0.174246		0.232467		1.191770	0.914178	0.386214	0.789398	0.255962		0.738694	0.170250	0.270590	0.488903	0.336569	0.167934		0.345850	1.104110	0.327228	0.301320	0.575504	0.514881	0.634854	0.279801	0.502072	0.172259	0.370615	0.391105	0.255623	1.307200	0.278757	0.208578	0.984503	0.231002
0.196940	0.194045	0.595124	0.733368	0.194214	0.353411	0.688191	0.386472	0.253787	0.313193	0.574410	0.167208	1.123320	1.901330	0.216668	0.225929		0.171840		1.044360	0.844511	0.286902	0.759180	0.202019		0.165139	0.282760	2.081570	0.520675	0.424974	0.327402		0.271916	0.504898	0.234314	0.199863	0.894622	1.327710	0.403028	0.793327	0.461088	0.869053	0.284058	0.181903	0.180230	0.412201	0.324650	0.476638	0.698446	0.288873
0.552083	0.735654	0.595965	0.368241	1.328230	0.449042	0.201576	2.064220	0.185793	0.284263	1.238110	0.474777	0.474760	0.244522	0.836511	0.219686		0.284722		1.799300	2.246210	0.273278	1.173960	0.516550		0.258346	0.569583	0.295415	0.479963	0.193325	0.425284		0.227782	0.448798	0.393194	0.648183	0.505186	1.271100	1.782650	0.628805	0.193258	0.244964	0.381657	0.214689	0.263972	0.526615	0.176546	0.433628	1.594710	0.296734
0.659646	0.898159	0.713975	0.289130	0.236757	0.437212	0.162042	0.405702	0.509665	0.478835	0.257577	0.164769	0.545030	0.272604	0.388011	0.177299		0.196051		1.064440	0.346414	0.532013	0.635709	0.275444		0.572069	0.308650	0.232792	0.340979	0.426927	0.178566		0.275098	2.061100	0.415570	0.326049	0.918705	0.736931	0.634212	0.287078	0.390859	0.205080	0.165384	0.195350	0.417705	0.564595	0.250452	0.487844	0.425432	0.468063
0.353761	0.257251	0.991955	0.400011	0.365827	0.631254	0.464570	0.177808	0.320482	0.245653	0.411808	0.316461	1.036090	0.236254	0.218782	0.161232		0.198678		2.203470	0.793928	0.863619	0.811591	0.202076		0.560121	0.426731	0.188100	0.401381	1.138480	0.202057		0.291528	0.456542	0.262150	0.597272	0.436886	1.068970	0.632365	0.211742	0.160013	0.183174	0.444705	0.377658	0.365920	0.504101	0.180309	0.459212	1.491100	0.857740
0.475987	0.683930	0.379078	0.388538	0.366977	0.600726	0.338986	0.288498	0.171247	0.575667	0.275298	0.170352	0.839182	0.259201	1.354990	0.451120		0.404268		1.326670	1.540220	0.280115	0.251685	1.103070		0.182244	0.204777	0.451160	0.437957	0.176867	0.311790		0.287190	0.273017	0.313709	0.469078	0.441290	0.244236	0.648084	1.329610	0.234616	0.280135	0.240353	0.161137	0.430003	0.900342	0.326063	0.204498	1.112000	0.627373
0.419282	0.296097	0.712359	0.169779	0.313494	0.166542	0.387163	0.617174	0.220697	0.277385	1.390120	0.160359	0.973112	0.749421	0.481240	0.206399		0.556254		1.191220	0.729473	0.399342	0.394088	1.450320		0.484030	0.611882	0.193327	0.299148	0.336561	0.187399		0.271915	0.374549	0.232499	0.321451	0.700062	0.992384	0.675740	0.425069	0.292390	0.340523	0.380991	0.373630	0.552806	1.448410	0.191769	0.190336	0.373838	0.399334
0.174868	0.378358	0.813004	0.191559	0.297920	0.704311	0.688525	0.207508	0.704274	0.408401	0.219556	0.424676	0.984429	0.200091	0.827719	0.215382		0.176257		3.151150	1.480540	0.168328	0.987174	1.564610		0.192681	0.224357	1.004980	0.802614	0.568202	0.165122		0.269405	0.229067	0.293439	0.407527	0.236623	0.972381	1.042290	0.714721	0.294570	0.427913	0.336619	0.465744	0.334384	0.425268	0.250382	0.435326	0.344934	0.277973
0.852702	0.502869	0.341173	0.209633	0.349059	0.247364	0.204722	0.331352	0.226096	0.180108	0.219642	0.290533	0.667853	1.332250	0.640010	0.272909		0.197643		2.465960	0.643491	0.178803	0.874366	0.621924		0.664270	0.376140	1.772740	0.714233	0.326015	0.205812		0.378394	0.550090	0.551773	0.163890	0.760801	1.991980	0.451228	0.264840	0.225010	0.425068	0.289523	0.176288	0.242510	0.374783	0.274781	0.236648	0.673082	0.162365
0.277551	0.345823	0.183452	0.466998	0.353578	0.693379	0.730180	1.038740	0.652652	0.591075	1.843770	0.237695	0.672399	0.581756	0.160566	0.898978		0.181447		1.720850	1.699640	4.601440	0.681690	1.549950		0.455696	0.211867	0.259789	0.396521	0.579172	1.857290		0.311259	0.335107	0.307680	0.169852	0.660929	0.708594	0.265506	0.352453	0.310168	0.288155	0.356980	0.315227	0.295873	0.458000	0.404488	0.323866	2.786480	0.283922
0.305208	0.481633	0.588813	1.373100	0.190514	1.544120	0.223066	0.393431	0.511353	0.365611	0.300190	0.252926	0.898906	0.717878	0.470110	1.141220		0.257273		2.561970	0.900824	0.191800	1.123410	0.523799		0.570148	0.263301	0.227870	0.895916	1.269540	0.216695		0.245683	1.219980	0.163484	0.486124	0.613963	0.403057	2.333150	0.482733	0.171086	0.462671	0.479053	0.417892	0.411950	0.877754	0.315856	0.304623	0.272023	0.395840
0.587970	0.202696	0.592358	1.737750	0.370430	0.376202	0.541312	0.333251	0.654563	0.219382	0.408446	0.283442	0.823234	0.361786	0.382547	0.530957		0.594465		0.920225	0.922323	0.200012	0.825121	0.548177		1.482300	0.888988	0.976275	0.542141	0.219767	0.293662		0.210967	3.542780	0.171923	0.509197	0.179796	0.177386	0.652271	0.248256	0.268894	0.415343	0.213985	0.739561	0.668631	1.003230	0.304693	0.270707	0.584528	0.419662
1.489600	0.603372	0.797445	0.631588	0.857869	0.183318	0.603210	1.477320	0.421911	0.249206	0.201594	0.225732	1.080980	0.676516	0.582537	0.443548		0.400211		1.086990	0.519094	0.230498	0.966033	0.296111		0.285081	0.528847	1.362000	0.211241	0.209565	0.391232		0.218575	0.288185	0.297047	0.194351	0.829334	0.450501	0.419771	0.381670	0.172144	0.483870	0.276786	0.229599	0.433346	1.558790	0.424517	0.292778	1.069630	0.243610
0.211671	0.194888	0.167443	0.487605	0.364561	1.034670	0.382441	0.409783	0.504791	0.257895	0.419600	0.618671	0.753990	1.926130	0.662408	0.169985		0.203989		5.545730	1.616380	0.210452	3.534490	1.401810		0.563064	0.334803	0.182507	0.580256	0.546519	0.378948		0.499778	0.188543	0.306522	0.695529	0.533167	0.332965	0.394528	1.014330	0.271824	0.456538	0.423647	0.308744	0.266710	1.395520	0.391938	0.303402	0.766432	0.500582
0.294716	0.161190	0.620692	1.191630	0.291330	0.988690	0.277047	1.013850	0.411857	0.423172	0.217088	0.467210	0.600550	2.130230	0.264991	0.164970		0.197606		0.311948	0.866513	1.762590	1.855390	0.389320		0.411036	0.303389	0.201158	0.362294	0.497354	0.165147		0.454333	1.121720	0.254289	0.466982	0.482766	0.813776	0.983473	0.192138	0.222160	0.359827	0.252161	0.166980	0.260479	1.057000	0.191223	0.282568	0.785325	0.223255
0.304802	1.472480	0.243472	0.472014	0.250827	0.227492	0.275490	0.639674	0.416207	0.361550	0.586497	0.237265	0.811753	1.372930	0.378333	2.048970		0.317170		1.004990	0.944721	0.169756	0.958399	0.319732		1.199510	0.484517	0.257247	0.263168	0.216798	0.375413		0.380227	1.513210	0.519310	0.178028	1.057230	0.167699	1.920400	0.350499	0.476828	0.232920	0.265474	0.214381	0.292525	0.833249	0.309056	0.161769	1.001080	0.303019
0.411254	0.599915	1.423540	0.519429	0.597911	0.208593	0.400553	1.393000	0.606682	0.217460	0.984297	0.292451	1.307000	1.368410	0.374776	0.186047		0.180375		0.752298	0.744258	0.227300	0.697752	3.067100		0.259663	0.212987	0.211559	0.202019	0.298307	1.639760		0.455966	0.593990	0.215891	0.437429	0.206970	1.047770	0.660412	0.343522	0.189893	0.222227	0.249912	0.293247	0.294505	0.563968	0.188408	0.237905	0.450637	0.241262
0.277260	0.163979	0.804635	0.778096	0.245747	0.647810	0.374957	0.587325	0.315324	0.392230	0.936730	0.530901	0.732490	0.172637	0.307114	0.295377		0.350025		1.629620	1.089630	0.460925	2.087610	0.645301		0.770114	0.199957	0.198884	1.109120	0.420385	0.260441		0.229458	0.662960	0.334191	0.374327	1.668560	0.287268	0.176461	1.631650	0.530803	0.180571	0.258638	0.177855	0.284455	0.630189	0.217095	0.233447	0.303951	0.172500
0.245134	0.353634	0.497859	0.307099	0.387465	0.645802	0.210629	0.194234	0.542535	0.464279	1.204350	0.619126	0.723529	1.110170	0.200496	0.174883		0.224885		1.747250	0.511333	0.309158	0.820079	0.804321		0.211042	0.199940	0.268571	1.210110	1.449760	0.751781		0.474010	0.433760	0.429308	0.635701	0.236626	1.215400	0.391617	1.925700	0.405738	0.185324	0.293694	0.481322	0.297108	1.969880	0.256510	0.312341	1.312560	0.381609
0.324954	0.508570	0.412164	1.409110	0.391919	1.134300	0.553150	1.655090	0.397097	0.417603	0.669041	0.612485	0.644427	1.777380	0.224618	0.408789		0.178617		2.207540	1.862990	0.247335	0.830105	0.658063		0.284015	0.263880	0.174448	0.555587	0.234851	0.956858		0.636668	0.333736	0.485263	0.301237	0.163057	0.730054	0.422562	1.480140	0.578358	0.372675	0.230399	0.505231	0.483309	0.804913	0.373494	0.443428	0.422112	1.061350
0.251664	0.795974	0.456048	1.105180	0.543424	0.767067	0.301398	0.254152	0.217425	0.619395	1.160500	0.305933	1.260140	0.429566	0.240376	0.425714		0.267371		2.091180	0.524056	1.929340	1.739060	0.820333		0.539858	0.394168	0.208708	0.679770	0.161348	0.467550		0.421789	0.445786	0.710735	0.342027	0.432722	1.458930	0.573691	1.011970	0.283490	0.535735	0.404312	0.522388	0.306894	1.124320	0.242654	0.615927	0.675131	0.851588
0.162310	0.976611	1.063190	0.246209	0.401579	1.292480	0.418381	0.348656	0.378016	0.491006	0.363738	0.224841	0.664790	0.990903	0.523367	0.231565		0.325385		1.211430	1.711130	0.404983	1.525340	1.415170		0.437155	0.441433	0.280858	0.328632	1.280850	1.359700		0.352084	0.285504	0.506154	0.457292	1.274900	0.354652	1.614070	1.114760	0.419096	0.301001	0.413943	0.219872	0.287375	0.590070	0.162875	0.278993	0.781534	0.542088
0.405077	0.235495	0.644166	0.617760	0.194060	0.643479	0.184081	0.667341	0.309745	0.717552	0.203520	0.225351	1.157700	0.278140	0.734529	0.339570		0.179718		0.739310	0.795632	0.235928	1.241180	0.560583		0.629550	0.285262	0.365794	0.335286	0.903773	0.517560		0.535739	0.908544	0.310901	0.644358	0.537583	0.206810	0.238254	0.759649	0.320451	0.211570	0.383408	0.209055	0.275777	0.530833	0.191258	0.335848	0.889754	0.441305
0.416133	0.166199	0.471256	0.235568	0.294201	0.374163	0.471022	1.035750	0.496836	0.521403	0.323063	0.337289	0.784928	0.840426	0.569954	0.238036		0.254415		3.605960	0.438909	0.212742	0.566502	1.124210		0.214923	0.533117	0.465490	0.322877	1.002740	0.207462		0.267962	0.423305	0.319186	0.425204	0.597568	0.566331	1.710700	0.300210	0.420313	0.294818	0.543333	0.346758	0.489436	0.192276	0.383981	0.360920	0.900594	1.168160
0.299799	0.206938	0.175915	0.390355	0.390223	0.216540	0.343687	2.337850	0.641035	0.236957	0.518779	0.631778	0.748475	1.625370	0.242800	0.199452		0.260896		1.152550	3.548030	0.512573	1.208610	3.408970		0.487012	0.844355	0.174135	0.307379	2.036790	0.544731		0.360435	0.182155	0.437565	0.161235	0.324891	0.820423	0.918395	0.286556	0.233331	0.708018	0.585702	0.369421	0.177089	1.759180	0.189240	0.513080	1.409260	0.165426
0.602500	0.612046	0.783363	0.924526	0.398834	0.753826	0.562677	2.122060	0.770084	0.267478	0.198707	0.189286	0.650258	1.034390	0.546476	0.208891		0.309278		3.302890	1.539110	0.212442	1.610450	0.307004		0.239735	0.366167	0.238658	0.591275	0.190644	0.463076		0.324608	0.304787	0.205906	0.429082	0.453421	0.390524	0.622259	1.257790	0.383534	0.275710	0.299403	0.258593	0.649393	0.548364	0.236138	0.356649	2.176750	0.250012
0.378065	1.074360	0.526679	0.423572	0.232694	0.385552	0.595729	0.677046	0.899298	0.236505	1.386260	0.471511	0.328265	1.302940	0.203680	1.731730		0.170203		2.430530	0.791347	0.328611	1.214030	0.187067		0.816479	0.450182	0.196359	1.739130	0.427390	0.212434		0.516005	0.288214	0.475237	0.215964	0.517548	0.208335	1.780530	0.596307	0.381178	0.287205	0.368979	0.430493	0.364972	1.406420	0.224631	0.451111	0.906972	0.510234
0.204538	0.899019	0.620685	0.698340	0.456114	1.116540	0.343276	1.847200	0.413541	0.237457	0.915420	0.223813	0.660025	0.795728	0.193925	0.177329		0.724065		1.158540	0.476460	0.250385	0.529886	0.490070		0.686977	0.844336	0.673221	0.397933	0.281254	0.183008		0.256729	0.882244	0.397503	0.295973	0.522808	0.573612	0.868820	0.529065	0.274454	0.282997	0.406669	0.192744	0.247281	0.732179	0.519332	0.272510	1.377800	0.622976
0.497014	0.181611	0.946407	0.418648	0.537258	0.229252	0.196325	0.993412	0.630616	0.429501	0.168002	0.298741	0.973843	0.299983	0.296177	0.262027		0.315302		0.787398	2.044720	0.208905	1.219140	0.247615		0.197965	0.216953	0.373886	0.450034	0.370699	0.196915		0.276604	0.527947	0.440641	0.245265	1.143670	2.509110	0.203074	0.400440	0.290551	0.162742	0.329959	0.283322	0.284277	0.251281	0.182933	0.196905	0.503630	0.219206
0.267635	0.250920	1.245160	0.794832	0.238600	0.332342	0.729658	1.147870	0.188994	0.510425	1.932810	0.454940	0.765588	0.872382	0.327430	0.197695		0.205414		0.495375	0.632675	0.236643	3.094170	0.896866		0.313338	0.536519	0.838035	0.843177	0.357499	1.789140		0.405715	0.640903	0.373551	0.538978	0.242165	0.667661	0.435738	0.655447	0.176422	0.166104	0.271632	0.252689	0.314643	1.034550	0.402484	0.189389	0.205171	0.299774
0.981140	1.400240	1.343650	1.313590	0.524484	0.280145	0.183018	0.541497	0.264044	0.466818	0.717535	0.271333	0.670223	0.532495	0.285705	0.172908		0.163650		2.341250	1.496170	0.500179	1.371910	0.382088		0.343992	0.173062	0.405528	1.105120	0.231749	0.199714		0.530407	0.279188	0.304868	0.562310	0.359040	1.020670	0.471557	0.531107	0.444372	0.162818	0.212326	0.292415	0.469444	0.705669	0.378266	0.186865	0.308144	0.305041
1.342510	0.241130	0.427803	0.478717	0.627890	0.367249	0.236637	0.654517	0.441394	0.285734	0.532563	0.546519	1.217270	0.804896	0.587645	0.176119		0.180337		2.536590	1.268870	0.246418	2.498430	0.806111		0.166448	1.014770	0.237660	0.479562	1.062950	0.301377		0.452549	0.836014	0.333413	0.282371	0.239782	1.112440	0.449417	0.773433	0.221302	0.203268	0.771424	0.422992	0.381829	0.501829	0.173034	0.392328	1.728210	0.419113
0.477492	0.876578	0.499913	0.623240	0.203073	0.336242	0.323174	0.218413	0.741844	0.246451	0.664750	0.225730	0.851943	0.666274	0.407874	0.242989		0.252488		1.233440	1.943870	0.339020	0.618573	1.066020		0.956313	0.210610	0.828969	0.516141	0.178712	0.537215		0.307194	0.771474	0.247858	0.636402	0.380912	0.208496	0.719669	0.572425	0.483564	0.360253	0.309439	0.333599	0.309926	1.158170	0.248091	0.244515	0.758437	0.628210
0.642845	0.272300	1.172840	0.915571	0.389436	0.344507	0.393511	0.288071	0.215944	0.390243	1.642240	0.330244	0.568842	2.335090	0.530551	0.171709		0.190314		2.246870	1.032760	0.210612	1.404750	0.835023		0.525283	0.382048	0.734264	0.733328	0.184581	1.617800		0.704395	0.767608	0.163674	0.385959	1.128320	0.173088	0.337691	0.659100	0.236263	0.195243	0.165434	0.183746	0.167466	0.403417	0.422197	0.406442	0.341948	0.288931
0.815932	0.805377	0.334672	0.440870	0.316620	1.120040	0.573719	0.954509	0.336839	0.205839	0.505676	0.264352	0.951062	1.224690	0.398187	0.899404		0.267320		3.013220	0.881388	0.230076	1.299260	0.229722		0.737857	0.167380	0.164962	0.461521	0.452734	0.376811		0.182105	0.241178	0.319940	0.312542	1.044890	0.933325	0.750558	1.919270	0.162431	0.211992	0.364777	0.503961	0.602643	0.896444	0.231073	0.555122	1.268430	0.258542
0.634182	0.233248	0.211810	0.966675	0.350681	0.369138	0.444736	2.591900	0.300515	0.263486	0.808949	0.325114	0.533974	0.652511	0.197119	0.191546		0.346425		2.437850	0.893727	0.170762	1.717960	1.551570		0.172346	0.252918	0.247731	0.409189	0.250915	0.229441		0.166801	0.166385	0.517760	0.640813	0.198502	0.676073	0.633522	0.491691	0.239601	0.595133	0.532615	0.233488	0.478914	0.453731	0.181161	0.234411	0.477081	0.480812
0.913352	0.221309	0.482760	0.567314	0.198803	0.482962	0.598284	0.349774	0.311653	0.242432	0.835815	0.188087	0.331402	1.148630	0.458857	0.268626		0.254918		1.245250	1.399390	0.591199	2.025470	1.334930		0.246133	0.400392	0.267763	0.492203	0.347181	0.235236		0.626950	0.279326	0.228187	0.607106	0.533794	0.411786	0.312375	0.656683	0.210207	0.659588	0.383814	0.195878	0.208562	0.662443	0.374439	0.418241	0.703565	0.319825
1.251550	0.213373	0.476465	0.666826	0.266725	0.281622	0.331221	0.437504	0.364776	0.329386	0.269633	0.281938	0.424217	0.413162	0.801888	0.263830		0.255273		1.071550	0.950120	0.199070	1.130150	0.350032		0.270786	0.382181	0.679788	0.518582	0.473664	4.090080		0.174514	0.799003	0.194340	0.180034	0.646498	0.758016	0.469675	0.747166	0.284612	0.400263	0.453483	0.286191	0.432296	1.038310	0.290302	0.273945	1.522190	0.419316
0.987656	0.238469	0.948969	0.201496	0.323695	0.611331	0.522339	1.578670	0.501707	0.206838	0.276828	0.248936	0.350953	3.059920	0.548645	1.028740		0.291079		1.589150	1.074440	0.419088	0.799107	2.817740		1.044460	1.288340	2.140990	0.614881	1.043820	0.833895		0.240650	0.979348	0.574847	0.393834	0.810895	0.756914	0.743636	0.347579	0.238754	0.508184	0.296893	0.258409	0.722762	0.739546	0.241590	0.334326	0.647029	0.631749
0.202961	0.728546	1.329910	0.237013	0.452755	0.700384	0.478257	0.413039	0.197403	0.438009	0.517074	0.223025	0.766617	2.203570	0.665425	0.197168		0.279765		2.433470	0.931500	0.694899	0.681432	0.205979		0.574283	0.218913	0.729451	0.437777	0.366950	0.513712		0.333298	1.155950	0.269868	0.271636	0.163383	0.219592	0.786565	0.406739	0.533894	0.227033	0.449040	0.228732	0.436939	0.431313	0.170902	0.240851	0.419578	0.779714
0.240255	2.783390	0.458212	0.171912	0.247513	1.462520	0.218760	1.285180	0.943767	0.229486	0.389413	0.196811	0.339486	0.698573	0.284282	0.251054		0.755507		1.191260	0.412672	0.183644	2.774580	0.413346		0.198065	0.399560	0.167305	0.339642	0.994794	0.229988		0.475583	0.606441	0.368136	0.207144	0.160009	0.251347	0.311651	0.573552	0.285250	0.360791	0.197541	0.402955	0.527636	0.639695	0.221935	0.186275	0.900147	0.780919
0.499723	1.287300	0.486722	0.928297	0.416947	0.172445	0.321025	0.176911	0.537775	0.181487	0.372552	0.375209	0.539622	0.277533	0.444670	0.198854		0.172552		0.995486	0.875861	0.456867	1.604650	1.204570		1.405840	0.781918	0.495602	0.566289	0.217925	1.048720		0.162780	0.535140	0.316292	0.476926	0.209455	0.544074	0.582940	1.135090	0.275025	0.492291	0.477201	0.221160	0.174769	0.994630	0.410538	0.461379	0.883615	0.404204
1.379380	0.527689	0.254193	0.498317	0.503726	0.344119	0.576840	1.340970	0.197863	0.313709	2.166630	0.250943	0.885728	0.885012	0.185268	0.267417		0.274252		1.346870	2.407270	0.163150	1.546440	2.314980		0.629452	0.242572	0.352212	0.640307	0.225477	1.538180		0.310805	1.541050	0.540220	0.274455	0.654902	0.889277	0.471014	0.880985	0.374263	0.254705	0.198546	0.331167	0.332355	0.398084	0.225330	0.253691	0.479323	0.454732
0.282359	0.214675	0.258484	1.255730	0.191916	0.176424	0.314677	0.264147	0.358181	0.394079	0.662717	0.260198	0.711410	2.141720	0.387258	0.170752		0.191044		1.245600	1.216200	0.184092	1.261770	1.078240		0.253376	0.201773	0.460782	0.322638	0.681325	0.532068		0.299965	0.324301	0.312033	0.322807	0.903445	1.155010	0.313371	0.363587	0.183915	0.412007	0.202255	0.456001	0.301979	0.275570	0.590233	0.357779	0.303783	0.248551
0.556799	0.174225	0.641216	0.228236	0.396683	0.655132	0.578289	0.186598	0.593338	0.381543	0.528983	0.550807	0.958520	0.345733	0.304455	0.246281		0.706465		4.110020	0.761485	0.787921	1.340560	0.168669		0.302032	0.525308	0.928661	0.711670	0.510692	0.193814		0.615372	0.965265	0.212548	0.272174	0.494180	0.947864	0.476953	0.654603	0.739703	0.233751	0.216012	0.386658	0.220461	1.103430	0.213840	0.227725	1.906480	0.485119
0.294961	0.443019	0.739487	0.277714	0.354645	0.556767	0.438496	2.492720	0.484568	0.368861	0.699786	0.335346	0.567779	0.582592	0.246190	0.208381		0.346929		0.892468	0.477109	0.598847	1.543570	0.799429		0.780647	0.274528	1.325860	0.332155	0.232737	0.271479		0.201717	0.477377	0.310412	0.444545	0.524769	0.589716	0.553074	0.854379	0.344754	0.227147	0.218713	0.188647	0.184917	0.629605	0.218192	0.297727	2.552680	0.416491
0.546015	0.283679	0.322061	1.312310	0.222474	0.293479	0.388148	0.549014	0.162220	0.545839	0.909973	0.334159	0.568214	0.554535	0.688945	0.177200		1.213700		1.253730	0.971405	0.164109	1.025470	1.311780		0.391898	0.175172	0.965392	0.638176	0.375643	0.320889		0.305659	1.099620	0.309210	0.205273	0.485171	0.214652	1.393600	0.534872	0.276591	0.414229	0.274352	0.720541	0.288688	1.019220	0.279181	0.266098	0.656963	0.877131
0.224392	0.184901	0.980435	0.880072	0.214653	0.531372	0.207317	0.253522	1.024350	0.335029	0.328648	0.411651	0.952963	0.607760	0.645585	0.301336		0.203692		2.634680	0.670806	0.182193	2.901970	0.237517		0.389004	0.197881	0.169297	0.294323	0.797490	1.131050		0.278937	0.171514	0.194218	0.399150	0.357937	2.152420	0.405333	0.513536	0.627571	0.194967	0.330939	0.528385	0.645909	0.577304	0.221275	0.320940	1.048530	0.316970
0.643636	0.163150	0.347768	0.559587	0.331995	0.512218	0.231377	3.573860	0.268593	0.503360	0.887855	0.761004	0.541611	0.586156	0.243143	0.223140		0.306921		2.721510	0.770946	0.162103	0.410974	0.839770		0.669043	1.020210	0.216315	0.415299	0.228451	0.162934		0.466675	0.269384	0.257010	0.247852	1.057110	0.583479	1.128160	0.399557	0.378665	0.440514	0.520532	0.598226	0.318671	0.384943	0.324353	0.262961	1.888950	0.378377
0.962258	0.605888	0.307605	0.887413	0.344465	0.744548	0.420484	2.416050	0.212952	0.226602	0.766966	0.381801	1.035320	1.491520	0.483348	0.958500		0.298281		0.666295	1.540710	2.653380	0.781681	2.995180		0.539037	0.230525	0.208849	0.284447	0.427361	0.315653		0.336069	0.622202	0.188962	0.512979	0.163176	0.356516	0.784855	0.291755	0.250675	0.434597	0.217250	0.750802	0.353087	0.296102	0.218685	0.301675	2.049500	0.615781
0.587857	0.214846	0.819559	0.887753	0.421974	0.343150	0.341975	3.089370	0.395565	0.178588	0.213720	0.510395	0.675596	0.170281	0.504552	0.167125		0.167558		1.588970	1.016420	0.223150	0.778207	0.319947		0.805319	0.168460	0.260151	0.284378	0.333939	0.507913		0.183179	0.642235	0.348707	0.305435	0.544729	1.020760	0.634183	0.588924	0.277654	0.255515	0.226924	0.405495	0.334142	0.651643	0.216721	0.470142	0.362720	0.236532
0.225982	0.221942	0.403661	0.268727	0.203904	1.165700	0.509469	1.048710	0.775444	0.193378	0.594584	0.521062	0.855382	1.362160	0.333620	0.327055		0.747080		5.099290	0.754892	0.167872	0.586049	1.832280		0.474953	0.177925	0.467635	0.348565	1.031420	1.317540		0.209550	0.727239	0.182273	0.483421	0.687115	1.473390	0.353476	0.625004	0.636977	0.302584	0.319687	0.342038	0.490430	2.253440	0.365335	0.240014	0.661004	0.463614
0.239381	0.239159	0.314201	0.218318	0.506468	0.226668	0.215636	1.890010	0.308517	0.226674	0.726554	0.390666	1.178960	0.642443	0.642895	0.791239		0.184611		0.652562	0.863929	0.221436	0.621958	0.176845		0.162415	0.852736	0.248455	1.230230	0.456739	0.268914		0.700841	0.689182	0.364860	0.414064	0.662284	0.865620	0.507904	0.394057	0.538028	0.189994	0.487608	0.275535	0.233782	2.317770	0.365872	0.295219	0.444942	0.611675
0.327733	0.478141	0.510503	0.417609	0.318642	0.322885	0.266824	0.535725	0.436208	0.370233	0.254271	0.455166	0.578554	1.711380	0.327752	0.312661		1.828910		2.065740	1.429390	0.437201	1.891950	0.596061		0.313461	0.303022	0.516620	0.363244	0.324602	0.750039		0.170672	0.783206	0.169353	0.400904	0.855724	1.281260	1.784050	0.333606	0.287168	0.187651	0.497041	0.425059	0.166690	0.992148	0.260573	0.221991	0.442917	0.424152
1.045770	0.349691	0.396135	0.559022	0.471957	0.321339	0.532427	0.429573	0.264563	0.191497	0.275052	0.329957	1.142290	2.921100	0.768078	0.190853		0.459469		2.059950	0.521029	0.266970	0.650901	0.876428		1.494420	0.443401	0.304112	0.269591	0.631904	0.191299		0.185002	0.654689	0.337913	0.190480	0.275984	0.844252	1.587240	1.286440	0.254125	0.182996	0.270364	0.302643	0.370897	1.029810	0.277517	0.179189	1.039870	0.412245
0.182789	0.949877	0.285311	0.723933	0.446242	1.050690	0.587667	2.558160	0.179774	0.417749	0.212870	0.570413	1.321510	0.584134	0.281840	1.210630		0.191839		0.745957	0.798262	0.196349	1.084980	1.226800		0.183969	0.641842	0.922928	0.482702	0.252447	0.682719		0.188315	0.841321	0.201191	0.276859	0.203032	0.957914	1.146850	0.265348	0.225620	0.437507	0.163199	0.223714	0.173426	0.385897	0.429987	0.211737	0.749885	0.573330
0.549878	1.077380	0.831324	0.645517	0.355775	0.509854	0.327351	0.287791	0.607820	0.455042	0.191529	0.327772	0.610712	0.545868	0.235209	0.164706		0.165554		2.196970	1.157660	0.265201	1.499480	1.103590		0.640796	0.549572	1.124790	0.872227	0.498632	0.170666		0.391890	0.322526	0.310850	0.216101	0.799214	0.502859	0.525264	0.252748	0.583715	0.300897	0.386443	0.425938	0.289455	0.287666	0.320598	0.346646	0.481540	0.254616
0.323573	0.209475	0.301224	0.263638	0.329309	0.831212	0.733944	1.386450	0.190353	0.415529	0.225134	0.526529	0.724577	2.001990	0.381568	0.379974		0.173637		2.689420	1.061840	0.506229	0.667669	1.174090		0.976028	0.210556	0.260354	1.455300	0.191279	0.228449		0.236695	0.527919	0.170014	0.203116	2.640790	0.736250	0.426160	0.218307	0.210543	0.325561	0.225697	0.450638	0.325542	0.790545	0.205816	0.346384	0.338644	0.316911
0.254767	0.206338	0.897681	0.496334	0.187761	0.625389	0.714122	0.577772	0.446346	0.281894	0.491285	0.254795	0.364436	0.366185	0.961520	0.466575		1.461810		1.423670	1.128720	0.247921	2.222300	1.913730		0.525164	0.304046	0.212809	0.278392	0.315734	0.188888		0.179379	0.342205	0.263870	0.690293	0.982543	1.028180	0.799047	1.997000	0.329976	1.035250	0.346567	0.202881	0.468030	0.438023	0.388087	0.250337	0.910713	0.703960
0.543564	0.432756	0.547159	0.285679	0.659579	0.725850	0.210820	0.238990	0.495612	0.507713	0.751500	0.178413	0.720314	2.560870	0.296271	0.406446		0.163167		1.402120	1.389480	0.445433	2.109080	0.515421		0.361432	0.173075	0.365996	0.590975	0.736221	0.250002		0.291199	0.911158	0.212154	0.537015	0.984448	0.285057	0.250008	1.799920	0.432405	0.325384	0.200801	0.348400	0.244053	0.303419	0.164175	0.507286	2.694990	0.878092
0.673245	0.212797	0.187504	0.296435	0.328418	0.658124	0.301531	0.596640	0.454419	0.338186	0.519095	0.160706	0.761604	0.192617	0.661860	0.785468		0.346345		2.337180	3.604470	0.241050	0.863430	2.643720		0.490332	0.191326	0.238770	0.334536	1.212470	0.172568		0.525446	0.182913	0.236497	0.534615	0.773984	0.933461	0.828688	0.257541	0.438461	0.451005	0.269259	0.368042	0.223972	1.116140	0.179744	0.510296	1.306400	0.752550
0.235009	0.426459	1.265060	0.990533	0.492310	0.792609	0.380591	0.689355	0.380106	0.307607	0.412076	0.242150	1.163510	0.297280	0.414351	0.287760		0.280908		1.798250	0.739371	0.813950	1.200090	0.845658		0.175516	0.294017	0.200196	0.665989	0.201665	0.201432		0.471371	0.472506	0.180063	0.221557	0.588214	0.665725	0.449451	0.663506	0.266270	0.355024	0.581834	0.298881	0.206535	0.651950	0.261482	0.410836	3.484510	0.236641
0.289617	0.565437	0.781221	0.321597	0.437671	0.309182	0.815347	0.261968	0.195061	0.490921	0.196763	0.414457	0.552377	1.566810	0.313414	0.167544		0.190774		0.889138	2.305080	0.406792	0.842646	0.885946		0.337265	0.229988	0.346361	0.225895	0.295488	0.189082		0.291055	0.949775	0.406171	0.207839	0.949942	1.317700	0.339900	0.476655	0.245155	0.245775	0.304055	0.420059	0.540093	0.956217	0.337635	0.386009	1.133750	0.384485
0.516216	0.662940	0.662941	0.597340	0.379823	0.285766	0.595177	0.694817	0.196008	0.167305	0.372445	0.263084	1.301870	1.776240	0.471789	0.216307		0.239964		2.057040	0.524902	0.438442	0.258039	1.290290		1.039230	0.496502	0.160592	0.315968	0.640591	0.181965		0.285788	1.092850	0.308944	0.371038	0.529291	1.497830	0.600910	0.313395	0.577928	0.182084	0.266284	0.318757	0.287009	0.880077	0.272874	0.456865	0.897542	0.424546
0.256027	0.316558	0.292247	1.025330	0.170323	0.237611	0.675345	1.511370	0.320245	0.489153	0.969500	0.573158	0.871306	2.417160	0.218575	0.176983		0.195552		0.711077	0.555483	0.161779	1.820750	0.894993		0.321342	0.280232	0.177604	0.693537	0.336628	0.341780		0.530830	0.382609	0.452591	0.259361	0.281205	0.539413	0.781652	0.206766	0.256002	0.328611	0.244577	0.320819	0.632120	0.538212	0.195824	0.355600	0.836005	0.267908
0.161084	0.344969	0.442106	0.539028	0.221108	0.609587	0.447744	2.390760	0.210209	0.322323	0.197531	0.241729	1.065820	0.772146	0.683243	0.192299		0.834924		1.271620	0.607733	0.178091	0.776964	0.191905		0.340221	0.161835	0.344681	0.967499	0.641459	0.469734		0.204843	0.712525	0.424739	0.327611	0.650258	0.243566	0.771619	0.336743	0.440805	0.505335	0.316028	0.166795	0.334623	0.427815	0.195905	0.224689	1.001660	0.458858
0.634626	0.293760	0.497554	0.645878	0.783389	0.523767	0.205399	0.190087	0.240068	0.228853	0.771630	0.250637	0.297001	3.107780	0.409289	0.193604		0.418604		0.867594	0.687040	0.355912	1.353160	0.415001		0.186277	0.174293	1.175040	0.833077	0.214356	0.320903		0.496066	0.165572	0.208597	0.221468	0.396119	0.305477	0.340442	1.296780	0.268588	0.380989	0.221631	0.281293	0.183246	0.383022	0.194114	0.182963	0.247339	0.173006
0.170170	1.115630	0.594247	0.799026	0.396952	0.193928	0.243571	1.167740	0.449064	0.385371	0.317484	0.330310	0.549742	0.772165	0.663722	0.162950		0.587044		1.533160	0.581480	0.168824	2.503670	1.207240		0.325050	0.316384	0.392822	0.553107	0.292851	0.915422		0.195137	0.853880	0.278213	0.554645	1.054000	0.605719	0.505607	0.635580	0.304749	0.169774	0.167322	0.589564	0.203063	1.873970	0.240136	0.251643	1.823270	0.807933
0.387153	0.450286	0.547268	0.264018	0.423291	0.318226	0.283063	0.422767	0.610426	0.267798	0.208098	0.451800	0.895579	0.255749	0.310443	0.165127		0.895307		1.710900	0.889332	0.174598	0.667857	0.358312		0.328751	0.178305	0.184642	0.879320	0.974044	0.865953		0.440012	0.744211	0.312300	0.191260	0.703679	1.714040	0.200453	0.571588	0.254411	0.355553	0.389782	0.240498	0.397080	0.691018	0.354531	0.234544	0.593263	0.594215
0.195700	0.475032	0.212903	0.797134	0.371417	0.238210	0.431660	0.217817	0.201571	0.495655	1.156770	0.402449	0.473680	0.245517	0.234855	0.162421		1.714960		1.922650	1.649180	0.233537	2.156070	2.081600		0.597424	0.638976	0.364979	0.284287	0.421754	0.168667		0.173950	0.667969	0.254451	0.505861	0.427656	0.541745	0.395373	0.629063	0.229657	0.577348	0.269255	0.423647	0.220302	0.565487	0.353783	0.245006	0.678533	0.167458
0.356805	0.164664	0.275140	0.373839	0.211670	0.440313	0.526690	3.377930	0.674249	0.297247	0.229443	0.402161	0.544897	0.257411	0.370741	0.510416		0.426919		0.826601	1.160010	0.165902	0.578681	0.313411		0.355118	0.330701	1.420300	1.009150	0.258002	0.244307		0.201923	0.188539	0.428291	0.498467	0.457944	0.279418	0.752039	0.430387	0.192625	0.213229	0.394702	0.181512	0.209951	0.373342	0.310384	0.512309	0.466686	0.970003
0.597956	0.229733	0.295102	0.450383	0.766575	0.586879	0.325318	4.495330	0.189326	0.666502	0.767671	0.408745	0.379721	1.602340	0.417713	0.408271		0.204323		2.868080	0.935581	0.431115	1.242000	0.599053		0.381366	0.503919	1.427870	0.474925	0.167368	0.191054		0.358016	0.187599	0.171996	0.264969	0.432938	0.381151	0.268486	0.335023	0.211366	0.202455	0.161124	0.315162	0.417292	0.512440	0.277439	0.215440	2.476200	0.758972
1.006950	1.194180	0.276966	1.482850	0.258816	0.843267	0.445449	0.200227	0.690403	0.192400	1.649810	0.319325	0.588110	1.415140	0.344323	0.201209		0.169619		0.879795	0.830212	0.307787	0.382043	0.858083		0.672036	0.184855	0.375009	0.908634	0.458302	0.303092		0.215663	1.517160	0.478617	0.217048	0.762317	0.213005	0.563759	0.941287	0.183758	0.173165	0.199273	0.282101	0.290553	1.058840	0.231710	0.356563	0.662960	0.287685
0.416520	0.637895	0.215365	0.808325	0.173477	0.304969	0.709628	0.495181	0.257600	0.335317	0.163362	0.330256	0.584033	1.707280	0.504880	0.191515		0.262901		0.454879	3.623430	0.561222	3.877850	0.319751		0.960177	0.176641	0.444281	0.828438	0.182585	0.199815		0.480857	0.760822	0.248078	0.169353	0.248645	0.305437	0.705663	0.503779	0.472374	0.259722	0.549351	0.241431	0.601636	0.448835	0.488174	0.176552	0.483434	0.399661
0.917445	0.605828	0.270815	0.199020	0.404043	0.332043	0.538275	1.950370	0.300666	0.294196	0.526808	0.496678	0.727950	1.198540	0.734283	0.166038		0.672944		2.391390	0.448625	0.363974	0.319617	0.389456		0.803828	0.242689	0.713617	1.018510	0.228667	3.052610		0.333923	0.444404	0.577155	0.485135	0.520521	0.571550	1.005970	0.668960	0.411682	0.199925	0.168005	0.391430	0.421371	0.780871	0.357107	0.461228	1.353620	0.322844
0.175100	0.500053	0.166065	0.974488	0.592835	0.273475	0.373687	0.764733	0.366491	0.323949	0.333526	0.519901	0.654602	0.616464	0.655469	0.597642		0.212229		1.276640	1.710230	0.510579	2.404080	0.176132		0.828071	0.286666	0.346245	0.548463	0.299151	0.163350		0.804612	0.210105	0.298753	0.337295	1.122070	2.005510	1.051630	1.269930	0.237147	0.344052	0.213435	0.417105	0.537671	0.781156	0.396733	0.228350	0.332612	0.244173
0.165443	0.320811	0.289472	0.449476	0.297089	0.959535	0.188641	0.634365	0.350981	0.401937	0.177726	0.445728	1.323670	0.170823	0.626261	0.209174		0.184203		2.297140	0.752413	0.207156	0.653005	0.338670		0.839462	0.222759	0.269166	0.489834	0.690847	0.214473		0.487657	0.966500	0.181134	0.210521	0.598641	0.264793	0.932099	0.169883	0.366322	0.344598	0.376372	0.227644	0.236249	0.803042	0.242621	0.295797	0.360107	0.573745
0.315469	0.177909	0.820820	0.654790	0.162356	0.762542	0.396132	0.652017	0.860293	0.200356	0.338096	0.366737	0.493603	1.333870	0.259985	0.192430		0.439209		0.601528	1.307560	0.217986	0.715694	1.755780		0.492033	1.159370	0.236600	0.270208	1.943450	0.780884		0.485826	0.241081	0.279681	0.463148	0.543170	0.499868	0.959522	0.726698	0.420795	0.513404	0.318719	0.218529	0.259017	0.956888	0.280336	0.192576	1.749890	0.529172
0.836059	0.319080	1.334320	0.733411	0.348845	0.359827	0.582409	0.645340	0.592014	0.414467	1.923530	0.280920	0.474370	0.345343	0.357582	0.256616		0.197772		4.230360	1.161850	0.374873	0.599862	2.773330		0.232200	0.948241	0.402898	0.322103	0.830464	0.245389		0.317466	0.287939	0.278135	0.527028	0.930847	0.321146	0.606330	0.352011	0.284068	0.258172	0.498957	0.381793	0.290930	0.821584	0.523883	0.334236	0.623281	0.408632
0.237820	0.410726	0.422844	0.267632	0.240586	0.607747	0.281824	2.411490	0.445550	0.563266	0.804005	0.573003	0.581641	2.059870	0.368373	0.312468		0.871451		1.274890	0.538574	0.283019	1.410510	0.178297		1.299460	0.360780	0.183157	0.363361	0.379493	0.180271		0.253713	0.927825	0.229764	0.401182	1.153430	0.587807	0.258810	0.489640	0.274614	0.286348	0.304856	0.241438	0.196735	0.435492	0.225517	0.466061	1.179600	0.816484
0.263330	0.381425	0.496035	0.193659	0.182506	0.397294	0.654498	0.212913	0.330871	0.434747	1.481710	0.637844	0.685101	0.271900	0.295597	0.307395		0.181196		2.999140	1.782430	0.366822	1.647240	0.444402		0.281490	0.639717	0.311942	0.251956	0.769168	0.505715		0.276911	0.181047	0.644857	0.219315	1.233790	0.386456	0.328885	0.937467	0.598522	0.167712	0.404844	0.223424	0.197093	0.989614	0.163632	0.236670	1.355370	0.166674
0.376200	1.385980	0.625058	0.805227	0.670305	0.255108	0.742012	1.409670	0.958423	0.177902	0.172969	0.369915	0.847198	0.653372	0.352276	0.168004		0.328996		1.264850	1.470520	0.364020	2.030420	0.837104		0.960839	0.185334	0.266902	0.403056	0.262867	0.551656		0.177727	1.189370	0.388491	0.188658	0.396161	0.416194	0.500026	0.489829	0.415189	0.463986	0.558091	0.262990	0.721904	0.862080	0.195793	0.287599	1.174840	0.182303
0.998887	0.456708	0.819397	0.936646	0.271123	0.516146	0.500565	1.534560	0.327729	0.239720	0.294276	0.246594	0.503203	1.659350	0.445008	1.378240		0.219369		0.553885	1.594230	0.185430	0.833942	1.976130		1.302930	0.246354	0.233919	0.719460	0.367109	0.432763		0.310753	0.972306	0.410301	0.483605	0.242287	0.257361	0.470890	0.681863	0.310569	0.364709	0.443951	0.179695	0.259848	1.131910	0.320660	0.166132	0.782845	0.382249
0.275850	1.320660	0.834875	0.884534	0.390687	0.499772	0.542265	0.577900	0.353423	0.307351	0.682471	0.192216	0.606342	2.375370	0.460159	0.177389		0.206597		1.477440	1.909030	0.182007	1.332140	0.257996		1.078420	0.170280	0.232329	1.657480	0.178852	0.360955		0.488808	1.299250	0.357472	0.434084	0.527426	0.776709	1.194590	0.264076	0.461579	0.601385	0.356677	0.254369	0.326881	0.274882	0.193436	0.536319	2.058740	0.282477
0.466170	1.251040	0.186492	0.693492	0.292162	0.426644	0.255248	0.432035	0.227319	0.217154	0.416033	0.616315	1.113730	0.289836	0.339660	0.163765		0.163849		0.727285	1.006810	0.240644	2.086260	1.050120		0.269007	0.514041	0.277002	0.354629	0.663701	0.379032		0.300319	0.504714	0.386551	0.254094	1.199910	2.035420	0.387954	0.221041	0.174786	0.224273	0.226086	0.187450	0.174847	1.339980	0.314047	0.310986	0.278412	0.658170
0.569461	0.337892	0.404072	1.401980	0.409773	0.304141	0.671105	0.198458	0.548613	0.816951	0.600436	0.443793	0.505888	1.590410	0.768092	0.276365		0.423594		0.834253	1.444140	0.259030	3.295890	1.462980		0.414833	0.687151	0.427727	0.507622	0.345232	0.246402		0.327641	0.186323	0.394207	0.388816	0.288753	1.279680	0.517380	0.185427	0.697882	0.176983	0.551744	0.505090	0.231863	0.456126	0.177648	0.241275	0.549113	0.823703
0.240021	0.836596	1.072670	1.099990	0.213148	0.524503	0.305707	0.167112	0.751945	0.510378	0.890050	0.174765	0.535158	1.213390	0.592949	0.211878		0.321275		3.127270	1.647290	0.194159	2.468520	0.628209		0.462083	0.823026	0.625640	0.417227	0.607737	0.165327		0.512465	0.456051	0.201678	0.597650	0.618218	0.426749	0.363615	0.419665	0.714803	0.245404	0.222538	0.226843	0.166078	0.986394	0.229735	0.183636	2.174160	0.481547
0.373243	0.203585	0.273564	0.599554	0.202360	0.754884	0.664232	0.454061	0.439168	0.306558	0.197828	0.232004	0.848189	2.286040	0.192164	0.263307		0.926286		2.274070	1.804340	0.599304	1.080130	1.097270		0.843652	0.208853	0.207270	0.956387	0.445816	0.752594		0.211498	0.430436	0.259083	0.245511	1.245030	1.001970	0.794055	1.834930	0.312842	0.322097	0.325882	0.444302	0.388807	1.245830	0.518313	0.171528	0.401687	0.642273
0.162875	0.677722	0.438125	0.251536	0.599086	0.246662	0.376935	1.527090	0.393084	0.389409	0.417854	0.430572	0.541530	0.688515	0.699240	0.181966		0.599675		2.734640	1.765320	0.279064	2.170630	0.546681		0.282247	0.849128	0.163227	0.451532	0.789558	0.897045		0.263460	0.432962	0.360292	0.493824	1.132310	1.078800	0.637172	0.623808	0.335212	0.500361	0.249569	0.243481	0.203607	0.421569	0.331452	0.295399	0.561525	0.467371
0.604698	0.271719	0.500893	0.618441	0.238095	0.461886	0.320436	0.524790	0.701592	0.363253	0.247759	0.493681	0.840077	0.432833	0.421622	0.295335		0.172303		0.897597	0.664440	0.454027	2.876760	0.222808		1.354990	0.355877	0.332969	0.468603	0.270639	0.209065		0.338286	0.349966	0.594592	0.591911	0.230719	0.333716	0.991492	1.469740	0.214535	0.697942	0.253750	0.312114	0.561511	0.833699	0.315209	0.161021	0.321791	0.349876
0.266519	0.199114	0.364652	0.489276	0.463557	0.886301	0.616216	2.005980	0.639918	0.336447	0.212742	0.416323	0.596884	0.441890	0.525397	0.185346		0.230281		2.621530	1.614440	0.614739	2.748380	0.809558		0.327625	0.165614	0.194654	0.413416	0.263725	0.196891		0.254925	0.458756	0.204288	0.297792	1.059330	1.319750	0.743724	0.644862	0.184412	0.192022	0.322967	0.295092	0.206447	0.397037	0.208250	0.344645	1.001860	0.310265
0.340129	0.996701	0.291752	0.657374	0.489845	0.890941	0.580205	0.730781	0.218620	0.311706	0.543528	0.310634	0.622891	0.489967	0.316236	0.409081		0.252057		0.969994	1.415010	0.214736	2.249690	1.498290		1.092100	0.870071	0.258124	0.314369	0.248026	0.181272		0.694004	0.485447	0.274974	0.183719	0.414253	1.286550	0.686787	0.384664	0.397432	0.180605	0.348819	0.629304	0.346591	0.856719	0.488724	0.287230	1.024860	0.768758
1.454040	0.461037	0.743452	0.263834	0.639176	0.295504	0.440788	2.040970	0.366371	0.347186	0.300576	0.289378	0.852677	2.244590	0.329067	0.162587		0.166196		0.895522	1.243920	0.264684	0.954656	1.648780		0.573232	0.685760	0.296751	0.432619	0.172186	0.162139		0.397406	0.402999	0.163454	0.653308	0.686384	0.455612	0.673010	2.620200	0.484347	0.509832	0.238693	0.208831	0.220072	0.362097	0.272206	0.310471	0.344781	0.456316
0.391799	0.501394	0.347966	0.373742	0.327017	1.353670	0.223283	5.549930	0.195631	0.750891	0.432309	0.540977	0.891857	0.361871	0.308041	0.181009		0.202975		0.789892	1.235060	0.374568	1.608210	0.220088		0.640198	0.413981	0.385835	1.093750	0.784903	0.745538		0.831610	0.462815	0.311430	0.518836	0.722729	0.625409	0.479579	0.610223	0.353780	0.183962	0.475572	0.181117	0.194237	1.814030	0.435449	0.186335	2.994740	0.710630
0.175900	1.828410	0.395104	0.832172	0.497207	0.267234	0.605667	2.045870	0.425057	0.295612	0.329693	0.606663	0.705326	0.328983	0.642399	0.207965		0.318707		1.990380	2.652670	0.247235	1.792240	4.474440		0.753646	0.352229	0.193189	0.632400	0.324374	0.421420		0.397786	0.185393	0.300217	0.164638	0.420039	0.358164	0.566670	0.803533	0.204596	0.373681	0.350040	0.188785	0.222544	0.943120	0.426678	0.345171	0.397711	0.404960
0.229227	0.192609	0.354238	0.692118	0.255542	0.892229	0.181786	0.777865	0.480550	0.596561	2.155070	0.250671	0.749527	1.306850	0.301200	0.262780		0.261433		1.874120	1.864320	0.183647	1.643120	0.646141		0.351504	0.254255	0.164930	0.524617	1.227760	0.164916		0.202198	0.911367	0.318758	0.227372	0.180749	1.405580	1.375560	0.965098	0.679849	0.218484	0.383092	0.230829	0.190423	0.947344	0.339000	0.427766	1.184840	0.422149
1.177450	0.664131	0.326545	0.257829	0.272380	0.693882	0.198391	2.337030	0.260683	0.456858	0.495954	0.188450	1.238400	0.223532	0.333559	0.185479		0.293253		2.500050	1.398020	0.415845	1.233380	1.401070		0.351674	0.668874	0.693450	0.338477	0.492087	0.195221		0.330149	0.538403	0.305182	0.687145	1.050530	0.514895	0.400567	0.289494	0.232914	0.462719	0.420117	0.474133	0.267758	1.425940	0.243126	0.396950	0.916155	0.287242
0.177828	0.243680	0.353803	1.110020	0.179631	0.224362	0.397735	2.847010	0.553964	0.301139	0.372475	0.181149	0.889237	0.404339	0.190533	0.219003		0.183407		0.868389	2.394420	0.165414	1.015220	0.231738		1.291110	0.181693	0.234749	0.957947	0.538856	0.404195		0.194862	0.358896	0.355774	0.291289	0.168544	0.607394	0.498183	0.757729	0.199678	0.218152	0.412011	0.177811	0.317156	0.501700	0.508143	0.450651	0.678262	0.403231
0.404774	0.545173	0.400015	0.637699	0.694147	1.004960	0.395428	1.264840	0.257262	0.725510	0.741130	0.359529	0.817660	2.746010	0.517951	0.241480		1.201170		4.631900	0.738435	0.160662	1.486080	0.167120		0.356523	0.165237	0.295021	0.922724	0.452929	0.204463		0.308768	0.182694	0.258860	0.355235	0.519281	0.365585	1.552980	0.186655	0.166430	0.379064	0.375964	0.322526	0.311637	1.588680	0.283594	0.165903	0.726973	0.269686
0.430895	0.634918	1.158370	0.603152	0.384959	0.654644	0.504490	0.579056	0.319768	0.298807	1.425670	0.670345	0.750192	0.334513	0.450038	0.169137		0.171003		1.025470	0.729658	0.161776	0.922897	0.196361		0.377864	0.257107	0.226234	1.546110	1.592340	0.748066		0.249401	0.720986	0.327617	0.537515	0.771656	1.448130	0.320004	0.177991	0.331125	0.847719	0.401411	0.183083	0.295918	0.846679	0.171716	0.253997	0.678056	0.215669
0.671937	0.817285	0.368126	0.460792	0.391836	0.530483	0.182064	0.206744	0.260661	0.372589	0.162100	0.185459	1.112900	0.496780	0.301049	0.193178		1.191780		3.998700	0.483442	0.225606	1.255940	1.256410		0.781137	0.190983	0.188864	1.166300	0.395074	0.222624		0.193926	0.314045	0.259727	0.335261	1.531020	0.234363	0.816543	3.067300	0.631704	0.160967	0.526435	0.334844	0.271102	0.353544	0.456403	0.318580	0.999269	0.186804
0.403939	0.853510	0.789692	1.618070	0.248232	0.346136	0.194932	0.175444	0.417416	0.426568	1.154530	0.463973	1.321670	1.219570	0.286459	0.209833		0.203909		1.743600	0.508693	0.168970	2.112460	0.497807		0.333768	0.231472	0.163866	0.800975	0.286452	0.486934		0.663079	2.074370	0.762845	0.293525	0.527361	0.539572	0.910463	1.058860	0.482179	0.271212	0.517394	0.246222	0.235934	0.834669	0.383858	0.417487	0.830541	0.539377
0.658742	0.275000	0.934196	0.340885	0.350472	0.244071	0.178156	0.360035	0.275905	0.188679	1.628340	0.297515	1.162960	0.275937	0.833129	0.692926		0.163588		2.983430	1.409060	0.306004	2.701970	1.122040		0.232414	0.566911	1.090150	1.505230	0.549318	0.203777		0.411406	0.367822	0.182004	0.526201	0.334917	0.507063	0.332767	1.272820	0.264843	0.164515	0.342825	0.557970	0.279817	0.404476	0.215600	0.534557	0.771758	0.333276
0.552921	0.173912	0.818450	0.573893	0.400598	0.829485	0.479517	0.271552	0.278859	0.338547	0.168460	0.570161	1.309000	1.978080	0.429297	0.173321		0.346092		2.275260	0.669928	0.256320	3.240690	1.040180		0.201975	1.147840	0.795326	1.105850	0.510260	0.180724		0.294225	0.316524	0.530424	0.373481	0.651862	0.604710	0.846573	1.861590	0.324964	0.227444	0.162827	0.269483	0.337225	1.001430	0.335795	0.222277	1.769030	0.801240
0.389999	0.393667	0.264569	0.480903	0.321133	0.188689	0.632462	0.270823	0.215349	0.604169	0.255627	0.499027	0.408827	0.219650	0.552283	0.208283		0.236802		1.337700	0.764418	0.359703	0.759255	0.493961		0.612656	0.171732	0.645690	1.212490	1.092220	0.801066		0.203614	0.326244	0.250437	0.330082	0.209671	0.348475	0.519219	0.165264	0.567366	0.260161	0.489765	0.368400	0.346409	1.200000	0.423367	0.219361	0.927369	0.196036
1.468310	1.343960	1.305400	1.601580	0.498743	0.272712	0.173586	1.884980	0.369572	0.417256	1.171310	0.415273	1.282070	0.759950	0.324651	0.266166		0.180929		2.894330	1.380640	0.213149	1.772350	0.160260		0.310907	0.248309	0.199950	0.455099	0.428670	1.705630		0.622548	0.347510	0.160620	0.188740	1.257970	0.210850	1.806510	0.272041	0.593285	0.448464	0.387584	0.165215	0.348234	0.341124	0.365749	0.206225	0.231169	0.407733
0.721802	0.284994	0.973621	0.180526	0.181179	0.249917	0.206094	0.581098	0.582776	0.281398	0.403324	0.413444	0.652668	0.285321	0.322796	0.181781		0.376692		1.412560	0.648628	0.211224	0.644496	1.375020		0.224238	0.260860	0.162140	0.587775	0.414094	0.224637		0.233051	0.349238	0.201254	0.321836	0.648882	0.927801	0.281065	0.403016	0.398004	0.620255	0.385991	0.347501	0.184087	0.841405	0.288638	0.174042	1.970590	0.875224
0.781896	0.162591	0.931696	0.193217	0.570532	0.411714	0.359172	3.805020	0.622309	0.237484	1.094020	0.371341	0.463398	0.819383	0.200160	0.231401		0.276600		0.953031	0.617541	0.191172	1.197690	0.840468		0.573611	0.182088	1.130910	0.538483	0.863475	0.329215		0.437139	0.337660	0.215001	0.289189	0.428516	0.209658	0.771404	0.370768	0.258604	0.248058	0.490623	0.263758	0.286710	0.662017	0.512489	0.322885	1.213050	0.424039
0.254902	0.503135	0.359992	0.200474	0.308002	1.079610	0.472040	0.371760	0.581704	0.252192	0.624533	0.655155	0.268592	0.812818	0.189201	0.242827		0.260479		1.295980	1.840280	0.819584	0.977289	1.150170		0.610029	0.172625	0.177460	0.999356	0.314581	0.541110		0.480681	0.261511	0.430741	0.558479	1.224500	0.397804	1.391270	0.584838	0.308105	0.556297	0.250285	0.181343	0.249127	0.391463	0.176435	0.173132	0.760881	0.188235
0.189378	0.719927	1.131320	0.170047	0.222481	0.599550	0.284508	0.469558	0.554084	0.228141	0.820230	0.499803	1.125440	1.237260	0.288668	0.174498		0.180137		0.918279	0.568980	0.408784	0.741088	3.943260		0.833446	0.208528	0.179388	1.691350	0.984305	0.409370		0.280133	0.173536	0.457880	0.324404	0.183448	0.737802	0.864693	0.833553	0.311533	0.202958	0.224877	0.179974	0.326625	0.531685	0.210888	0.302757	1.718350	0.319334
0.722600	0.162796	1.373560	1.704520	0.558164	0.503582	0.295537	0.287716	0.183966	0.269973	0.255142	0.329730	0.445834	0.758596	0.418600	1.338190		0.181541		2.545260	1.598580	0.457870	0.650494	0.769442		0.203352	0.360834	1.575860	1.091150	1.125240	0.189793		0.300121	0.327845	0.201366	0.491004	0.623999	0.528300	1.203950	0.447575	0.319702	0.212435	0.261453	0.404541	0.319928	0.499593	0.237294	0.348870	1.130480	0.466363
0.174498	0.989723	0.239152	0.292051	0.195939	0.365648	0.629447	0.689553	0.553479	0.211744	0.243320	0.350964	0.900288	1.017130	0.229178	1.329430		0.249663		1.486270	0.545717	0.402799	1.616350	0.809053		0.240562	0.244538	0.326377	0.547861	0.163984	0.281671		0.165347	0.174203	0.464560	0.255300	0.640264	0.222398	0.472595	0.952224	0.161572	0.215836	0.401050	0.178797	0.328892	1.313400	0.348279	0.331569	1.642670	0.488600
0.379812	0.524324	0.381347	0.333903	0.550193	0.610430	0.239691	3.785960	0.637221	0.483447	0.715253	0.303268	0.501959	1.319850	0.185668	0.317275		0.306588		3.624470	1.626590	0.266636	1.246470	0.248450		0.336039	0.248782	0.230235	1.211730	0.233424	0.782254		0.198817	1.903080	0.439691	0.457445	1.079710	0.629718	1.783790	0.402789	0.558777	0.273433	0.389580	0.424280	0.352645	0.670948	0.380455	0.548076	2.210690	0.499579
0.372442	0.174697	0.446556	0.294547	0.400850	0.239119	0.164569	0.176357	0.658860	0.162225	0.232676	0.456501	0.741452	1.768900	0.806394	0.180510		0.437127		0.804385	1.491550	0.265299	1.484330	1.837040		0.416892	0.207939	0.202097	1.285540	0.225087	0.282840		0.461358	0.756541	0.239000	0.186146	0.212145	1.014900	0.562536	0.457257	0.186553	0.342264	0.225072	0.328289	0.543957	1.056280	0.255427	0.326692	0.934774	0.160205
0.464900	1.112590	0.406626	0.582059	0.262181	0.196426	0.384332	0.182770	0.474579	0.343840	0.289940	0.638828	0.827666	2.024190	0.163560	0.261409		0.327896		1.668210	1.389550	0.240345	0.722519	0.520949		0.210317	0.215163	0.296441	0.505566	0.298293	0.281845		0.347931	0.411645	0.215869	0.294450	0.456681	1.251950	0.497392	1.847490	0.214828	0.522468	0.457032	0.314536	0.207350	0.244152	0.421014	0.389902	0.665970	0.325051
0.586685	0.944529	0.662662	0.781289	0.223741	0.356847	0.160287	0.845775	0.209460	0.355294	1.530850	0.271219	0.686671	1.170880	0.339802	2.457920		0.289908		2.051230	0.775455	0.229606	0.525882	0.173682		0.197369	0.231768	0.223486	0.464154	0.248019	1.061530		0.461166	0.682952	0.194609	0.324304	0.865636	0.416730	0.523165	0.574472	0.182655	0.473442	0.252671	0.202873	0.301024	0.813019	0.215259	0.251447	0.868993	0.304137
0.352256	0.658199	0.351776	0.516434	0.201341	0.445416	0.168364	3.003570	0.182643	0.577780	0.643997	0.300714	0.600933	2.231100	0.315275	0.516330		0.373664		1.027590	0.730285	0.195489	0.571838	0.284083		0.787967	0.545016	0.162439	1.217910	0.678131	0.269950		0.517801	0.383570	0.392016	0.505364	0.794257	0.215639	0.364679	0.190138	0.208949	0.239658	0.299365	0.308288	0.184497	1.089080	0.387421	0.486742	0.459745	0.316726
0.297789	0.164472	0.404352	0.248200	0.395459	0.850212	0.686989	0.729070	0.191780	0.184444	0.640836	0.506600	0.649530	0.488759	0.688030	0.437605		0.230774		4.200100	2.341760	0.164723	2.027570	1.486330		1.329840	0.177211	0.440748	0.185015	0.584976	0.250063		0.241374	0.268948	0.384393	0.333318	0.235844	0.333304	0.390296	0.695832	0.389101	0.303238	0.186430	0.462987	0.314938	0.349127	0.444918	0.173892	0.382943	0.439842
1.271650	0.181646	0.813754	0.527825	0.539197	0.280598	0.174106	1.519910	0.281113	0.305158	0.785273	0.424282	0.486493	0.626205	0.825046	0.210877		0.170417		3.554530	0.961833	0.767629	1.907600	0.372742		0.189191	0.496699	0.213072	0.852956	0.345052	0.218352		0.238439	0.635319	0.324176	0.554467	0.719490	1.897650	0.330937	1.015090	0.365701	0.835310	0.326742	0.319816	0.198551	0.283984	0.232224	0.406981	1.895550	0.903636
1.172680	0.261525	0.213621	0.217702	0.273457	0.763544	0.485560	0.246902	0.440333	0.317023	0.503645	0.228264	0.906004	0.603934	0.440729	0.355910		0.224156		5.191420	0.533434	0.209883	1.202740	2.799330		0.530411	0.386362	0.359621	1.097420	1.242180	0.826124		0.227829	0.257131	0.255599	0.213511	0.749917	0.785054	0.560248	1.405150	0.252115	0.176591	0.177226	0.184697	0.401662	0.861935	0.429766	0.365705	0.474075	0.236368
0.206292	0.844441	0.248646	1.297430	0.521580	0.470124	0.405533	1.342620	0.494098	0.605897	0.300353	0.410570	0.717143	0.480759	0.206656	0.299813		0.781559		1.955130	2.052550	0.198862	0.889750	0.191066		0.839388	0.210287	0.177060	0.562970	0.258536	0.169189		0.386416	1.038180	0.574159	0.405500	0.963368	0.365473	0.389193	0.224773	0.291731	0.334281	0.500987	0.231112	0.569416	0.809560	0.239453	0.355221	0.612053	0.232921
0.419714	0.383534	0.237649	0.589648	0.238603	0.382487	0.299183	2.724140	0.936221	0.433949	0.209892	0.821437	1.381600	0.908382	0.432573	0.187326		0.162316		1.183180	0.457600	0.256671	1.342340	0.215504		0.382431	0.191671	0.229046	1.032390	0.598273	0.314593		0.237628	1.124100	0.211501	0.512526	0.518527	0.547499	1.040670	0.409139	0.197245	0.959170	0.232946	0.195294	0.211381	0.813140	0.356915	0.343594	1.109930	0.236628
0.590854	0.219722	1.017170	1.137100	0.181928	0.366492	0.425323	0.207776	0.210677	0.303288	0.173388	0.909420	1.357080	0.394056	0.208644	0.309826		1.095560		1.094940	0.921918	0.395466	2.246390	0.982433		0.364580	0.249302	0.520041	0.322716	0.830970	0.358369		0.447301	0.438193	0.213691	0.428337	1.149010	0.161296	0.343621	0.611605	0.458277	0.359483	0.311007	0.253315	0.388685	0.594728	0.282861	0.280773	0.204057	0.287396
0.350807	0.926096	0.766458	0.579853	0.639619	0.748499	0.166337	1.481600	0.521662	0.453483	0.840621	0.751818	0.931231	0.357057	0.330743	0.240130		0.269667		2.558230	0.408834	0.167970	2.151530	0.293179		1.028020	0.172510	1.550330	0.200592	0.185851	0.344482		0.402664	1.087340	0.201648	0.363600	0.205280	0.736499	0.438517	1.564510	0.176095	0.265251	0.171695	0.176148	0.417806	0.620787	0.458689	0.493688	0.997829	0.214235
0.523612	0.163540	1.088440	0.367409	0.372191	0.639555	0.259531	1.535420	0.589980	0.356965	0.491778	0.314903	1.183540	0.947610	0.376609	0.176832		0.254174		3.450700	2.268290	0.257324	0.939437	0.566803		0.351667	0.677877	0.184577	0.401678	0.495504	1.638160		0.203107	0.565651	0.647899	0.236896	0.519766	0.237662	0.747805	0.496034	0.162065	0.315333	0.557202	0.704118	0.625751	0.213979	0.456842	0.404742	1.013750	0.263577
0.547651	0.218361	0.814793	0.440707	0.443481	0.451930	0.811714	0.837549	0.198732	0.263602	0.211143	0.212706	1.254410	0.292529	0.565798	0.164987		0.165413		1.005050	1.053550	0.166497	2.400890	1.338270		0.631301	0.170414	0.522074	0.658331	0.633631	0.236430		0.569441	1.316320	0.277103	0.185439	0.265798	0.857251	0.691597	0.492390	0.183752	0.253634	0.209528	0.276638	0.357071	1.137430	0.218059	0.421969	0.470409	0.646584
0.316813	0.358718	0.680148	0.365890	0.622314	0.231470	0.165141	0.214965	0.181480	0.527581	0.267968	0.183577	0.967948	0.620734	0.506947	0.551206		0.470127		0.803157	0.860573	0.332050	2.091590	1.207000		0.533968	0.275263	0.204689	0.322213	0.402191	0.238167		0.669440	0.216945	0.313747	0.195283	1.075790	0.536127	1.077250	0.615927	0.310608	0.824376	0.404469	0.321223	0.463988	0.298296	0.413829	0.251629	0.213490	0.263187
0.519932	0.220731	0.846118	0.230353	0.244515	0.809144	0.279548	1.119250	0.178707	0.256535	0.223762	0.464863	0.476179	0.618284	0.169880	0.208097		0.375205		4.162080	3.172790	0.197171	3.647260	0.908352		0.544294	0.252685	0.183185	0.358030	0.839129	0.295618		0.591913	0.291333	0.317616	0.319582	1.445360	0.185731	0.437520	1.517900	0.843332	0.306925	0.239455	0.463314	0.477613	1.331230	0.270686	0.260339	0.843611	0.238411
0.995841	0.613404	0.553429	1.146600	0.478914	0.238825	0.335620	0.208766	0.188125	0.190817	0.396912	0.177186	0.605342	0.831361	0.279275	0.398609		0.200092		1.974400	0.627908	0.166857	2.741200	1.271270		0.369684	0.780397	0.343884	0.951421	0.416588	0.321669		0.299653	0.498607	0.724278	0.591678	0.726258	0.902104	0.174599	0.178730	0.288544	0.534326	0.173221	0.306908	0.262973	0.380606	0.272424	0.401410	0.449602	0.235711
0.344886	0.979305	0.320129	0.415447	0.247796	0.365382	0.274055	1.127470	0.362485	0.208808	0.593661	0.768716	1.002790	0.997459	0.393397	0.507437		0.176949		1.176210	1.829670	0.171313	3.399300	0.600619		0.207766	0.174087	0.513151	0.588230	0.276010	0.316868		0.556980	0.723350	0.208784	0.458028	0.698961	1.162340	0.680927	0.416664	0.246415	0.172721	0.362365	0.591309	0.435642	0.992579	0.269424	0.317597	0.635758	0.873493
0.526175	0.828480	0.297202	0.175243	0.162155	0.357489	0.202963	1.375250	0.557819	0.360110	0.205813	0.489161	0.433892	0.984975	0.409925	0.178936		1.350600		1.080240	0.933784	2.124740	3.235070	1.503480		1.264090	0.364239	0.219832	0.420211	0.626846	0.173879		0.327105	0.955505	0.316614	0.250569	0.384144	0.215244	2.093810	1.436470	0.335405	0.450935	0.200810	0.611680	0.257054	1.228900	0.452893	0.215258	0.937774	0.642889
0.286842	0.331226	0.168901	0.484659	0.483474	0.247346	0.211106	1.643310	0.540738	0.321351	1.073790	0.198919	1.105990	0.377001	0.184828	0.290609		0.364078		3.941010	1.295850	0.922448	0.546456	0.238544		0.311295	0.840184	0.329434	0.718266	0.218439	0.231749		0.227830	0.706103	0.697903	0.741881	0.166560	0.166296	0.382461	0.331786	0.176086	0.310149	0.308579	0.389639	0.296184	0.667768	0.376396	0.320783	2.810130	0.195290
0.845614	0.195918	0.178561	1.220510	0.571491	0.480578	0.318149	1.426700	0.400573	0.176295	0.235468	0.421182	0.703573	3.342590	0.902444	0.192531		0.405817		2.863380	1.619640	0.791697	0.661353	0.317246		0.842827	0.269026	0.469640	0.749504	0.269498	0.161605		0.195011	0.182111	0.768611	0.503805	0.926981	0.790963	0.954704	0.523165	0.293834	0.371339	0.327578	0.179200	0.360847	1.126580	0.187428	0.181229	0.955482	1.220770
0.299781	0.311055	0.995716	0.454848	0.398650	0.344087	0.341815	0.846392	0.224929	0.573807	0.494766	0.162021	0.767930	0.288844	0.179996	0.382713		0.277091		3.403940	0.708826	0.191948	1.029700	1.371140		0.205751	0.169704	0.265338	0.513189	0.212378	0.227471		0.551290	0.364495	0.661757	0.202206	0.500386	0.234998	2.061320	1.008380	0.368477	0.193803	0.274977	0.282713	0.502035	0.217587	0.535791	0.415626	2.212140	0.232444
0.390142	0.361170	0.263336	0.683346	0.275475	0.391052	0.211156	2.394560	0.881262	0.162113	0.399575	0.427877	0.569727	0.170171	0.170988	0.212351		0.223064		1.344460	1.666080	0.240263	1.367700	0.673784		0.575634	0.265951	0.512726	0.728655	0.898858	0.461055		0.261106	0.284173	0.298950	0.271797	0.176174	0.461069	1.333420	1.473840	0.638648	0.170470	0.377784	0.558170	0.485428	0.729621	0.263526	0.178387	2.493570	0.365000
0.881461	0.178962	0.621134	0.488920	0.488321	0.264116	0.198806	0.419904	0.241545	0.194301	0.309202	0.252780	1.379650	0.849053	0.463568	0.171763		0.183310		3.718580	0.831578	0.210463	0.887620	0.834030		0.197957	0.393090	0.276286	1.020000	0.505784	0.675749		0.373966	0.430672	0.255061	0.387632	0.667611	0.392231	2.112520	0.792258	0.286531	0.517662	0.396137	0.203376	0.222586	0.310598	0.222433	0.283424	1.074060	0.402520
0.203055	0.375340	0.856996	0.254556	0.304186	0.591495	0.466929	0.409448	0.692689	0.308975	0.245838	0.620198	0.665494	1.283850	1.079060	0.388320		0.388805		2.600400	0.766435	0.236367	2.469770	0.201223		0.230805	0.237009	1.080570	1.080970	1.439330	0.234974		0.767754	0.605670	0.361152	0.351977	0.861832	0.607152	0.314968	0.345662	0.310221	0.732463	0.230780	0.233156	0.444042	0.163294	0.464362	0.299684	1.103650	0.381028
0.334819	0.168321	0.745689	0.357113	0.463382	0.326939	0.762378	0.981747	0.214649	0.249499	0.680234	0.538819	0.406885	1.246080	0.188016	0.183812		0.256586		1.952550	0.439786	0.238844	3.352200	0.401648		0.613402	0.176990	0.163898	0.907792	0.178792	0.351115		0.339587	0.165139	0.265156	0.360996	0.507033	0.161269	0.232956	0.179891	0.200794	0.322692	0.547805	0.183647	0.392724	0.367172	0.348380	0.179497	0.511872	0.161066
0.250654	0.695006	1.228040	0.236127	0.507957	1.112420	0.462784	0.636895	0.629270	0.561939	0.818739	0.443703	1.080060	0.568787	0.387463	0.217414		0.916906		3.115550	2.861460	0.195921	0.736822	0.192441		0.213460	0.312149	1.176800	0.225837	0.382495	0.215324		0.192782	0.594566	0.411103	0.465411	0.375652	0.684109	1.191220	0.833792	0.198595	0.489741	0.192610	0.474134	0.165590	1.171240	0.313402	0.210069	0.901996	0.452294
0.726797	0.484792	0.334825	0.995539	0.255238	0.358599	0.703501	1.196080	0.744187	0.206364	0.386800	0.328959	2.083300	0.375286	0.696590	0.692946		0.539154		0.767649	1.386500	0.198657	0.677742	0.403154		0.283886	0.243153	0.698990	0.698782	0.415540	0.637599		0.711443	1.172950	0.227437	0.344789	0.872706	0.430019	0.309001	0.241140	0.444462	0.337803	0.240048	0.199945	0.280090	0.525178	0.336140	0.271119	0.382655	0.446110
0.852763	0.843974	0.546984	0.684669	0.692791	0.232936	0.328360	1.010010	0.746268	0.456902	1.216180	0.523547	0.969151	0.569649	0.276016	0.256230		0.280431		0.878289	1.288020	0.295546	3.262150	0.162437		0.284808	0.257777	1.203270	0.391122	0.198373	0.285349		0.435882	0.215811	0.221427	0.350293	0.958560	0.989052	0.402308	1.726340	0.587581	0.344252	0.408069	0.191026	0.335790	0.565546	0.341165	0.321540	1.012970	0.519375
0.169704	0.804271	1.280550	0.915522	0.495090	0.264742	0.418354	0.684276	0.249151	0.192497	1.024620	0.291074	0.622388	0.580415	0.467145	0.178163		0.164109		2.017540	1.158520	0.680552	3.246970	1.507360		0.391922	0.200370	1.028930	0.514206	0.334977	0.194041		0.337433	0.249766	0.352235	0.188921	1.449980	0.438271	1.156140	1.966570	0.187637	0.173032	0.377632	0.344444	0.515642	1.632620	0.168065	0.326797	1.065500	0.312261
0.648562	0.244083	0.538156	0.241977	0.500668	1.209240	0.263764	0.414844	0.528844	0.192283	0.184958	0.263898	0.632257	0.847323	0.646975	0.266114		0.254371		5.227990	1.249730	1.866110	1.141300	0.777172		0.919925	1.188160	0.238220	0.374761	1.042310	0.893687		0.665777	0.439790	0.229567	0.418029	1.834610	0.759622	0.514351	0.211606	0.277538	0.190154	0.300118	0.410382	0.386596	0.750010	0.446862	0.232698	2.718370	0.355487
0.500610	0.176545	1.024840	0.273062	0.444512	0.911569	0.427810	0.749308	0.676595	0.166465	0.167055	0.750856	0.406848	2.377890	0.272677	0.181214		0.212267		2.462610	3.375240	0.232015	0.719077	1.651270		0.873045	0.260572	0.251812	0.423678	0.233649	0.176335		0.260500	0.383094	0.353965	0.482426	0.436229	0.193369	0.930560	0.960886	0.485658	0.228461	0.365846	0.163289	0.266047	0.692417	0.181678	0.272572	0.687065	0.179363
0.328489	0.368811	0.957450	0.679048	0.283422	0.827554	0.351413	0.240014	0.242527	0.321145	0.178821	0.465473	0.616178	3.303810	0.371814	0.357371		0.167327		2.308750	2.066290	0.245859	1.274330	0.219098		0.168034	0.233633	0.238488	0.835820	0.173438	1.941380		0.720964	0.187990	0.179846	0.310144	0.322901	1.005140	0.303792	1.637400	0.412609	0.188990	0.237868	0.200845	0.315468	1.091810	0.305615	0.375460	1.514820	0.283977
0.312051	0.483114	0.574094	0.303992	0.427146	0.318851	0.444172	2.634240	0.388358	0.320820	0.296770	0.196294	0.957752	1.439110	0.600124	0.425019		1.231570		1.410950	2.740660	0.904660	3.500340	0.298810		0.355818	0.306241	0.530889	0.501131	0.317198	1.096570		0.356084	0.503500	0.332968	0.173794	0.718798	0.259126	0.608895	0.231369	0.518661	0.681869	0.295313	0.197377	0.173594	0.471970	0.481101	0.464993	1.631750	0.824326
0.296535	0.922738	0.211711	0.552843	0.276167	0.288856	0.425055	1.770970	0.643010	0.279402	0.655773	0.404883	0.514818	0.278889	0.309404	0.186102		0.165844		0.521038	1.531320	2.306780	1.905800	0.335425		0.236046	0.162276	0.556391	0.773766	0.247287	0.180674		0.562672	0.880652	0.201268	0.582675	0.178828	0.934651	0.296620	0.398689	0.216357	0.213152	0.326859	0.624093	0.166665	0.555135	0.204801	0.441359	0.253230	0.167661
0.258468	0.507239	0.228134	0.176906	0.340655	0.394056	0.582308	2.828900	0.617920	0.320359	0.508373	0.342893	1.071780	0.940524	0.710931	0.322233		0.239554		1.402180	3.019970	0.247114	0.986503	0.164634		0.342588	0.318231	1.219360	0.303606	0.578180	0.398216		0.254072	0.238688	0.165335	0.349455	0.998787	0.256319	0.337700	0.163923	0.171015	0.177475	0.451934	0.248061	0.391408	1.064010	0.243911	0.212098	0.347264	0.295214
0.187761	0.340463	0.392646	1.277790	0.481140	0.263150	0.334790	0.236779	0.602035	0.953398	0.732427	0.179876	0.763593	3.012670	0.731564	0.559864		0.184256		0.797157	0.950220	0.838234	0.348680	2.179500		0.401521	0.177858	0.244684	0.417018	0.501806	0.580781		0.345368	0.292278	0.257214	0.268292	0.387803	0.381786	0.914452	0.518077	0.387380	0.209421	0.507972	0.734578	0.408344	0.601326	0.188796	0.297555	1.136780	0.177519
0.322558	0.746506	0.171085	0.806674	0.177728	0.180520	0.226007	1.029800	0.268703	0.635967	0.914465	0.366602	1.016530	2.610130	0.824501	0.446919		0.172971		2.676790	1.598370	0.259270	1.858940	0.307532		0.811766	0.603563	0.646444	0.496996	0.389626	0.307130		0.872125	0.318449	0.315821	0.534720	1.348210	0.444998	1.084860	0.397186	0.343746	0.276880	0.443351	0.662543	0.470905	1.161120	0.466251	0.333655	1.945020	0.285702
1.066970	0.164976	0.444620	1.377750	0.284098	0.267225	0.216904	0.220087	0.568463	0.336875	0.704432	0.181468	0.867642	0.857622	0.409936	0.486873		0.202246		0.615548	1.315510	0.475415	1.441220	0.862123		1.356550	0.182294	0.236356	0.327097	0.636907	0.254588		0.184966	1.558890	0.250060	0.535391	0.223030	0.211852	0.738150	0.577385	0.190550	0.301779	0.235123	0.222361	0.219231	0.771235	0.453831	0.409907	0.356959	1.180890
0.188257	0.246574	0.261012	1.203550	0.465888	0.646069	0.379320	0.211739	0.345978	0.488551	0.839269	0.202207	0.594272	0.567651	0.399007	0.162499		0.205358		1.408910	1.539980	0.162098	2.049390	0.539615		1.124240	0.437032	0.651633	0.510019	1.326880	1.524870		0.426279	0.475521	0.331876	0.415645	0.196978	1.618340	1.401640	0.206619	0.419145	0.200196	0.488609	0.384073	0.285060	1.239310	0.422003	0.251807	1.982270	0.244173
0.425951	0.403722	0.550011	1.485030	0.192293	0.730947	0.333525	0.230702	0.426621	0.206247	0.169840	0.199450	1.117560	0.254890	0.419188	0.457153		0.347273		1.281020	0.563836	1.017090	0.309272	0.234362		0.916577	0.207249	0.188511	0.824351	0.845899	0.200791		0.373023	0.438112	0.374020	0.427344	0.534030	0.521202	1.262620	2.034680	0.525030	0.307528	0.446809	0.389714	0.211370	1.053130	0.164335	0.380315	0.799987	0.309406
0.290032	1.757050	0.492039	0.160245	0.354522	0.417280	0.316788	0.845752	0.419656	0.200056	1.499460	0.899018	0.405506	1.071680	0.543177	0.190783		0.161111		4.756960	0.565594	0.250031	1.930260	0.225017		0.214617	0.369889	0.282375	0.371475	0.354229	0.751324		0.398647	0.521456	0.445256	0.203517	0.366118	1.992330	0.178790	0.189441	0.374053	0.668214	0.310554	0.447706	0.231429	0.598366	0.415150	0.362299	0.814326	0.421265
0.598771	0.295795	2.099020	0.521255	0.474030	0.687857	0.709061	0.359357	0.469003	0.594049	0.331203	0.538928	0.690155	1.882270	0.195533	0.275980		0.218248		1.663800	0.869749	0.240098	3.016390	1.063270		0.169622	0.320522	0.173337	1.438280	0.161161	1.409740		0.270476	0.885620	0.241677	0.187389	0.223940	0.276252	0.363924	0.776723	0.325836	0.588279	0.255852	0.273422	0.284436	0.932022	0.178514	0.177955	0.481186	0.518060
0.311084	1.518440	1.214280	1.085630	0.458450	0.230297	0.443436	3.507370	0.289884	0.419261	1.334600	0.735083	1.176990	0.505130	0.502147	0.364844		0.313886		4.085440	2.037010	0.229350	0.637662	0.375625		0.538344	0.344412	0.303446	0.426226	0.325393	0.356363		0.763646	0.752183	0.193787	0.381263	0.360297	0.447262	0.401376	0.815336	0.286342	0.197513	0.206767	0.309145	0.334230	1.496840	0.438274	0.175554	0.781111	0.351022
1.128500	0.566523	0.883068	0.160619	0.758731	0.364354	0.405144	0.356953	0.205401	0.372552	1.008980	0.316795	0.461859	0.509251	0.544683	0.356779		0.179068		1.010740	3.131950	0.699652	0.321994	0.943719		0.856782	0.381899	0.859673	1.387360	0.454057	0.362266		0.311142	0.213763	0.438327	0.308766	1.614830	0.481196	0.352432	0.504621	0.699908	0.617116	0.160839	0.164646	0.576192	1.173430	0.253551	0.207225	0.847780	0.268717
0.162832	0.339641	0.336251	0.479118	0.568707	0.160531	0.452144	1.463160	0.369860	0.510728	0.686614	0.179589	0.626311	0.242456	0.486998	0.777378		0.347940		1.968450	0.956526	0.225693	0.783164	0.458852		0.357057	0.220968	0.303204	0.922280	0.281504	1.174910		0.302216	0.257259	0.541644	0.339491	1.179900	0.200431	1.278900	0.467487	0.406523	0.299779	0.437862	0.174699	0.316463	0.845154	0.201484	0.204953	0.798369	0.733463
0.338475	0.229392	0.353887	0.293659	0.223286	0.295695	0.245234	0.954675	0.630733	0.206315	0.448628	0.255035	0.693254	1.396840	0.185375	0.228144		0.253248		1.137210	1.766170	0.426259	1.004290	1.838950		0.240669	0.394175	1.092590	0.953377	0.386649	1.279540		0.219540	0.301188	0.575326	0.226028	0.343383	0.420146	0.832418	0.255712	0.398104	0.218531	0.316133	0.267814	0.180156	0.433155	0.263990	0.259409	1.306390	0.346377
0.487482	0.180859	0.599815	0.300790	0.164614	0.184345	0.178437	2.256660	0.613657	0.324712	0.204360	0.168627	1.204660	0.648724	0.340634	0.266946		0.220579		1.773130	0.693658	0.327959	1.077600	1.108880		0.919519	0.238850	0.594412	0.560704	0.693043	0.379063		0.400794	0.272813	0.213413	0.180002	0.853678	0.535798	0.508460	1.914070	0.364400	0.480416	0.361613	0.569553	0.228990	0.435649	0.174122	0.371926	0.501283	0.847308
0.726223	0.272530	1.283780	1.089060	0.225964	0.332709	0.434464	0.756140	0.212911	0.273858	0.359138	0.378109	0.395240	1.124860	0.422121	0.214860		0.308888		0.919470	1.006040	0.296620	0.429052	0.764292		0.295896	0.187910	0.183355	1.298290	0.235819	0.198934		0.535071	0.329955	0.409782	0.390647	0.253440	1.022380	1.056760	0.631926	0.435675	0.323327	0.329726	0.211350	0.557624	0.656660	0.312168	0.388264	0.551896	0.702814
0.174954	0.422057	0.398532	0.634726	0.433594	0.440735	0.402842	1.368450	0.630038	0.200738	0.192287	0.286352	0.394745	0.467385	0.528753	0.242547		0.388205		2.363380	0.925245	0.248998	2.688050	0.178396		0.311069	0.403357	1.700410	0.446913	0.210863	0.435864		0.539301	1.433540	0.253462	0.270539	0.436936	1.494150	0.171794	1.158610	0.314945	0.456895	0.351040	0.243936	0.554243	0.631782	0.233182	0.358731	0.301353	0.422788
0.573431	2.920110	1.414440	1.057500	0.277426	1.068070	0.379307	2.785610	0.419964	0.467050	0.201827	0.692187	0.551722	0.569839	0.774190	0.259291		0.279920		2.949790	1.400860	0.273361	1.062740	1.236950		1.004900	0.247569	0.231722	0.421085	1.304240	0.558567		0.208842	0.248231	0.232695	0.710629	0.563778	0.494446	1.688640	0.348680	0.260162	0.227923	0.342122	0.420477	0.507816	1.266400	0.211807	0.409332	0.571684	1.259380
0.431975	0.175138	1.036350	1.187850	0.218190	0.510241	0.384387	1.019760	0.423326	0.547062	0.211442	0.518687	1.207820	0.622592	0.585130	0.248021		0.170828		3.609890	2.145060	0.178853	2.779670	0.843730		0.419473	0.423572	0.172293	0.349094	1.563680	0.540204		0.342290	2.168150	0.326130	0.321862	1.196940	0.407601	0.741880	0.511097	0.230244	0.617808	0.732979	0.271167	0.568421	0.779307	0.433204	0.312991	1.053810	0.505619
0.920272	0.855285	0.326890	1.055020	0.363231	0.320300	0.318219	0.369784	0.218208	0.289242	1.526520	0.178572	0.642721	0.380677	0.314378	0.239757		0.218822		1.053600	1.153860	0.201259	3.903010	0.163561		0.222113	0.163205	0.295388	0.658584	0.914102	0.568908		0.432081	0.601037	0.336997	0.338698	1.328010	0.983439	1.307380	0.176793	0.210541	0.591946	0.210866	0.184849	0.200774	0.259715	0.288710	0.388229	2.599340	0.297303
0.627365	1.836700	0.215334	0.577245	0.241706	0.946234	0.256618	1.870850	0.338202	0.285317	0.539506	0.717756	1.337610	0.220357	1.141640	0.195671		0.243228		3.235720	1.099070	1.053360	0.983264	0.231409		1.056440	0.237325	0.525258	0.412615	0.473394	0.192213		0.235865	1.026650	0.601364	0.323159	0.226153	0.667162	1.461070	0.501578	0.442863	0.260201	0.340686	0.206924	0.288746	0.779701	0.277140	0.208107	0.380762	0.207407
1.024120	0.369026	0.662434	0.665965	0.266374	0.220571	0.376308	0.725509	0.231807	0.417044	0.493014	0.337086	0.441483	0.510980	0.608982	0.929517		0.168375		0.907939	0.929478	0.223848	2.002580	1.131440		1.195070	0.303000	1.576990	1.009370	0.255613	1.482260		0.170622	0.303903	0.278115	0.293032	0.724780	0.407719	0.210806	0.610732	0.435283	0.184898	0.167743	0.405498	0.498655	0.845869	0.390834	0.220241	1.652030	0.424104
0.183634	1.754590	0.359085	0.191878	0.428820	0.624999	0.369858	0.652135	0.366839	0.287212	0.318616	0.332300	1.193130	1.439050	0.324501	0.258484		0.219968		2.531290	3.502420	0.425977	2.532830	2.132220		0.945786	0.204023	0.330136	0.533762	0.297790	0.241618		0.433270	0.466378	0.454505	0.313647	0.710779	0.944810	0.883419	1.195580	0.173402	0.288413	0.257079	0.236085	0.294422	0.484418	0.366404	0.215706	0.639967	0.529021
0.243003	0.171345	0.215048	0.174084	0.236882	0.424151	0.586070	0.178027	0.166401	0.444149	0.201510	0.185591	0.417489	1.122420	0.210985	0.210545		0.415460		2.202800	1.152870	0.631119	1.752950	2.520150		0.251318	0.428379	0.298459	0.870673	1.217360	0.808655		0.476075	0.625721	0.217151	0.173159	0.508868	0.821365	1.240150	0.276583	0.446105	0.217602	0.303512	0.165193	0.297680	0.484234	0.263779	0.329434	0.458695	0.587196
0.501107	0.313848	0.164373	1.511130	0.527657	0.361042	0.546471	0.633414	0.394508	0.486086	1.236100	0.280089	0.645130	0.976608	0.303231	0.174628		1.030270		1.498640	0.537041	0.400694	5.249210	1.239750		0.457758	0.707229	0.170489	0.381448	0.557546	0.192554		0.214990	1.438500	0.448391	0.374412	1.012380	0.793276	1.677440	0.190109	0.269488	0.361802	0.297067	0.357704	0.649524	0.635219	0.375420	0.295989	1.374990	0.562416
0.168958	1.316840	0.396836	0.710612	0.624993	0.315367	0.361931	2.035800	0.279857	0.532845	0.257271	0.160660	0.764390	1.044640	0.571532	0.334304		0.228844		1.225920	0.403897	0.369675	1.238870	1.224790		0.657483	0.193040	2.006730	0.357132	0.552200	1.269840		0.710899	0.176881	0.272595	0.512608	0.577757	0.496786	0.837651	1.889520	0.249510	0.188455	0.527758	0.790182	0.273279	0.738485	0.375372	0.271548	0.406704	0.677898
0.225034	0.174725	0.557327	0.396638	0.554342	0.282966	0.410198	0.858842	0.239287	0.219921	0.342664	0.385382	0.646704	1.012100	0.810119	0.994187		0.165084		1.162720	2.928240	0.692792	2.806010	0.633471		0.232988	0.912433	0.192250	0.640908	1.107570	2.450250		0.251063	0.290266	0.188633	0.356489	0.595782	0.643800	0.463422	0.479643	0.284709	0.227845	0.324345	0.223976	0.254619	0.396083	0.192895	0.464960	1.158140	0.205244
0.186643	0.260291	1.390220	0.595941	0.597183	0.416832	0.365790	1.982710	0.419608	0.318369	0.638942	0.396133	1.537430	0.276590	0.655209	0.288569		0.193757		1.708170	1.305700	0.228285	1.720160	1.170650		0.585393	0.172466	0.180164	0.535474	0.182498	0.165990		0.340265	0.463860	0.303639	0.360067	0.707025	0.845896	0.469823	0.676646	0.233030	0.272329	0.266118	0.542861	0.485049	1.971370	0.285140	0.176296	0.538626	0.197606
0.292735	0.368478	0.512957	0.389481	0.352897	0.823128	0.212138	0.665199	0.622221	0.348692	0.648637	0.281261	0.528635	0.490728	0.329865	0.205087		0.438024		1.356160	0.503216	0.254311	4.359050	1.918740		0.223418	0.442041	0.226461	0.318377	2.025400	1.918360		0.485064	0.248966	0.254455	0.210000	0.200349	0.970252	0.691229	0.312864	0.168926	0.161233	0.280922	0.568772	0.183003	0.483074	0.383290	0.340649	1.446680	0.577906
0.187741	0.510679	1.061440	0.857722	0.236232	0.290600	0.315425	0.178215	0.315251	0.223318	0.264284	0.429776	0.653032	1.164120	0.502945	0.194499		0.238211		2.557880	1.638680	0.228688	1.375620	0.877047		0.397317	0.298547	0.299056	0.923130	0.386932	0.231131		0.391902	2.079740	0.324323	0.245887	0.966050	2.296530	0.615169	0.284168	0.381090	0.163387	0.188231	0.228737	0.178311	1.513710	0.278850	0.551471	1.265620	0.225882
0.222143	0.409332	0.345633	0.268282	0.756634	0.224739	0.348775	3.447010	0.501442	0.227791	0.176509	0.200078	0.573407	0.188918	0.403992	0.166876		0.355871		2.492610	0.554933	0.174882	1.359900	1.077750		0.335435	0.499189	0.182216	0.534789	0.216663	1.216080		0.314892	1.145060	0.233204	0.375483	0.534301	0.243771	1.483440	2.407070	0.399639	0.190974	0.314747	0.376529	0.428685	0.806930	0.311706	0.331294	0.622321	0.422900
0.804889	0.477166	0.888936	0.348755	0.966169	1.137970	0.248960	0.630749	0.182977	0.533091	0.470193	0.271863	0.807507	2.185130	0.200152	0.411157		0.209671		1.571590	2.143460	0.183987	0.472161	0.869571		0.378586	0.298959	2.549230	0.564769	0.277669	0.203293		0.560913	1.429280	0.160328	0.300684	0.866448	0.358263	1.478120	0.529668	0.235901	0.358926	0.203702	0.332268	0.457447	1.059830	0.356117	0.332266	2.153220	0.204205
0.417304	0.286690	0.354195	0.257672	0.553459	1.001720	0.707808	0.677185	0.205513	0.379697	1.230340	0.297938	0.677240	1.254250	0.981818	0.259005		0.584670		1.670830	2.269100	0.243423	2.057960	1.128060		0.398813	0.181835	0.620202	1.143730	0.310740	0.668762		0.750525	0.931575	0.275218	0.172416	1.246110	0.637136	1.463420	0.672179	0.499508	0.193965	0.378997	0.499638	0.464813	0.267470	0.451903	0.167286	0.294182	0.654146
0.492328	0.463749	1.027940	1.978450	0.246507	0.618963	0.218378	1.625550	0.256544	0.774393	0.964378	0.166554	0.709167	1.492030	0.173543	0.205157		0.320122		1.286760	0.415972	0.211795	0.879778	1.055990		0.203185	0.381389	0.982775	0.425829	1.039890	0.345506		0.192804	0.357118	0.496304	0.248356	2.076410	0.521063	0.377139	1.003200	0.266643	0.216041	0.174184	0.377106	0.539031	0.636900	0.309177	0.196588	0.299001	0.212940
0.581339	0.340351	1.002790	0.202332	0.439460	0.436172	0.320100	0.660040	0.297180	0.378264	0.408965	0.427692	0.774581	2.580450	0.741376	0.283232		0.223759		1.442030	1.698360	0.276685	1.669430	0.529552		0.388585	0.188107	0.904969	0.705741	0.364057	0.171931		0.311207	0.259357	0.442211	0.178347	0.530699	0.327047	0.207344	0.497993	0.181689	0.359336	0.679056	0.365372	0.311668	1.223640	0.224290	0.205589	0.682830	0.951752
0.807095	0.946279	0.267028	0.455702	0.533616	0.740465	0.598447	0.745527	0.338698	0.287288	0.744367	0.227738	0.774178	0.650069	0.516152	0.231558		0.225865		1.171920	1.542560	0.408173	0.452876	0.598194		0.260616	0.292424	0.670847	0.438100	1.069040	0.247385		0.198337	0.463071	0.179468	0.486718	0.794506	0.309913	0.480725	0.256985	0.332903	0.284347	0.259577	0.331506	0.450309	0.749055	0.505989	0.170300	0.430771	0.252044
0.399962	0.640314	0.470145	1.686410	0.234143	0.796142	0.727819	1.034140	0.250759	0.443448	1.388760	0.703791	0.263049	2.536420	0.463168	0.300518		0.287010		3.649540	1.036850	0.238985	0.828278	0.329795		0.242413	0.192664	0.309139	0.397443	0.231379	0.700812		0.468689	0.200802	0.263125	0.256057	0.376580	0.857518	0.374395	0.475721	0.354712	0.367564	0.294936	0.214257	0.503115	0.403344	0.239645	0.335184	2.114160	0.451714
0.571755	0.471099	1.146690	1.001330	0.563416	0.382180	0.597084	0.327736	0.210552	0.614068	1.608770	0.412887	0.975754	0.219192	0.526573	0.162819		0.170369		3.058080	1.530800	0.255665	2.179190	0.198890		0.547877	0.176040	0.257904	0.476829	0.686051	0.828097		0.200369	0.710071	0.520543	0.387805	0.244210	1.085170	0.629873	1.965820	0.259635	0.385452	0.210177	0.380845	0.168221	0.230673	0.500822	0.382155	0.509078	0.288187
0.460902	0.541556	0.732974	0.592896	0.231632	0.498166	0.553960	0.206682	0.630530	0.246746	0.959337	0.651230	0.381033	1.524930	0.637601	0.250796		0.189433		1.241870	0.682199	0.250319	2.541520	0.229505		0.701039	0.180234	0.205599	1.023250	0.379791	1.315070		0.236744	0.874481	0.471149	0.437259	0.734339	0.503439	0.543339	0.471424	0.388995	0.228457	0.189651	0.666209	0.261790	0.975746	0.166384	0.221999	1.730330	0.305292
1.165120	0.389698	0.552001	1.153550	0.234790	0.220862	0.254906	0.719824	0.248000	0.848503	0.601394	0.658117	0.710342	0.591704	0.448758	0.174660		0.220010		1.149520	2.615070	0.182996	0.961301	0.410578		0.797785	0.374965	0.198410	1.277030	1.017040	1.276200		0.352024	0.540993	0.575427	0.309714	0.760184	0.380840	0.222719	0.607886	0.648830	0.176238	0.515567	0.321218	0.224720	1.686520	0.294336	0.282891	4.059020	0.427436
0.263112	0.263012	1.261360	0.752372	0.271247	0.437300	0.295568	2.445000	0.363262	0.220827	0.164769	0.201078	1.203060	0.300687	0.884865	0.208967		0.823151		0.755036	1.656930	0.413031	4.658830	0.818671		0.924343	0.603195	0.232703	0.630906	0.531896	0.177622		0.268932	0.289277	0.170994	0.551009	0.540802	0.334325	0.693123	0.422930	0.440266	0.265338	0.267305	0.199337	0.349597	1.728660	0.349553	0.266062	0.647468	1.721960
1.203240	0.188107	0.639551	1.313140	0.475691	0.472082	0.287577	0.263183	0.164342	0.312901	0.971367	0.169780	0.782936	0.381729	0.560257	0.261939		0.288537		1.234720	1.066400	0.318820	0.537650	0.472639		0.427501	0.191551	0.279297	0.163330	0.314431	1.196230		0.317412	0.569680	0.218375	0.570567	0.500971	0.406125	0.356568	0.362132	0.442526	0.269376	0.435019	0.317747	0.315853	1.320790	0.162107	0.180113	0.713732	0.272675
0.371460	1.468890	1.052780	0.531012	0.385844	0.535632	0.268456	0.833034	0.161990	0.540604	0.483524	0.214531	0.802193	0.382860	0.601736	0.176953		0.229572		0.903316	0.172788	0.229152	0.544838	0.519472		0.682506	0.267941	0.946688	0.402293	0.160217	1.864580		0.176802	0.217205	0.503536	0.231646	0.299033	0.647444	0.221263	0.310738	0.772120	0.493976	0.362047	0.179526	0.268320	0.283894	0.357243	0.405472	1.039590	0.303555
0.335753	0.204822	0.292137	0.190726	0.342441	0.676641	0.213105	0.578608	0.382859	0.451828	0.166223	0.168575	1.278880	0.665366	0.340135	0.189613		0.385958		0.874338	0.787218	0.297901	0.408083	0.247347		0.389739	0.252738	1.155460	0.430593	0.406512	0.487753		0.239172	0.356449	0.431078	0.442898	0.248838	0.290517	1.414700	1.312870	0.160450	0.293525	0.347548	0.593456	0.271354	0.327226	0.318847	0.183780	0.628580	0.277599
0.656893	0.428093	0.717108	1.058270	0.530830	0.801584	0.220186	0.497012	0.670871	0.248687	0.753580	0.855473	0.591145	0.360401	0.166632	0.248899		0.224731		2.459860	1.954750	0.240125	1.742580	0.545239		0.217543	0.699222	0.441888	0.879327	0.270514	0.979419		0.208500	0.577701	0.283473	0.315867	0.417394	1.432120	0.853785	0.526058	0.226447	0.359573	0.240003	0.238680	0.472396	0.461933	0.447757	0.251414	1.553710	0.410098
0.450517	0.215591	0.634232	0.385358	0.497114	0.203129	0.169164	0.191995	0.227838	0.413795	0.498396	0.237062	1.414720	0.587169	0.959604	0.170589		0.417659		0.746352	0.599544	0.217394	0.669575	1.404960		0.985563	0.226256	0.697973	1.308160	0.940910	0.503651		0.500439	3.142890	0.171507	0.318052	2.021250	0.922096	0.608200	1.282130	0.265686	0.457670	0.170107	0.345140	0.322912	0.812534	0.222881	0.179091	1.651490	0.345821
0.353069	2.312630	1.985810	0.420021	0.310161	0.278057	0.415162	0.252785	0.185893	0.297614	0.591382	0.270536	0.564993	0.216913	0.843775	0.290571		0.586096		3.650450	1.514510	0.318679	2.043780	1.057680		0.765386	0.212596	0.223205	0.188354	0.234621	2.032450		1.121480	0.857055	0.251405	0.353348	0.946490	0.205459	0.874281	0.948546	0.473406	0.289225	0.366915	0.300678	0.214755	0.248951	0.228033	0.183593	1.712230	0.204818
1.241010	0.258139	0.479271	0.637191	0.237676	0.206646	0.252917	1.330250	0.436712	0.188049	0.530901	0.169749	1.315950	0.900386	0.328484	0.298676		0.165863		0.540553	1.706830	0.224320	1.834260	0.603157		0.320420	1.171040	0.275102	0.668777	0.320652	0.203610		0.653652	0.230897	0.381856	0.262798	0.252324	0.599087	0.400761	0.204951	0.415933	0.277198	0.534159	0.241449	0.184831	0.738474	0.521708	0.249780	1.684270	0.257589
0.301533	0.368411	0.925409	1.395910	0.382364	0.620055	0.241336	0.165894	0.509789	0.405506	0.759840	0.245465	0.651177	0.412324	0.811430	0.325830		0.978147		1.141330	0.954217	0.228227	3.127270	0.642960		0.480070	0.190288	0.479069	1.102260	0.917879	0.924018		0.184765	0.730547	0.470197	0.383577	0.234438	1.351060	0.185933	2.053670	0.554848	0.457353	0.238506	0.542601	0.242820	1.136400	0.307455	0.188487	1.021290	0.243282
0.269753	1.149090	0.222663	0.173908	0.335077	1.092670	0.218262	0.409035	0.510364	0.477942	0.185762	0.204006	0.626714	0.477399	0.600181	0.160031		0.403631		0.958828	2.219740	0.510336	0.588216	0.218112		0.176862	0.314475	0.267503	1.015910	0.254292	0.463007		0.552518	1.281870	0.409614	0.179572	0.580678	0.633298	0.232152	0.396107	0.604992	0.296176	0.354249	0.229320	0.439045	1.098380	0.304637	0.334055	0.626442	0.330800
0.262815	0.597625	0.781666	0.505202	0.502361	0.581263	0.393572	0.238571	0.367294	0.252835	0.190014	0.410855	0.523234	1.630540	0.405645	0.373596		0.821281		1.634310	0.676747	0.166633	1.830110	1.523590		0.216947	0.316663	0.264442	0.589531	0.439096	0.173879		0.194607	1.150960	0.358569	0.385930	0.628564	0.176248	0.318838	1.828250	0.169833	0.313845	0.414276	0.261422	0.248869	0.611116	0.460441	0.218654	1.348340	0.266376
0.215548	0.259240	1.354450	1.786180	0.210180	0.687731	0.334641	0.649553	0.352613	0.323662	0.381473	0.205970	0.761078	1.526780	0.605579	0.411255		0.205899		0.357191	1.235540	0.469300	0.867585	0.306173		0.229761	0.161940	0.217407	0.328176	0.322441	0.241282		0.632353	0.290461	0.202648	0.538197	0.558195	0.175184	0.486288	0.931864	0.299165	0.215770	0.375684	0.233629	0.543606	0.478780	0.194131	0.212143	4.490770	0.433812
0.683228	0.687271	0.879390	0.212713	0.212549	0.477182	0.629712	0.248562	0.236432	0.293606	0.284073	0.372616	0.667765	0.599638	0.857780	1.276930		0.264186		0.644299	0.847390	0.428334	0.676602	0.727738		0.691465	0.230434	0.165170	0.809940	0.309136	0.215196		0.344701	0.440970	0.347930	0.369622	0.750427	0.191798	0.494120	0.983321	0.549443	0.305958	0.170311	0.186411	0.222975	0.990662	0.219844	0.394294	0.877489	0.278119
1.096680	0.276404	0.421858	0.185642	0.358498	0.610183	0.219582	1.039650	0.174684	0.461793	0.171435	0.447391	0.597749	0.623384	0.348122	0.294854		0.983729		2.515130	1.227880	0.614006	0.621432	0.161351		0.411543	0.373865	0.533883	0.303533	0.611685	0.760523		0.630254	0.403802	0.206206	0.677378	0.518283	0.411696	0.606468	0.194834	0.227510	0.287605	0.188280	0.394208	0.355246	0.273137	0.178376	0.254992	0.393060	0.183827
0.652675	0.834024	0.264246	1.618710	0.215342	0.561399	0.344578	1.334260	0.316569	0.200501	0.175380	0.679519	0.828192	1.535410	0.298202	0.373671		0.453325		2.335600	0.556126	0.170550	0.854687	0.799515		0.767948	0.622322	0.276609	1.068770	0.289702	0.243783		0.212089	1.931420	0.286057	0.241508	0.596289	0.596353	0.294927	0.563553	0.315800	0.212454	0.262069	0.265497	0.185989	1.646460	0.650460	0.478496	0.888942	0.398626
0.505535	0.351038	0.321028	0.217980	0.310555	0.451304	0.572728	2.529960	0.403542	0.244910	0.223375	0.475488	0.853293	2.280800	0.410419	0.365080		0.162161		1.056660	0.768712	2.818280	0.637496	0.549881		0.696836	0.497300	0.172085	0.451330	0.219684	0.262568		0.268410	0.175461	0.480905	0.370084	1.080560	0.531286	0.284638	0.361943	0.514719	0.245808	0.168721	0.343797	0.189079	0.853660	0.518301	0.316701	1.353010	0.222490
0.730962	0.976074	0.205295	0.966172	0.357966	0.335103	0.238078	0.299736	0.516701	0.538906	0.268616	0.409842	1.369500	1.751200	0.601591	0.189798		0.688537		0.930320	0.686767	0.206987	2.885190	1.454380		0.584690	0.226269	0.238701	0.871176	1.235980	0.506130		0.538312	0.363247	0.462331	0.384056	1.243150	0.783376	0.292382	0.572132	0.300092	0.236349	0.505921	0.593327	0.311736	0.355481	0.337271	0.371992	0.615153	0.192527
0.376525	0.273924	0.474816	0.306532	0.383986	0.806196	0.189195	1.830520	0.196213	0.258658	0.232679	0.164727	1.010230	0.919960	0.241701	0.225691		0.264000		4.935360	1.295590	0.220657	0.621128	0.235228		0.350654	0.397790	0.290230	1.076850	0.442295	0.198530		0.617282	0.195396	0.437757	0.160956	0.783306	0.741395	0.650047	0.388390	0.440693	0.174768	0.184877	0.172043	0.709642	0.590740	0.216786	0.301847	0.896658	0.849116
0.260217	0.188972	1.287500	0.899746	0.489556	0.338153	0.235363	0.288626	0.195098	0.208632	0.770810	0.504634	0.937643	1.039370	0.830941	0.968900		0.304126		4.239750	2.094950	0.174802	0.839953	0.744925		0.365062	0.170509	2.975780	0.802817	0.553448	1.460640		0.489265	1.016520	0.180616	0.274422	0.599075	0.942502	0.758855	0.553891	0.340879	0.435095	0.275608	0.237233	0.446664	0.617956	0.160294	0.259674	2.845110	0.382779
0.296930	0.428368	1.490000	0.403704	0.529771	0.360130	0.230991	0.637904	0.523210	0.292631	0.770221	0.245558	0.547749	0.734323	0.497510	0.244595		0.204019		1.696160	1.894100	0.182446	0.962875	1.079170		0.183660	0.177133	1.727260	0.373108	0.937423	0.224670		0.276999	1.375120	0.497623	0.219751	1.558650	0.893790	0.276476	0.424355	0.580464	0.208520	0.416574	0.179961	0.263207	1.375270	0.171719	0.377824	0.484521	0.648168
0.178568	0.396672	0.380282	0.786680	0.165734	0.271658	0.521254	0.375477	0.757956	0.427313	0.263913	0.532248	0.785894	0.633803	0.694869	0.298502		0.215059		1.722770	0.624161	1.300120	0.822851	1.043890		0.454679	0.216833	0.220574	0.362947	0.521064	1.446660		0.344577	0.422921	0.488316	0.210342	0.196282	0.426801	0.903436	1.906950	0.313672	0.262355	0.279720	0.256706	0.188212	0.758473	0.226539	0.457015	1.089610	0.241274
0.304343	0.270473	0.695568	0.896294	0.266838	1.150070	0.349713	3.843500	0.227424	0.401648	0.378500	0.622518	0.801505	0.192816	0.807796	0.288900		0.198431		2.457270	1.567090	1.124890	1.475730	0.228723		0.298789	0.167571	0.643197	0.363217	0.296344	0.232013		0.457105	0.592605	0.224554	0.466670	0.297857	0.427512	0.725022	1.179050	0.177596	0.394634	0.430016	0.289378	0.494772	1.568580	0.322860	0.167118	0.306720	0.586711
1.005120	1.395360	0.639428	0.762505	0.600764	0.837545	0.585379	2.725560	0.368128	0.432207	0.797297	0.459070	0.863203	1.099550	0.694273	0.186544		0.167997		6.453440	3.063400	0.201531	2.495190	0.254200		0.623993	0.236409	0.709325	0.530086	0.182222	0.200457		0.210305	0.284217	0.258255	0.260262	0.238815	0.978150	0.319851	0.767514	0.174738	0.547918	0.228967	0.194925	0.310435	1.460060	0.470021	0.456518	0.249711	0.210819
0.190912	0.376648	0.254218	0.244745	0.246239	0.391954	0.543411	2.070860	0.590232	0.738334	0.634795	0.180330	0.584906	0.251791	0.759947	1.100120		0.747659		2.783670	0.698548	0.279378	1.849600	0.225402		0.468936	0.201781	0.291393	0.341052	0.503889	0.179555		0.256890	0.415534	0.374828	0.552304	0.601690	0.598466	0.371233	0.214402	0.474858	0.261352	0.161939	0.685589	0.286430	0.306690	0.175079	0.538893	0.613187	0.300063
0.214068	0.375507	0.230875	0.337728	0.424900	0.395855	0.289201	0.654627	0.801925	0.329193	0.164743	0.328548	1.750570	1.169800	0.718550	0.170488		0.373537		1.238090	2.033790	2.121770	1.001430	0.724829		0.945867	0.331856	1.278740	0.361675	0.652941	0.508504		0.319459	0.798300	0.361639	0.246962	0.177053	0.433483	0.828187	0.995457	0.515211	0.276131	0.388054	0.163406	0.339950	0.389619	0.190231	0.226402	0.902234	0.236692
0.987123	0.162203	0.602712	0.172632	0.605136	1.084020	0.209043	0.700618	0.711301	0.222550	0.442681	0.237259	1.049210	0.368459	0.460776	0.223392		0.336260		2.997390	1.539020	0.712031	1.296750	0.274681		0.205979	0.781199	0.195798	0.386594	0.925448	0.331834		0.227049	0.408739	0.330137	0.368671	0.702678	0.442905	1.923490	0.882831	0.367998	0.569325	0.374746	0.749929	0.483840	0.230334	0.172707	0.266123	0.562055	0.252563
0.226678	0.186992	0.295650	0.256032	0.221797	0.698315	0.401437	0.207013	0.170803	0.166627	0.689196	0.377094	1.687190	0.925688	0.769368	0.186525		0.219037		1.911010	0.512760	0.180865	0.809695	1.132400		0.426142	0.189421	0.490396	1.474190	0.815272	0.333675		0.213178	1.297790	0.385437	0.318065	0.261288	1.141890	0.409656	0.354099	0.246467	0.190625	0.307686	0.561667	0.336081	0.554583	0.160688	0.196299	0.578780	0.579674
0.343701	0.229673	0.680432	0.394110	0.446216	0.609502	0.296207	0.434735	0.574222	0.205228	0.198076	0.317584	0.841903	1.180860	0.188955	0.294095		0.239500		0.625496	0.467180	0.235463	2.075910	0.699570		0.196244	0.212719	0.496318	0.327319	1.007370	0.486266		0.259287	0.329427	0.217939	0.568791	0.721179	0.709819	0.846279	0.254096	0.552125	0.167624	0.317697	0.311535	0.378496	0.365919	0.429909	0.350136	0.520938	0.358209
0.188997	0.395645	0.465877	0.630657	0.266153	0.761867	0.596921	0.250626	0.776650	0.512080	0.499020	0.261720	0.831276	3.967390	0.759989	0.411930		0.211329		1.956550	1.018670	0.160327	1.251840	0.942346		0.732111	0.280857	0.524536	0.703015	0.183081	0.184208		0.462164	0.269962	0.573700	0.487653	0.284124	0.191458	0.303424	0.326320	0.212225	0.387520	0.251002	0.266250	0.519101	0.439613	0.240373	0.228683	0.619105	0.175720
0.208088	0.422894	1.385600	0.231868	0.164087	0.261850	0.379820	2.890230	0.176713	0.413326	0.652071	0.195769	1.141370	1.306770	0.597241	0.304142		0.565185		1.225320	1.112910	0.245292	0.816597	2.388670		0.350241	0.224586	0.249191	0.816488	1.143500	1.803840		0.640548	0.757604	0.455165	0.638697	0.429092	0.305656	0.264904	0.205261	0.449912	0.472379	0.219748	0.168427	0.179309	0.423068	0.323379	0.233654	0.416698	0.349968
0.190892	0.208272	0.350436	0.183162	0.454729	0.965625	0.185080	0.412766	0.618772	0.594205	0.508169	0.376862	0.683855	1.235100	0.184408	1.986430		0.187184		1.156910	1.197820	0.179432	0.954058	0.788858		0.540635	0.295204	0.302099	0.347368	0.565087	0.305710		0.692661	0.204706	0.215646	0.161894	1.529950	1.081700	0.310066	1.442240	0.429554	0.335049	0.208309	0.190064	0.659190	0.351524	0.313562	0.161684	0.808956	0.288532
0.402300	0.351703	0.289705	1.333910	0.173606	0.294087	0.224768	0.586018	0.589905	0.187125	0.725448	0.521071	0.751367	3.675350	0.636321	0.192785		0.320632		0.598406	2.510110	0.184461	0.475984	0.458865		0.205518	0.338244	0.351623	1.191360	0.161483	0.251424		0.237727	0.466623	0.249668	0.500635	0.161555	1.105190	1.381930	0.901000	0.380333	0.354412	0.250126	0.214379	0.270852	0.449979	0.314247	0.189800	0.374507	0.303061
1.380000	0.367909	1.515590	0.977253	0.346110	0.307506	0.491693	0.369559	0.565039	0.400806	0.477177	0.512269	0.433591	1.295650	0.738214	0.185861		0.220741		1.498070	1.251170	0.248800	2.352760	0.678871		0.291236	0.192717	1.120590	0.391993	0.443167	0.241772		0.347864	0.499283	0.372862	0.301846	1.930990	0.233715	0.210893	0.218089	0.399620	0.178720	0.443611	0.313774	0.323729	0.663784	0.382508	0.319909	1.388910	1.031580
0.595327	0.308108	0.223566	0.617908	0.411974	0.205390	0.300773	1.098110	0.923343	0.387465	0.542096	0.324845	0.428163	0.721303	0.709184	0.210967		0.443879		1.849650	1.928380	0.185233	0.827152	1.127720		0.313765	0.414551	0.198067	1.046520	0.846403	0.346786		0.339321	0.216257	0.262023	0.575148	0.772937	0.291388	0.568291	1.204680	0.285881	0.204339	0.359742	0.204215	0.249355	0.682540	0.230100	0.260515	1.410050	0.470810
0.700509	1.028340	0.748851	0.467842	0.539153	0.632045	0.184598	2.183660	0.345209	0.665746	0.169611	0.715675	0.758603	0.985247	0.200312	0.208169		0.164477		2.762670	2.783580	0.186751	3.656620	1.150110		0.245667	0.301525	0.168024	0.777149	0.619272	0.487414		0.579573	0.648163	0.294066	0.692448	0.230941	0.262170	1.007200	0.272946	0.272798	0.177420	0.382496	0.164649	0.233516	1.465530	0.177261	0.238448	1.346890	0.193315
0.415313	0.270779	0.592884	1.082520	0.490971	0.268296	0.312848	1.489470	0.333444	0.322246	0.250165	0.325561	0.540924	2.317500	0.611146	0.169850		0.307861		2.032100	1.526150	0.262465	2.641670	0.525022		0.778494	0.282515	1.069240	0.381654	0.399847	0.707439		0.320833	0.467809	0.259321	0.287743	1.086250	0.960252	0.229874	0.786116	0.377825	0.213756	0.583494	0.224601	0.235093	0.925107	0.392848	0.386863	0.944752	0.476257
0.222736	0.266568	1.509430	0.187914	0.471523	0.302991	0.550311	1.745530	0.643372	0.636396	0.160595	0.330122	1.981820	0.472785	0.712956	0.219106		0.281101		0.632897	0.554045	0.358275	3.800980	0.309358		0.376753	0.624471	1.966880	1.352820	0.290714	0.201763		0.168356	0.906902	0.602074	0.255872	1.251120	1.778750	1.003960	0.694613	0.252074	0.449938	0.296728	0.199587	0.221547	0.563259	0.161473	0.185412	0.660657	0.570990
0.599486	0.182535	0.668253	1.197900	0.484199	0.642160	0.632525	0.994802	0.627668	0.552647	0.510329	0.253000	1.201150	1.301630	0.500888	0.184386		0.472940		2.018720	0.899621	0.198380	0.366008	1.562020		0.769520	0.371994	1.410490	0.973705	0.712947	0.743070		0.573863	0.195058	0.488157	0.443985	0.393020	0.429180	0.164762	0.177262	0.516891	0.251500	0.531153	0.305560	0.260810	0.997325	0.308649	0.190755	0.754855	0.282837
0.469333	0.758493	0.332257	0.347905	0.431641	1.163560	0.545621	2.050520	0.366127	0.314441	0.572794	0.224021	0.588812	1.744120	0.418562	0.214437		0.170682		1.161770	1.496800	0.589220	1.175760	0.369180		0.620121	0.181942	0.165403	0.788511	0.854970	0.309181		0.215606	0.197330	0.296888	0.339983	1.133990	1.208430	1.172670	1.058880	0.216570	0.195254	0.240584	0.588250	0.199427	0.863270	0.256984	0.170973	0.948131	0.318151
1.234960	1.125480	0.824368	1.060570	0.283211	1.078310	0.181808	0.902254	0.389621	0.356011	0.690437	0.554757	1.021330	3.306640	0.595238	0.242504		0.209890		1.498880	2.086360	0.341361	2.353510	2.015090		1.097270	0.181290	0.491022	0.383703	0.232451	0.194809		0.174481	0.493627	0.375572	0.617177	1.999390	0.962727	0.184370	0.273437	0.936207	0.254362	0.166066	0.342933	0.188985	0.327825	0.322973	0.235612	1.933240	0.229971
0.672011	0.617348	0.375892	0.343351	0.229346	0.636071	0.171086	2.856040	0.386224	0.373321	0.474830	0.164828	0.664144	0.179224	0.313998	2.029270		0.261904		4.364060	0.544012	0.452435	0.450757	0.169913		0.162556	0.304256	0.185756	0.511903	0.194461	0.161655		0.646913	1.927360	0.306058	0.234984	1.268080	0.405361	1.684600	0.236287	0.803055	0.169800	0.510380	0.527440	0.405816	0.445038	0.329062	0.471913	0.454768	0.438475
0.499736	0.355635	0.227179	0.982413	0.400436	0.488700	0.231462	0.524015	0.186314	0.164217	0.233447	0.346329	0.405214	0.762506	0.928767	0.282155		0.162733		1.370940	1.652860	0.177894	2.330340	0.192201		0.686868	0.428073	0.209020	1.178460	0.188210	1.829070		0.353795	0.582880	0.466596	0.208697	0.589991	0.944077	0.701949	0.358617	0.604544	0.198123	0.204658	0.374203	0.319854	0.311896	0.269068	0.460255	1.380520	0.310707
0.260328	0.431623	0.557216	2.045010	0.247570	0.278148	0.361304	0.253806	0.245024	0.540389	1.397690	0.442284	0.745176	0.531514	0.635812	2.832610		0.210140		1.869280	0.953696	0.162100	0.519368	0.734426		0.681452	0.336469	0.194840	0.285786	0.171680	0.278411		0.163635	0.931036	0.177203	0.275163	0.281972	0.509282	0.338261	0.544016	0.619457	0.420545	0.395975	0.487322	0.411692	1.465260	0.269366	0.360876	0.382802	0.282211
0.758902	0.248403	0.371536	0.334734	0.200856	0.292402	0.405121	0.841804	0.232107	0.626434	1.011040	0.297335	0.712685	0.405899	0.309254	0.377998		0.170890		0.719656	2.346870	0.281298	0.431395	0.174641		0.354545	0.205578	1.267500	0.315546	0.211969	0.188938		0.545522	0.693359	0.193349	0.321610	0.317123	0.419630	0.510687	0.482992	0.476013	0.194319	0.418464	0.590369	0.162704	0.649068	0.163091	0.287959	0.915973	0.189065
0.501984	0.280531	0.290510	0.277345	0.407047	0.774156	0.250735	0.807739	0.944815	0.228696	0.948216	0.415291	0.886113	0.178254	0.592577	0.191461		0.234773		1.139150	1.414040	0.587896	0.870393	0.936508		1.792550	1.152020	0.258866	0.482388	0.196344	0.403113		0.611237	0.221950	0.408425	0.453936	0.424193	1.034540	0.244542	0.680013	0.341677	0.441559	0.329587	0.352789	0.205026	0.434850	0.198533	0.309783	0.484863	1.337170
1.213390	0.180002	0.692917	1.425270	0.528102	0.342738	0.387630	2.257000	0.477943	0.469241	0.537934	0.526757	1.329540	0.174565	0.340325	0.244523		0.262986		3.039680	1.550860	0.168986	1.115960	0.172389		0.456856	0.552602	0.256982	0.765372	0.327846	0.306508		0.187624	0.492495	0.247416	0.319111	0.457650	0.806723	1.162750	0.758535	0.351138	0.549957	0.544527	0.418045	0.185818	0.469270	0.291450	0.201663	1.058750	0.311858
0.764153	0.274900	0.245075	1.055930	0.531839	0.208270	0.217283	0.670328	0.350137	0.380155	0.318696	0.745781	0.953209	1.568100	0.361351	0.212637		0.274813		2.141850	1.180460	0.194924	0.838291	1.129160		0.888283	0.216136	0.258346	0.676419	0.332261	0.394500		1.055790	0.317845	0.393798	0.219190	1.322010	0.950712	0.546847	0.606195	0.381837	0.455567	0.340841	0.817620	0.468619	0.560270	0.320764	0.202316	0.589941	0.241021
0.665146	0.686779	0.709943	0.696341	0.205510	0.467680	0.164564	0.224071	0.563820	0.562821	0.226389	0.498810	0.501589	1.297240	0.522786	0.429899		0.176550		1.864830	0.870343	0.587418	1.371110	0.195442		0.179329	0.170911	0.163046	0.979979	1.591500	0.168977		0.356310	0.975263	0.301502	0.315845	0.674956	0.399569	1.212500	0.744817	1.122060	0.366368	0.224694	0.182971	0.210661	0.591484	0.211157	0.194556	2.933850	0.269764
0.428918	0.161742	0.982914	0.899406	0.382698	0.372355	0.372537	0.408790	0.306207	0.607909	0.253454	0.166201	0.440084	3.039250	0.715045	0.165732		0.618542		1.539470	1.151020	0.190373	0.696305	1.418980		0.200769	0.425772	0.229455	1.591590	0.810071	0.575240		0.559516	0.188186	0.166386	0.282781	0.916140	0.307084	1.873400	0.485254	0.436514	0.507812	0.274772	0.237937	0.309961	0.348983	0.344211	0.205970	0.200945	0.245012
1.221620	0.415362	0.267327	0.585733	0.282260	0.242855	0.437139	1.822970	0.315919	0.340532	1.232760	0.263711	0.557872	1.391960	0.596407	0.220982		0.457376		1.038390	0.661564	0.713590	1.914160	0.977905		0.182388	0.475530	0.166454	0.970648	0.426203	0.272576		0.567457	1.321850	0.607692	0.233500	0.513639	0.970386	0.392540	0.280788	0.386733	0.162881	0.436021	0.189502	0.514190	0.288463	0.257236	0.375981	0.915886	0.570733
0.550836	0.214545	1.055640	0.277611	0.300391	0.488699	0.240654	1.009570	0.524112	0.206024	1.368150	0.279766	0.917148	0.480648	0.626760	0.172063		0.311733		3.247800	0.754709	0.201155	1.350120	0.610862		0.551818	0.185098	0.168370	0.703759	0.398701	0.977825		0.272723	0.374536	0.471015	0.344137	1.417200	0.761213	0.349442	0.228916	0.517003	0.272480	0.229051	0.471863	0.364922	1.210490	0.277285	0.554729	0.780981	0.420025
0.384861	0.224325	0.944490	1.222630	0.523504	0.202060	0.404049	1.082260	0.191027	0.237534	0.898237	0.317204	0.560812	0.768445	0.527195	0.492499		0.532612		1.250780	0.970886	0.415676	3.143460	0.431645		1.288120	0.197363	1.010410	0.837837	0.685282	0.208875		0.224827	2.586680	0.409233	0.355147	0.308080	0.354290	0.198019	0.379662	0.325949	0.270324	0.187663	0.225140	0.327417	0.233702	0.229925	0.266661	0.291536	0.891205
0.530278	0.160487	0.985000	1.516480	0.228902	0.449975	0.408862	0.594865	0.805932	0.184637	0.210693	0.420926	0.664192	2.171410	0.469771	0.425756		0.554273		1.786990	2.622920	0.180595	0.707537	1.606170		0.582300	0.739884	0.664114	0.979067	0.472092	0.160395		0.190828	0.174429	0.580610	0.265313	0.512343	0.245421	0.310456	0.817013	0.456075	0.370619	0.680058	0.476954	0.426788	0.303688	0.311620	0.326200	0.401663	0.323063
0.168834	0.667586	0.192420	0.274603	0.354180	0.648113	0.217859	1.789670	0.247726	0.491204	0.241688	0.179903	0.732192	0.741344	0.206136	0.252974		4.827830		1.314780	1.575960	0.355959	0.173907	0.185352		0.714006	0.280912	0.367768	1.055230	0.578738	0.200562		0.676534	0.230966	0.420863	0.237594	0.911161	0.504087	2.091280	0.672506	0.172916	0.212987	0.593256	0.375648	0.361642	0.869967	0.349126	0.256071	0.325109	0.279833
0.880480	0.378099	0.604336	0.186342	0.380072	0.261587	0.592731	0.176347	0.184365	0.292023	0.329429	0.265090	0.675745	3.690380	0.944598	0.240040		0.458241		1.045090	0.887247	1.533500	1.495630	0.248427		0.230694	0.530683	0.240207	0.420886	0.956281	0.533786		0.450495	2.037920	0.173725	0.257542	0.382925	1.622550	0.238211	0.294398	0.275785	0.390552	0.416990	0.306343	0.452591	1.241110	0.454720	0.420876	0.871666	1.045060
0.260603	0.618190	0.268810	1.506130	0.181917	0.667911	0.218453	0.234810	0.416971	0.172906	1.184000	0.505544	0.615770	0.994968	0.606710	0.306619		0.612132		1.825620	1.005590	0.210714	1.340530	1.585150		0.346799	0.187030	1.351650	0.519519	0.560119	0.162840		0.350375	0.977293	0.782936	0.428780	1.587180	0.292118	2.822260	0.218222	0.211653	0.307688	0.177825	0.475010	0.397654	0.245276	0.555434	0.411477	0.407178	1.052130
0.382248	0.520753	0.163412	0.247477	0.346515	0.305040	0.224967	0.730007	0.423631	0.636995	0.284029	0.397765	0.479108	3.655130	1.170510	0.182039		0.436772		1.347210	1.465270	0.168647	2.165920	0.235625		0.305046	0.186949	1.748230	0.921625	0.305014	0.242263		0.286323	1.178270	0.194041	0.415506	0.321647	1.493730	0.513158	1.054240	0.432322	0.424875	0.444083	0.321956	0.340239	0.648191	0.227571	0.384009	0.375032	0.482203
0.840781	1.006170	0.260600	0.290142	0.234458	0.318913	0.163584	6.023680	0.375301	0.378299	0.505885	0.282991	0.685631	1.145100	0.251961	0.509864		0.397867		0.956147	0.205829	0.250337	1.192320	0.597298		0.296510	0.338136	0.634350	0.568184	0.767562	0.206157		0.443363	1.806480	0.668271	0.309180	0.383914	0.306778	0.261604	0.964514	0.223868	0.167883	0.511380	0.453671	0.182869	0.329039	0.160324	0.272163	0.354698	0.342008
0.626691	0.208424	0.327208	1.300900	0.296768	0.442957	0.344315	0.866841	0.535245	0.604479	1.177520	0.787324	0.421923	0.966241	0.783971	0.361022		0.825344		1.023860	2.661570	0.164654	1.346620	0.348324		0.659655	0.179994	0.195988	0.338994	1.012460	0.248169		0.321156	0.926009	0.213857	0.294876	1.024540	0.271588	0.395529	0.434477	0.215419	0.328716	0.391436	0.494565	0.612853	0.405900	0.175110	0.228114	0.217847	0.463614
0.457044	0.197987	0.671697	0.723343	0.278985	0.533287	0.258887	0.407450	0.215206	0.182648	0.620589	0.386925	0.578316	0.926300	0.461845	0.732773		0.176986		0.446750	1.415960	0.656901	0.341905	0.842312		0.405870	0.479501	0.181224	1.074070	0.996050	0.868297		0.298179	1.014310	0.276377	0.202670	0.712523	0.538209	0.626169	0.889775	0.452825	0.303809	0.262215	0.353948	0.294167	0.445623	0.165010	0.228282	0.557136	0.530985
0.408316	1.632180	0.160211	0.632406	0.329875	0.302946	0.178840	1.495310	0.495668	0.525167	1.259970	0.475763	0.953958	0.832797	0.178350	0.254623		0.247241		2.166730	1.595420	0.539365	3.117120	0.396648		0.983673	0.179635	0.628123	1.182420	0.685984	0.274245		0.280037	0.337545	0.184246	0.210708	1.079500	2.636740	0.480034	0.941394	0.167656	0.371052	0.196293	0.188668	0.559647	0.939198	0.363758	0.186835	1.414220	0.352417
0.430720	0.349320	0.737834	0.647030	0.297821	0.280375	0.379561	1.118410	0.389909	0.456630	0.309011	0.372860	0.555418	0.198449	0.351377	0.265735		1.282950		0.514405	0.726774	0.160216	0.989102	0.400459		0.238258	0.166642	0.204437	0.689446	0.443074	2.688820		0.846231	0.512747	0.405273	0.326349	0.263759	0.201684	0.368976	1.588430	0.420121	0.491449	0.399029	0.554535	0.180594	0.633005	0.401513	0.212925	0.875746	0.484485
0.753026	0.262371	0.930410	0.776297	0.228506	0.431871	0.292071	0.766308	0.173359	0.196755	0.435314	0.506307	0.287748	0.243522	0.616236	0.195533		0.227084		0.966385	1.728610	0.204507	2.617280	0.626997		0.467548	0.198625	1.516900	0.672892	0.295727	0.330858		0.496742	0.666082	0.324435	0.204350	0.269731	0.226694	0.307077	0.374049	0.233211	0.242417	0.421601	0.349871	0.253818	0.530475	0.160955	0.537642	0.532758	0.168844
0.198169	0.270486	0.285645	0.251232	0.293372	0.213824	0.163896	1.066990	0.630291	0.366001	0.721935	0.519304	0.961263	0.292112	0.836194	0.250771		0.608548		0.944076	1.161420	0.162392	0.375470	0.308230		0.291345	0.205580	0.984058	0.739208	0.418285	0.383169		0.329550	0.674501	0.580579	0.166985	0.956959	0.347354	0.653674	0.222740	0.194292	0.343652	0.204370	0.650850	0.401994	0.549610	0.179529	0.202047	0.676882	0.210112
0.976730	0.176469	0.237829	0.229941	0.219873	0.274983	0.346619	1.104360	0.457251	0.464761	0.253893	0.206060	0.899857	1.886930	0.744199	0.260508		0.336800		0.898271	0.929744	0.197471	2.340720	1.001480		0.299689	0.798774	0.234993	0.855341	1.257420	0.208271		0.633301	1.458410	0.287753	0.296988	0.338570	0.914666	0.484857	1.012370	0.262473	0.392550	0.330936	0.314469	0.234860	1.151530	0.417035	0.254751	0.988783	0.613478
0.872340	0.703088	1.083740	0.448702	0.298701	0.234454	0.415150	2.556130	0.396879	0.486220	1.170330	0.227257	0.495050	1.747190	0.470205	0.207949		0.197758		0.992433	0.790728	0.399349	0.848337	1.981750		1.408060	0.290005	0.289092	0.828981	0.544093	0.176968		0.273388	0.390282	0.558928	0.711044	0.686387	0.207138	0.605466	1.035020	0.305198	0.173276	0.349218	0.187550	0.315135	0.254436	0.424177	0.164980	0.478239	0.782027
0.259257	0.221580	0.299360	0.866184	0.475917	0.725278	0.211873	0.334949	0.298128	0.200471	0.291151	0.321871	0.989317	1.782420	0.251637	0.176307		0.206090		2.157390	0.966148	0.396481	2.225860	2.223450		0.295713	0.353960	0.187105	0.426880	0.678905	1.150810		0.389754	1.364380	0.177306	0.260519	0.222255	1.076530	0.330866	0.782225	0.410679	0.361880	0.294300	0.379118	0.163789	0.552447	0.509274	0.194862	0.889588	0.452440
0.411965	0.519137	1.243070	0.520572	0.404952	0.480679	0.243640	0.939734	0.664328	0.258975	0.164495	0.687312	1.196800	1.539040	1.629720	0.531453		0.369763		1.109070	0.783185	0.364124	1.006240	0.597255		1.803930	0.565701	0.200389	0.299321	0.183532	0.494623		0.290919	0.238619	0.477020	0.266865	1.461470	1.048410	0.554654	0.262120	0.209390	0.233349	0.173987	0.175073	0.486358	1.281770	0.371098	0.265243	0.744233	0.426742
0.307364	0.401706	0.210385	0.308388	0.448960	0.452803	0.842750	0.738560	0.449656	0.717366	0.654418	0.633497	1.318070	0.820507	0.598009	0.323256		0.606241		0.778808	2.736380	0.178502	0.520464	1.551310		0.211526	0.196578	1.409770	0.302163	0.219958	0.502888		0.482811	0.962817	0.291202	0.168423	0.551316	0.517537	0.332002	0.191373	0.174572	0.283554	0.482554	0.258461	0.364501	0.833529	0.166833	0.193720	3.286730	0.642313
0.195445	0.170712	0.579636	0.545062	0.368009	0.243457	0.351977	0.915282	0.613404	0.379069	0.256228	0.569732	0.545189	0.769362	0.398740	0.166075		0.184076		0.656475	0.813624	0.341905	1.712570	0.163232		0.330309	0.553848	0.253964	0.633907	0.858656	2.594360		0.427623	0.342088	0.283925	0.200898	0.697327	0.295223	0.398410	1.364590	0.431358	0.245881	0.209686	0.225806	0.376461	0.504230	0.485396	0.229598	1.468920	0.188512
0.186212	0.187893	0.970662	0.383415	0.190607	0.812357	0.398348	1.947000	0.174199	0.246404	0.408664	0.176636	0.923519	0.394129	0.515057	0.164334		0.166111		4.288000	2.422150	0.189674	2.874420	1.790370		0.176570	0.782122	0.176917	0.614723	0.228481	0.262901		0.420991	0.611942	0.196610	0.168394	0.188197	0.377943	0.866522	1.039400	0.617071	0.406326	0.412972	0.440088	0.271779	1.806910	0.311453	0.298590	1.066240	0.420128
0.478006	0.729137	0.474084	0.987605	0.326969	0.825216	0.494195	0.473030	0.279898	0.163667	0.918666	0.346728	0.470136	2.856370	0.365064	0.174210		0.584281		1.452950	0.375105	0.191393	0.945386	0.183760		0.162267	0.161760	1.664230	0.320485	0.631825	0.268437		0.438118	1.232360	0.357882	0.386089	1.396820	0.871833	0.346144	0.286987	0.220961	0.367193	0.562901	0.209283	0.286315	0.397999	0.177606	0.272823	0.689841	0.232554
0.337368	0.407803	0.402811	0.975575	0.240833	1.067630	0.273198	0.476599	0.398522	0.346011	1.238080	0.644859	1.600050	0.229692	0.401255	0.606817		0.424976		1.209230	0.568178	0.165262	3.768120	2.835950		1.047420	0.776368	0.405579	0.668013	0.357105	0.282859		0.579228	0.811284	0.518311	0.346557	1.353060	0.783304	1.368130	0.751348	0.221333	0.778608	0.194074	0.389951	0.372474	1.098120	0.481994	0.194475	0.446966	0.219590
0.283311	0.190032	0.807668	0.640002	0.177458	0.506457	0.677396	0.655158	0.303764	0.602509	1.210700	0.262653	0.840112	0.961762	0.256500	0.318496		0.865307		1.133920	0.426401	0.203964	1.750730	1.170100		0.340025	0.596886	0.167011	0.750329	1.086830	0.264699		0.204681	0.197158	0.285690	0.205559	1.174090	1.758680	0.462289	0.815364	0.201915	0.183085	0.328355	0.178994	0.314909	1.256900	0.435888	0.183141	0.253334	0.605533
1.486840	0.220550	0.447720	0.525011	0.469766	0.641478	0.467561	0.643341	0.254731	0.431944	0.936404	0.258805	1.338690	0.821335	0.626990	0.344749		0.402359		3.232930	0.621464	0.192326	0.734013	1.244590		0.274762	0.738749	0.447490	0.462666	0.730146	0.335676		0.236562	0.839547	0.269242	0.423162	0.321557	0.661134	0.601693	0.690952	0.468554	0.430049	0.190341	0.186721	0.290123	0.219323	0.204704	0.297279	0.806615	0.435552
0.320317	0.206252	1.041300	0.483832	0.195694	0.334054	0.454778	0.205489	0.172927	0.180456	0.478604	0.168714	0.936416	0.894463	0.332803	0.227007		0.280098		1.790910	1.254640	0.774475	1.392740	0.309650		0.686727	1.222820	0.192953	2.145550	0.741319	0.533343		0.299384	0.514429	0.186165	0.278865	0.867053	0.540458	0.312211	0.189381	0.757585	0.332105	0.373620	0.280470	0.549697	1.802390	0.403851	0.163952	1.209030	0.420406
0.477557	0.221055	0.579804	0.160303	0.163645	0.266056	0.441461	1.553460	0.381213	0.209464	0.362184	0.406359	0.454254	1.639600	0.368285	0.384873		0.229447		0.710242	1.787640	0.209604	1.992150	0.497223		0.667636	0.371205	0.203131	0.898408	0.276107	0.169040		0.233406	0.452791	0.321387	0.438203	0.267331	0.322766	1.497270	0.400558	0.349596	0.341478	0.270027	0.424956	0.190551	0.791305	0.260809	0.441844	0.526056	0.250524
0.451349	0.332356	1.079630	0.160614	0.746818	0.276938	0.300968	0.961341	0.870831	0.250910	0.673993	0.411223	0.716907	1.154740	0.268454	0.210863		0.237329		3.747600	1.778720	2.043800	1.666540	1.100990		0.225917	0.503323	0.273665	1.207480	0.252424	1.092950		0.564551	0.253012	0.215537	0.258265	0.321152	0.948720	1.525260	0.987202	0.263904	0.301166	0.228033	0.787157	0.238117	0.645330	0.181536	0.205132	0.248250	0.541971
0.321902	0.172108	0.265109	0.160041	0.292257	0.433504	0.368653	0.948035	0.546153	0.683769	0.172550	0.168363	0.793354	0.594099	0.178000	0.186120		0.315817		1.717580	0.422477	0.537548	2.047630	0.558017		0.613261	0.188923	0.245204	0.400111	0.352339	0.640494		0.586864	1.330820	0.299477	0.225438	1.362530	0.475198	0.363566	0.660129	0.430496	0.343916	0.438576	0.427832	0.205265	0.909112	0.484437	0.193792	0.743066	0.177085
0.427617	0.184953	1.367060	0.351577	0.337658	0.208944	0.215150	3.180860	0.182343	0.228165	0.264591	0.305492	0.724501	0.949081	0.348458	0.226437		0.206238		3.328440	0.529494	0.171976	1.726710	1.410790		0.480382	0.243275	0.190657	0.259794	0.167000	0.861661		0.287712	0.296368	0.294863	0.270955	1.577880	0.424998	0.883876	0.392903	0.179420	0.250426	0.239980	0.236093	0.164317	1.843190	0.208009	0.464019	0.551664	0.355648
0.400042	0.173045	0.622173	0.544204	0.346324	0.849686	0.322922	0.273068	0.265995	0.209536	0.709181	0.333844	0.935144	0.267592	1.031510	0.190040		0.204386		0.801397	1.320880	0.247675	0.982270	1.027270		0.772543	0.188222	0.194881	1.037950	0.286500	0.416059		0.599653	0.627337	0.601409	0.850907	1.154480	0.622728	0.220288	0.509933	0.519288	0.305058	0.982924	0.426060	0.359020	0.947192	0.388521	0.517557	0.257966	0.322099
0.617936	1.597030	0.292843	1.338130	0.189497	0.233312	0.467093	0.195670	0.396943	0.705519	0.161386	0.395441	0.805212	2.068770	0.164344	0.268793		0.266438		1.408890	1.339680	0.503324	1.985240	1.265850		1.470850	0.248055	1.290340	0.755833	0.261523	1.406950		0.546123	0.400849	0.422869	0.542091	1.093390	0.328766	0.379564	0.236687	0.963287	0.237782	0.213632	0.222415	0.217406	0.405262	0.490249	0.180586	0.978451	0.195227
0.348180	0.427217	0.507228	1.377930	0.675120	0.305175	0.675267	0.448264	0.325210	0.383706	1.071800	0.235342	0.464883	1.025580	0.668319	0.402062		0.228503		6.363870	0.989561	0.162404	0.831389	0.882244		0.266584	0.622901	0.191766	0.459022	0.910874	0.294770		0.460297	0.370098	0.195260	0.285009	0.344582	0.459705	0.469056	0.674241	0.388240	0.504490	0.282119	0.262971	0.218547	1.144740	0.347346	0.237046	0.634331	0.445549
0.285982	1.289870	1.340040	0.482878	0.266154	0.422027	0.187405	0.334872	0.393210	0.336272	1.337220	0.374703	1.006740	0.350823	0.304975	0.216789		0.333815		1.141230	1.034350	0.353689	1.495210	1.296220		0.520135	0.172782	0.238169	0.806655	0.190640	0.614398		0.331025	0.477743	0.187565	0.382409	0.898419	0.474204	0.513996	0.398576	0.219224	0.269084	0.252386	0.326027	0.462977	1.063950	0.354853	0.248554	1.592580	0.232977
0.180498	0.241381	0.395935	0.735460	0.325443	0.365944	0.202825	0.892547	0.419187	0.166165	0.916677	0.372190	1.217630	1.167700	0.331105	0.338354		0.558726		0.743946	1.696190	0.197607	0.625201	0.730323		0.673543	0.780788	0.836935	0.429996	0.694313	0.296703		0.195434	0.806028	0.237858	0.797968	0.673590	0.642116	2.339050	0.472469	0.278090	0.199009	0.211022	0.619426	0.470488	1.959540	0.267607	0.236809	1.961990	0.214852
0.195149	0.842343	0.616174	1.321420	0.255941	1.310290	0.171035	2.062540	0.160762	0.513050	0.635001	0.393374	0.658458	0.554947	0.844435	0.179796		0.253935		1.089350	1.324260	0.209364	0.947207	0.633943		1.195790	0.270016	0.940803	0.412938	0.226228	0.203350		0.569778	0.448843	0.588966	0.295075	0.771903	0.968239	0.428958	0.457722	0.261017	0.205605	0.324084	0.218751	0.167140	0.634301	0.350500	0.164097	0.938496	0.176622
0.471328	0.225662	0.515579	1.042970	0.322001	0.293245	0.659648	0.283253	0.361383	0.244519	0.262817	0.283344	1.094850	1.035870	0.526955	0.372550		0.226996		5.564090	0.911249	0.185202	3.012300	0.842754		0.609064	0.177638	1.506790	1.174020	0.235753	0.330826		0.551612	0.484110	0.233512	0.186009	0.791512	0.284559	0.573397	0.300213	0.554374	0.199968	0.251835	0.307506	0.247745	1.850130	0.511243	0.255630	0.365303	0.715352
0.283625	1.515250	0.705417	0.270650	0.412498	0.299325	0.199129	0.294137	0.294761	0.729566	0.185808	0.429394	0.372989	0.555430	0.325772	0.160538		0.225213		1.137970	1.392030	0.321557	1.153400	0.212477		0.576995	0.445046	1.803360	0.742211	0.209536	0.317554		0.340076	1.145980	0.265911	0.180813	1.162000	0.922036	0.501342	0.219367	0.472852	0.235063	0.214381	0.187481	0.162924	0.609544	0.170332	0.280741	0.879258	0.714761
0.282358	1.452550	0.682063	0.172654	0.243515	0.674246	0.399563	0.166793	0.446626	0.514358	0.828835	0.197840	0.444827	1.454850	0.892069	0.323709		0.187754		2.160410	1.166770	0.176776	1.745440	2.982520		0.599602	0.237457	0.399603	0.556821	0.312676	2.215690		0.364728	0.268381	0.365029	0.640945	1.154460	0.867603	0.589925	0.277498	0.640581	0.184506	0.164697	0.341202	0.283638	0.366347	0.241675	0.250787	0.975358	0.371230
0.237741	0.229199	0.658891	1.541280	0.321607	0.707746	0.269504	3.405110	0.318943	0.234670	1.495730	0.356935	0.859376	0.344830	0.201190	0.200784		0.264562		0.748284	3.790800	0.291663	1.823300	0.167356		0.189474	0.384437	0.180075	0.297986	0.391942	0.758899		0.205745	0.994918	0.216290	0.168800	0.168107	0.291239	0.283071	0.300779	0.183088	0.266564	0.512361	0.264577	0.269181	1.095480	0.218229	0.375722	0.673241	0.264642
0.277468	0.209803	0.444136	0.559869	0.262416	1.221190	0.419137	1.970500	0.974012	0.660787	0.393556	0.395530	0.609490	0.486047	0.958982	0.214262		0.224843		1.699060	1.828730	0.828099	1.193940	0.174768		0.242071	0.429341	0.234090	0.673905	0.316582	0.945235		0.207733	0.329404	0.173010	0.641336	0.171690	0.800854	0.861395	0.514096	0.683037	0.160822	0.617886	0.388229	0.202155	0.413084	0.383234	0.332275	1.096410	0.859936
0.460642	0.730429	0.399288	1.076660	0.175409	0.333419	0.164106	0.362488	0.344227	0.726841	0.328168	0.735880	1.447650	0.204736	0.204386	0.182532		0.173652		1.901680	1.131670	1.394000	0.590903	0.546609		0.168629	0.203066	0.281077	0.581724	0.173014	0.283446		0.163958	0.592268	0.444295	0.177905	0.408559	1.284430	0.277372	1.621750	0.458803	0.391257	0.163639	0.184699	0.326360	0.583331	0.292738	0.451442	2.531660	0.533383
0.381625	0.507007	0.881513	0.248757	0.348068	0.427637	0.420205	1.197720	0.530327	0.300561	0.257191	0.538759	0.828984	0.408748	1.231430	0.349501		0.231130		4.084380	2.894880	0.269371	2.380000	0.365973		1.241500	0.242830	1.450970	0.470270	0.597380	1.604040		0.566375	0.303887	0.294149	0.222960	0.989552	0.550436	0.566507	0.492988	0.345037	0.459995	0.291039	0.282976	0.189051	0.632114	0.402059	0.465953	0.597603	0.424299
0.368635	0.773340	0.207653	1.129090	0.180681	0.443678	0.164610	1.677820	0.305931	0.516649	0.249206	0.649615	1.154110	1.552940	0.173542	0.377383		0.991659		1.417770	0.292040	0.218196	2.815960	1.863740		0.676376	0.390800	0.508146	0.740290	0.171421	0.185679		0.162568	0.190168	0.665539	0.602045	0.232994	0.542101	0.702674	0.189081	0.263207	0.226896	0.317958	0.230948	0.321432	0.708555	0.195232	0.198391	0.424972	0.861693
0.432955	0.436234	0.584624	0.498617	0.231859	0.417571	0.215294	0.655550	0.356029	0.571715	0.943593	0.483464	0.514542	0.323921	0.318188	0.307562		0.207806		1.071980	1.987220	0.368990	1.287540	0.675284		0.452836	0.198567	0.734605	0.495530	0.194353	0.194508		0.338298	2.015920	0.463534	0.167140	0.741223	0.220730	0.866121	0.712940	0.197505	0.364150	0.196760	0.380200	0.205202	0.674816	0.367487	0.495447	0.294775	0.569021
0.355154	0.317198	0.328935	0.786232	0.250262	0.453962	0.497952	0.353685	0.510412	0.301106	0.238735	0.221088	0.729509	0.402070	0.801905	0.233979		0.402442		2.123320	0.633266	0.339703	0.744998	0.828281		0.556049	0.805753	0.176719	0.511475	0.245007	0.386194		0.569131	1.391440	0.277920	0.440405	0.185687	0.230159	0.340615	0.416405	0.165806	0.248965	0.656839	0.215719	0.459258	0.867186	0.311715	0.176412	0.707237	0.161735
1.115330	0.959546	0.633618	1.389570	0.198086	0.366353	0.190209	3.524020	0.633905	0.433605	1.664530	0.333317	0.553871	0.547273	0.398127	0.182557		0.178791		0.445840	0.677576	0.642918	1.286310	1.138020		0.652031	0.217085	0.645284	0.361788	1.157740	2.162540		0.209764	1.986970	0.287926	0.212493	0.761012	1.033950	1.039400	0.521981	0.240640	0.191191	0.589835	0.544056	0.268030	0.350033	0.367512	0.173542	0.214601	0.387560
0.226325	1.839760	1.362090	1.254100	0.638387	0.952134	0.286207	1.914240	0.211397	0.495420	0.767352	0.430654	0.350309	0.428473	0.216516	0.673088		0.250436		0.822510	2.288060	0.681153	1.628100	1.738480		0.763412	0.513046	0.248875	0.321556	0.793780	0.399384		0.837906	0.200066	0.438792	0.703778	0.620359	1.762460	1.392340	0.368429	0.651147	0.210092	0.413483	0.249297	0.553100	0.443191	0.370585	0.414326	0.607939	0.460730
0.633188	0.185819	1.170390	0.365292	0.551432	0.525847	0.316040	0.818270	0.199042	0.278582	0.485359	0.399508	0.736206	0.238199	0.866209	0.365413		1.809840		1.056350	1.780730	0.318760	0.482558	0.889098		1.057010	0.167352	0.174995	0.766083	0.977368	0.364330		0.211709	1.339710	0.295841	0.219255	0.699915	0.352014	0.525368	0.471260	0.765294	0.245212	0.323261	0.460081	0.312886	0.460435	0.269897	0.199967	0.289678	0.470227
0.161207	0.338913	0.520345	0.563256	0.296824	0.334301	0.224659	1.155910	0.485041	0.538247	0.181458	0.399419	0.609760	1.187950	0.799886	0.324165		0.368559		1.281540	0.638612	0.202367	0.646927	0.541031		0.196605	0.487022	0.363065	0.633991	0.252332	0.404626		0.187006	0.571569	0.251319	0.759856	0.814723	0.324696	0.207875	0.246864	0.275491	0.284277	0.258891	0.294944	0.390962	0.591747	0.243448	0.322898	2.667500	0.408024
0.502053	0.447425	0.304027	0.563116	0.425583	0.369699	0.209272	0.582136	0.562491	0.277405	0.271658	0.503272	1.165900	1.585590	0.308105	0.210025		0.264196		0.838510	1.028680	0.432030	2.315840	2.336450		0.836879	0.223925	0.163608	0.416218	0.461441	0.248172		0.980293	1.025520	0.280028	0.213859	0.487554	0.806481	0.448786	0.340809	0.742379	0.706533	0.375060	0.617843	0.279707	0.912692	0.377706	0.279460	0.301940	0.867772
0.309488	0.314514	0.221281	1.519940	0.617404	0.852073	0.401535	1.853200	0.478394	0.334120	1.000310	0.490582	0.375899	0.883032	0.200447	0.362820		0.475520		3.946050	2.109150	0.164652	2.147360	0.901063		1.107450	0.298593	0.174897	0.872771	0.997933	0.280993		0.494288	0.544243	0.162495	0.467292	0.939194	0.197344	0.733727	0.318085	0.190176	0.330788	0.355092	0.250145	0.229236	0.516184	0.350614	0.294283	1.150340	0.544418
0.546706	3.232560	0.720354	0.901090	0.267073	0.264720	0.395347	1.042610	0.166238	0.192003	0.233459	0.359072	0.874530	1.930210	0.380511	0.200465		0.201678		1.152330	2.058540	0.308794	1.136560	1.570040		1.024990	0.586575	0.172218	0.608544	0.180106	0.541506		0.232701	0.956708	0.404935	0.792179	0.519857	1.331360	0.514409	0.173827	0.368020	0.265629	0.223008	0.386673	0.361470	0.966057	0.427287	0.248225	1.348580	0.236687
0.257351	0.218123	1.521120	1.285330	0.306497	0.231077	0.347463	0.766128	0.278719	0.261877	0.563081	0.396504	1.366450	0.382187	0.366717	0.192935		1.361970		0.483799	0.673377	0.187345	1.291520	0.882404		0.310434	0.186807	0.174483	0.356306	1.277810	0.262261		0.584878	0.388033	0.303098	0.435097	0.524601	0.485138	0.710144	1.618730	0.431418	0.438351	0.226809	0.475599	0.235338	0.645259	0.310954	0.194313	0.509480	0.185326
0.258499	0.476225	0.409533	0.351505	0.384908	0.965729	0.265055	0.941339	0.256229	0.554890	0.694133	0.427235	0.540009	1.329990	0.398761	0.173539		0.190831		1.471600	1.504380	0.366412	1.804730	0.345451		1.493790	0.265836	0.167724	0.356933	0.285803	1.161720		0.496872	0.840225	0.592180	0.212524	0.357822	0.673947	0.558844	0.542478	0.545890	0.203344	0.303122	0.270440	0.588117	1.376860	0.189839	0.202888	0.422939	0.507974
0.828688	0.336857	0.515541	0.240168	0.234952	0.244589	0.352235	1.032670	0.539582	0.323441	0.176235	0.763965	0.525675	0.227541	0.205018	0.232827		0.193598		2.002670	1.913840	0.191499	1.274880	1.211430		0.777328	0.321416	0.745483	0.685595	0.162734	1.064920		0.298758	0.194712	0.385758	0.199634	0.556720	0.563951	0.592687	0.330729	0.192121	0.376241	0.518290	0.217403	0.222979	0.435567	0.292229	0.240176	1.140600	0.721821
0.205309	0.684090	0.770444	0.209711	0.237096	0.327050	0.362422	1.246720	0.357158	0.170098	0.211142	0.228316	0.513136	1.288780	0.463164	0.298569		0.369547		3.713280	1.200780	0.215129	0.702665	0.300427		0.352338	0.368458	0.248825	1.296180	0.211244	0.209550		0.474651	1.021220	0.306485	0.323626	0.258458	0.404277	0.281593	1.086930	0.646034	0.399684	0.172366	0.237581	0.664362	0.407897	0.412864	0.202754	0.754633	0.471943
0.654300	0.342661	0.495070	0.252560	0.274829	0.296950	0.302653	0.173156	0.559064	0.284781	1.009050	0.180008	0.511117	0.474499	0.338443	0.168620		0.246656		0.973792	1.437060	2.209240	0.974148	0.906695		0.234126	0.230731	0.394125	0.881641	0.395256	1.474820		0.732871	0.785218	0.224300	0.508024	0.743824	0.693306	0.454113	0.621200	0.624685	0.280267	0.452783	0.279074	0.238044	1.017810	0.442323	0.322545	0.342945	0.440235
0.480949	0.273800	0.595882	1.508570	0.229937	0.457150	0.193158	0.439077	0.187629	0.301211	0.368319	0.370362	0.546340	0.825438	0.643129	0.219166		0.197943		1.745070	0.980923	0.284437	0.614001	0.439635		0.746123	0.310167	0.685806	0.681384	0.635918	0.521880		0.340040	0.780574	0.382360	0.472524	0.408816	1.586100	0.332606	0.293818	0.169726	0.330716	0.558973	0.273829	0.819568	1.117390	0.186304	0.217468	0.668195	0.819621
0.595076	0.408673	0.969493	0.244703	0.265085	0.544966	0.531834	0.501361	0.400927	0.382685	0.161736	0.421028	0.740569	1.490860	0.254294	0.213226		0.324526		2.816520	0.784320	0.160842	0.697205	0.463795		0.569150	0.258395	0.452967	0.334597	0.295926	0.707951		0.280706	0.392700	0.601326	0.215790	1.122930	1.731990	0.646701	0.442609	0.391208	0.422449	0.448940	0.258638	0.167051	1.286440	0.198712	0.223130	0.312957	0.164666
0.782812	0.197376	0.512260	0.286726	0.198344	1.292540	0.264181	1.008770	1.187220	0.398983	0.349481	0.506288	0.642973	0.817889	0.530190	0.314038		0.790231		2.428850	0.939569	0.186772	2.445830	0.374756		0.428913	0.164336	1.058230	1.052680	0.205591	0.321195		0.211203	0.306354	0.270105	0.483940	0.350757	0.681265	0.994245	0.194296	0.560094	0.343449	0.360405	0.161416	0.215316	0.839780	0.195840	0.409028	0.813666	0.612262
0.284911	0.289576	0.217643	0.590618	0.275997	0.423734	0.291204	0.644015	0.597995	0.425081	0.255671	0.409106	0.749516	0.461296	0.720734	0.197243		0.482622		4.395900	2.074990	0.182633	2.724890	0.204334		0.648846	0.180727	0.338998	0.425294	0.224573	0.639302		0.302548	0.424558	0.283017	0.226225	1.195800	0.524838	0.954531	0.439323	0.409072	0.160247	0.188415	0.299142	0.359597	0.515279	0.260650	0.222972	0.912398	0.927283
0.180980	1.133550	0.238586	0.390453	0.286211	1.760170	0.359286	1.581310	0.372763	0.343038	0.948115	0.604764	0.493739	2.669470	0.813379	0.244707		0.358615		1.245840	0.542572	0.170066	0.602224	0.451055		0.313227	0.575979	0.177817	0.595547	0.291616	0.399669		0.546181	0.930662	0.234459	0.235953	0.341420	0.181729	0.734034	0.418449	0.292733	0.293884	0.357724	0.387925	0.196633	0.700901	0.172073	0.242701	0.422880	0.331854
0.492022	0.403075	1.155640	0.166350	0.305299	2.039020	0.290381	0.933004	0.338136	0.501431	0.350665	0.191985	0.397625	0.210958	0.218537	0.286954		0.921050		4.801900	2.479450	0.245817	1.828940	0.343267		0.160017	0.300463	0.304579	0.470464	0.842183	1.085330		0.476852	0.638535	0.682801	0.233916	1.376000	0.629251	0.237943	0.716354	0.161103	0.280523	0.543923	0.678944	0.326283	0.219416	0.539129	0.181868	0.867986	0.621720
0.302325	0.491541	0.247505	1.484330	0.543712	1.136450	0.243265	2.609480	0.355276	0.318841	0.464897	0.498945	0.698283	1.777470	0.674737	0.227488		0.396110		3.123770	1.031860	0.266253	0.364438	3.635310		0.411984	0.167785	0.166839	0.530044	0.376314	0.923919		0.376262	0.547734	0.414812	0.333534	0.476818	0.504032	0.740808	0.748684	0.214610	0.206995	0.227229	0.307155	0.175532	0.439147	0.594290	0.309267	1.298480	0.268397
0.433957	0.276904	1.303590	0.334271	0.227995	0.533803	0.778363	4.571310	0.535701	0.297287	0.373234	0.515986	1.070650	0.980179	0.587249	0.191528		0.172894		0.750907	0.268568	0.176145	1.191230	0.707713		1.002920	0.422955	0.274387	0.610527	1.205970	2.003830		0.704536	0.207994	0.348731	0.317350	0.590823	0.946969	0.842128	0.326404	0.170263	0.389027	0.314407	0.265389	0.305479	0.523087	0.250158	0.171227	1.682610	0.884873
0.169611	0.351135	0.781647	0.253706	0.394009	0.285141	0.456809	0.225925	0.167294	0.162152	0.790346	0.317812	0.463815	2.623320	0.183325	0.339924		0.199638		1.424200	0.755502	0.249563	1.103840	0.539523		0.344361	0.226234	0.284938	0.364363	0.226371	0.217279		0.416261	0.279412	0.192748	0.188580	1.012480	0.435528	0.400945	0.436333	0.340404	0.167760	0.193413	0.295054	0.293614	1.654460	0.183878	0.264487	1.273790	0.367567
0.656218	1.536030	0.326634	0.378767	0.580806	0.721858	0.598135	0.575549	1.254660	0.558226	0.394223	0.469678	0.676651	1.779310	0.921300	0.195273		0.232985		1.367310	0.696718	0.192278	0.863662	0.271320		0.561233	0.196925	2.054020	0.975773	1.050010	0.291961		0.191062	0.541151	0.568372	0.523173	0.429465	0.223387	0.469489	0.840265	0.335779	0.210875	0.192159	0.259521	0.445491	1.107110	0.222232	0.275069	0.752633	0.363240
0.571261	0.377647	0.245107	0.777197	0.580576	0.592610	0.349098	0.738612	0.470930	0.381180	0.308808	0.368543	1.116670	0.481273	0.954582	0.218223		0.664191		3.558150	0.168196	0.180609	1.419050	0.271669		0.367762	0.235931	0.207850	0.387872	0.842553	1.088170		0.541635	0.696436	0.311676	0.504972	1.252100	1.377850	0.968327	0.211159	0.203674	0.599892	0.182958	0.387956	0.178328	0.937183	0.431701	0.558980	0.863992	0.427009
0.821891	0.290405	0.276458	1.332960	0.215872	0.610434	0.535763	0.201016	0.402244	0.202264	0.385353	0.400839	0.760541	1.960340	0.326608	0.302587		0.758792		2.707990	1.102750	0.235681	0.820498	0.554243		0.288192	0.210883	0.225664	0.408206	0.211209	0.294248		0.385862	0.840387	0.582393	0.477511	1.514670	0.458798	1.424740	0.782396	0.164879	0.205901	0.381176	0.175539	0.670857	0.522217	0.306077	0.255814	0.533956	0.292166
0.230231	2.265470	0.398673	0.436370	0.486273	0.326100	0.236568	0.827740	0.353937	0.197718	0.172913	0.247801	1.664690	0.884354	0.829304	0.260919		0.206192		2.133850	1.691970	0.362909	1.232560	0.260486		0.286433	0.296346	0.556302	1.020500	0.488893	0.267080		0.519292	1.172050	0.198022	0.397727	0.457487	0.910469	0.441543	0.327164	0.585611	0.446187	0.409064	0.759571	0.465322	1.092970	0.300332	0.353396	0.408059	0.637747
0.303817	0.652166	0.689037	0.519262	0.733919	1.136580	0.193780	0.806261	0.435696	0.338391	0.547716	0.693461	0.633851	0.585189	0.422355	0.330815		0.596735		0.707949	0.848841	0.217853	0.947837	0.914375		0.182658	0.304515	0.214866	0.487857	0.293112	0.162885		0.473444	0.484909	0.484477	0.213308	0.355946	0.516860	0.436451	1.011930	0.357976	0.345308	0.382007	0.407771	0.613981	0.295960	0.171073	0.368022	0.509396	0.207846
0.254315	0.516885	1.065340	0.178891	0.510133	0.177306	0.281229	1.271960	0.633253	0.184179	0.995615	0.417609	0.919685	2.201810	0.495641	0.564254		1.331980		1.271500	0.969368	0.194165	1.794180	2.939340		0.345673	0.203131	0.600595	0.307594	0.332242	0.609699		0.191586	2.902370	0.431463	0.343334	1.586910	0.169709	0.220705	0.551272	0.333359	0.422626	0.387508	0.194185	0.283238	0.672955	0.164959	0.382417	0.296657	0.644257
0.329124	0.728518	0.896975	1.416520	0.599002	0.342395	0.405598	1.654400	0.419974	0.274254	0.278999	0.253376	0.751505	0.212455	0.855110	0.196604		0.783237		1.216360	3.544170	0.205413	0.781601	1.659180		0.465607	0.177747	0.281449	0.355482	0.296980	0.160317		0.267370	1.305910	0.361152	0.303376	1.253550	1.176990	1.544290	0.730154	0.273609	0.184890	0.198269	0.384996	0.313273	0.576670	0.258223	0.319351	1.071270	0.339690
0.382533	0.717883	0.314992	0.170996	0.283928	0.190494	0.260131	1.266020	0.787050	0.301548	0.679656	0.227359	0.458694	0.453694	0.356886	0.331968		0.264365		2.412060	1.943600	0.213804	0.625469	0.668398		0.572926	0.167433	0.239002	0.690528	0.616897	0.165304		0.263333	0.795643	0.194089	0.205121	0.217179	1.066630	0.325828	0.326994	0.161780	0.414046	0.508917	0.169993	0.450835	0.207784	0.569251	0.213333	0.535260	0.190769
0.357243	2.669720	0.447876	1.008060	0.171179	1.509260	0.314063	0.360754	0.467192	0.548604	1.330200	0.375639	0.640496	0.612778	0.826791	0.244765		0.174025		1.666380	2.036070	0.199906	0.547553	1.934910		0.754117	0.196108	0.223774	0.376053	0.179590	0.779946		0.166828	0.369468	0.308997	0.566151	1.862830	0.688125	0.328636	0.599455	0.287631	0.249272	0.215192	0.207900	0.183844	0.322118	0.314336	0.438414	0.636059	0.475608
0.235751	0.221424	1.196550	0.788626	0.387546	0.464673	0.197196	1.325740	0.653710	0.425835	0.205643	0.612713	0.950876	1.011300	0.325418	0.163568		0.366028		1.866240	1.237450	0.228425	1.370770	0.901068		1.588830	0.169505	0.382610	0.246867	0.271879	0.689726		0.195195	0.197201	0.435349	0.794304	0.472156	0.947882	0.554294	1.040190	0.173636	0.164644	0.456250	0.406493	0.589652	0.377910	0.256576	0.233436	1.925980	0.233259
0.350074	0.583720	0.462047	1.580790	0.634126	0.479763	0.190029	1.255200	0.760088	0.217752	2.172160	0.207794	1.073960	1.117880	0.440437	0.453157		0.230758		1.437500	1.979980	0.183119	1.584630	0.261595		0.294579	0.392363	0.184096	0.695800	1.221330	1.576530		0.607241	0.211508	0.286858	0.175024	0.445200	0.425944	0.670914	0.180473	0.184703	0.235359	0.508277	0.212464	0.262655	0.314905	0.261455	0.179275	0.874997	0.160874
0.214742	0.227610	0.374817	0.566219	0.551767	0.235679	0.614577	0.962394	0.211842	0.596992	0.231006	0.566193	0.890105	0.490292	0.325667	0.209306		0.307194		1.789880	0.512268	0.250033	1.932530	0.945477		0.942702	0.412321	0.265933	0.273615	0.363863	0.553006		0.421262	0.312110	0.358598	0.256984	0.283101	0.468280	0.290282	0.176050	0.274664	0.370148	0.493616	0.279146	0.196491	0.430274	0.435244	0.264911	0.395580	0.283999
0.192532	2.271310	0.247767	0.713921	0.628088	0.278765	0.182913	1.343310	0.643375	0.371687	0.440157	0.317548	0.665627	1.447980	0.486086	0.247475		0.189241		1.001010	0.375924	0.178723	0.699464	0.209489		0.742969	0.263169	0.209909	1.060120	0.333418	0.692109		0.316471	0.582141	0.265668	0.376144	0.321153	0.493906	0.748565	0.661572	0.207355	0.255397	0.339530	0.332971	0.175847	0.304578	0.338837	0.181040	0.516526	0.178168
0.409802	0.430714	0.773863	0.345429	0.234183	1.026310	0.412413	0.871570	0.198664	0.324875	0.446763	0.340384	0.722957	0.683737	1.178630	0.182512		0.193922		1.054450	0.848801	0.285675	0.872542	1.087460		1.159180	0.422755	0.556318	1.156610	0.276545	0.663298		0.213543	1.060130	0.236765	0.257565	0.521936	0.292362	1.374990	0.180563	0.346683	0.320096	0.251177	0.390125	0.419961	0.800793	0.362479	0.243064	0.617553	0.413587
0.441645	0.264723	0.313985	0.421618	0.369568	0.398541	0.311091	1.881090	0.486256	0.571243	0.182822	0.308522	1.577140	0.436662	0.226285	0.194966		0.254665		3.370640	2.404320	0.219518	1.384530	0.403702		0.277327	0.274597	0.450196	0.627084	0.683671	1.326670		0.333892	1.314460	0.295827	0.643816	0.288993	1.262360	0.400279	0.474020	0.397860	0.302276	0.401537	0.857561	0.414870	1.785170	0.383160	0.182986	0.615466	0.402428
0.515113	1.712270	0.295650	1.011040	0.189755	0.839197	0.207642	0.434738	0.568917	0.491955	0.494301	0.513944	0.666310	0.396561	0.449723	0.182353		0.230968		1.347750	0.470722	0.279773	1.081560	1.474500		1.625330	0.357304	0.327901	0.353796	0.302917	1.965550		1.030190	1.499720	0.410772	0.427147	0.553979	0.760523	0.474226	0.229981	0.612559	0.441905	0.463623	0.292169	0.589412	1.037230	0.179092	0.310411	1.272310	0.255275
0.162894	0.912561	0.786627	0.249349	0.261625	1.025160	0.645441	0.808972	0.164921	0.352057	0.793604	0.249680	1.384020	0.185716	0.718773	0.662365		0.181674		1.474250	0.736143	0.318562	0.981408	0.321490		0.297198	0.239895	0.196251	1.382790	0.939848	0.402924		0.390444	0.266966	0.266362	0.374194	0.331446	0.267713	0.303713	0.472747	0.670299	0.299974	0.238846	0.628239	0.280910	1.462190	0.220055	0.449751	0.268287	0.800121
0.401965	0.557170	0.834578	0.773786	0.326083	0.297757	0.167887	1.831830	0.673264	0.418523	0.531783	0.453928	0.760409	1.455230	0.357849	0.267841		0.295325		2.750150	0.701081	0.237692	2.282490	0.290607		1.343570	0.425927	0.197130	0.415229	0.548869	0.173836		0.251513	0.527139	0.546863	0.320195	0.604603	1.003350	0.345260	0.460546	0.382091	0.624453	0.260818	0.363565	0.398924	0.634266	0.306705	0.325525	0.420593	0.636495
0.626639	0.195092	0.947591	0.398012	0.876439	0.350213	0.363260	0.535411	0.772558	0.372335	0.271481	0.167219	0.683419	0.449721	0.632821	0.186951		0.196009		1.252150	2.062740	0.161347	3.183560	1.634930		0.192984	0.472888	0.198722	0.378105	0.951421	0.163596		0.624555	1.294950	0.236903	0.353096	0.234683	0.555863	0.239302	0.197138	0.191656	0.339070	0.273695	0.416391	0.232136	0.258358	0.182738	0.175331	2.279690	0.730021
0.595330	1.215680	1.066570	0.552206	0.258587	0.835770	0.368724	2.019020	0.197330	0.494640	0.226479	0.750012	0.995126	0.524048	0.252378	0.189643		1.012120		7.062690	0.827994	0.175896	1.797510	0.203440		0.278799	0.163617	0.918457	0.460917	0.292513	0.956354		0.535794	0.193818	0.201363	0.238963	0.417706	0.863555	0.539906	0.453808	0.470812	0.218170	0.216447	0.293995	0.388531	1.960000	0.166754	0.207513	0.481768	0.366566
0.831993	0.269863	0.477473	0.477503	0.248613	1.015780	0.410894	3.065650	0.221535	0.804302	0.550122	0.164097	0.654597	1.121280	0.758989	0.233377		0.234242		1.152570	1.562970	0.422378	1.423280	0.412960		0.194932	0.346258	0.306908	0.670450	0.168015	0.260276		0.260988	1.828000	0.519008	0.254319	0.995868	0.727352	0.251220	0.248279	0.328731	0.248181	0.266216	0.306516	0.365678	0.502607	0.232402	0.327830	1.596060	1.055770
0.747474	0.608144	0.953086	0.254448	0.224309	0.248454	0.183650	1.408200	0.432733	0.322590	0.616573	0.182035	0.871245	1.175320	0.609542	0.242720		0.254319		1.247610	0.668500	0.724341	0.568721	0.312568		0.809658	0.708157	0.248125	0.402250	0.223484	0.275496		0.675855	0.395022	0.375854	0.782040	0.638306	1.271650	1.138570	1.571980	0.476526	0.323543	0.338856	0.591946	0.200830	0.909276	0.216696	0.243767	0.550569	0.327076
0.569432	0.212300	0.834467	1.385400	0.334057	0.861412	0.441760	1.064300	0.350546	0.300651	0.221370	0.349815	0.635053	1.341500	0.524824	0.191183		0.579933		0.861463	1.899310	0.631680	0.646799	0.756322		0.177810	0.709113	0.232599	0.701075	0.209286	0.680752		0.928751	0.265850	0.379658	0.181260	1.007790	0.508871	0.729831	0.348397	0.203145	0.478670	0.245414	0.347292	0.232467	0.625219	0.250987	0.231977	0.760314	0.197617
0.580965	0.286355	0.351080	1.372050	0.403634	0.507038	0.165198	1.460010	0.248478	0.271441	0.814680	0.340229	0.649571	2.550990	0.792752	0.350564		0.239039		0.877211	0.532913	0.208445	1.499210	0.316138		0.362352	0.187358	0.838542	0.573364	0.332140	0.316407		0.291866	0.634808	0.457061	0.407596	0.901890	0.202423	1.149280	0.290795	0.352139	0.252745	0.240805	0.293181	0.740350	0.413111	0.339600	0.283677	0.938080	0.161245
0.844232	0.264322	0.338343	0.965754	0.564174	0.298248	0.724880	0.552321	0.565370	0.240223	0.244189	0.204387	1.040740	1.281180	0.266088	0.439950		1.517110		4.761240	1.669960	0.224963	0.728848	0.347713		0.236198	0.350034	0.236689	0.434405	0.680805	0.454594		0.290520	1.021670	0.166734	0.248096	0.916463	0.780959	1.051950	0.393270	0.248936	0.193287	0.175094	0.693611	0.269209	1.070990	0.304488	0.299648	0.879341	0.450942
0.379069	0.296297	0.442901	0.830453	0.391611	0.271516	0.292774	2.000320	0.181569	0.376301	0.481247	0.384246	0.463115	0.987871	0.393311	0.207362		0.238182		0.942468	1.367510	0.160699	0.661783	0.391763		0.416279	0.815082	0.944638	0.795658	0.182889	0.303571		0.170137	0.693860	0.635287	0.210504	0.745199	0.478651	0.774287	0.566437	0.288983	0.252871	0.203077	0.226498	0.270112	0.981064	0.178878	0.369999	0.844021	0.314204
0.344744	0.619215	0.392696	0.776236	0.544769	0.295151	0.418451	0.296684	0.694291	0.210292	0.373209	0.614662	0.452951	1.604920	0.266042	0.257291		0.272155		4.613890	3.516860	0.229338	1.023170	0.295439		0.691366	0.201896	0.226365	1.242630	0.311153	0.301367		0.219214	1.171200	0.501831	0.190205	0.898497	0.378873	0.563802	0.283484	0.467718	0.269058	0.164339	0.289418	0.363555	0.461980	0.435091	0.503313	0.737845	0.468106
0.272836	0.550625	0.581578	0.542402	0.280748	0.455900	0.228287	0.433372	0.314913	0.461613	0.308899	0.498216	0.540687	1.089700	0.383776	0.413463		0.975617		9.430270	1.080930	0.228116	1.503120	0.281536		1.393780	0.280729	0.276653	0.948125	0.945853	0.190742		0.356345	0.283362	0.468216	0.296535	0.919121	0.238337	0.522199	0.180004	0.315250	0.287847	0.529700	0.437177	0.184754	0.683825	0.278496	0.200547	0.500617	0.380928
0.363009	0.258736	0.206400	0.208945	0.178200	0.761917	0.428595	0.314884	0.277131	0.471570	1.214010	0.173412	0.688064	0.348103	0.600036	0.303659		0.347195		0.641457	1.401900	0.925432	1.014870	0.641911		0.910110	0.333502	1.499980	1.698690	0.165559	0.299485		0.492579	0.494414	0.448546	0.337373	0.722040	2.291390	0.432036	0.554570	0.465011	0.299448	0.199314	0.286702	0.261253	0.559600	0.323356	0.320484	0.312472	0.287936
1.158630	0.812132	0.940329	1.203370	0.490176	0.385294	0.455031	7.327670	0.426271	0.564964	0.200596	0.301692	1.430190	1.258690	0.620829	0.226372		0.475407		3.328920	2.372020	0.261864	0.639266	0.676010		1.015120	0.838079	0.857430	0.695435	0.287595	0.185839		0.547172	1.077600	0.321480	0.261194	0.812352	0.445380	0.392830	0.280655	0.274650	0.354814	0.343117	0.589034	0.241865	0.788962	0.496212	0.348990	0.647499	0.608444
0.424715	2.634550	0.907450	1.138110	0.448578	0.543306	0.407178	0.553487	0.240236	0.165609	0.162225	0.699453	1.133240	0.454662	0.282149	0.260957		0.355331		2.532320	2.264940	0.287788	1.157500	0.940912		0.652489	0.190964	0.441059	0.434560	0.250009	0.731433		0.170624	0.305172	0.428297	0.168272	0.321690	1.061660	0.917770	0.232593	0.165900	0.184061	0.180152	0.161963	0.310745	0.721440	0.193294	0.175942	2.422260	0.211412
0.202663	0.777376	0.962984	0.454989	0.324554	1.487510	0.580136	0.447691	1.057810	0.188548	0.528617	0.271326	0.632166	1.849040	0.227378	0.232139		0.588446		2.480000	0.824456	0.160714	0.602043	0.275101		0.555077	0.224327	1.138310	0.399918	0.388003	0.212009		0.200161	0.441216	0.349097	0.646161	0.221635	0.290294	1.319380	0.748033	0.365111	0.189667	0.356701	0.226182	0.360414	1.636560	0.275659	0.176526	0.324575	0.539093
0.537059	0.220862	0.370778	1.002260	0.782161	0.650991	0.195732	0.511082	0.461883	0.183375	1.232480	0.579008	0.402012	0.196192	0.348179	0.791914		0.160649		0.517565	1.297870	0.513878	0.618529	0.391299		0.207628	0.478054	0.482060	0.250355	0.525414	0.662697		0.353745	0.620006	0.266545	0.513949	0.252948	0.550395	0.219968	0.465857	0.429343	0.205165	0.295606	0.321492	0.276862	0.466460	0.287299	0.330248	2.074910	0.196242
0.226884	0.373860	0.422478	1.034860	0.542551	0.651093	0.350381	1.167870	0.616954	0.320763	0.563057	0.541360	0.520068	0.688095	0.633329	0.181011		0.732919		2.136970	2.572180	0.334204	1.257080	1.012740		0.406601	0.573213	0.250600	0.422813	0.179849	1.867490		0.355967	0.481550	0.425677	0.802925	1.864340	0.185025	0.785752	0.566757	0.531529	0.202871	0.437560	0.440779	0.426446	1.187300	0.228658	0.225852	0.870488	0.289355
0.961438	0.641199	1.286030	0.727348	0.434891	0.949931	0.227318	2.299610	0.165320	0.522558	1.039690	0.244708	0.440308	0.224990	0.270890	0.203069		0.716107		4.231080	0.662796	0.161541	2.586560	0.245244		1.432490	0.763956	0.347832	0.547171	0.182952	0.284356		0.208981	0.761861	0.214294	0.256653	0.293404	0.962344	0.252459	0.199815	0.307920	0.302821	0.244959	0.276616	0.215026	1.147380	0.182689	0.436066	1.040320	0.205201
0.285319	0.173181	0.198543	0.166435	0.405970	1.253870	0.162036	1.567110	0.715341	0.377354	0.169465	0.203747	0.654661	1.722620	0.397499	0.164509		0.527670		2.780240	0.485336	0.193378	1.015390	0.708820		0.608999	0.179740	0.683591	0.755233	0.215606	0.184310		0.203523	0.368970	0.257925	0.448765	0.614433	0.661239	0.637566	0.528115	0.465199	0.224955	0.325019	0.182777	0.226619	1.405220	0.590847	0.239493	0.621665	0.604122
0.288605	0.162187	0.664717	0.821684	0.768944	0.324192	0.295218	2.370910	0.559008	0.589125	0.321577	0.339895	0.673621	0.961649	0.346923	0.163626		0.232551		0.885137	3.089940	0.220777	2.738190	0.596369		0.206543	0.402196	0.190482	1.040610	0.361563	0.319184		0.538157	0.479027	0.337091	0.446108	0.161111	0.516245	0.468195	0.917770	0.182710	0.391352	0.368547	0.562284	0.175796	1.638330	0.389135	0.393772	1.431320	0.216100
0.295398	0.228990	1.313210	1.467200	0.453667	1.165670	0.169204	0.711577	0.628930	0.270034	0.188965	0.184816	0.524249	0.330826	0.575861	0.177656		0.164151		1.149860	0.421474	0.354422	0.461159	1.054880		0.391037	1.145930	0.197976	0.314390	0.362335	0.332904		0.246342	0.203633	0.385861	0.804299	0.285897	0.299170	0.817993	0.478657	1.286790	0.264793	0.209356	0.352558	0.311243	0.247335	0.216694	0.214533	0.671693	0.465419
0.855478	0.312780	0.968644	0.718408	0.359294	0.613401	0.366718	0.990071	0.191960	0.438643	0.519349	0.299972	0.563081	3.060900	0.460678	0.188021		0.196475		1.805380	0.790093	0.252288	0.533487	0.332062		0.470332	0.365555	0.263618	0.688701	0.191434	0.201536		0.528531	0.191389	0.582128	0.435691	0.704892	0.252055	0.708863	0.794584	0.217415	0.430163	0.298980	0.456466	0.250541	2.912450	0.390090	0.381479	0.968309	0.669195
0.320878	0.508186	0.825604	0.256814	0.508379	1.403460	0.363010	0.517479	0.562778	0.166226	0.220331	0.456359	0.843421	0.630060	0.448503	0.176543		0.164222		0.915649	1.400150	0.186591	1.479760	0.188179		0.784712	0.373698	0.522133	0.454934	0.278418	0.165635		0.557083	0.765799	0.342834	0.608072	0.653736	0.263497	0.565440	0.881741	0.180451	0.438592	0.475248	0.196451	0.264984	0.428492	0.294864	0.534646	2.007580	1.102340
0.678287	0.904993	0.560978	0.445943	0.766991	0.809422	0.206619	2.133230	0.862909	0.185711	1.241200	0.288828	0.665251	1.703180	0.186496	0.308365		0.197382		0.316267	2.983970	0.442789	0.680539	0.307470		0.756963	0.648749	0.291338	0.604002	0.725039	1.699910		0.264283	0.295257	0.264143	0.353618	0.404338	0.189568	0.246574	0.423858	0.231666	0.278883	0.290966	0.253276	0.568627	0.387091	0.193842	0.229984	0.333991	0.229956
0.167127	0.304648	1.705790	0.898308	0.327304	0.824698	0.475244	0.739585	0.295386	0.340200	0.486970	0.600374	1.240540	0.162615	0.361546	0.193572		1.229680		1.096520	0.907975	0.255023	0.559539	0.275776		0.585411	0.282982	0.786004	1.013450	0.195213	0.638459		0.233009	0.616301	0.283329	0.290806	0.269075	1.125320	0.392225	0.211845	0.206936	0.449467	0.610458	0.255459	0.354690	0.506027	0.409274	0.224271	0.619807	0.246713
0.915791	0.402968	0.259818	0.752071	0.283025	1.376680	0.542224	0.176877	0.733338	0.517875	1.326090	0.407011	0.613565	0.459707	0.211458	0.179743		0.777286		3.518500	0.800250	0.166677	0.741938	0.435562		0.287284	0.250218	0.162286	0.754539	0.254144	0.215629		0.188602	0.334995	0.706988	0.715673	1.316450	0.189231	1.168750	1.225600	0.626990	0.210466	0.298161	0.324033	0.601384	0.377443	0.301641	0.186965	1.442790	0.573242
0.327360	0.310023	0.641918	1.330970	0.317347	0.807490	0.447809	1.449270	0.266516	0.220745	0.306927	0.239987	0.463612	0.771395	0.656209	0.939138		0.237805		1.092580	0.985472	0.262202	0.591657	1.016910		0.709577	0.267686	0.928991	0.718758	0.332787	0.172411		0.321119	0.842325	0.217308	0.184725	0.376219	1.930560	0.677648	0.814344	0.203194	0.494620	0.178303	0.266283	0.499042	0.711836	0.217265	0.242074	0.768084	0.391697
0.473625	0.567282	0.298423	0.754254	0.226958	0.343192	0.176864	1.297090	0.507159	0.514699	0.169624	0.467974	0.783958	3.071320	1.073160	0.217981		0.265027		0.715312	0.578995	0.207666	0.912502	3.236780		0.590902	0.230846	0.443945	0.505246	0.649602	0.282294		0.388528	0.604396	0.710917	0.518951	0.394094	0.911301	0.827664	0.819827	0.179867	0.217303	0.476200	0.238575	0.192294	1.145780	0.266898	0.204263	0.654505	0.206807
0.334594	0.449195	0.661262	0.999230	0.182298	0.312274	0.184431	1.605180	0.781781	0.211416	0.916160	0.539521	0.706441	0.507559	1.558400	0.177002		0.163663		0.924043	1.363980	0.272448	0.954174	1.041640		0.458478	0.259990	0.295363	0.357371	0.721876	0.461202		0.545917	1.094460	0.265443	0.442213	0.688124	0.776521	1.641820	0.716707	0.286046	0.189750	0.638140	0.512463	0.218496	0.732751	0.180036	0.267554	0.295015	0.230202
0.332982	4.047810	0.405063	0.310163	0.286459	0.217985	0.394875	0.481268	0.190356	0.275795	0.474689	0.521343	0.985581	0.522346	0.237274	0.334907		0.482812		1.614820	2.217740	0.201283	1.619220	0.819975		0.457858	0.958150	1.178910	0.448560	0.183984	1.985440		0.523085	0.237842	0.342784	0.548496	1.062130	0.171664	0.359460	0.323203	0.523977	0.589334	0.234070	0.234562	0.287252	0.325898	0.197722	0.508760	1.131030	0.225824
0.415057	0.175412	0.833085	1.044710	0.856266	0.309554	0.166676	0.353899	0.729480	0.373135	0.302945	0.637537	0.487140	0.749511	0.453961	0.212581		0.518526		0.634223	1.432260	0.209357	1.228340	0.222091		1.009720	0.274326	0.794599	0.822504	0.228468	0.185287		0.474141	0.385069	0.206206	0.365247	0.596226	0.378864	1.180530	0.893554	0.397538	0.367568	0.245910	0.224586	0.278427	0.562838	0.315083	0.271009	0.672510	0.297936
0.304859	0.214305	0.760810	0.415678	0.289217	0.354616	0.597420	0.211266	0.680884	0.594315	0.531674	0.484362	0.857991	0.426960	0.501312	0.289037		0.208814		1.243370	0.501415	0.214502	0.790845	0.173851		1.005210	0.195474	0.395114	0.596728	0.235711	0.213293		0.298112	0.514607	0.526929	0.424201	0.335787	0.829853	0.875105	0.513085	0.438335	0.187423	0.524850	0.209865	0.572710	0.966603	0.971962	0.316871	0.771082	0.310233
0.756912	0.973777	0.247835	0.219548	0.278859	0.455947	0.209063	0.341925	0.870493	0.298568	0.573152	0.371992	1.222970	0.686195	0.195348	0.306032		0.213110		1.144170	0.999071	0.193461	1.743730	1.276900		1.071350	0.369975	0.321013	0.418245	0.417852	0.545721		0.249222	0.249768	0.452315	0.206325	0.639053	0.569464	2.060240	0.375652	0.412824	0.548008	0.501661	0.686102	0.774144	0.978566	0.165727	0.300873	1.474590	0.616617
0.325050	0.414408	0.937845	0.205035	0.335365	0.328658	0.596326	0.386920	0.214002	0.356019	0.161814	0.355973	1.156640	0.626271	0.445931	0.234941		0.265358		1.272620	1.245750	0.181088	1.364860	0.351635		0.578851	0.443702	0.243159	0.522503	0.458386	0.504163		0.169532	0.503147	0.578675	0.197278	0.449680	0.873750	0.986445	0.360017	0.199726	0.229177	0.207205	0.547749	0.247401	1.428960	0.177863	0.201571	0.705317	0.284053
0.173409	0.411487	0.266929	0.795110	0.299319	0.341149	0.581369	0.261883	0.208535	0.824582	0.418222	0.488242	0.983722	1.428480	0.846405	0.222156		0.285637		1.372150	0.592421	0.252826	1.001510	2.325860		0.304754	0.289067	0.422224	0.194734	0.909333	0.207753		0.477186	3.064920	0.290338	0.211865	0.788399	0.400725	0.529895	0.290823	0.334338	0.330969	0.372549	0.323808	0.410458	0.626405	0.417790	0.236734	0.698854	0.181569
0.977152	0.402670	0.348194	0.184937	0.211054	1.058400	0.573953	0.525133	0.653519	0.389735	0.170585	0.385696	0.792013	0.297799	0.239689	0.367223		1.524250		1.335850	0.621697	0.223217	1.541440	1.178740		0.979505	0.526208	0.297072	0.837074	0.221899	0.322546		0.364657	0.456021	0.282735	0.429319	0.513709	0.870203	0.313843	0.621151	0.535926	0.354296	0.244748	0.323496	0.965566	0.787716	0.172397	0.164721	0.481878	0.626460
0.452171	0.221613	0.583447	1.605030	0.183662	0.464936	0.392450	1.054610	0.391223	0.225811	0.242537	0.282355	0.466978	0.768419	0.165221	0.400151		0.173431		0.315173	2.287740	0.175692	1.008120	1.016740		0.922003	0.448635	0.240027	0.306303	0.677054	0.379974		0.338451	0.603675	0.229156	0.565752	1.041670	1.323180	0.895992	0.484188	0.272475	0.240152	0.419446	0.501421	0.180962	0.357358	0.326455	0.217778	1.242030	0.301346
0.450820	0.162136	0.337340	0.549141	0.379388	1.274610	0.398442	0.680413	0.786571	0.383433	0.643245	0.173801	0.759869	0.187390	0.494430	0.305830		0.185983		0.664750	1.334130	0.260712	1.837140	0.246034		0.466505	0.403837	0.295359	1.157870	0.527408	0.814476		0.250100	0.376663	0.345042	0.264707	0.380598	0.345241	1.147090	1.032310	0.167636	0.274539	0.268747	0.305006	0.372637	2.002620	0.185627	0.216603	0.797309	0.439012
0.452768	0.182484	1.479750	0.188770	0.305493	0.801118	0.180534	3.183070	1.036620	0.170611	0.292233	0.208353	0.919012	0.401948	0.160221	0.222047		0.277858		3.156810	1.887790	0.171636	0.622155	0.397408		1.351290	0.675399	0.965949	0.295102	0.236392	0.215145		0.215089	0.275364	0.267335	0.400807	1.189400	0.970517	0.844774	0.202883	0.296047	0.387999	0.253422	0.329893	0.213729	0.644526	0.379769	0.215735	1.230330	0.612379
0.354290	0.289895	0.702058	0.357827	0.339056	0.339468	0.539379	2.438080	0.239265	0.331133	0.592838	0.255115	0.667657	1.517950	0.334322	0.168711		0.604949		1.507610	1.126940	0.255614	1.099490	0.569725		0.405571	1.346640	0.232454	0.849517	0.267159	0.199622		0.365202	0.534592	0.178701	0.241745	0.564216	0.198326	0.962050	0.409490	0.218192	0.381525	0.189852	0.286979	0.385253	0.576767	0.603892	0.243995	1.575700	0.245772
0.774304	0.337309	0.324656	0.194042	0.236029	0.387772	0.181989	0.612725	0.237391	0.195839	1.208530	0.339113	0.474750	2.773970	0.651111	0.226846		0.246470		1.952520	0.403850	0.193184	1.157320	0.506752		0.854555	0.481344	0.280841	0.290714	0.253362	0.862737		0.532626	0.241884	0.186039	0.356245	0.769342	1.034850	0.713655	0.526743	0.194915	0.555532	0.194525	0.405534	0.630274	0.183634	0.221657	0.257015	1.022390	0.490800
0.232956	1.349100	1.216110	0.190026	0.178914	0.946726	0.452898	0.234150	0.309118	0.697910	0.273930	0.273020	0.546403	1.442070	0.175714	0.172553		0.206432		2.278780	2.235450	0.272229	1.767380	0.404476		0.844363	0.407468	0.895466	0.461202	0.446885	0.295137		0.457229	0.538901	0.607513	0.387061	0.570798	1.723450	1.040080	0.183623	0.481605	0.389601	0.186264	0.196407	0.432929	2.198920	0.281509	0.304934	0.594520	0.457691
0.164085	0.455691	1.224100	0.196245	0.210438	0.922835	0.211942	0.247194	0.208616	0.451174	1.212900	0.532253	0.764051	0.376268	0.915805	0.193499		1.233120		1.559610	2.508680	0.174633	0.431521	0.306885		0.465843	0.304026	0.395453	0.500552	0.273446	0.670415		0.564505	0.342362	0.312112	0.751778	1.585030	2.159180	0.411483	0.164067	0.214885	0.247766	0.293267	0.181408	0.239910	0.879672	0.384372	0.536837	1.110320	1.357770
0.221226	0.689427	0.208238	0.930466	0.216749	0.675877	0.651397	0.259481	0.251948	0.307780	0.818727	0.742742	0.221486	0.427950	0.289248	0.206937		0.506971		2.909090	3.066050	0.175821	0.965849	0.166598		0.307177	0.251397	0.280527	0.406395	0.204183	0.192847		0.400613	1.270470	0.181680	0.334747	0.705159	1.383860	1.104190	0.342662	0.197772	0.217518	0.255642	0.169554	0.322232	0.293848	0.337432	0.434462	1.309520	0.331700
0.438314	1.200860	0.606646	0.278504	0.570469	0.293046	0.613727	1.756690	0.256442	0.294666	0.265448	0.363467	1.882040	1.180870	0.500162	0.500539		0.505136		1.545220	1.343960	0.219795	2.561260	0.418932		0.323580	0.238835	0.164429	0.750053	0.698522	0.464894		0.563820	1.012930	0.582575	0.234067	0.289447	0.381908	0.396523	0.715599	0.209502	0.235957	0.287042	0.427393	0.345099	0.702176	0.379167	0.194578	0.755609	0.845724
0.403100	0.171236	0.802939	1.310880	0.424110	0.396876	0.299010	0.869012	0.641637	0.917613	0.265812	0.438517	0.471906	0.846032	0.896143	0.254127		0.205030		1.349300	1.040800	0.238492	0.866181	0.394820		0.301141	0.240105	0.493153	0.291994	0.201309	0.615440		0.580882	0.927351	0.532427	0.816316	0.683873	0.795600	0.176059	0.310580	0.326127	0.214328	0.465230	0.279942	0.348973	0.920531	0.211451	0.220759	1.618850	0.661385
0.557922	2.655120	0.696276	0.276866	0.881337	0.567777	0.246503	0.360901	0.229383	0.482576	0.265226	0.424485	0.785329	1.883850	0.386124	0.294814		0.161934		3.999250	2.045380	0.208837	1.101860	2.521090		0.171565	0.248813	0.848579	0.348295	1.201040	1.811140		0.613211	0.830593	0.526413	0.619938	0.175274	0.838264	1.226330	0.368697	0.204031	0.400747	0.406593	0.342754	0.242128	1.231810	0.578936	0.175401	1.224970	0.849359
0.432806	0.550066	0.523565	0.562742	0.221113	0.436330	0.532033	0.695728	0.718542	0.217561	0.262269	0.556072	0.545309	1.802970	0.286501	0.434015		0.240767		1.697810	1.287360	0.177245	0.374038	0.320390		0.762930	0.269796	1.545900	0.944869	0.222762	1.064410		0.639109	0.353635	0.275981	0.343156	0.496371	0.361132	0.437865	0.475898	0.186952	0.269594	0.227899	0.320824	0.274746	0.942552	0.364610	0.422414	0.632412	0.516145
0.208066	1.497030	0.732139	0.905162	0.547915	0.315300	0.378646	0.460296	1.304040	0.451298	0.258771	0.426268	1.061140	2.670800	0.259555	0.201960		0.584389		1.611860	0.621433	0.178260	1.958660	4.103710		0.937362	0.774079	0.283019	0.559962	0.531780	0.206749		0.162196	0.483691	0.240478	0.225101	0.325924	1.168300	0.251340	0.622605	0.218774	0.384597	0.289024	0.270309	0.265535	0.642997	0.582524	0.276776	1.119620	0.187454
0.183261	0.195680	0.690167	0.679594	0.374062	0.300491	0.281009	0.198859	0.213911	0.255960	0.746905	0.281369	0.411020	0.245611	0.217993	0.275940		0.203835		3.107510	2.490450	0.358493	0.822889	0.533812		0.770917	0.199626	1.024910	0.367902	0.521138	0.172798		0.217817	1.436860	0.408074	0.186552	0.601144	2.171510	1.287520	0.521782	0.695044	0.559895	0.278672	0.408830	0.432082	0.369000	0.212884	0.209033	0.288140	0.782497
0.285683	0.160998	0.919380	0.265821	0.671661	0.868556	0.196372	0.182816	0.303648	0.165885	0.471350	0.176751	0.431361	0.234872	0.632657	0.191039		0.224848		1.712150	1.942180	0.177193	2.292340	0.192976		0.174710	0.395430	0.366753	0.552378	0.928473	0.283317		0.593450	0.449403	0.230525	0.408515	1.439680	0.197598	0.438611	0.170334	0.376891	0.318732	0.257248	0.513727	0.211548	1.362140	0.498093	0.246653	1.507340	0.745829
0.264671	0.987596	0.722335	0.342887	0.319042	0.262752	0.334268	0.222362	0.494400	0.577062	0.168204	0.188200	0.831323	1.660170	0.220598	0.274763		0.427156		3.373620	0.822820	0.285498	2.626100	1.144670		0.521736	0.223768	0.312944	0.854387	0.169008	0.305497		0.298802	0.431663	0.598965	0.215348	0.425176	2.212310	0.630653	0.204136	0.329818	0.168550	0.579884	0.325307	0.486096	0.738774	0.329991	0.173996	1.089460	0.264540
0.211852	0.292863	1.166850	0.834608	0.403097	0.364005	0.475788	0.265274	0.710476	0.462348	0.179440	0.204274	0.874792	1.232510	0.189146	0.233284		0.164267		1.913490	1.244280	0.451186	0.564120	0.818173		0.195879	0.869980	0.409140	0.598926	0.543420	0.271132		0.172188	0.172900	0.166493	0.470878	0.222061	0.175538	1.107260	0.553022	0.215650	0.327635	0.515053	0.384664	0.458536	0.745920	0.294925	0.330858	2.279610	0.253999
0.323648	0.165132	0.220581	0.321932	0.295663	0.898150	0.184795	1.848120	0.193753	0.226364	0.857170	0.195711	0.897241	0.169759	0.346659	0.850133		0.175451		3.296900	0.883037	0.242124	1.692580	3.337050		0.320539	0.162317	1.811430	0.707663	0.257970	0.204464		0.223885	0.683511	0.359829	0.286835	0.307946	0.279465	0.630555	0.228443	0.562203	0.291488	0.446376	0.261170	0.326460	0.390396	0.434002	0.163301	0.532574	0.165548
0.282747	0.389519	0.918838	0.889029	0.305542	0.338744	0.556459	0.282340	1.189280	0.213477	0.889183	0.287166	1.152570	0.260331	0.355006	0.196108		0.823686		4.269950	1.451860	0.232789	1.602500	0.759217		0.843595	0.203540	0.723947	1.582340	0.176278	0.169732		0.426201	1.297770	0.433703	0.290394	0.491427	0.364228	1.023650	0.473616	0.462398	0.302514	0.216133	0.197279	0.180015	0.386475	0.297728	0.320746	0.839267	0.211516
0.399217	0.510233	0.761713	0.544804	0.316158	0.227206	0.617170	1.738400	0.170574	0.263371	0.178702	0.379512	0.420455	0.302280	0.397006	0.273572		0.197803		1.445240	0.977514	0.546850	0.590465	0.295909		0.195276	0.282918	0.686359	0.851201	0.349759	2.918590		0.385954	0.471875	0.551557	0.230622	0.445535	0.607840	0.424357	0.255513	0.262469	0.380446	0.167595	0.200379	0.403720	0.776623	0.203691	0.205824	0.629390	0.257287
0.377229	0.323191	0.686925	0.193936	0.372970	0.226843	0.170297	0.851621	0.568746	0.390052	0.319257	0.190873	0.948784	0.466175	0.366307	0.226901		0.318843		0.764220	1.339820	0.260851	1.449330	0.161941		0.724219	0.472798	0.184575	1.481270	0.216782	0.377615		0.257973	0.500970	0.266611	0.255473	1.303100	0.170243	0.667810	0.894950	0.429179	0.175735	0.250998	0.335741	0.549317	0.398672	0.525214	0.166160	0.296331	0.346777
0.609036	0.253463	0.833347	0.343085	0.761465	1.206330	0.412135	0.866096	0.748694	0.513492	0.292164	0.707042	0.544390	1.166060	0.541240	0.507622		0.246403		3.206950	1.580110	0.161171	1.582480	1.025290		0.233341	0.183313	0.178383	1.889740	0.788036	0.257708		0.264435	0.176360	0.772806	0.352883	0.660937	1.177360	0.521770	0.690251	0.479955	0.202896	0.254862	0.270672	0.446525	0.599845	0.347092	0.330490	0.412820	0.525156
0.358904	0.947502	1.246090	0.217852	0.516723	0.816808	0.311014	0.958630	0.433166	0.206232	2.193400	0.214340	0.661337	0.972839	0.164263	0.168934		0.185456		2.507930	1.598140	0.362933	2.418960	0.199179		0.622522	0.241205	1.530050	1.349570	0.969150	0.443969		0.242973	1.661930	0.316583	0.183613	1.508570	0.189559	0.356091	0.717860	0.633163	0.381970	0.215473	0.448215	0.429444	0.445744	0.394498	0.305273	1.152280	0.379537
0.206329	0.164577	0.564180	0.217868	0.308336	0.263724	0.273807	1.619670	0.477296	0.305822	0.687327	0.284064	0.574109	0.486774	0.774270	0.238964		0.379478		2.835420	1.941160	0.353345	0.661000	2.183130		0.662934	0.191153	0.393729	0.693481	0.485018	0.263146		0.175508	0.540635	0.194491	0.416840	0.417183	0.936485	0.849303	0.191729	0.273225	0.312915	0.192991	0.252538	0.161710	0.398681	0.168564	0.311499	1.114470	0.369036
0.686099	1.482960	0.409090	0.520193	0.269691	0.399952	0.223297	0.918463	0.242936	0.338560	0.584620	0.469342	0.896720	1.377490	0.666033	0.199325		0.162619		2.262950	1.189780	0.208136	2.881400	0.368376		0.298143	0.210132	0.547491	0.993446	0.368662	0.305408		0.373569	0.757998	0.275807	0.250417	0.888223	1.200750	0.485222	0.508247	0.167244	0.214762	0.370349	0.387641	0.224372	0.535815	0.329987	0.273997	0.365452	0.376428
0.568578	1.430830	1.029400	0.236479	0.298369	0.339453	0.487973	0.673828	0.186445	0.264322	0.325998	0.423844	0.439685	1.526490	0.219656	1.409010		0.390640		0.553928	0.532979	0.197332	0.386289	0.605704		0.235011	0.171126	0.343043	0.611973	0.771299	0.168414		0.210300	0.505255	0.588757	0.343493	0.292070	0.305793	0.868453	0.876471	0.167421	0.289040	0.265956	0.199070	0.264282	1.122660	0.465238	0.278020	0.292470	0.637259
0.593524	0.229848	0.376562	0.692847	0.547046	0.289400	0.570924	1.388660	0.369271	0.170063	0.407409	0.293398	0.538500	0.534183	0.394297	0.204274		0.535054		2.436990	2.223310	0.197152	2.121220	0.345405		0.741526	0.226171	0.182110	0.452316	0.864012	0.206039		0.210732	0.821650	0.366289	0.182690	0.287147	0.546620	0.228129	1.836570	0.331731	0.385314	0.170656	0.504473	0.360770	0.478501	0.260444	0.423062	0.557447	0.317938
0.456040	0.518494	0.763765	1.478470	0.211230	0.518147	0.214012	2.763270	0.300965	0.557182	0.208630	0.685338	1.166380	1.528510	0.826157	0.202140		0.866252		1.469030	1.942580	0.351152	0.668343	0.365089		0.228996	0.459464	0.219080	0.375710	0.272755	0.333888		0.703036	1.005800	0.248721	0.383633	0.358360	0.250739	1.007650	0.242293	0.756564	0.490568	0.401919	0.296774	0.428640	0.694350	0.256002	0.310380	0.324901	0.405770
0.187227	1.616070	0.298388	1.871050	0.383425	0.234542	0.279781	0.698573	1.246740	0.371419	1.117910	0.617471	0.472402	0.210323	0.860788	0.163934		0.286560		1.543530	0.817826	0.205563	0.769935	0.321578		0.384480	0.160505	0.310192	0.467896	0.167569	0.613634		0.189745	0.259754	0.668733	0.428436	0.383039	0.551033	1.032930	0.349267	0.423450	0.453245	0.517084	0.311504	0.357388	1.153860	0.379856	0.377455	0.430227	0.281396
0.174619	0.542389	0.529231	0.286410	0.280410	0.763672	0.284546	1.149650	0.228228	0.326763	0.364326	0.589054	0.695940	0.691766	1.224140	0.267465		0.272169		1.331790	1.217970	0.329128	0.868346	0.751930		0.211009	1.202580	0.246145	0.396301	0.613984	0.347331		0.278986	0.646174	0.187748	0.658104	0.666879	1.138360	0.645651	0.318050	0.512715	0.246990	0.161706	0.165465	0.324281	0.611819	0.196936	0.170016	0.953311	0.243722
0.485687	2.495700	0.792226	1.526070	0.383125	0.318393	0.326482	0.176092	0.204686	0.212631	0.212615	0.198667	1.219970	0.841481	0.194793	0.214755		0.464354		0.443136	1.257680	0.909470	1.666730	0.790263		0.642319	0.218491	0.212480	0.400708	0.507293	0.312179		0.618584	0.522391	0.196877	0.637272	0.960080	0.481782	0.486304	0.478997	0.788190	0.197462	1.090970	0.225261	0.647668	1.245520	0.187356	0.451346	0.796704	0.369803
0.214671	0.268801	1.635530	0.165373	0.231647	0.238700	0.298016	0.929740	0.667536	0.424296	0.305167	0.169530	0.639239	1.465650	0.709670	0.215735		0.200515		1.270240	1.515770	0.368099	1.258750	0.175567		0.259083	0.232152	0.318895	0.408070	0.496958	0.488904		0.223083	0.475397	0.261294	0.263484	0.698364	1.229810	0.498920	0.381148	0.336024	0.161524	0.173517	0.571216	0.311118	0.302587	0.261273	0.186157	0.550107	0.227812
1.020370	0.703149	1.278710	0.522408	0.263437	0.264491	0.340652	1.234370	0.443326	0.449851	0.226964	0.497711	1.327870	0.938559	0.557078	0.193659		0.179773		0.680477	1.078010	1.872930	1.245510	1.552310		0.223332	0.192269	1.271110	0.387067	0.238058	0.185853		0.202905	0.251788	0.306688	0.492507	0.680291	1.074840	1.153250	0.294053	0.592425	0.248398	0.478002	0.276365	0.416338	0.254733	0.351410	0.302731	0.896282	0.163346
0.464440	0.942695	1.091990	0.231771	0.644623	1.031380	0.339297	1.482820	0.245573	0.402904	0.286088	0.264167	0.726672	0.598960	0.352317	0.490148		0.208700		0.734715	1.319880	0.170994	1.137490	0.657491		0.214965	0.365996	2.051810	0.617282	0.674208	0.213723		0.409239	1.057140	0.242519	0.444451	0.370888	0.475730	0.305902	0.428624	0.670091	0.245713	0.237187	0.470487	0.305133	0.443898	0.293332	0.288135	0.831195	0.335514
0.512265	1.884640	1.580430	2.104660	0.163240	0.418022	0.273562	1.137300	0.756375	0.373669	0.590285	0.417317	0.834803	0.794305	0.771762	0.201922		0.396266		1.308750	2.382290	0.208068	0.635171	0.491275		0.765085	1.076510	0.339732	0.660884	0.626293	0.169039		0.406113	0.370988	0.480796	0.461532	0.977742	1.009680	0.755524	0.759376	0.176022	0.226590	0.255263	0.373092	0.268174	0.270191	0.306925	0.435330	0.442037	0.212019
0.277166	1.106410	0.323169	1.206870	0.176905	0.939221	0.355224	1.603240	0.833882	0.475822	0.443196	0.346577	0.490025	0.351064	0.169989	0.259657		0.421435		0.875889	1.855440	0.245973	1.878250	0.252908		0.186882	0.256156	0.179845	0.814663	0.561777	0.176185		0.220374	1.152710	0.187094	0.386323	0.385413	0.914115	1.396510	0.519108	0.324978	0.418826	0.173781	0.619060	0.168781	0.277959	0.237948	0.222677	1.003670	0.646493
0.209467	0.319941	0.249679	0.407377	0.244872	0.269938	0.282172	0.288860	0.465090	0.342458	1.173770	0.242621	0.680354	2.636910	0.251693	0.198390		0.369404		0.497439	1.151910	0.196802	1.711250	0.727844		0.232790	0.167224	0.209485	1.102160	0.196473	0.357566		0.243261	0.509454	0.327225	0.349272	1.169820	0.852254	0.364440	0.319880	0.348921	0.199316	0.356421	0.231756	0.344266	0.382679	0.454359	0.178415	0.551702	0.931005
1.220700	1.131950	0.507643	0.658047	0.521248	0.705499	0.204202	0.728974	0.543906	0.326612	0.290836	0.453109	0.442838	0.311653	0.523526	0.216074		0.587409		2.438270	0.650820	0.191602	2.944960	0.358587		0.229814	0.317086	0.166534	0.850533	0.623644	0.429275		0.376307	1.159580	0.388629	0.201475	1.023050	0.492980	0.512949	1.380080	0.187629	0.351729	0.226306	0.499589	0.259270	0.687125	0.278301	0.234584	0.617266	0.511774
0.723580	0.174125	1.295780	0.172314	0.163315	0.252524	0.394512	0.800490	0.288868	0.169627	1.435440	0.376739	0.649530	0.749242	0.296253	0.165058		0.190425		1.012700	0.850816	0.203659	1.319890	0.510626		1.147210	0.525589	0.161676	0.610625	0.360033	0.320659		0.416714	0.230177	0.395743	0.280101	0.205009	1.044530	0.424021	0.336844	0.897388	0.407371	0.221431	0.455781	0.212892	0.333637	0.173550	0.512664	0.851599	0.243521
0.909165	1.098320	0.550291	0.969723	0.552377	0.367179	0.429837	1.344260	0.657509	0.589714	0.529264	0.407640	0.888430	1.052070	0.724626	0.194541		0.952763		1.930230	2.441560	0.513553	3.074070	0.252320		0.644243	0.287226	0.330683	1.125540	1.087750	0.533314		0.571598	0.413176	0.277977	0.209571	1.079230	0.914516	0.232614	0.192536	0.760410	0.442184	0.160901	0.380002	0.206368	0.309060	0.586504	0.287529	0.678594	0.466948
0.568158	1.838730	1.136810	0.327809	0.221656	0.304817	0.501165	2.048860	0.233118	0.229544	2.127870	0.290628	0.658743	1.383200	0.519715	0.161507		0.329900		0.488851	1.031150	0.168538	2.364260	1.271120		0.906349	0.409806	1.884960	1.593170	0.418708	0.371176		0.703184	1.432510	0.255114	0.700029	0.885832	0.790079	0.511885	0.727724	0.287004	0.244952	0.408426	0.509112	0.480537	0.230921	0.373547	0.372559	1.782640	0.558940
1.811440	1.722090	0.500285	0.354627	0.403338	0.222490	0.177888	1.417370	0.165727	0.233543	0.951406	0.256241	0.827941	0.429259	0.165122	0.592960		0.645502		1.317530	0.881111	1.123630	2.819650	0.608578		0.229096	0.841868	0.855704	0.558404	0.259508	0.321593		0.421875	0.527089	0.643332	0.263438	0.534007	0.640272	0.727327	0.167617	0.702725	0.930160	0.191629	0.358199	0.268998	0.586122	0.208265	0.546910	1.116930	0.406208
0.411738	0.389274	0.270549	1.230320	0.373557	0.285934	0.431378	1.625080	0.257757	0.494547	0.212066	0.405085	0.993257	0.341481	0.563344	0.230338		0.273230		1.640270	1.026680	0.226749	0.412157	0.273777		0.465292	0.207577	0.171507	0.349622	0.288815	0.311233		0.593254	1.131890	0.376710	0.291264	0.561660	0.167113	1.516760	0.380032	0.392808	0.192451	0.360089	0.387331	0.341247	0.667236	0.341170	0.410024	0.471501	0.280109
0.540011	0.166773	1.042310	0.961253	0.740152	0.231631	0.248740	4.039540	0.490710	0.624021	0.503500	0.523145	1.172770	0.710287	1.218940	0.325623		0.363721		1.249010	1.028390	0.199938	2.494510	0.512229		0.213835	0.327761	0.873951	0.549738	0.488540	1.010960		0.218763	0.681668	0.850702	0.572991	0.714560	0.449630	0.288196	0.296464	0.250545	0.161053	0.285050	0.568923	0.206996	0.414263	0.295896	0.300320	0.468504	0.736530
0.695147	0.652096	0.640197	0.656814	0.548449	1.614110	0.598969	0.910411	0.435448	0.161734	1.711130	0.347368	0.665367	0.691378	0.364936	0.252486		0.257497		2.583540	1.476770	0.230798	0.413865	0.839660		0.894116	0.385532	0.335465	0.317900	0.175763	2.036420		0.456296	3.389420	0.753001	0.174300	0.863496	0.488780	1.461200	0.823469	0.232730	0.265103	0.198374	0.508789	0.195048	0.543617	0.383686	0.663526	0.413380	0.406465
1.370210	0.168495	1.438340	0.533695	0.531879	0.400707	0.504256	0.623938	0.379298	0.203713	0.302217	0.352288	0.449039	0.197667	0.489258	0.500734		0.202516		1.806780	1.222000	0.164522	1.869740	0.242868		0.552986	0.172345	0.492706	0.555528	0.532603	0.203790		0.551466	0.175891	0.369562	0.693176	1.572500	1.451580	1.097090	0.507108	0.735210	0.261108	0.276812	0.248733	0.291572	0.236467	0.489465	0.289357	0.936008	0.930727
0.170007	0.563143	0.397304	0.816092	0.324303	0.277132	0.513035	0.834210	0.480346	0.259126	1.268950	0.428565	0.363080	1.327560	0.400362	0.416431		0.578242		3.979760	0.752250	0.193797	0.557292	0.160783		1.623160	0.160563	0.226736	1.592950	0.983703	0.227615		0.345631	0.529674	0.370758	0.209670	0.536289	0.463795	1.976800	1.010250	0.321481	0.210441	0.187405	0.537073	0.260842	0.775212	0.281528	0.242475	1.234140	0.301082
0.334541	0.408169	0.178033	0.400134	0.217591	0.719094	0.537500	0.222904	0.377229	0.232805	0.424874	0.671814	1.443100	1.544550	0.594928	0.317733		0.182444		0.805078	0.580830	0.175354	0.460764	0.329929		0.472091	0.170049	0.217275	0.316486	0.759675	0.704939		0.223774	0.362863	0.523413	0.187258	0.342398	0.170428	0.500552	0.480028	0.238911	0.178814	0.226090	0.483996	0.443237	1.639950	0.185222	0.373472	1.120110	0.569857
0.673977	0.459327	0.455684	0.555505	0.619185	0.330530	0.618785	0.270088	0.315185	1.048550	0.347223	0.299842	0.501505	1.057550	0.780142	0.316433		0.321213		1.966470	1.332230	0.211666	1.972550	0.344880		0.880921	0.235472	0.301656	0.431612	1.099660	0.453578		0.631738	0.637012	0.378871	0.485417	0.272845	0.382450	0.587102	0.572285	0.179683	0.198118	0.502971	0.246363	0.169088	0.225851	0.291254	0.184837	0.417916	0.370146
0.573204	0.233323	0.482865	0.374651	0.180860	0.424143	0.361908	0.198729	0.338763	0.437446	0.164358	0.413331	0.899912	0.160508	0.411011	0.319374		0.269877		1.046760	1.040600	1.501930	1.077510	1.351730		0.580643	1.251200	0.230923	0.973605	0.230141	0.247690		0.216188	0.207787	0.270406	0.332583	0.773684	0.970374	0.857688	0.475156	0.249605	0.269359	0.208512	0.362449	0.198925	0.901145	0.283208	0.312187	0.624437	0.765461
0.230629	0.962203	0.925429	0.830957	0.201815	1.309380	0.337878	1.105200	0.247007	0.484338	1.324580	0.244865	0.981416	1.429930	1.280910	0.315161		0.439554		3.012380	1.631810	0.769372	0.639354	0.482816		0.189460	0.160364	0.190794	0.588277	0.560618	0.305960		0.524395	0.313212	0.215600	0.299122	1.439740	0.669778	1.012320	0.300436	0.295268	0.601144	0.310571	0.180445	0.376122	0.261263	0.323654	0.464138	2.238700	0.345687
0.225369	0.293073	0.202291	0.822209	0.357520	0.359645	0.166298	0.740511	0.234753	0.299041	0.370806	0.568275	1.005890	1.071060	0.226904	0.475545		0.329251		1.008700	3.216210	0.227440	0.756758	0.520230		0.351192	0.171823	0.298753	0.594029	0.316294	0.177214		0.303033	0.552042	0.402136	0.191452	0.422373	0.641618	0.617850	0.188007	0.277824	0.384986	0.243238	0.231142	0.332395	0.634262	0.520191	0.259434	0.457580	0.632093
0.978066	0.310376	0.253174	0.300703	0.393077	0.357084	0.353530	2.100460	0.416919	0.388836	0.372052	0.822998	0.687749	0.682115	0.289606	0.193057		0.390992		1.065390	1.316490	0.264066	1.237620	0.978592		0.413058	0.293955	0.723116	0.831904	0.724219	0.193794		0.379541	1.005740	0.353765	0.350106	1.363310	0.204045	0.515186	0.334197	0.365284	0.465198	0.253219	0.193466	0.361293	0.381247	0.304998	0.385719	0.466860	0.316617
0.175084	0.226927	1.175040	0.162074	0.479271	0.298562	0.178943	0.511205	0.347092	0.211127	0.465401	0.443177	0.873116	0.205188	0.532320	0.432695		0.217623		0.571640	1.762470	0.193650	1.158010	0.522487		0.252236	0.379605	0.209119	0.346173	0.316111	0.163127		0.184462	1.323930	0.412306	0.584921	0.433494	0.402445	0.308114	0.165313	0.800221	0.169130	0.472830	0.518889	0.340654	1.033840	0.447184	0.390589	1.604320	0.819850
0.286236	0.379936	0.385682	1.057290	0.209587	0.239293	0.165419	0.228423	0.162082	0.595024	0.165818	0.621685	0.257306	0.476269	0.238117	0.170047		0.321918		1.334630	0.408566	0.162248	0.513943	0.183085		0.452165	0.218658	0.200479	0.743849	0.304528	0.276733		0.716724	0.546343	0.161439	0.774174	0.172505	0.278946	0.983448	1.535440	0.168533	0.545737	0.213689	0.318928	0.373221	0.520926	0.719215	0.164978	0.931836	0.342442
0.197734	0.492105	0.615364	1.216970	0.250737	0.929754	0.309750	1.192640	0.378411	0.380854	0.247328	0.447324	0.637146	0.672726	0.804495	0.301403		0.207473		4.245920	0.669735	0.166674	2.219700	0.885355		0.287331	0.344189	0.165749	0.424289	0.554170	0.358073		0.195513	0.296174	0.206007	0.430715	2.161620	0.252342	0.747711	0.287237	0.324377	0.506047	0.497589	0.160018	0.602125	0.673970	0.199913	0.324861	0.997387	0.474029
0.328600	0.888832	0.491661	1.106580	0.606687	1.269020	0.217198	1.632900	0.236860	0.305674	1.741360	0.534083	0.543640	1.214000	0.250872	0.200714		0.202241		1.904410	1.897400	0.215581	0.504063	0.405731		0.376625	0.890325	0.373951	0.590073	0.202972	0.591645		0.274541	0.844973	0.232249	0.335908	0.166251	0.184223	1.127190	0.778236	0.204492	0.319600	0.252884	0.793383	0.207569	0.417341	0.252006	0.286537	0.470023	0.657613
0.173330	0.572466	0.349646	0.569155	0.169350	0.173004	0.326043	1.849980	0.371000	0.812172	0.737211	0.462717	0.363654	1.186400	0.804619	0.264366		0.164560		2.313250	1.336350	0.306418	0.993249	0.547486		0.314421	0.265432	0.180224	0.350955	1.820600	0.179172		0.211298	0.614913	0.560480	0.362080	1.241830	1.246800	1.527250	0.721809	0.199511	0.319292	0.207166	0.203890	0.468544	0.975731	0.353542	0.225437	2.287510	0.349503
1.800740	0.608261	0.173632	0.306456	0.247381	0.352864	0.475401	0.427286	0.373769	0.214779	0.645736	0.495261	0.476216	1.836080	0.236928	0.248810		0.687058		4.086320	0.528391	0.160805	4.452410	0.810575		0.311438	0.175551	0.246591	0.479594	1.110700	0.200738		0.180496	0.596822	0.240532	0.296824	0.304517	0.162717	1.439760	0.591944	0.570536	0.265960	0.737540	0.537545	0.543519	0.519831	0.258032	0.502469	0.251406	0.425532
0.168922	0.418025	0.161233	1.352810	0.214193	0.439133	0.235158	2.144130	0.232446	0.224295	0.177786	0.684241	0.673331	2.668270	0.268751	0.237216		0.179002		2.113060	1.056130	0.255566	1.016440	0.184314		0.221978	0.232915	0.261037	0.327346	0.197689	0.160606		0.253296	0.786109	0.339433	0.310374	0.361156	0.253323	0.593520	0.599676	0.239173	0.212090	0.539521	0.320446	0.261376	0.228820	0.187053	0.170168	0.828763	0.436439
0.273606	0.222596	0.661947	0.706519	0.240386	0.525033	0.305353	0.669006	0.172541	0.209970	0.787432	0.674062	0.957214	1.847770	0.292228	0.702983		0.204940		1.454460	0.436820	0.757383	0.234260	0.194909		0.598434	0.170957	0.305564	0.753459	0.435392	1.634600		0.319566	1.515840	0.273412	0.491464	0.410455	0.599907	0.842283	0.552405	0.485679	0.274271	0.310052	0.199782	0.242577	0.248945	0.252882	0.173901	0.376932	0.301288
0.209333	0.664973	0.789333	0.529379	0.574499	0.778734	0.201644	0.721722	0.723232	0.419492	0.616880	0.452222	0.502145	0.467911	1.415620	0.171048		0.327761		1.774010	1.943090	0.345391	1.298230	0.973938		0.189480	0.173906	0.254557	0.532854	0.911968	0.282735		0.204674	1.033810	0.214770	0.212012	0.420590	0.221955	0.610915	0.511229	0.621014	0.374240	0.404907	0.276540	0.353080	0.750924	0.684463	0.169550	1.147110	0.561090
1.187340	0.170348	0.595660	0.462599	0.465992	0.208023	0.262925	0.162506	0.350359	0.529907	0.330994	0.263017	0.903001	2.185120	0.345581	0.216623		0.229619		2.199880	1.336800	0.952203	0.681346	0.311882		0.232863	0.384664	0.197726	0.698175	0.657897	0.208465		0.332953	0.733962	0.292822	0.435695	0.356542	0.374847	1.177410	0.324762	0.237874	0.342032	0.267616	0.188102	0.532706	0.356140	0.552723	0.305860	2.609200	0.329356
1.109620	0.367061	1.431280	0.598933	0.535387	0.282589	0.504894	0.270962	0.798658	0.342743	0.303520	0.311738	0.573802	0.268984	0.390513	0.171608		0.209976		1.034430	1.403060	0.212466	1.546460	1.213460		0.850508	0.191334	0.615235	0.951310	1.657080	0.752734		0.265346	0.386466	0.187426	0.276914	0.647966	0.311549	0.359191	0.193181	0.681859	0.164149	0.196287	0.165888	0.289979	0.538135	0.799898	0.269361	1.179830	0.178490
0.232488	0.616660	1.129710	0.415345	0.264771	0.411503	0.469006	0.669128	0.181566	0.370067	0.360854	0.480386	1.078960	2.409210	0.160572	0.237232		0.189516		2.361200	0.475451	0.298052	0.846713	0.793348		0.824533	0.362819	0.304468	0.946506	0.753345	1.030440		0.282232	0.944213	0.344228	0.294726	0.177394	0.618212	1.518890	0.289395	0.408169	0.199584	0.269233	0.622494	0.313968	0.472324	0.177016	0.210531	0.553403	1.017900
0.295728	0.261781	0.248190	0.172489	0.204406	0.230943	0.313078	0.221419	0.172758	0.841508	0.450703	0.161942	0.627144	0.460604	0.739546	0.178539		0.179158		1.145500	2.469300	0.162975	0.875275	0.272278		1.069450	0.224411	0.211246	0.182048	0.678370	0.202668		0.278455	0.629772	0.181669	0.295115	1.167160	0.757381	0.188804	0.691040	0.386880	0.528428	0.315752	0.377838	0.165347	1.026640	0.485577	0.330406	0.764261	0.321666
0.394827	1.432230	0.672269	0.425860	0.182550	0.348209	0.336056	0.615869	0.629625	0.300037	0.739999	0.398521	0.947968	0.743398	0.687562	0.989713		0.324843		2.195960	0.620796	0.196876	1.908280	0.787099		0.555324	0.229087	1.114940	0.936497	0.300190	0.204570		0.318819	1.395550	0.636481	0.516751	0.872955	1.726320	0.320323	0.347377	0.434663	0.283488	0.288358	0.181756	0.429156	0.207331	0.412465	0.336313	0.983156	0.582528
0.573092	0.688567	0.791515	0.493200	0.363089	0.246964	0.222194	0.445333	0.538056	0.440367	0.170126	0.484463	0.689588	0.161988	0.423803	0.169931		1.086350		2.778250	0.777564	0.167318	1.159320	0.407128		0.721342	0.368916	0.251129	1.275590	0.337011	0.180510		0.239145	0.789857	0.270700	0.161896	0.378738	0.934213	0.865163	0.722446	0.317615	0.331223	0.469110	0.263598	0.641559	0.491406	0.245609	0.249187	0.716919	0.502444
0.263587	1.615450	0.331365	0.555606	0.321520	0.628900	0.236357	0.195940	0.323245	0.293857	0.631941	0.301687	0.888257	1.080730	0.331660	0.195500		0.168937		2.732470	0.976419	0.825808	2.039420	1.377090		0.895249	0.431676	0.479112	0.550890	0.990706	0.217543		0.708488	1.232590	0.176905	0.481543	0.293633	1.485770	1.081300	0.865151	0.207029	0.225009	0.162692	0.242170	0.210840	0.290166	0.250294	0.261894	0.633385	0.546695
0.271248	0.670113	0.395867	0.309088	0.197067	0.805639	0.261528	1.196960	0.503950	0.516348	0.670351	0.403356	0.868229	0.664961	0.163123	0.207782		0.162296		5.112210	3.050580	0.191993	0.754020	0.254896		0.984625	0.217256	0.545802	0.336845	0.229088	0.194141		0.497006	0.849167	0.623158	0.286607	0.673537	0.277835	0.542325	0.256320	0.541033	0.487240	0.243161	0.237670	0.360128	0.818046	0.194411	0.161966	0.584321	0.181390
0.444070	1.723140	0.831281	0.714167	0.616918	1.032640	0.314088	1.408930	0.598427	0.591695	0.521701	0.341102	0.310127	1.523570	0.441470	0.431814		0.410745		2.153540	1.278590	0.485167	1.003860	0.644506		0.441650	0.568794	0.164199	0.388945	0.900509	0.716822		0.171580	0.202490	0.179053	0.265523	0.183170	0.376026	1.188950	0.586722	0.380339	0.442129	0.239581	0.358213	0.275208	2.017140	0.465947	0.297050	0.640539	0.454860
0.188924	0.657327	0.472242	0.162841	0.288741	0.421448	0.224740	0.984259	0.168874	0.298429	0.160937	0.274392	1.619810	0.217808	1.175720	0.177220		0.584774		1.418020	1.420420	0.172810	0.770597	0.396729		0.270925	0.174186	1.771860	0.993372	0.598091	0.166096		0.362719	0.813210	0.230542	0.664587	0.802974	0.274765	0.394604	0.997802	0.262152	0.583715	0.267292	0.255554	0.247924	0.837399	0.332479	0.240791	1.240360	0.655335
0.432518	0.299292	0.193508	0.232839	0.482717	0.452493	0.444073	0.160347	0.574616	0.219676	0.486727	0.186997	0.814951	0.179470	0.979105	0.261120		0.253116		1.618290	1.749790	0.246735	3.399530	0.375158		1.407450	0.253106	1.003290	0.726750	0.258491	0.197824		0.274062	0.648028	0.339350	0.695821	1.843020	0.256040	0.751466	0.224869	0.209391	0.273432	0.231581	0.294296	0.248951	0.436973	0.240587	0.193372	0.559578	0.206686
0.427641	0.293848	0.332379	0.405122	0.190949	1.003960	0.608155	0.626408	0.718158	0.213711	0.484363	0.313480	0.802429	0.591856	0.273543	0.378623		0.279805		1.317980	3.136380	0.437759	1.143720	0.220606		0.594543	0.318970	0.295529	0.305588	0.541286	0.192877		0.176275	0.379809	0.167936	0.163737	0.270431	0.327325	0.345266	0.658138	0.462533	0.365872	0.502948	0.220888	0.426517	0.519294	0.403123	0.208302	0.400134	0.929809
0.835904	0.940426	0.422733	0.315774	0.618240	0.331126	0.186932	0.308858	0.387401	0.391871	0.368858	0.288473	0.702537	0.651762	0.749085	0.265837		0.203146		0.722503	0.668415	0.285391	1.152210	0.758114		0.362459	0.283736	0.185814	0.302126	0.234064	0.281808		0.386842	0.261705	0.269668	0.313531	0.433541	1.149230	0.719595	0.201326	0.889819	0.449758	0.533976	0.354359	0.622411	0.341326	0.185177	0.325099	0.649846	0.379787
0.246903	0.287044	0.238861	0.693527	0.453934	0.325659	0.499183	1.672420	0.178777	0.449054	0.418009	0.511773	0.589923	0.232188	0.292416	0.367872		0.254117		0.457678	1.304960	0.310287	4.060670	0.330885		0.308046	0.509621	0.190000	1.894310	0.504745	0.293959		0.286781	1.467470	0.470056	0.394048	0.232879	0.185326	1.016560	0.404235	0.391837	0.352230	0.201823	0.373164	0.467384	0.499979	0.405807	0.414758	1.002350	0.361710
0.408989	1.053020	0.243093	0.827770	0.249558	0.202103	0.547132	0.535519	0.181482	0.268317	1.814630	0.220115	0.572893	0.224179	0.321436	0.213395		0.216161		0.981130	0.662072	1.253940	1.944500	0.558435		0.239377	0.721131	0.247661	0.873197	0.613543	0.357104		0.488284	1.486580	0.360913	0.212803	0.743012	0.373550	0.283577	0.188120	0.506239	0.280077	0.199724	0.201359	0.224097	1.026150	0.950571	0.187030	1.482580	0.686075
0.221898	0.557022	0.429919	0.169165	0.578686	0.317287	0.630724	0.252615	0.679783	0.335328	0.233696	0.381091	1.376160	0.934905	0.277944	0.175028		0.234541		3.078970	0.587734	0.208050	0.316856	0.327249		0.495238	0.420286	0.342296	0.513190	0.558401	0.667624		0.407845	0.196888	0.227644	0.277093	0.959318	1.032110	1.705720	1.167450	0.186177	0.292129	0.193508	0.421861	0.244434	0.764296	0.280959	0.399208	0.509951	0.521990
0.240773	0.488956	0.469205	0.361088	0.504163	1.004120	0.356589	0.854657	0.746505	0.442939	0.431192	0.630915	1.145130	0.871152	0.326248	0.185033		0.200546		3.243780	1.968850	0.227929	2.003900	1.841370		1.467140	0.808888	0.372160	1.129880	0.352494	0.577609		0.372529	0.223754	0.360783	0.526077	0.713819	0.573884	0.880403	1.647250	0.629014	0.216413	0.423892	0.278119	0.259573	1.031880	0.179560	0.318009	0.820908	0.360332
0.362955	0.544471	0.168520	1.545460	0.612277	0.356130	0.409581	1.223600	0.336471	0.322159	0.742773	0.271560	0.647071	0.646909	0.645176	0.192588		0.338083		4.090170	1.716920	0.192278	1.158630	0.323562		0.464737	1.154760	0.595261	1.104520	0.563301	0.772554		0.239350	0.264538	0.544603	0.880451	0.894179	0.876945	0.443396	0.251759	0.329097	0.526361	0.460541	0.367763	0.359974	0.533414	0.168465	0.575584	1.021530	0.213852
0.184711	1.374740	0.450651	1.143550	0.409183	0.516258	0.192861	1.232180	0.241706	0.292024	0.290771	0.379396	0.330022	1.607540	0.242474	0.684823		0.199864		3.616880	0.818644	0.171946	0.753164	0.358427		0.627043	0.326729	0.538169	0.324914	0.312156	0.824407		0.164492	0.683389	0.328780	0.242326	0.384553	0.506644	0.517262	0.169172	0.188309	0.536254	0.560227	0.452965	0.266025	0.452893	0.170347	0.282049	1.069670	0.383551
0.165135	0.199257	0.270603	0.413217	0.267033	0.693091	0.447367	2.173380	0.663328	0.772214	0.519169	0.379730	0.866641	1.001560	0.179748	0.175482		0.161790		1.362290	1.168500	0.205664	2.199250	0.656631		1.442840	0.168336	0.865502	0.419399	0.453620	0.199421		0.396925	0.301447	0.370155	0.461402	0.236059	1.158700	0.654931	0.848582	0.451454	0.253186	0.288911	0.460888	0.402001	0.438674	0.432692	0.546336	0.583459	1.250870
0.758180	2.965820	0.465440	0.849315	0.296524	0.244434	0.228450	2.391930	0.218027	0.581969	0.262802	0.393460	0.908840	1.687120	0.403096	0.181274		0.646593		1.156060	1.872460	0.218416	0.852630	0.869858		0.172504	0.635468	0.164637	0.499977	0.450423	0.351410		0.316198	1.018710	0.224279	0.606953	0.166201	0.467439	0.366638	0.230285	0.354362	0.227324	0.400048	0.420328	0.371070	0.771877	0.234275	0.273647	0.467867	0.199539
0.188106	0.219489	0.496703	0.173870	0.510909	1.269660	0.321737	0.436522	0.753244	0.222821	0.525329	0.242785	0.798755	0.570450	0.506027	0.208501		0.697261		2.660200	0.788867	0.601205	4.344540	0.824000		0.369523	0.200473	0.407426	0.754533	0.511732	0.605918		0.324316	0.173950	0.289480	0.193893	0.647043	1.593170	0.931589	0.176307	0.376491	0.576812	0.305770	0.271897	0.171841	0.604184	0.259730	0.308514	0.364342	0.230018
0.417829	0.182572	0.454722	0.961319	0.376242	0.802664	0.363931	1.891170	0.387178	0.211678	0.737609	0.252921	0.628293	1.052070	1.046030	0.209933		0.174334		5.011900	1.279130	0.229106	0.989578	0.892833		0.986231	0.531874	0.233198	0.428719	0.678191	0.259378		0.500001	0.205466	0.308065	0.347485	1.449660	0.570737	0.428463	1.287340	0.530391	0.215523	0.306105	0.375503	0.295844	1.630960	0.282653	0.226939	0.315254	0.213238
0.580705	0.250262	0.784031	0.255691	0.506875	1.579360	0.309479	0.349080	0.185574	0.495750	0.473077	0.307016	0.665173	0.769949	0.633101	0.212654		0.233273		2.761730	0.550329	0.243087	0.493472	0.355192		0.479987	0.284811	0.249736	0.405404	0.344024	0.194644		0.661687	0.213614	0.310282	0.354689	1.110140	0.840487	0.456808	0.189870	0.471721	0.375086	0.419378	0.307111	0.559343	0.431180	0.354169	0.491781	0.710968	0.867731
0.318869	0.168764	0.317735	0.215767	0.406879	1.017110	0.252579	1.919770	0.225945	0.958517	0.692018	0.603020	0.221662	1.193300	0.506876	0.183268		0.274558		2.782250	1.575140	0.168363	1.162260	0.652025		0.193402	0.203202	0.669420	0.820445	1.430030	0.187975		0.438794	0.293752	0.241765	0.162501	0.418564	0.477985	0.669697	0.955891	0.253969	0.162782	0.340159	0.227592	0.279329	0.888884	0.162479	0.309624	0.287682	0.301725
0.688236	1.684520	0.257159	0.619731	0.506669	1.235900	0.283450	1.262790	0.445829	0.311216	0.270329	0.203747	1.089980	0.266334	0.454951	0.214406		0.218967		3.232160	0.969448	0.168536	1.475120	2.717240		0.219177	0.399080	0.501518	0.701174	0.499706	0.261761		0.477552	0.747168	0.176428	0.293307	0.402612	0.817631	0.842277	0.421546	0.395885	0.391627	0.575102	0.262023	0.196694	0.861135	0.188366	0.341936	0.870652	0.609457
0.315326	0.228711	0.862730	0.800208	0.580561	0.637348	0.367302	0.195651	0.349621	0.324610	0.764357	0.211220	0.584053	2.024990	0.334157	0.340721		0.377817		3.934990	2.026010	1.222850	2.830470	0.192505		0.320243	0.228772	0.782567	0.356210	0.696328	0.452759		0.746568	0.213815	0.634906	0.508214	0.722190	1.348370	0.640651	0.273488	0.268641	0.334140	0.269608	0.194270	0.445087	0.191756	0.492845	0.241131	0.313798	0.372063
0.482966	1.867820	0.171133	0.833741	0.202582	1.352550	0.278360	1.056810	0.690511	0.228938	0.678997	0.290175	0.655982	0.364962	0.876453	0.217737		0.438710		2.519060	0.344513	0.369870	2.577380	2.381430		0.189049	0.540572	0.260997	0.350483	1.405600	0.416078		0.183197	0.606438	0.352721	0.374516	0.335045	0.750466	1.699950	0.379021	0.327508	0.321530	0.513780	0.215159	0.811832	0.744039	0.283181	0.311866	0.201834	0.407680
0.199534	0.675463	0.369974	0.885288	0.228637	0.475843	0.614056	1.302950	0.812522	0.264981	0.614303	0.216731	0.977291	1.542240	0.860627	0.255204		0.191191		4.307240	1.543210	0.194291	0.567828	0.609105		0.643063	0.265258	0.399104	0.382250	0.193972	0.924684		0.442325	0.806449	0.172529	0.209722	0.408713	0.497582	0.544635	0.217775	0.270045	0.288843	0.419106	0.198958	0.285208	0.831659	0.320965	0.258743	1.131500	0.506018
0.624368	1.455620	1.431290	0.776639	0.370550	0.953891	0.201585	1.255010	0.484750	0.403936	0.373590	0.276293	0.748206	1.033220	0.571277	0.308325		0.163764		0.542252	1.351000	0.230392	1.248670	0.929417		0.195151	0.459452	0.173375	0.763212	0.716826	0.479915		0.230379	1.157130	0.639559	0.357903	0.378400	0.469589	0.440498	0.992572	0.598959	0.394514	0.188823	0.363215	0.264387	0.359356	0.303664	0.344717	0.604389	0.204143
0.242342	0.768726	0.379447	0.428947	0.218402	0.176717	0.311867	1.214580	0.733044	0.335222	0.269689	0.289224	0.453531	2.260070	0.642316	0.203415		0.207149		4.666710	1.919150	0.166569	0.825342	1.860590		0.853131	0.511960	1.154620	0.356428	0.592233	0.181019		0.236508	0.409220	0.335995	0.293257	0.168457	0.240300	0.340870	0.452407	0.466858	0.367406	0.197381	0.454229	0.349268	0.208437	0.312185	0.192976	0.408018	0.338142
0.782461	0.592353	0.259731	0.580648	0.484469	0.480898	0.354610	0.581347	0.208030	0.526710	0.248875	0.291568	0.727129	0.896276	0.173615	0.207739		0.168479		3.411930	1.924460	0.197643	0.614259	0.496176		0.414310	0.360429	0.234259	0.914990	0.711915	0.383822		0.392234	0.930958	0.242690	0.229825	0.644874	0.227190	2.005890	0.629243	0.316717	0.638464	0.380438	0.218597	0.462010	0.663796	0.184811	0.547430	0.296009	1.093180
0.357524	0.311873	0.681046	0.183102	0.385190	0.242531	0.509569	3.074780	0.608405	0.223101	0.830060	0.293651	0.809914	2.299160	0.205732	0.365955		0.179013		3.529560	2.351150	0.181879	1.192700	1.238100		0.840577	0.295298	0.864907	0.285070	0.614172	0.732376		0.170228	1.336910	0.349982	0.242275	1.908770	0.738949	1.416380	1.534460	0.192687	0.409827	0.443915	0.447839	0.347081	1.067790	0.211658	0.317236	0.564624	0.736243
0.361036	0.197098	0.397204	0.618263	0.294490	1.114670	0.237953	0.414142	0.213803	0.699457	0.238883	0.493036	0.780276	0.311464	0.495512	0.362926		0.197033		1.808590	1.037770	0.265697	1.125190	0.742235		0.475484	0.180857	0.314646	0.533843	0.401216	0.963479		0.230321	0.481182	0.417876	0.361279	2.079710	1.960760	0.403151	0.312605	0.347412	0.184269	0.202523	0.203695	0.211376	0.407990	0.174074	0.543756	1.696370	0.465859
0.554104	0.894053	0.656578	0.906676	0.293310	1.083160	0.669121	0.197920	0.210930	0.562520	0.477305	0.211558	1.137100	0.548466	0.553351	0.526911		0.172857		0.934976	0.771980	0.184839	1.338220	0.283977		0.872531	0.371210	0.399780	0.512393	0.172620	0.251460		0.347576	2.249250	0.418596	0.200127	0.410105	0.242850	1.045420	0.311375	0.318079	0.421415	0.341104	0.343401	0.288113	0.562865	0.410618	0.385259	0.327551	0.375088
0.476229	0.194900	0.161386	1.027020	0.427208	0.994994	0.193659	0.182911	0.431027	0.666354	0.632618	0.193967	0.507816	0.842990	0.617776	0.169739		0.182056		1.226740	0.667655	0.242395	0.623482	0.194130		0.540105	0.712542	0.167553	0.344494	0.422217	0.234632		0.303555	0.611753	0.206129	0.182721	0.329364	0.390851	1.515940	0.319417	0.321969	0.170052	0.498852	0.301316	0.179800	0.467964	0.411959	0.231395	0.352775	0.269753
0.170658	1.929280	0.265698	0.188185	0.406418	1.193540	0.168451	0.207381	0.173240	0.782209	0.668423	0.478436	0.746785	0.214778	0.698661	0.186082		0.188499		0.753097	1.074450	0.176831	1.432380	0.375299		0.303828	0.276315	0.251896	1.527230	0.259822	0.309576		0.669845	0.596971	0.334382	0.360108	0.478615	0.185122	1.081380	0.190362	0.387779	0.370626	0.252526	0.274184	0.560754	0.554501	0.215817	0.285946	0.608238	0.404399
0.427188	0.738096	0.416337	1.088420	0.534591	0.636090	0.245316	0.255647	0.638533	0.458078	0.847952	0.218213	0.996577	1.529760	0.309472	2.234320		0.203819		1.093990	1.208570	0.161060	1.521390	0.223549		0.485834	0.169022	0.192888	0.886906	0.517777	0.318638		0.192667	0.933052	0.712909	0.330945	0.241688	0.289144	0.268236	1.648040	0.174818	0.211885	0.291236	0.807185	0.396636	0.408936	0.403796	0.499275	1.314200	0.403197
0.621757	0.676479	0.274114	0.873954	0.473228	0.277179	0.278674	2.075160	0.435383	0.181569	0.179859	0.281577	0.573386	1.715040	0.841033	0.342414		0.294086		4.593660	0.989343	0.456484	1.243310	0.916104		0.548180	0.163683	0.205663	0.431344	0.417694	0.255899		0.230185	0.573829	0.221372	0.367746	0.209979	1.054330	1.335700	0.320165	0.325815	0.285849	0.194074	0.384527	0.459122	0.366724	0.467096	0.185848	1.156960	0.446313
0.336280	0.621000	0.393177	0.453289	0.602235	0.433874	0.632087	0.263492	0.377878	0.356457	0.892795	0.176278	0.515837	0.382357	0.357425	0.273669		0.480039		0.984301	0.362382	0.194588	3.651930	0.905476		1.061090	0.263454	0.221067	0.629863	0.326960	0.204926		0.315525	1.632380	0.377656	0.302888	0.551941	0.616047	0.222627	0.212505	0.468898	0.276927	0.174134	0.390474	0.265064	0.576805	0.491903	0.302868	0.932865	0.916528
0.398447	0.364499	0.425616	1.525550	0.367024	1.629870	0.437720	1.197920	0.672196	0.481214	0.827513	0.226351	0.596403	0.465172	0.351298	0.310114		0.210839		2.025500	0.406922	0.315139	0.211774	0.349634		0.245616	0.390677	0.297886	1.118340	0.169566	0.330867		0.378608	0.972745	0.482241	0.234423	0.243675	0.166124	0.852064	0.380632	0.540609	0.295229	0.178804	0.268253	0.316977	0.852143	0.664128	0.255277	0.503895	0.238308
0.473784	0.201028	1.265610	0.578407	0.609864	1.027610	0.279517	2.320090	0.208663	0.275322	0.264309	0.227700	0.649720	1.199890	0.488298	0.250531		0.210644		0.793658	0.976591	0.324721	1.163780	0.998650		0.516479	0.317902	0.279315	0.968263	0.712043	0.317246		0.287198	0.395169	0.397990	0.338071	0.319562	1.236100	0.558867	0.803523	0.274605	0.280272	0.297628	0.422489	0.350906	1.123240	0.312248	0.206749	2.093310	0.169511
0.404628	0.205950	0.670362	0.877036	0.357982	1.323260	0.184633	2.413490	0.487740	0.297777	0.313615	0.233678	0.643248	2.300840	0.473255	0.265190		0.208157		0.955700	1.948800	0.200110	1.222720	1.146620		0.445653	0.180121	0.264958	0.488499	0.331749	0.307328		0.948706	0.595263	0.558342	0.173713	0.398740	0.517738	1.095770	1.192090	0.255608	0.399771	0.237039	0.242422	0.209400	0.355377	0.192691	0.224681	1.764750	0.326960
0.386694	0.221760	0.724562	1.016430	0.440261	1.189460	0.215091	1.013200	0.826334	0.395552	0.980388	0.479676	1.161900	2.142730	0.526711	0.243376		0.743140		1.737060	1.708440	0.426368	0.605565	1.318440		0.464975	0.184802	0.264558	0.944227	0.650807	0.240206		0.229110	0.661947	0.177905	0.693393	0.336735	0.615283	1.535990	1.205950	0.885852	0.316433	0.315841	0.352428	0.177780	0.958480	0.257985	0.283513	0.241761	1.679550
0.652666	0.403936	0.177075	0.407474	0.554702	0.720773	0.509865	0.204526	0.400369	0.409038	0.180627	0.164127	0.562646	0.933492	0.357555	0.981164		0.381905		1.375330	3.387460	0.173022	0.995769	0.494933		0.466728	0.347461	0.213973	0.664701	0.529601	0.354581		0.293498	1.303640	0.223173	0.277455	0.251289	1.690270	0.921698	0.195692	0.163797	0.438089	0.240707	0.376051	0.311303	0.936090	0.283101	0.194219	0.428405	0.964806
0.714218	0.245196	0.872944	0.821318	0.214637	1.082530	0.254356	0.171596	0.430614	0.523650	0.278245	0.600815	0.890892	0.942085	0.891369	2.952950		0.226122		0.635515	3.688090	0.172276	1.025880	2.171650		1.111010	0.207083	0.181772	0.226477	0.218470	0.191332		0.482165	1.439800	0.510746	0.503662	1.720630	1.206220	0.402971	0.900227	0.283362	0.454078	0.279985	0.370099	0.181799	0.561786	0.198576	0.318088	1.356370	0.912741
1.792470	1.909560	0.893776	0.488422	0.415319	0.212179	0.202770	0.536095	0.211597	0.606754	0.168697	0.225335	0.696311	1.187310	0.185218	0.322450		0.246583		0.756403	0.675859	0.353904	2.897450	2.231570		0.357564	0.190033	0.454486	0.440409	0.366913	0.452016		0.276651	0.166150	0.574130	0.217072	1.175350	0.308225	0.207357	0.787494	0.246345	0.258940	0.187097	0.467274	0.279117	0.699214	0.170478	0.317619	0.736538	0.211870
0.279378	0.902492	0.239581	1.562360	0.749286	0.394734	0.483324	0.519790	0.848563	0.441836	0.588075	0.581310	0.786239	0.242668	0.548960	0.253536		0.168924		1.148640	0.977352	0.190764	0.553473	0.293532		0.847890	0.568969	1.310580	0.745016	1.430500	0.339922		0.185242	0.247252	0.198242	0.421401	0.207418	0.311005	0.332140	1.551390	1.227920	0.301982	0.455982	0.397767	0.163197	0.218257	0.440001	0.225173	2.063420	0.910535
0.251014	0.575316	0.267284	1.100390	0.287938	0.189525	0.290768	1.444220	0.238094	0.266872	0.185273	0.231767	0.739049	1.940460	0.211185	0.192697		0.202245		0.801116	2.780150	0.194747	1.405740	1.210130		0.693729	0.516770	0.185821	0.966622	0.684614	0.309438		0.174766	0.320361	0.220512	0.703717	0.693874	1.037660	0.627504	0.588238	0.464777	0.341892	0.297400	0.835546	0.276500	1.128990	0.268290	0.193255	0.396830	0.419984
0.280379	0.189686	0.930308	0.551859	0.379525	1.122240	0.552962	0.229130	0.626483	0.215547	0.279098	0.250893	0.782766	2.694320	0.356684	0.222463		0.176502		4.229660	1.074430	0.163551	1.838080	1.443320		0.196582	0.166861	0.167786	1.038670	1.505150	0.328485		0.323538	0.457663	0.461906	0.502187	1.724550	0.349496	0.811811	0.244628	0.384977	0.217307	0.224649	0.264406	0.172193	0.303967	0.262206	0.188430	0.589113	0.375613
0.320624	0.496453	0.269638	0.200211	0.309002	1.239420	0.225407	0.217950	0.161307	0.339581	1.072410	0.226689	0.558251	1.570550	0.412481	0.179964		0.358186		0.805318	1.358180	0.166457	0.819280	0.309897		0.181967	0.448344	0.238521	1.056470	0.787272	0.245897		0.167584	0.235791	0.201163	0.592972	0.701599	0.213092	0.931603	0.796331	0.306074	0.421708	0.265683	0.385324	0.327040	0.753530	0.215212	0.265683	0.414139	0.366210
0.641016	0.360546	0.809826	0.427341	0.325992	0.320643	0.657505	0.238709	0.312587	0.289133	0.285325	0.376613	0.969999	0.908434	0.411930	0.249914		0.186233		0.656569	2.085300	0.305861	1.215270	0.842843		0.504335	0.608411	0.275277	0.325503	0.181139	0.197963		0.545748	0.396869	0.296161	0.201810	0.174801	1.557050	0.602329	0.437009	0.405578	0.369730	0.256627	0.270440	0.282006	0.387395	0.690871	0.273230	0.848429	0.353630
0.285610	0.179809	0.313293	0.335701	0.742200	0.709531	0.256563	0.307816	0.192343	0.306605	0.221343	0.286618	0.818846	0.909579	0.480323	0.172903		0.280697		2.171810	0.417730	0.411797	2.077020	1.706820		0.514624	0.173766	0.173922	0.370541	0.718898	0.306544		0.314658	0.175188	0.382625	0.346155	0.757833	0.170630	0.448805	0.338631	0.207168	0.205312	0.160864	0.200787	0.323677	0.477911	0.353280	0.359302	1.332050	0.214565
0.680816	0.210160	1.403150	0.395082	0.170932	0.676050	0.494987	0.482951	0.783829	0.400962	1.160180	0.593033	0.644734	0.760247	0.419932	0.174443		0.213048		0.451923	1.249100	0.206212	0.680797	1.217810		0.549619	0.770184	0.243644	0.394516	0.205559	0.180347		0.397928	0.657163	0.449460	0.218869	1.455870	0.304669	0.886770	0.237784	0.288006	0.257232	0.221714	0.370065	0.523939	0.699172	0.164390	0.413233	0.611196	0.160853
0.365260	2.415210	1.493960	0.197921	0.167617	0.371400	0.558923	0.605555	0.698328	0.364206	0.877369	0.559490	0.462931	0.320001	0.302503	0.399408		0.207550		1.827020	1.142790	0.199801	0.614596	0.216041		0.395431	0.268027	0.303528	0.500932	0.206284	0.169520		0.181628	1.188660	0.475827	0.467860	0.814857	0.682746	0.383587	0.432398	0.292416	0.355876	0.299422	0.208563	0.219792	0.857232	0.331400	0.199946	0.276162	0.511288
0.205537	0.374785	0.767427	0.335405	0.510923	0.236596	0.268994	0.836469	0.566126	0.465597	0.261257	0.578761	2.009190	0.414710	0.168307	0.251972		0.198572		2.502180	2.191780	0.263420	1.502620	1.190490		0.390525	0.437244	0.179116	0.753613	0.304280	0.245806		0.390108	0.194965	0.766274	0.322556	0.453028	0.945345	0.218470	0.610247	0.385273	0.271281	0.316049	0.167514	0.267607	0.226138	0.169295	0.224336	0.199824	0.199570
0.471054	2.557840	0.729547	0.476019	0.503254	0.847127	0.182314	0.431688	0.197175	0.297945	0.214497	0.263050	0.899935	0.480038	0.681998	0.946813		0.180332		2.280260	3.714320	0.467068	1.667040	0.280205		0.329695	0.168549	0.336248	0.614055	0.436502	0.258919		0.165011	0.514178	0.501456	0.473831	0.462619	0.280714	0.252529	1.746820	0.197406	0.478870	0.290265	0.347170	0.267876	1.028760	0.355307	0.201803	0.249152	0.290932
0.376781	0.171561	1.393740	0.373794	0.528971	0.509233	0.222357	0.219847	0.714492	0.477981	1.061510	0.185205	0.869897	1.117300	0.264507	0.245881		0.657110		2.227840	3.124770	0.205454	1.004720	2.260440		0.175564	0.321530	0.764250	0.596333	0.291468	0.166690		0.304276	0.220344	0.310612	0.295258	0.997840	0.726112	0.578113	0.329782	0.162767	0.402336	0.438130	0.212929	0.480288	0.877238	0.259764	0.169760	0.738408	0.877233
1.017330	1.316540	0.641728	0.195579	0.480359	0.248588	0.192364	0.654782	0.541971	0.206172	0.239933	0.381091	0.854404	1.748350	0.233799	0.426798		0.446046		1.545430	0.864201	0.173816	1.699980	0.323436		0.273644	0.230971	2.297600	0.468126	0.811777	0.829478		0.313012	0.180492	0.324436	0.201657	0.832234	0.420482	0.747280	0.426868	0.208779	0.388315	0.742566	0.263257	0.270014	1.492990	0.453165	0.243344	0.352623	0.503173
0.976446	0.277536	0.210245	0.815556	0.190754	1.028530	0.330030	0.510393	0.517101	0.184684	0.648594	0.349278	0.784527	0.296648	1.048910	0.180935		0.184110		1.136240	0.726799	0.415327	2.177260	0.662377		0.162908	0.531686	0.206050	0.468580	1.154950	1.968160		0.421868	0.731056	0.295306	0.497883	0.239505	0.376461	0.716715	0.670944	0.286221	0.266730	0.212431	0.581499	0.237384	0.930023	0.232094	0.433400	0.550970	0.478812
0.286713	0.527376	0.485568	0.657156	0.204143	0.343029	0.223181	0.377291	0.397524	0.503169	0.173870	0.366983	0.433305	0.584486	0.521728	0.234135		0.178924		1.812960	1.490160	0.264372	1.799190	0.304250		1.128960	0.651944	0.918170	0.261941	0.183139	0.242576		0.363015	0.761903	0.260480	0.450557	0.698345	0.558437	1.210050	0.939385	0.192645	0.534852	0.202588	0.513628	0.285489	0.742584	0.636354	0.274404	0.964543	0.772546
0.286061	0.577701	1.301200	1.824300	0.564382	0.429918	0.344438	0.484711	0.590839	0.186570	0.283050	0.370158	0.766890	0.254120	0.816950	0.397352		0.205439		5.683730	0.893138	0.837955	2.056150	0.187757		0.990486	0.619486	0.268026	0.452458	0.308366	0.243231		0.682807	1.040430	0.358931	0.609078	1.264650	0.820316	0.824712	0.406695	0.185806	0.286003	0.160782	0.274056	0.236984	1.530090	0.177731	0.217936	0.208314	0.288570
0.172765	0.698641	0.427702	0.904725	0.552828	0.327396	0.255149	2.779980	0.243955	0.221399	0.529842	0.377634	0.656750	0.565831	0.746040	0.388149		0.242046		2.748440	0.545265	0.177345	1.315040	2.288220		0.307670	1.266380	0.214952	0.838591	0.675629	1.980260		0.209617	0.432940	0.427469	0.272860	0.951110	0.579085	0.367889	0.887438	0.181450	0.185309	0.299720	0.355866	0.231704	0.387862	0.196160	0.310170	1.273820	0.700517
0.360887	0.228786	1.049190	0.510888	0.191594	0.840425	0.513925	0.738827	0.256350	0.304609	0.499757	0.421968	0.582836	0.731127	0.870349	0.336913		0.455270		2.331510	0.668118	0.162693	1.847790	1.660520		0.257098	0.461379	0.214155	0.765804	0.919708	0.865167		0.330036	0.813495	0.296940	0.310468	0.738951	1.493530	1.069430	0.507555	0.310532	0.306942	0.241116	0.411201	0.345826	0.790062	0.557696	0.348774	0.464649	1.074410
0.501483	0.176462	1.029620	1.168360	0.588603	0.407686	0.502123	0.328433	0.634151	0.914880	0.170525	0.321745	0.629491	1.162500	0.895646	0.343063		0.451765		2.602420	2.958340	0.171243	0.976404	0.633947		1.013900	0.606473	0.755943	0.581372	0.266185	0.249041		0.278264	0.512502	0.186487	0.334938	0.703083	0.963874	0.736851	0.468806	0.235319	0.655454	0.342016	0.164504	0.254273	0.476566	0.191839	0.191454	0.405795	1.358220
0.431718	0.327626	0.354768	1.040210	0.285806	0.896400	0.504403	0.581266	0.722193	0.210488	0.658672	0.655574	0.538680	0.877005	0.367697	0.296331		0.234653		1.747330	0.330793	0.225987	0.754423	0.412607		0.312085	0.582101	0.262034	0.392051	0.790992	0.283359		0.390830	1.872320	0.280183	0.324144	0.882160	0.246117	0.200818	0.314378	0.529920	0.218523	0.320416	0.243217	0.549053	0.997264	0.384660	0.452010	0.272559	0.173173
0.212860	0.239098	0.244882	0.606644	0.489000	1.313730	0.245819	0.260899	0.334098	0.200645	0.762173	0.265232	0.752410	1.998480	0.217711	0.334208		0.412337		4.128230	1.347970	0.169626	0.779295	0.250628		0.496828	0.211612	0.487842	0.411808	0.848330	0.663213		0.268848	1.280110	0.194564	0.349991	1.080520	0.220561	1.204170	0.239056	0.304950	0.318416	0.385471	0.198831	0.534108	0.875817	0.569075	0.220071	0.416615	0.310553
0.216056	0.411521	0.486599	0.887348	0.345020	0.279764	0.444213	0.223131	0.362232	0.500133	1.199210	0.277858	0.495933	0.687624	0.326937	0.633449		0.446623		2.217680	3.034380	0.214350	2.062200	0.373248		1.013330	0.172111	0.378110	0.583927	0.655923	0.207257		0.256013	0.761768	0.198954	0.815484	0.305866	0.395727	1.104310	0.281185	0.418604	0.307029	0.250734	0.580688	0.369931	1.351410	0.657323	0.291980	1.192180	0.731016
0.318614	0.176866	0.896781	0.556729	0.690269	0.535705	0.309324	3.179200	0.625280	0.358561	0.240660	0.270852	0.904232	0.806624	0.201857	0.392910		0.281800		0.679393	1.435800	0.205560	1.178720	0.694636		0.495735	0.200609	0.334965	0.495416	0.356928	0.270942		0.345546	0.407357	0.425314	0.751885	0.412935	1.299410	1.108440	0.887261	0.176357	0.234984	0.955204	0.237614	0.316058	0.625569	0.169876	0.162909	1.459350	0.186230
0.476601	0.296772	1.235600	1.151430	0.219606	0.527086	0.223283	0.665721	0.454741	0.283061	0.333345	0.198030	0.542567	0.663299	0.234311	0.476042		0.211105		1.568130	0.731283	0.281310	3.069350	0.641176		0.614864	0.167325	1.595700	0.616393	0.719218	1.057400		0.195771	1.424180	0.250555	0.168646	0.393446	0.731408	0.426749	0.190798	0.630254	0.166469	0.403880	0.416365	0.416856	0.625512	0.211189	0.304370	1.910330	0.191616
0.312859	0.184588	0.552720	0.185431	0.634737	1.119790	0.449544	0.217435	0.374356	0.264721	0.243965	0.263382	0.906613	2.956140	0.482517	0.191383		0.172388		0.426990	0.888741	0.241867	2.664860	0.217649		0.415552	0.161475	0.173518	0.581293	0.352078	0.228986		0.391568	1.322660	0.477564	0.179386	0.498108	0.510757	0.723132	0.852464	0.622291	0.173127	0.255974	0.180332	0.635755	1.124350	0.365107	0.477819	0.615190	0.281925
0.177717	0.620328	0.415325	0.292995	0.198193	0.492064	0.225372	0.636173	0.207727	0.195666	0.308227	0.380685	0.476884	0.394738	0.202300	0.247998		0.728012		1.436950	1.294000	0.238219	2.097510	0.572481		0.980526	0.273824	0.373466	0.430692	0.627588	0.240745		0.422000	1.550830	0.169289	0.329935	1.319210	1.129920	0.390373	1.094290	0.165158	0.617882	0.241396	0.486825	0.234609	0.340131	0.289484	0.187242	1.701100	0.809329
0.255460	0.204375	0.713847	0.931708	0.326254	0.777865	0.433184	0.558274	0.519525	0.384871	0.203800	0.590091	1.046230	0.292031	0.842861	0.180117		0.199641		1.660070	1.585440	0.220159	1.231880	0.166422		0.256765	0.263514	0.168377	0.270577	0.435375	0.800628		0.270694	0.902041	0.187085	0.566475	0.333785	1.730490	0.992465	0.301739	0.214958	0.192014	0.585158	0.424774	0.283626	0.552856	0.723399	0.382906	0.920459	0.628484
0.288042	0.870745	0.177789	0.364912	0.554407	1.512180	0.214031	0.161711	0.227894	0.200000	0.243518	0.360423	0.639580	2.326270	0.282332	0.250647		0.162163		0.868126	2.046560	0.203948	0.886872	1.265230		1.090280	0.204094	1.459170	0.754172	2.065500	0.830913		0.345877	1.348050	0.371526	0.545726	0.515030	1.178260	0.264596	0.170425	0.271623	0.342308	0.166304	0.290933	0.361797	0.644928	0.299714	0.167379	0.813885	0.401879
0.640969	0.346270	0.632388	0.439988	0.299615	0.255711	0.476225	1.751150	0.675713	0.352702	1.736140	0.413205	1.185060	0.209254	0.561059	0.190669		0.174917		0.818926	0.743191	0.210698	2.107360	0.890949		0.168023	0.444331	0.237741	0.265843	0.699111	0.229084		0.549822	0.607694	1.019230	0.303556	1.002640	0.239447	1.224240	0.241514	0.303734	0.478247	0.311625	0.184594	0.338626	1.173630	0.520373	0.472451	1.157970	0.193908
0.627579	1.451540	0.705058	0.949053	0.526860	1.150620	0.488990	0.232461	0.326788	0.171442	1.399900	0.527367	0.443496	0.289002	0.215403	0.164120		0.333950		0.602948	0.988864	0.269907	0.607820	1.331440		0.631874	0.815301	0.160915	0.344501	1.252180	0.350968		0.196997	0.393886	0.279384	0.612210	1.487670	0.328227	0.951760	0.796687	0.267196	0.565625	0.230323	0.241682	0.318182	0.976776	0.361184	0.421283	0.201180	0.571486
0.538738	0.291868	1.215560	0.686074	0.206186	0.640023	0.558846	0.523497	0.222773	0.278199	0.294259	0.640338	0.471598	0.935360	0.947649	0.495837		0.262564		1.225120	0.749051	0.596970	1.667010	2.164920		0.177348	0.250835	0.200800	0.215619	0.738915	0.187922		0.168450	1.068530	0.237739	0.272640	0.281758	1.617970	0.967754	0.800395	0.311192	0.246940	0.376573	0.214836	0.323017	0.524168	0.226048	0.308305	0.433359	1.160260
1.108570	0.280722	0.420740	0.485888	0.595530	1.563520	0.456750	1.384770	0.171810	0.245851	0.272433	0.292844	0.858203	3.484220	0.913354	0.276650		0.197880		2.161840	0.353995	0.455410	1.391120	0.435621		0.545248	0.702885	0.338108	0.224393	0.416186	1.357150		0.662407	0.761799	0.294068	0.535396	1.261530	1.134530	0.406806	0.342668	0.751438	0.269158	0.242721	0.174468	0.295722	0.853347	0.296311	0.181719	0.825021	0.546753
0.428472	0.682168	1.210730	0.759427	0.299388	0.172678	0.167600	0.331172	0.593499	0.271058	1.193270	0.317639	0.534186	0.378908	0.437819	0.198424		0.310919		1.000820	0.744290	0.209740	0.527656	0.985226		0.982544	0.349393	0.368308	0.565255	0.398558	0.243763		0.358185	0.226069	0.198217	0.438788	0.216827	0.611099	0.798360	2.218190	0.375610	0.212031	0.205576	0.326954	0.219806	0.810547	0.358266	0.201017	0.266951	0.316592
0.253528	1.099970	0.426719	0.177026	0.350232	0.933757	0.482529	1.025280	0.270896	0.627196	0.701843	0.208713	0.495782	1.146250	1.066340	0.492290		0.182301		2.434730	1.669790	0.624337	1.884870	0.259053		0.555754	0.294448	0.183257	0.851017	0.367840	0.507930		0.348489	1.132560	0.450446	0.277119	0.575721	0.278228	0.758588	0.356891	0.219704	0.306031	0.363094	0.441354	0.267526	0.574853	0.218157	0.283928	0.630685	0.373979
0.300805	0.268263	0.567834	0.222822	0.319318	1.083870	0.293117	0.859622	0.519813	0.850910	0.302081	0.416469	0.631785	0.400392	0.171353	0.203291		0.350861		1.472630	1.334170	0.434903	0.859597	0.291073		1.432630	0.178060	0.928189	0.769163	0.782355	0.512780		0.190051	1.410460	0.297239	0.313996	0.614471	2.371900	0.695464	0.207325	0.441348	0.187600	0.174574	0.270109	0.246444	0.741730	0.225890	0.568727	0.433631	0.887811
0.219446	0.361155	0.973123	0.182683	0.380760	0.255432	0.399181	3.070490	0.198540	0.543189	0.196135	0.229777	0.730914	0.417917	0.376078	0.420820		0.256274		1.608440	1.639010	0.345042	2.708200	0.454920		1.169310	0.363360	0.588782	0.597578	0.438642	1.335900		0.655143	0.203712	0.167428	0.205685	0.955751	0.325561	0.301292	0.626421	0.322227	0.439081	0.322244	0.249266	0.163852	1.418090	0.441474	0.246413	1.748690	0.506449
0.912008	0.423362	0.872101	0.463556	0.234336	0.346655	0.160496	0.557656	0.208793	0.712817	0.377786	0.316812	0.853541	0.743314	0.880329	0.447409		0.185233		3.265710	2.968030	0.185962	3.300340	0.315767		0.535700	0.723391	0.174150	0.960339	0.511671	0.586780		0.668691	0.404075	0.232572	0.535921	1.086910	0.820522	0.669645	0.881642	0.493896	0.222736	0.302292	0.387789	0.575837	0.946283	0.444218	0.164381	0.875633	0.723568
0.234630	0.547705	0.667349	0.420703	0.500170	1.896680	0.190910	1.153960	0.350535	0.348533	0.298826	0.513976	0.464371	0.759264	0.334409	0.254399		0.190970		1.043980	3.509870	0.199691	0.597336	1.387580		0.262731	0.355305	0.205842	0.424847	0.286148	0.745694		0.381877	1.130200	0.294715	0.183777	0.857675	0.629358	1.919450	0.824168	0.236064	0.418823	0.602785	0.214281	0.367121	1.100580	0.163031	0.319272	0.477141	0.825562
0.216399	0.185666	0.822375	0.185584	0.298757	1.287330	0.434775	1.273950	0.296344	0.482210	0.624213	0.473299	0.960238	0.504042	0.533361	0.402902		0.180443		1.123830	1.116820	0.304159	1.475560	4.618300		0.249823	0.860853	0.265241	0.671355	0.519963	0.223661		0.641302	0.910095	0.457919	0.222128	0.235463	0.180915	0.297310	1.168490	0.664692	0.304468	0.227108	0.365956	0.298662	0.653378	0.424029	0.209497	0.983833	0.172090
0.414097	0.699218	0.252382	1.173380	0.460986	0.293906	0.608929	1.552780	0.390137	0.307691	0.238279	0.216721	1.260800	0.712996	0.347863	0.262469		0.171200		0.449837	0.382766	0.167854	1.186540	0.383683		0.336249	0.582660	0.709211	0.418741	0.979018	3.293200		0.378208	1.393230	0.252416	0.371352	1.163850	0.970669	1.852740	0.513939	0.300229	0.256651	0.251131	0.447568	0.283249	0.287053	0.448798	0.307356	0.476708	0.439076
0.326742	0.539860	0.182932	0.533659	0.200669	0.964002	0.169451	0.436081	0.245601	0.413384	0.624415	0.298101	0.583527	0.761198	0.762213	0.203610		0.176730		0.795972	0.555849	0.183288	0.607695	0.804251		0.487623	0.269489	0.967102	0.614009	0.228701	0.222846		0.456272	0.187833	0.411068	0.492313	0.273766	0.392636	0.763716	0.570337	0.336859	0.237776	0.348201	0.436164	0.397078	0.308517	0.365749	0.203488	0.313887	0.535016
0.263819	0.444662	0.307656	1.059360	0.459894	1.357330	0.428202	0.215998	0.389833	0.356699	0.460055	0.642339	0.678235	1.304350	0.636256	0.168043		0.279342		5.399020	0.527443	0.208247	0.712184	0.173185		0.749123	0.173434	1.131900	0.655693	0.416870	0.213525		0.387680	0.723673	0.231864	0.178819	1.879190	0.192530	0.628050	0.636788	0.270135	0.171131	0.578265	0.184475	0.304255	0.707149	0.628077	0.160864	2.296640	0.505122
0.193880	0.438104	0.368574	0.425488	0.170606	0.365111	0.580791	1.223220	0.208917	0.368822	0.742139	0.309559	0.559057	0.276103	0.690514	0.342241		0.397242		2.576490	1.793060	0.386962	1.115970	0.287244		1.059380	0.204083	0.196356	0.706388	0.238388	1.068760		0.249152	0.555171	0.374786	0.252236	1.041510	0.664171	1.205550	0.209982	0.312341	0.483338	0.169584	0.170926	0.437099	0.429203	0.297179	0.347444	0.481254	0.756508
0.685851	0.524718	1.037370	0.305156	0.515755	0.477621	0.301245	0.561896	0.189573	0.479883	0.458388	0.420229	1.049620	0.225283	0.758724	0.275759		0.675829		3.777570	0.677756	0.379120	0.595050	1.359570		1.168900	0.751159	0.694015	0.904895	0.437492	0.217935		0.559600	0.502873	0.335704	0.478597	0.830399	1.010500	1.385130	0.344219	0.385208	0.205692	0.295141	0.548403	0.507400	0.315215	0.297759	0.177359	0.805836	0.256429
0.246853	0.703269	0.454014	1.972580	0.191811	0.745139	0.166380	0.448255	0.405165	0.438635	1.245200	0.266045	0.727001	1.290550	0.374607	0.230724		0.964294		0.563152	1.122250	0.710843	1.447530	1.148050		0.306093	0.364273	1.401920	0.252465	0.231313	0.979905		0.177891	0.603858	0.202168	0.294373	0.730032	0.807030	0.824624	0.606758	0.277642	0.199310	0.387457	0.401099	0.176489	0.286087	0.332370	0.194834	0.391430	0.823680
0.861618	0.266386	0.709308	0.186879	0.239101	0.286241	0.463538	0.783460	0.601720	0.374944	0.627167	0.366840	0.548236	1.367390	0.841423	0.338266		0.418370		1.504550	0.643366	0.348157	2.209380	1.768670		0.858679	0.268732	0.241795	0.514909	0.830483	0.935331		0.657789	0.178643	0.224801	0.479272	0.929016	0.482411	0.818615	0.626035	0.218229	0.303287	0.583975	0.217685	0.360205	1.927140	0.213181	0.378172	0.768011	0.252039
0.267768	0.431078	0.998795	0.675288	0.176776	0.559350	0.689032	0.352639	0.300468	0.286142	0.241106	0.196219	0.470243	0.224142	0.290205	0.280795		0.336054		0.869955	1.408930	0.787224	0.720458	0.248945		0.877868	0.387898	0.270463	0.271822	0.655189	0.522095		0.326001	0.687299	0.215438	0.320290	0.354450	0.177314	0.729325	0.624538	0.271229	0.314290	0.190830	0.333958	0.577981	1.074220	0.337343	0.192927	0.544552	0.189690
0.378017	0.698359	0.164694	0.448142	0.439895	0.598008	0.249112	0.409778	0.168485	0.320110	0.250292	0.432417	1.168220	0.764848	0.171343	0.283662		0.227446		0.751584	1.192140	1.050650	0.661908	1.150350		0.387825	0.232890	0.257806	0.567340	0.251506	0.657123		0.208265	0.325770	0.346230	0.401197	0.248230	0.716205	0.559958	0.526332	0.540344	0.203128	0.430234	0.259248	0.307416	0.670998	0.261990	0.278241	1.379780	1.135730
0.952986	0.242230	0.451362	0.160979	0.472078	1.107370	0.161101	0.357425	0.337241	0.225469	0.586174	0.211656	0.653403	0.165915	0.365542	0.215876		0.250808		2.341440	3.060810	0.176182	1.931000	1.365560		0.334807	0.324127	0.169241	1.085500	0.236136	0.192048		0.571621	1.688890	0.257667	0.188667	0.863347	0.350836	1.548800	0.454854	0.279260	0.215756	0.320329	0.514751	0.319584	0.201741	0.432429	0.304571	0.563700	0.194397
0.431996	0.669370	0.249925	0.712399	0.319557	0.474024	0.622724	0.525366	0.757958	0.318910	0.940276	0.443950	0.723678	1.913820	0.327673	0.487146		0.225231		2.404670	1.342510	0.295352	1.287870	0.205696		0.345903	0.210617	0.261924	0.459447	0.325386	0.188651		0.307407	0.729464	0.522371	0.244156	0.176499	0.171852	0.819452	0.470308	0.216220	0.516657	0.334856	0.383605	0.167871	0.241934	0.276732	0.160915	1.030260	0.457442
0.222090	0.325889	1.361820	0.540480	0.333230	0.253949	0.182115	1.103730	0.307356	0.209337	0.387765	0.897766	0.549289	0.567273	0.825608	0.361731		0.378256		6.595330	1.096330	0.257710	1.193070	1.179050		0.213561	0.658277	0.579360	1.104180	0.925010	0.626913		0.217784	1.280870	0.206938	0.446065	0.202822	0.817628	0.544638	0.209127	0.326582	0.544043	0.358721	0.435884	0.425994	0.623680	0.267345	0.172889	0.796634	0.323449
0.762948	0.357138	0.701542	1.724230	0.377806	0.233259	0.558261	0.278471	0.653113	0.240953	0.707926	0.226255	0.599379	0.580672	0.267919	0.264376		0.168897		3.471620	1.239470	0.426494	3.591940	1.730220		0.315086	0.241129	1.614160	0.706439	0.307437	0.195332		0.421400	0.357884	0.235549	0.247356	1.057420	0.185295	1.039620	1.243550	0.515094	0.631698	0.298570	0.172462	0.409056	0.879697	0.239627	0.459163	1.088430	0.533546
0.895554	0.677324	0.233649	0.229662	0.170937	0.960986	0.642273	0.256958	0.590172	0.371992	1.015910	0.275881	0.768933	1.316820	0.936146	0.223233		0.280085		3.058920	2.449640	0.215744	1.683510	0.391407		0.719293	1.029390	0.323768	0.524712	0.267924	0.189795		0.223564	0.650092	0.585111	0.176419	0.834133	0.260064	0.599878	1.210490	0.260170	0.375084	0.235963	0.381031	0.358412	0.425019	0.235327	0.312345	0.445903	0.286506
0.168775	0.312443	0.186686	0.665217	0.533902	0.300104	0.554938	0.318608	0.406546	0.639797	0.640710	0.469988	0.664277	0.247861	0.279820	0.252855		0.171094		2.543040	1.689390	0.267364	1.830380	0.377885		0.778928	0.194864	0.525485	1.113990	0.271635	0.871647		0.282484	1.014860	0.629172	0.220706	0.818208	0.373778	0.451094	0.183488	0.183133	0.275978	0.343245	0.498556	0.588123	1.445780	0.234481	0.456293	2.289640	0.343663
0.839092	0.410220	0.601922	0.327761	0.446097	1.162570	0.257992	0.198592	0.540354	0.205072	0.649619	0.622032	0.514490	0.175460	0.437521	1.677610		0.232946		1.254850	1.660540	0.309158	1.125130	0.389026		0.220557	0.268350	0.289576	0.468495	0.371759	0.174872		0.209971	0.218654	0.334993	0.216965	0.177028	0.356025	1.963630	0.871532	0.574875	0.280206	0.438815	0.349799	0.237890	0.449919	0.210493	0.200213	0.379961	0.774275
0.690610	0.170282	0.413607	0.277746	0.558091	0.922587	0.558525	0.195386	0.516986	1.108640	0.352668	0.388612	1.005900	0.499528	0.562437	0.340067		0.225243		0.350291	0.857212	0.259805	2.427420	1.031680		0.340849	0.412504	0.196737	0.378730	0.712610	0.165871		0.473256	0.175541	0.426286	0.241364	0.740926	0.545805	0.597867	1.077050	0.171001	0.187679	0.229506	0.301533	0.366376	0.614111	0.261838	0.298145	1.768800	0.307361
0.358134	0.690964	0.401432	0.808639	0.437461	0.319947	0.209555	0.644255	0.401671	0.251585	0.782296	0.435271	0.485710	2.103270	0.791756	0.404910		0.929131		1.225540	3.315040	0.161153	0.709591	0.360263		0.996630	0.162649	0.702958	0.478840	1.291560	0.209314		0.302855	0.428916	0.720426	0.163822	0.626096	0.376867	0.165775	2.846290	0.526632	0.527962	0.214085	0.495723	0.614542	0.563426	0.242859	0.323247	0.260387	0.214024
0.169398	0.237506	0.952562	0.207028	0.228185	0.935027	0.176104	0.504530	0.339348	0.319029	0.219836	0.338181	0.725959	1.386080	0.166969	0.263412		0.201831		0.801044	0.329055	0.305727	1.780680	0.755450		0.495349	0.193582	0.410763	0.297613	0.201197	0.424487		0.340273	0.722452	0.391473	0.379531	1.986140	0.474384	1.295920	0.496558	0.504998	0.448437	0.646321	0.255751	0.304152	2.661320	0.247992	0.231182	0.935595	0.265787
0.538315	0.169607	0.387517	0.474905	0.458172	0.312061	0.164474	1.303680	0.479853	0.485714	0.489579	0.296553	0.749302	0.460800	0.562608	0.202108		0.291122		2.736160	1.098030	0.173994	0.709817	0.873096		0.451887	0.355580	0.368747	1.162580	0.245763	0.186551		0.624225	0.635074	0.495683	0.437737	2.152370	0.457411	1.098840	1.381170	0.195312	0.294212	0.593446	0.277653	0.342269	1.581690	0.408565	0.238847	2.202320	0.899451
0.583647	0.217363	0.957777	0.383244	0.226843	0.328729	0.261567	0.796630	0.234282	0.243799	0.275626	0.184260	0.433546	2.964410	0.738909	0.533403		0.197240		2.000350	1.589940	0.307967	2.423830	0.856933		0.602497	0.181821	0.286904	0.935787	1.136320	0.189635		0.426696	0.219562	0.243749	0.342987	0.286127	0.284658	0.496647	1.316730	0.380342	0.275493	0.302800	0.397737	0.300335	2.282500	0.184724	0.219079	0.600524	0.650138
1.604780	0.575351	0.517015	0.343730	0.368579	1.145530	0.738583	0.290097	0.445853	0.557725	0.717174	1.034920	0.498234	1.628570	0.364071	1.785680		0.201358		2.981340	2.306530	0.195946	0.483591	0.355654		0.644941	0.386757	0.215111	0.680357	0.457515	0.293471		0.201537	0.382587	0.523003	0.534835	1.323550	0.541990	0.589691	0.286567	0.295374	0.402086	0.173786	0.333187	0.190396	0.247550	0.318616	0.190425	1.289800	0.648094
0.350223	0.213169	0.587738	1.052710	0.235004	0.549895	0.249531	0.197283	0.316544	0.655111	0.189121	0.616030	0.886450	1.743350	0.211327	0.339998		0.305530		3.470200	2.179000	0.176411	1.060370	0.271780		0.949068	0.189867	0.272280	0.520822	0.440310	0.642036		0.320210	0.290320	0.772904	0.195633	0.244613	0.291136	0.436239	1.721720	0.161838	0.347972	0.472220	0.199333	0.526697	0.386373	0.240399	0.214958	1.998490	0.203450
0.549474	1.052760	0.905182	0.680576	0.320512	1.398040	0.160048	1.647200	0.590590	0.204940	0.888970	0.332812	0.403495	2.724650	0.968327	0.311336		0.181812		0.445217	1.684680	0.168494	0.492111	0.353932		0.488463	0.281803	0.225594	0.732720	0.588438	0.352733		0.317680	1.438230	0.542856	0.211656	2.285070	0.371990	0.900160	0.775169	0.263490	0.188427	0.434867	0.309990	0.383393	0.933874	0.339638	0.171638	0.613680	0.351670
0.969684	0.164839	0.563331	0.398423	0.268870	0.713470	0.395777	0.352558	0.332148	0.374714	0.206801	0.162599	0.628691	0.383081	0.323291	0.416137		0.268975		1.295410	0.909238	0.184146	0.901208	0.980678		0.729449	0.375562	0.235087	0.314679	1.163320	0.216473		0.398256	0.754534	0.175319	0.194386	0.981828	0.795251	1.730040	0.835403	0.223883	0.324325	0.323817	0.203087	0.570294	0.570328	0.586170	0.160225	0.407182	0.682988
0.278845	0.162698	0.170597	0.441496	0.239325	0.594101	0.348642	1.252230	0.664325	0.554960	0.200356	0.257460	0.814639	0.878281	0.322130	0.344379		0.718854		1.517980	2.190490	0.480033	0.492181	0.315872		1.224410	0.252027	1.213220	0.577197	0.304600	0.890145		0.169735	3.114200	0.481496	0.638791	0.561930	1.089110	0.599983	0.235691	0.834040	0.470530	0.225792	0.199828	0.368724	0.360082	0.502309	0.248279	0.747442	0.694054
0.677492	0.493026	0.994503	0.361171	0.476121	0.704919	0.280618	0.589964	0.440694	0.251794	0.360126	0.288310	1.009620	1.736680	0.838311	0.230667		0.458915		0.822220	0.593572	0.293759	1.564910	2.188900		0.199302	0.232792	0.168364	1.105790	0.235682	0.871819		0.273200	0.310818	0.386523	0.234687	0.178481	0.815847	0.633833	0.561646	0.303306	0.581382	0.177003	0.360285	0.529030	0.596281	0.290337	0.224086	0.700348	1.114600
0.257863	0.268355	0.227599	0.601945	0.422572	0.256649	0.582749	0.466841	0.236087	0.651502	1.015040	0.508985	1.019550	0.687999	0.695578	0.171911		0.356818		1.068660	3.501640	0.311599	3.178500	0.179372		0.380318	0.331747	1.247500	0.434331	1.115720	0.204126		0.257698	0.272022	0.334312	0.832135	0.226968	0.651158	0.634238	1.554070	0.406036	0.335950	0.514322	0.425913	0.173142	0.336854	0.382165	0.314555	2.264510	0.443172
0.266735	0.195051	0.183932	2.452050	0.182035	0.711558	0.625214	0.442834	0.250093	0.456270	0.238176	0.242704	0.631538	1.131130	0.355986	0.221295		0.166531		0.947786	1.304650	0.221883	2.625660	0.501005		0.168133	0.382388	1.513530	0.226525	0.161852	0.203732		0.357261	0.341810	0.275843	0.633534	0.667081	0.163926	0.641162	0.220340	0.220027	0.218035	0.488774	0.411347	0.288551	0.815114	0.507799	0.160570	2.309630	0.309390
1.127800	0.268254	0.761489	1.190080	0.168901	0.927184	0.546370	1.330930	0.379178	0.521272	0.320383	0.645214	0.652757	0.848654	0.200587	1.203170		0.313349		2.151480	1.741810	0.404094	1.273340	0.831170		0.169669	0.586086	0.330898	0.530209	0.884115	0.187863		0.325272	0.753515	0.250352	0.424291	0.366041	0.602790	0.552005	0.160985	0.342333	0.215807	0.491990	0.590531	0.193670	1.003880	0.273579	0.271337	2.332590	1.034370
0.581270	0.248574	0.364943	0.795434	0.407621	0.248659	0.391284	0.875142	0.350335	0.899662	0.428740	0.564839	0.990366	1.767180	0.970342	0.218086		0.530046		0.612961	2.576470	0.482199	1.274140	0.248015		0.328776	0.169281	0.240717	0.815874	1.209600	0.374579		0.175269	1.669390	0.208214	0.232840	0.978903	0.610645	0.349644	0.525680	0.423627	0.374273	0.167484	0.341697	0.280832	0.590711	0.403974	0.298951	0.817455	0.553753
0.331927	0.687844	0.330031	0.968021	0.464067	1.367930	0.600500	0.211317	0.219982	0.190444	0.216948	0.436196	0.880395	0.178474	0.497842	0.169481		0.362537		0.917794	1.248610	0.184890	2.123370	1.467240		0.919693	0.314356	0.340574	0.744661	0.185600	0.533079		0.496261	0.363413	0.245251	1.017290	0.419330	1.020040	0.376038	0.612753	0.195981	0.255338	0.163795	0.310650	0.329709	1.505860	0.215164	0.211754	0.553326	0.241822
0.673198	0.443729	0.602132	1.021510	0.473880	1.125370	0.295289	0.274807	0.533510	0.420693	0.227292	0.654931	0.550499	0.250095	0.219616	0.445048		0.547629		1.871770	4.709220	0.278703	0.538323	0.370185		0.181577	0.584232	0.777813	0.610478	1.633670	0.200432		0.371283	0.562079	0.653360	0.623370	0.713875	0.255234	0.249522	0.226363	0.233383	0.185943	0.449150	0.194497	0.191131	1.284630	0.173426	0.467131	0.930259	0.483585
0.751663	0.831983	0.447960	0.616946	0.163986	0.487861	0.562261	1.208410	0.447160	0.165365	0.333749	0.610633	0.767382	0.269991	0.283053	0.287057		0.256563		0.692375	1.406060	1.187980	0.881275	1.307950		0.884261	0.174165	0.307709	0.652120	0.726330	0.563513		0.172881	0.224641	0.227878	0.640137	0.569122	0.426365	1.279600	0.391094	0.313087	0.164669	0.463137	0.211096	0.202069	0.583763	0.329414	0.280390	1.133250	0.187371
0.170415	0.308069	0.763191	1.009580	0.363301	0.439844	0.251548	0.229752	0.528222	0.602131	0.590860	0.351971	0.460601	1.606330	1.517100	0.320743		0.308638		1.582000	1.931170	0.350977	0.601507	0.995126		0.350264	0.282944	0.175874	0.460197	0.363284	0.161928		0.255145	0.177852	0.486707	0.697494	0.298781	0.489251	0.196460	0.442162	0.358149	0.829089	0.305019	0.360614	0.166901	0.612608	0.354777	0.165347	0.607358	0.319477
0.341248	1.506930	0.781506	0.595403	0.252866	0.542859	0.212949	2.232200	0.427902	0.335831	1.636310	0.339860	0.550759	2.332990	0.563877	0.250832		0.336544		0.916528	0.944599	0.193874	1.354870	0.749965		0.276986	0.311114	0.438675	0.577980	0.772787	1.624390		0.169658	0.450716	0.178774	0.382541	0.516089	0.206495	0.642222	0.371899	0.197642	0.417269	0.170129	0.311473	0.253171	0.824385	0.558908	0.254180	0.602377	0.224706
0.362854	1.248670	0.685694	1.241870	0.164031	0.287274	0.304869	0.270064	0.405514	0.352311	1.430980	0.590175	0.683131	1.309840	0.331628	2.670740		0.281552		1.689930	0.877487	0.393413	0.992768	0.252897		1.872720	0.211695	0.235772	0.360807	0.188424	1.578510		0.239943	0.482417	0.315106	0.542393	0.214173	0.496610	0.338253	0.407586	0.959469	0.252468	0.522305	0.565826	0.696928	1.620770	0.250819	0.248297	1.329080	0.272558
0.200039	0.235155	0.346222	0.577947	0.403792	1.034360	0.180372	0.227843	0.189684	0.390385	0.323717	0.222451	0.570945	0.666997	0.667493	0.276202		0.229613		0.733771	1.384350	0.267640	2.121560	0.586390		0.448174	0.302475	0.163098	0.458626	0.201939	0.361527		0.695355	0.940229	0.382924	0.489676	0.388341	2.417930	1.278950	0.283559	0.259638	0.263170	0.356949	0.261551	0.587449	1.496420	0.256599	0.332159	0.772934	0.344183
0.167613	0.168981	0.783741	0.164208	0.447500	0.267695	0.363305	1.084510	0.532980	0.824772	0.451065	0.295562	0.864430	0.818217	0.316108	0.451762		0.480694		2.076560	1.027070	0.455624	1.180810	0.420899		0.185009	0.548921	0.514023	1.162420	0.613294	1.345680		0.481867	0.358580	0.182172	0.571555	0.706017	0.376082	0.182347	0.658822	0.804158	0.235159	0.165178	0.366743	0.441815	0.649975	0.442911	0.253927	1.288450	0.481548
0.332445	0.222194	0.995658	1.543820	0.287644	0.412274	0.212871	1.725300	0.238679	0.208961	0.253243	0.247456	0.842489	0.655428	0.845973	0.322334		0.616634		1.522460	0.871458	0.162888	2.192870	0.545053		0.305492	0.273424	0.201942	1.188980	0.591771	0.307612		0.286841	1.255940	0.318061	0.261120	0.167574	0.589769	0.383710	0.539225	0.454027	0.291072	0.389016	0.171455	0.386098	0.919228	0.307130	0.337334	1.026240	0.244287
0.471002	0.179539	0.464863	0.305155	0.494769	0.468319	0.250281	0.516987	0.536203	0.487765	0.327840	0.786478	1.108010	1.200430	0.162605	0.202962		0.764701		1.200150	0.887576	0.238872	2.300730	0.491473		0.421470	0.229607	0.267164	0.656284	0.246353	0.167320		0.695240	0.193890	0.302781	0.191468	0.891407	1.411430	0.358867	0.177612	0.408183	0.376689	0.368421	0.489786	0.246435	0.872851	0.458802	0.443516	1.055050	0.556832
0.321476	0.360122	0.404336	0.526257	0.240573	0.833510	0.224013	0.866120	0.423139	0.622775	0.846834	0.395988	0.588552	0.171862	0.833921	0.171464		0.465552		1.268960	1.027990	0.226975	4.058710	0.333373		0.793561	0.693233	0.172070	0.814119	0.512570	0.666124		0.350322	0.194095	0.503140	0.304659	1.288840	0.164261	0.503741	1.404990	0.733805	0.349659	0.211196	0.209737	0.328923	1.054570	0.370732	0.242325	1.625770	0.167084
0.228898	0.481847	0.207384	1.377920	0.426342	0.286233	0.610007	0.357637	0.219821	0.387317	0.333132	0.263521	1.059550	0.414447	0.178665	0.274375		0.884950		3.596330	1.409850	0.341062	1.233030	0.889886		0.860111	0.161424	0.190124	1.191930	0.262462	0.288447		0.745921	0.813451	0.644750	0.785378	0.377169	0.983252	0.687805	0.742521	0.210402	0.704707	0.286138	0.325858	0.162799	0.524864	0.548407	0.379802	0.270972	0.561189
0.367528	0.670802	0.176962	1.238370	0.272757	0.304859	0.265359	0.787860	0.484768	0.258995	1.671070	0.187356	0.642205	0.520967	0.297010	0.189382		0.209675		2.120450	1.385110	0.262987	1.714790	1.503950		0.209254	0.207220	0.310812	1.072400	0.974047	0.429756		0.297520	0.181490	0.388795	0.605063	0.419908	0.334027	0.918413	0.656058	0.399977	0.504761	0.430842	0.221499	0.468870	0.504164	0.481799	0.388118	0.782278	0.202589
0.422884	0.425375	0.262261	0.190671	0.682897	0.188563	0.232576	0.323904	0.441552	0.201683	0.187562	0.292331	0.509845	1.011930	1.193760	0.218677		1.115320		2.128860	0.784089	0.604991	0.945345	1.328950		1.181240	0.199650	0.361244	0.332829	0.265193	0.165223		0.198902	0.181496	0.247878	0.162711	0.231815	2.467260	0.710166	1.858670	0.513178	0.593237	0.177421	0.300175	0.316121	0.230827	0.218233	0.336276	0.412178	0.209559
0.228227	0.228304	0.624816	1.374440	0.248152	0.538754	0.645943	0.388950	0.540515	0.396198	0.535485	0.583199	0.550583	0.283586	0.372609	0.209799		0.172308		3.114630	0.697910	0.170216	1.741900	1.675070		0.175998	0.550923	0.189971	1.145220	0.421956	0.566846		0.191773	0.502877	0.334466	0.565731	0.809795	1.196550	1.221910	0.873018	0.539516	0.286007	0.390586	0.218906	0.367642	0.386028	0.184839	0.337809	1.353470	0.286067
0.165805	0.279454	0.248062	0.765823	0.221909	0.425104	0.570348	1.196810	0.591036	0.556493	0.253793	0.161950	0.792581	1.010190	0.382821	0.195915		0.326950		1.384140	0.900916	0.247793	0.391791	1.641750		0.314786	0.230792	1.087880	0.582500	0.501253	0.276816		0.803333	0.395743	0.378886	0.218864	0.224759	0.776258	0.754327	0.593968	0.327641	0.268204	0.379629	0.239246	0.480598	0.422095	0.407541	0.174271	3.219850	0.326070
0.165626	0.206064	1.125060	1.498900	0.263751	0.768076	0.510282	0.510073	0.393458	0.554561	0.603690	0.496704	0.553627	1.443360	0.313055	0.449944		0.184541		4.792980	2.126240	0.187459	2.596270	0.263958		0.450693	0.161148	1.528810	1.416050	0.615463	1.135940		0.510691	2.242760	0.790109	0.621362	0.232565	0.449891	1.568980	0.899525	0.297220	0.236989	0.398968	0.304373	0.413672	2.257820	0.599258	0.380955	0.889953	0.389265
0.516509	0.379584	0.653236	0.224624	0.311241	0.309631	0.259626	0.443393	0.426897	0.259935	0.164571	0.430603	0.837599	0.889829	0.564950	0.170718		0.309352		1.435990	1.772960	0.378438	1.459830	1.003580		0.787581	0.170677	0.286173	0.809851	0.445190	0.162280		0.319801	0.821775	0.178823	0.285313	0.220318	0.187632	0.302665	0.336656	0.224930	0.221160	0.233022	0.203039	0.289573	1.409560	0.341713	0.312757	1.329040	0.594490
0.342524	0.167826	1.087940	0.586016	0.583531	0.330467	0.338216	0.538453	0.479106	0.506671	0.389232	0.444791	1.404740	0.842516	0.202226	0.220399		1.808370		1.806830	0.927026	2.276380	1.422040	0.689040		0.162276	0.273837	0.232444	0.870593	0.809742	0.230055		0.174069	0.460333	0.495370	0.195464	0.205885	0.797765	0.481577	1.369400	0.303667	0.267201	0.202605	0.288710	0.369183	0.316749	0.227569	0.174876	1.282910	0.627186
0.268427	0.668315	0.993261	0.236363	0.181593	0.762958	0.293306	0.409731	0.398057	0.496980	0.625182	0.318747	0.806436	0.160373	0.562891	1.678210		0.858476		1.194530	1.408350	0.217285	0.575773	0.588782		0.297109	0.260984	0.338213	0.434502	0.485913	0.347127		0.402626	1.101770	0.210538	0.516568	1.150750	0.659412	0.252429	0.391231	0.171574	0.434902	0.173219	0.171014	0.232584	0.704623	0.163086	0.182899	0.802196	0.683762
0.210789	0.181143	0.514805	0.288743	0.280145	0.551314	0.605574	0.511264	0.417972	0.250214	0.280690	0.205633	0.462065	2.121810	0.183716	0.193208		0.364501		0.663081	1.069470	0.231582	0.245166	1.392050		0.549011	0.185232	0.338654	0.560031	0.722132	0.702242		0.597479	0.249701	0.393014	0.229191	1.458530	0.403074	0.314146	0.162877	0.393797	0.243167	0.343851	0.534859	0.190747	0.887525	0.506371	0.218113	0.793998	0.572909
0.495698	0.378974	1.054380	0.235912	0.322638	1.892880	0.400746	1.523490	0.180273	0.264218	0.398443	0.478608	0.769432	0.330369	0.385074	0.449109		0.372184		2.498680	0.665873	0.983375	0.555714	0.548170		0.404314	0.427359	2.304260	1.075700	0.178709	0.443482		0.268304	0.423435	0.428651	0.674438	0.465329	0.603563	1.012700	0.390004	0.446999	0.255856	0.161450	0.593941	0.384904	0.828870	0.216432	0.169713	1.264220	0.349191
1.456050	0.175481	0.774335	0.462625	0.231148	0.219093	0.253173	2.456900	0.285544	0.232861	0.235960	0.271423	0.393273	0.982787	0.253959	0.315787		0.165827		0.504779	0.696162	0.167371	0.323995	0.445557		1.000690	0.227372	0.493402	0.687206	0.246872	0.834953		0.628914	1.027650	0.344461	0.392727	0.219450	0.237758	0.704602	0.766935	0.513427	0.191600	0.160294	0.232264	0.424971	1.896000	0.460706	0.318296	0.195292	0.533677
0.681746	0.764159	1.175460	0.726362	0.449794	0.281433	0.233732	1.907990	0.420110	0.321816	0.377823	0.677066	0.730623	0.175394	0.315793	0.234503		0.263316		1.334550	1.473610	0.178476	0.896094	0.885353		0.529245	0.739877	0.165965	0.929665	0.224559	0.170887		0.180001	0.574113	0.301718	0.707884	0.658327	0.951629	0.435519	0.181266	0.646553	0.415669	0.529002	0.295350	0.250952	0.811044	0.347568	0.174128	2.392230	0.724962
0.274950	0.727075	0.303031	0.772066	0.320569	1.098030	0.272450	0.408993	0.265389	0.173982	0.257301	0.585922	0.515588	0.958404	0.689718	0.183426		0.564194		1.106500	2.734580	0.186795	1.103810	1.138830		1.093300	0.188587	0.737837	0.986874	0.220467	0.219418		0.208885	1.063420	0.389205	0.184435	0.999395	0.911408	0.195169	0.388278	0.218669	0.170833	0.179382	0.206023	0.372780	0.735896	0.322995	0.352740	0.455151	0.545762
0.340527	0.438942	0.256294	0.687808	0.321921	1.821010	0.596894	0.381855	0.433891	0.440619	0.190256	0.269058	0.502192	1.163230	0.488878	0.194430		0.196606		1.205660	2.378760	0.285862	1.433870	0.494612		0.492893	0.285169	0.282085	0.998812	0.660578	0.783980		0.693122	0.335701	0.414081	0.190818	1.004080	0.534022	0.964745	0.948123	0.278875	0.272691	0.480164	0.268841	0.348442	1.373230	0.259563	0.293417	0.947010	0.693541
0.387291	0.411360	0.605473	1.203800	0.200412	0.671797	0.513486	1.298970	0.451772	0.237299	0.765882	0.252882	0.740601	1.942930	0.629590	0.251253		0.217380		1.933290	1.200720	0.221943	1.993200	1.362530		0.450783	0.291780	0.231376	1.254540	0.230275	0.700382		0.297799	0.482076	0.240393	0.409540	0.538147	0.359484	0.886549	0.375031	0.509437	0.451531	0.214567	0.376839	0.223478	1.563000	0.396864	0.263926	0.303310	0.724520
0.528846	0.962493	0.278583	0.389772	0.304943	1.147260	0.399455	0.330389	0.569823	0.176703	0.335532	0.352177	0.620015	0.183836	0.674172	0.164347		0.262047		0.815781	1.264050	0.274541	0.987525	0.215158		1.111090	0.273605	0.161916	0.160177	0.350917	0.188046		0.280817	1.737950	1.220280	0.482641	0.526345	0.160401	0.728563	0.479755	0.327649	0.328463	0.182022	0.303181	0.312629	0.325359	0.610096	0.174796	0.407482	0.288867
0.471049	0.170945	0.177482	0.358185	0.368323	0.322993	0.715014	0.542048	0.322074	0.373093	0.951180	0.571272	0.658827	1.586660	0.897106	0.198056		0.241253		1.880920	0.607884	0.352684	1.382160	0.231562		0.397382	0.160123	0.240426	0.688057	0.528244	0.269921		0.437567	0.876872	0.333425	0.364613	0.435525	0.593030	0.655503	0.279036	0.684203	0.297690	0.548579	0.659572	0.374274	0.983259	0.322670	0.299478	0.663069	0.678960
0.747117	0.228227	0.261934	0.201321	0.570935	0.775432	0.298813	1.356310	0.214621	0.185463	1.240030	0.365316	1.389490	0.208576	0.268376	0.712146		0.196175		1.926960	0.582277	0.166895	1.722110	0.430565		0.214099	1.414670	0.169067	0.673776	0.235112	0.825045		0.561164	0.220457	0.319711	0.341811	0.435131	0.492956	1.584030	1.308340	0.950037	0.448144	0.592312	0.280732	0.225058	0.578492	0.421218	0.315266	0.508557	0.387156
0.235219	0.649850	0.577555	0.877085	0.168936	0.325687	0.598613	0.854936	0.381081	0.601965	1.086060	0.261256	0.475216	1.830290	0.360866	0.624168		0.165521		2.843890	1.980410	0.205339	1.138380	1.189950		0.463239	0.168849	0.272571	0.785453	0.763910	0.162244		0.414305	0.292444	0.275884	0.205125	1.133660	0.760529	0.693872	0.601841	0.369336	0.351365	0.564150	0.332483	0.469471	0.453411	0.197510	0.250029	0.579149	0.383790
0.390514	0.795203	1.080270	1.059560	0.255880	0.494421	0.464193	0.668149	0.459628	0.276555	1.141590	0.648768	0.602045	0.985231	0.583007	0.170951		0.227300		4.797210	0.633070	0.165656	0.703421	0.853920		0.162742	0.738118	0.162355	0.501754	0.574283	1.526090		0.324427	0.769147	0.284311	0.561892	0.889823	1.035400	0.465773	0.528821	0.234924	0.266981	0.342825	0.206514	0.364163	0.441880	0.274233	0.310124	0.566362	0.526349
0.252258	0.650054	0.695971	1.367560	0.783817	0.916191	0.521881	0.798461	0.386337	0.623421	0.262134	0.830453	0.551234	0.530033	0.254276	0.199978		0.341115		0.918872	0.688612	0.166772	0.820520	0.164410		0.249780	1.045050	1.672710	0.517868	0.958404	0.317800		1.035890	0.277922	0.515277	0.240301	0.542421	0.461796	0.340206	0.511885	0.220758	0.576356	0.225152	0.184806	0.327219	0.670442	0.211163	0.342638	0.813120	0.391336
0.438647	0.463794	0.294046	0.941291	0.527427	0.836171	0.315401	0.406472	0.601717	0.207451	0.185791	0.381626	0.694174	1.620660	0.323155	0.366494		0.222712		0.784919	1.168340	0.264766	0.974174	0.396676		1.146680	0.351369	1.503190	0.419290	0.840607	0.755216		0.623436	1.032390	0.318663	0.354453	0.372874	0.739265	0.393999	0.212167	0.384546	0.498806	0.241692	0.668587	0.443901	0.806403	0.262287	0.270764	0.650507	0.432778
0.180847	0.197633	0.464926	0.229126	1.032000	0.625248	0.292339	0.365542	0.620356	0.319422	1.073270	0.567295	0.804626	2.305830	0.774944	0.183231		0.269712		2.427510	2.493470	0.385315	0.623725	0.311613		0.728240	0.301151	0.399289	0.292930	0.197301	0.218414		0.239737	3.056610	0.285087	0.340874	1.011840	0.453587	0.770174	0.164560	0.503290	0.265396	0.273283	0.453272	0.303825	1.669200	0.284444	0.206704	1.199610	0.178629
0.300787	1.017810	0.440175	0.493613	0.364585	0.426529	0.234374	0.832969	0.393866	0.430001	0.319113	0.502852	0.309824	1.333770	0.372768	0.244199		0.248983		0.667145	0.947183	0.161430	1.454660	1.966140		0.276717	0.874025	1.379230	0.918517	0.339029	0.395274		0.487566	0.642996	0.162175	0.349688	1.475680	0.240840	0.293744	0.369622	0.314113	0.218520	0.208253	0.293192	0.312528	1.546650	0.311660	0.225005	0.393971	0.532370
0.534251	0.772522	0.899913	1.212210	0.188321	0.269723	0.344427	0.210834	0.583611	0.428394	0.227313	0.404147	0.826989	0.213705	1.155740	0.263738		0.193707		2.769240	1.132480	0.207632	4.466460	0.772249		0.338081	0.167764	0.177477	0.488155	0.593705	0.246001		0.363214	0.890256	0.397350	0.402440	0.332432	0.870940	0.419041	0.188824	0.394201	0.561970	0.198176	0.397080	0.318845	1.295240	0.355630	0.217425	0.893396	0.590193
0.197060	0.276101	1.020020	0.391803	0.213573	0.267141	0.214826	0.771213	0.599598	0.566787	2.724430	0.229544	1.334130	0.447408	0.256479	0.268613		0.278388		0.949453	4.487220	0.353945	0.981445	1.173830		0.169695	0.692632	0.198855	1.141960	0.263903	0.243291		0.260420	0.558161	0.480281	0.485796	0.225015	1.122530	0.985514	0.353000	0.179200	0.261066	0.376434	0.261201	0.447643	0.519860	0.222639	0.171336	0.652668	0.399785
0.202530	0.182446	0.796203	1.074480	0.233475	0.375214	0.410556	1.394280	0.477199	0.415663	0.763435	0.448972	0.392887	0.570168	0.619584	0.191311		0.541628		2.317640	0.630145	0.185850	2.174950	0.213214		0.873020	0.354000	0.165577	0.366173	0.364720	0.655130		0.563934	0.388685	1.003030	0.318904	0.168609	0.661747	0.952233	0.390612	0.379754	0.303504	0.316595	0.581337	0.494313	0.425212	0.306335	0.333779	1.738410	0.284622
0.454908	0.214040	0.407257	0.968476	0.413647	0.256080	0.405632	1.018920	0.326424	0.282279	0.267590	0.463636	0.545327	0.459306	0.237382	0.252232		0.175065		1.920720	0.979516	0.251704	1.439480	1.087500		0.200678	0.487994	0.638821	0.944815	0.187900	1.709170		0.244372	0.243512	0.368180	0.487661	0.338309	0.362547	0.449471	0.338601	0.375592	0.267239	0.345924	0.466819	0.222743	0.708021	0.294951	0.163893	1.663120	0.174248
0.688944	0.179963	0.720898	0.595263	0.215231	0.914498	0.321021	0.176341	0.743039	0.342452	0.306246	0.606557	0.684830	0.195724	1.151660	0.167916		1.662210		1.540810	0.789443	0.497930	1.435650	1.075650		1.216930	0.215292	0.445314	0.634343	0.577235	0.540275		0.254350	0.219640	0.338597	0.244716	0.433598	0.174483	0.513110	0.497402	0.239679	0.416516	0.198902	0.244115	0.169614	0.795995	0.330067	0.281787	0.717196	0.442267
0.318133	0.210940	0.666961	0.421059	0.186357	0.160490	0.331561	0.379639	0.314189	0.326725	1.236990	0.380276	1.084340	2.091170	0.241091	0.439041		0.252207		1.728690	1.013140	0.283968	2.573470	0.667820		1.911070	0.245128	0.246119	1.005970	0.502372	0.928708		0.266036	0.493285	0.349526	0.321162	0.656282	0.712102	0.213920	0.320555	0.194413	0.550277	0.388524	0.347103	0.379690	0.248315	0.426380	0.562586	0.854249	0.427702
0.238555	0.348419	0.808726	0.336359	0.197778	0.318008	0.293580	0.928074	0.426809	0.355753	0.206527	0.183603	0.692068	1.609400	0.631346	0.205926		0.181679		0.798624	1.458050	0.444425	1.688680	2.852190		0.612995	0.161501	2.055050	0.529819	0.279743	0.255010		0.279085	0.235711	0.259089	0.484449	0.460815	0.402462	1.011190	0.915340	0.212938	0.199619	0.365976	0.214584	0.409986	0.996887	0.640463	0.368387	0.510333	0.188301
0.196312	0.368984	0.468857	0.819232	0.269386	1.110960	0.389116	1.677500	0.449868	0.169441	0.521122	0.328571	1.519590	1.914440	0.367910	0.390834		0.195639		0.899546	0.978038	0.202701	5.847890	0.709147		0.532317	0.582767	0.509874	0.993203	0.525225	0.332186		0.491830	0.183862	0.805944	0.228858	0.553436	0.805728	0.642860	0.516498	0.183591	0.389322	0.490199	0.566045	0.196063	2.185490	0.427843	0.470088	0.302976	0.782885
1.229770	1.474000	1.075100	0.876816	0.456097	0.595210	0.266486	0.724500	0.340692	0.167857	0.660962	0.359011	1.009400	0.761740	1.095000	0.427359		0.223078		0.764024	1.048740	0.205368	1.613630	0.323765		0.281581	0.395353	0.266317	0.419506	0.822584	1.146470		0.216391	0.455915	0.178964	0.454203	0.869028	0.300335	0.970814	0.356719	0.863776	0.199936	0.222555	0.395440	0.388476	0.341935	0.193364	0.162767	0.229183	0.197932
0.238863	1.762530	0.857656	0.247316	0.254214	0.480206	0.254414	0.679485	0.492800	0.479982	0.689399	0.281805	1.159700	0.926500	0.574653	0.176630		0.227518		1.867170	0.288421	0.368172	0.907814	0.683484		0.666810	0.297175	0.199833	1.004650	0.292997	0.366804		0.656899	0.621556	0.257370	0.591027	0.955043	0.846546	0.215860	0.559273	0.213249	0.376342	0.196010	0.169865	0.501317	0.697633	0.225874	0.286195	0.324129	0.205762
0.508082	0.887642	0.593903	0.693524	0.206471	0.268538	0.303563	0.503025	0.574036	0.189461	1.327870	0.281765	0.762364	0.580677	0.386900	1.981090		0.288819		1.090350	4.160930	0.259243	1.412820	0.204696		0.651821	0.189216	0.193353	0.409503	0.429694	0.481079		0.296913	0.278243	0.232754	0.422509	0.929429	0.747932	1.214120	0.816472	0.217120	0.490654	0.307661	0.709051	0.399853	0.787911	0.206544	0.237456	0.490066	0.419537
0.247848	0.434980	0.476686	0.707453	0.211469	0.811358	0.570239	1.265810	0.434720	0.167296	0.188525	0.289780	0.643964	0.217430	0.393288	0.409425		0.786826		2.671820	0.889210	0.301361	1.004350	1.163570		0.818612	0.662877	0.624387	0.416108	0.173248	0.590826		0.317641	0.844347	0.180849	0.251166	0.609794	0.251212	0.622544	0.611633	0.248260	0.184199	0.196334	0.171240	0.275425	1.608470	0.201641	0.332991	1.081870	0.819423
0.185835	0.387768	0.424540	0.545755	0.819139	1.167360	0.428434	0.852715	0.339512	0.171245	0.317284	0.224528	0.568989	3.411840	0.322541	0.297887		1.182530		2.162420	3.413890	0.731567	1.626020	1.027990		0.619764	0.172471	0.458407	0.344536	0.539833	1.166620		0.291730	0.380506	0.227962	0.181053	0.548827	0.565212	0.956534	0.683458	0.205311	0.299619	0.183764	0.339956	0.246496	0.512560	0.259447	0.180095	1.183050	0.958111
0.508601	0.859931	0.277569	0.560768	0.442514	1.643350	0.262979	0.492304	0.201595	0.309105	0.831512	0.513209	0.340659	0.182055	0.176332	0.166173		0.187475		1.310330	0.807660	0.168144	1.580780	1.252940		0.588375	0.590174	0.239284	0.924385	0.352174	0.232058		0.405041	0.801083	0.740581	0.260740	0.804639	0.462937	1.179940	0.621362	0.232286	0.387455	0.283762	0.529628	0.414660	0.369125	0.315994	0.160437	1.153430	0.165626
0.324001	0.330484	0.243600	0.657831	0.440557	0.901729	0.578714	1.779090	0.572257	0.543110	0.573404	0.255832	0.458883	0.584810	0.422147	0.230103		0.177418		2.042100	0.871450	0.939635	1.642190	0.592196		0.215783	1.239150	1.619400	0.961300	0.277030	0.184195		0.234123	1.077030	0.169014	0.425323	0.485073	0.163322	1.483140	1.936660	0.170963	0.263998	0.370748	0.488211	0.220148	0.870562	0.170284	0.404269	0.414625	0.225726
0.184242	0.602111	0.596697	0.416422	0.274330	0.313407	0.809845	0.700052	0.240959	0.410860	0.192599	0.462056	0.913923	0.444313	0.274451	0.306209		0.860485		0.667001	1.126140	0.165794	3.147060	0.293095		0.884135	0.407352	0.178681	0.624449	0.788819	0.222763		0.628607	0.304001	0.177818	0.178991	0.164490	0.462184	1.470240	0.546128	0.492077	0.261073	0.271654	0.331342	0.240218	0.360526	0.239581	0.341957	0.296976	0.322475
0.713722	0.240628	0.704896	1.101520	0.186953	0.291807	0.199127	0.395669	0.743840	0.657437	0.655206	0.413036	0.667262	0.815284	0.865249	2.954240		0.176687		5.811150	1.808800	1.106890	0.795753	0.837148		0.269396	0.698088	0.181474	0.605627	0.393501	0.416658		0.204650	0.262566	0.476656	0.650305	1.788470	1.026100	0.434495	0.504703	0.332955	0.461955	0.592506	0.243102	0.298721	0.258692	0.402520	0.361940	0.926773	0.618760
1.001030	0.392274	0.243215	0.841806	0.243868	0.974436	0.258910	0.513929	0.389155	0.162095	0.315553	0.182062	0.869118	0.168724	0.558209	0.163127		0.287332		2.002700	2.127860	0.266567	0.636168	0.177195		0.369935	0.634072	0.168472	0.396436	0.594363	1.880690		0.365550	0.346503	0.177045	0.357575	1.443200	0.320056	0.595977	0.540767	0.235313	0.201067	0.254923	0.408026	0.190850	1.167450	0.167454	0.201242	0.361808	0.879263
0.456491	1.189080	0.999026	0.286187	0.201445	1.264780	0.210157	0.346616	0.381330	0.366886	1.349560	0.335448	0.852330	1.010390	0.287176	0.203893		0.205209		3.978250	2.471320	0.277976	0.346542	0.726891		0.293466	0.925446	0.419111	0.368131	0.303654	0.205753		0.187032	0.196348	0.310141	0.617767	0.229093	0.930375	0.197501	0.773040	0.169773	0.308775	0.588152	0.625649	0.234989	1.409230	0.242576	0.215162	0.567568	0.876003
0.306466	0.248233	0.603027	0.879286	0.298563	0.247452	0.568576	1.435340	0.271676	0.660614	0.249579	0.528229	0.808250	0.187703	0.225754	0.213223		0.169055		1.304750	1.744660	0.191835	1.041890	1.346620		0.376291	0.275086	0.299412	0.548883	0.649026	0.184966		0.209310	0.432731	0.165540	0.204296	0.475351	0.861297	1.144270	0.442544	0.352982	0.332251	0.237277	0.257587	0.568676	0.638497	0.250264	0.571887	1.132170	0.375724
0.312930	0.163133	0.576841	0.190582	0.276945	0.273637	0.161661	0.685164	0.197902	0.186794	0.238640	0.205351	0.613675	0.594509	0.552003	0.540433		0.323717		1.438360	1.719080	0.208465	1.731260	0.326145		0.273118	0.356569	0.178206	0.387828	0.733280	0.161461		0.630907	0.286276	0.291496	0.282324	0.397724	0.608194	1.022930	0.682106	0.256552	0.296842	0.191280	0.167840	0.475335	0.279112	0.300906	0.382869	1.962710	0.169030
0.475706	0.351861	0.633817	1.168140	0.414514	0.223530	0.306183	0.169515	0.464945	0.653834	0.936545	0.192016	0.976373	0.425673	0.241140	0.512943		0.174177		2.535550	2.504650	0.219147	0.824685	0.395180		1.425790	0.331124	0.174032	0.560749	0.164974	0.333618		0.532619	0.713321	0.203734	0.287166	1.251520	0.209202	0.942529	0.225935	0.310220	0.375284	0.244617	0.249345	0.243903	1.789780	0.368867	0.345897	0.604382	0.278997
0.339689	0.806267	0.943765	0.388575	0.811175	1.313870	0.352437	0.382443	0.367990	0.291631	0.193182	0.448491	0.592159	1.999370	0.179176	0.212610		0.250940		2.794430	2.560260	0.263430	0.566647	0.809174		0.710055	1.088210	0.655307	0.600278	0.861210	0.293227		0.183211	0.242802	0.811487	0.498303	0.571140	0.211147	2.607480	0.666749	0.217224	0.539047	0.262187	0.322953	0.329514	1.156390	0.169642	0.206779	0.327457	0.510072
1.034290	0.216455	0.503886	0.477587	0.343805	1.292580	0.478712	2.378830	0.210592	0.385153	0.667853	0.240564	0.742772	0.311542	0.743724	0.166847		0.184749		2.114660	2.397540	0.359369	1.336920	0.509269		0.422744	0.187412	0.723370	0.809913	0.329629	0.212658		0.576818	0.225667	0.439609	0.234146	1.007440	0.359751	0.239321	1.580840	0.437624	0.190873	0.280560	0.497644	0.282911	1.032890	0.207397	0.185397	0.528320	0.910357
0.508806	0.701030	0.286278	0.906264	0.326959	0.413223	0.415743	0.300178	0.211417	0.202288	0.180690	0.191288	0.976438	0.777501	1.139380	0.189717		0.445785		2.312750	1.282940	0.446500	1.018980	0.963532		0.787806	0.223363	0.471560	0.383479	1.241850	0.271970		0.784997	0.376700	0.173005	0.367098	0.308555	1.482370	0.486976	0.169202	0.222904	0.176575	0.225915	0.321525	0.585989	0.791548	0.206638	0.304151	0.791818	0.186603
0.254042	0.770834	0.733527	0.674639	0.266284	0.350684	0.292398	0.528756	0.545705	0.278107	1.591510	0.268753	0.888064	0.218770	0.321620	0.184169		0.261474		0.884634	0.629396	0.255580	1.597300	1.711460		0.165083	0.197683	1.032240	0.530612	0.703786	0.173413		0.212197	1.061960	0.431427	0.325480	0.737798	0.764575	0.511744	0.734585	0.331144	0.602467	0.551645	0.244516	0.298078	0.640638	0.172106	0.328277	0.618523	0.301741
1.259000	0.206574	0.486525	0.794556	0.508985	0.615294	0.517898	1.058020	0.372009	0.343529	1.396940	0.191825	0.385853	1.080350	0.392828	0.454406		0.671760		1.807280	0.652825	0.163934	3.319690	0.160731		0.367195	0.864105	0.164637	0.624423	0.175520	1.534010		0.197945	0.568369	0.184291	0.222744	0.603396	0.789373	0.368435	0.515000	0.225292	0.620534	0.516958	0.186372	0.247113	0.550978	0.281091	0.185739	1.052020	0.974102
0.683127	0.162679	0.790253	0.585006	0.230327	0.670898	0.374761	1.213910	0.456053	0.411581	1.059500	0.427265	0.515758	1.287060	0.240042	0.284556		0.545306		1.304270	1.271420	0.795097	2.197380	0.333590		1.132880	1.333600	0.846278	0.522046	0.511412	0.561185		0.162120	0.432780	0.364263	0.401325	0.599403	0.544977	0.246199	0.397472	0.186380	0.165660	0.182550	0.390881	0.254044	2.077590	0.288697	0.384291	0.732326	0.747747
0.833189	0.471980	0.396291	0.333915	0.910331	1.094310	0.179802	0.250094	0.414982	0.253901	0.364597	0.173467	0.865150	1.297940	0.161939	0.176153		0.697702		3.365560	0.815127	0.211126	0.560235	2.618480		0.532703	0.718758	0.765980	1.034030	0.496600	1.921370		0.307538	0.551385	0.264502	0.164458	0.216603	1.361760	1.715660	0.238405	0.698276	0.232972	0.221262	0.260612	0.544443	0.514017	0.216623	0.411936	1.345300	0.173299
0.181637	0.486115	0.820645	0.812997	0.541303	0.375285	0.286132	0.169435	0.514046	0.256999	0.313159	0.201100	0.709317	1.480800	0.300582	0.719210		0.523126		2.562280	0.711276	2.583540	1.859550	0.714889		0.170716	0.554218	0.185343	0.645003	1.067310	0.194441		0.769011	0.454299	0.360489	0.470456	0.581294	0.327367	1.076190	2.247660	0.382776	0.495020	0.369436	0.429707	0.220050	1.933320	0.222599	0.187197	1.125320	0.423850
0.845292	0.415482	0.699099	0.189452	0.340281	0.378771	0.271146	1.945060	0.361711	0.433601	0.866584	0.674032	1.387980	0.278251	0.751870	0.289994		1.485980		1.397690	1.884120	0.433049	1.474160	0.258864		0.164193	1.076580	2.214560	1.095950	1.043090	1.766910		0.595086	1.018540	0.164160	0.232004	0.323045	0.731346	0.906045	0.272077	0.339569	0.271517	0.522247	0.283076	0.304398	2.230170	0.223590	0.251680	0.421120	0.864847
0.914235	0.630082	0.173612	0.710059	0.234576	0.291863	0.212682	0.622917	0.500577	0.275090	0.368990	0.396493	0.775584	0.611642	1.149740	0.173478		0.211532		3.691770	0.690013	0.163300	1.828160	1.519180		0.461894	0.201230	0.542614	0.789691	0.276777	0.445413		0.251243	0.338169	0.207582	0.457818	0.693528	0.869670	0.412697	0.428549	0.321779	0.330982	0.308297	0.387959	0.189638	0.663031	0.388547	0.224356	1.837430	0.227714
0.308456	1.421790	0.994548	0.263887	0.271185	0.664644	0.193530	0.686953	0.163606	0.213514	0.634602	0.203389	0.448057	0.280439	0.403909	0.234389		1.043640		1.193960	0.911556	0.848640	1.261030	0.829226		0.465959	0.857543	0.835615	0.430359	0.639000	0.176013		0.765306	1.734530	0.346539	0.202199	0.186608	0.424256	1.215990	0.303591	0.536513	0.176826	0.385549	0.225080	0.413482	1.946340	0.204653	0.203562	4.564000	0.222861
0.428352	0.620595	1.184600	0.237993	0.555426	0.361235	0.375169	1.217420	0.607477	0.181437	0.169640	0.348994	1.045150	1.508460	0.282537	0.299644		1.023370		0.943892	1.892170	0.251671	0.806278	0.274647		0.466143	0.242572	0.246062	0.457056	0.262552	0.163264		0.523639	1.788570	0.461838	0.394992	2.174600	0.680273	0.320102	0.379836	0.258884	0.343374	0.213017	0.329082	0.455776	0.219757	0.282668	0.235320	0.284673	0.561721
0.239231	0.209889	0.290534	0.291382	0.236945	0.789606	0.240659	0.629267	0.259627	0.189237	0.539036	0.321120	1.127080	1.921580	0.793719	0.209193		0.162367		0.900836	1.671070	0.165493	1.713470	0.261836		1.252800	1.014200	0.223425	0.574846	0.662790	0.263092		0.168142	0.247927	0.220359	0.378032	0.563995	0.243154	2.076580	0.277104	0.435473	0.359165	0.194355	0.260712	0.288885	0.637011	0.319600	0.415434	1.271910	0.433761
0.232868	0.189954	0.337194	0.353613	0.217490	0.396278	0.507704	0.626413	0.183917	0.181840	0.531418	0.519503	0.753225	0.214516	0.868002	0.215169		1.148920		3.139240	0.782802	0.677596	2.599700	0.777499		0.551558	0.212620	0.323417	0.364345	0.271670	0.177558		0.414920	0.584735	0.289100	0.384487	0.740516	0.853335	0.497590	0.310128	0.616399	0.194354	0.464683	0.297752	0.295816	1.017210	0.224785	0.324725	1.497500	0.551865
0.277499	0.905503	0.613485	1.216880	0.313970	0.350034	0.762931	1.031780	0.744582	0.161774	0.892993	0.212070	0.486189	0.962036	0.261335	0.258060		0.295833		1.354350	0.706348	0.477252	1.155350	0.449529		0.168559	0.161676	0.687549	0.324614	2.215640	0.190613		0.732271	1.198890	0.311103	0.500293	0.593703	0.166245	0.623583	0.182036	0.201650	0.186712	0.374492	0.297447	0.190535	0.400139	0.470273	0.166382	0.837268	0.765116
1.206210	1.254160	0.720755	0.748848	0.202724	1.636390	0.370975	1.647450	0.254218	0.384786	0.205080	0.625108	0.620763	0.201807	0.997828	0.233999		0.172811		2.566870	4.159870	0.299927	2.553980	1.139190		0.571818	0.240778	0.304029	0.267731	0.387717	0.226253		0.527380	2.155730	0.230377	0.403132	0.914796	0.390764	0.262372	0.174212	0.165019	0.213871	0.363133	0.253399	0.479228	1.098640	0.275935	0.418834	0.328534	0.576519
0.645642	0.608193	0.669887	0.553552	0.189529	0.275415	0.180066	1.043540	0.605274	0.360371	1.011860	0.177285	0.732048	0.540517	0.261001	0.227921		0.172201		1.290730	1.742450	0.867178	3.899510	0.903811		0.550696	0.388219	0.258742	0.348057	0.449477	0.216551		0.188666	0.225996	0.436030	0.468738	0.921408	0.333769	0.172966	0.725028	0.622009	0.434860	0.279421	0.204856	0.221405	0.714680	0.189825	0.306477	0.710384	0.262146
0.324194	0.367676	0.173400	0.496525	0.215211	0.508947	0.494369	0.182204	0.203777	0.167890	0.191264	0.738360	0.824101	2.332540	0.165147	0.393876		1.168100		2.483530	1.524040	0.213254	1.246170	1.060010		0.344775	0.183683	0.225236	0.440256	0.272396	0.260187		0.737730	0.335324	0.220477	0.196545	0.660037	0.802643	2.190690	0.334699	0.300187	0.302467	0.402916	0.376904	0.356770	0.650224	0.170047	0.161937	0.701610	0.362895
0.413252	0.181726	0.513320	0.842963	0.176316	0.345073	0.183075	1.157230	0.327197	0.162667	0.490379	0.610208	0.906505	0.580536	0.200879	0.374271		0.190076		2.744080	1.066440	0.217159	0.491285	0.647031		0.236832	0.233759	0.555469	0.608341	1.387020	0.650490		1.055430	2.381440	0.666860	0.200851	0.534676	0.164307	0.674557	0.675528	0.267014	0.277202	0.645738	0.201346	0.322132	0.989333	0.304463	0.180578	0.358820	0.987524
1.223340	0.399378	0.208257	0.582410	0.340635	0.927087	0.306875	0.460417	0.269780	0.641090	0.432483	0.233369	0.509350	0.564337	0.849269	0.168336		0.607778		3.452730	2.802050	0.352440	0.755471	0.564173		0.474402	0.234183	0.264748	0.312128	0.176257	0.261062		0.404212	0.395815	0.324791	0.266139	0.521172	0.440757	1.014420	0.299698	0.225578	0.252276	0.239842	0.276666	0.297752	1.074770	0.224320	0.245499	0.297704	0.347608
0.670137	0.577809	0.328566	0.771994	0.273647	0.552823	0.245866	1.858590	0.234652	0.419331	0.926883	0.259551	0.950172	1.040020	0.276763	0.160078		0.761234		1.918230	1.629380	0.187431	0.776128	0.424925		0.348722	0.223515	0.191117	0.503659	0.487354	0.283102		0.382103	1.317550	0.231991	0.563045	0.197059	0.557707	0.480020	0.273998	0.186834	0.291791	0.294190	0.266205	0.242332	0.960068	0.311189	0.231417	0.444917	0.416593
0.215062	0.210780	1.022110	0.954816	0.405628	0.345708	0.437387	5.413860	0.170395	0.697887	0.702718	0.219245	0.593425	0.714523	0.325375	0.447308		0.228204		2.148610	0.708100	0.272931	1.030270	0.534548		0.240188	0.392791	0.184685	0.607518	0.385322	0.183901		0.215115	0.833004	0.274935	0.305906	0.662910	0.459413	1.092920	0.402486	0.361275	0.163632	0.180768	0.185623	0.189495	0.601995	0.548796	0.307611	0.500332	1.260560
0.217825	0.424421	0.308441	0.363084	0.175676	0.294261	0.450412	0.163044	0.352195	0.304235	1.236650	0.187508	0.795426	0.778552	0.451936	0.165925		0.592879		2.645840	3.051790	0.185812	1.701180	0.313555		1.155340	0.185156	0.361914	1.397960	0.365700	0.386681		0.380110	0.302405	0.306041	0.292608	0.263059	1.198410	0.477186	0.245888	0.170678	0.181379	0.421945	0.317556	0.177542	0.588631	0.218802	0.305923	0.814179	0.223276
0.404644	0.712457	0.218468	0.194607	0.179417	0.451767	0.402714	0.494358	0.670394	0.243084	0.540057	0.836996	0.448037	0.507117	1.015900	1.465230		0.204981		0.639098	0.999892	0.227421	2.381570	1.183490		0.309166	1.100280	0.802587	0.872285	0.243013	1.486910		0.617991	0.865182	0.304340	0.568244	0.655628	0.608300	0.619892	0.261238	0.346673	0.312304	0.219628	0.342052	0.480588	1.639020	0.342940	0.441002	0.787211	0.679369
0.202759	0.203951	0.507768	0.215934	0.522637	1.244480	0.278438	0.351495	0.341173	0.354281	0.252521	0.540823	0.987859	1.584180	0.954446	0.451417		0.165967		2.585070	1.931010	0.215835	2.067860	1.237540		1.794640	0.457731	0.624871	0.811352	0.160135	0.537775		0.271757	0.903285	0.298870	0.273593	0.892802	0.715649	0.470801	0.609646	0.174826	0.213762	1.020120	0.442731	0.204991	0.452061	0.224276	0.276069	0.874361	0.492887
0.234640	0.190977	1.053150	1.546100	0.252437	0.254635	0.297659	0.916441	0.511811	0.171358	0.538802	0.308582	0.632958	0.281333	0.933059	0.181651		0.182036		0.642560	2.603550	0.548993	1.767040	1.257730		1.259460	0.861626	0.272468	1.001520	0.379030	0.195077		0.219837	0.179699	0.339267	0.448071	0.338821	0.767164	0.724414	0.221688	0.194615	0.181512	0.273722	0.466372	0.371604	1.978790	0.428044	0.408723	1.311510	0.861459
0.274659	0.172511	0.976511	0.796080	0.418059	0.242098	0.492231	0.332510	0.556784	0.490790	0.236347	0.644655	0.717263	2.403710	0.274156	0.200369		0.217292		5.102250	0.987610	0.306058	1.499740	0.571498		0.383075	0.191629	1.257900	0.284233	0.823965	0.200705		0.589950	0.173649	0.218916	0.193451	0.792826	0.361846	1.255070	0.525462	0.242954	0.375705	0.305123	0.246698	0.429883	0.329258	0.700339	0.303816	1.410300	0.236244
0.413640	0.340423	0.237133	1.980360	0.256962	0.458085	0.191408	5.153310	0.279923	0.425538	1.400750	0.280108	0.890018	2.216350	0.574402	0.226004		0.449665		3.736450	2.700530	0.296465	1.839680	0.655741		0.959862	0.235598	0.230251	0.280894	0.502464	0.206369		0.609474	0.419029	0.221889	0.287840	0.404904	0.818878	0.862334	0.427570	0.166541	0.489259	0.222627	0.194119	0.515073	0.309165	0.253637	0.172662	0.523085	0.663549
0.300733	0.170158	0.457721	1.097140	0.162796	0.305054	0.356285	1.374190	0.596372	0.255571	0.747565	0.330984	0.475388	0.203143	0.234611	0.344368		0.275665		2.033690	1.612300	0.351119	0.583024	0.514282		0.307818	0.723703	0.255958	1.078060	0.297412	0.700077		0.179870	0.583493	0.431696	0.565390	1.374300	1.816440	0.176482	0.408392	0.213319	0.271813	0.166974	0.250422	0.417339	0.760528	0.302112	0.208103	0.690411	0.440480
0.440632	0.395825	0.344510	0.759229	0.171616	0.177091	0.231758	0.950413	0.317658	0.394536	0.346664	0.445107	0.542473	1.165440	0.852099	0.204750		0.284480		1.324680	0.900123	0.160352	1.730560	0.199590		0.928275	0.206369	0.717852	1.133030	0.536521	1.011880		0.169850	0.662842	0.217231	0.743983	0.585110	0.433313	0.268609	0.342597	0.386642	0.317489	0.393855	0.256017	0.262551	0.555012	0.167784	0.374290	0.260524	0.436451
0.601083	0.184079	0.484614	0.598119	0.648575	1.563090	0.673260	3.474980	0.402079	0.413481	0.760388	0.200300	0.508176	1.129400	0.418800	0.267531		0.188158		2.200580	1.846020	0.296933	0.265068	0.995453		0.198930	0.660112	0.851377	1.108010	0.510014	0.268687		0.179365	1.136730	0.213625	0.547781	0.297126	0.720721	0.793837	0.387122	0.402921	0.332250	0.174672	0.171767	0.213403	0.736618	0.317353	0.247480	0.258393	0.264920
0.812413	0.586402	0.651363	0.442317	0.567309	1.406430	0.286943	0.459303	0.380569	0.483429	1.656240	0.387633	0.403135	0.668486	0.245937	0.194296		0.614232		1.210690	0.861800	0.361144	1.223500	0.288401		0.713318	0.970052	1.805700	0.866866	1.504310	0.239364		0.423864	0.364576	0.666527	0.314913	0.599125	0.662067	0.263263	0.506134	0.230291	0.356685	0.183314	0.397289	0.435546	0.839119	0.518345	0.164602	0.273140	0.954968
0.314674	0.422551	1.461030	0.325140	0.306163	0.402873	0.323932	0.328748	0.261651	0.220376	0.253288	0.735638	0.222351	1.480460	0.601323	0.173293		0.407117		4.131620	1.771860	0.238110	3.106350	1.014660		0.978513	0.221965	1.349500	0.423423	0.240396	0.222724		0.188199	0.769731	0.372612	0.226441	0.196846	0.582899	1.992220	0.485809	0.242439	0.183621	0.256295	0.223073	0.507629	1.091000	0.434817	0.348757	0.381530	0.526258
0.301587	0.175455	0.810946	0.351504	0.462296	1.054430	0.347101	0.588341	0.339634	0.216227	0.188026	0.241505	1.134320	0.948905	0.194116	0.799903		0.174282		2.614700	0.572818	0.225277	1.104910	0.319776		0.242104	0.210288	0.343611	0.755536	0.483281	0.179679		0.894972	0.588403	0.413213	0.284209	0.785376	0.298638	0.462820	0.245779	0.217453	0.309687	0.583939	0.496655	0.369052	0.307243	0.456011	0.338026	0.325695	0.163943
0.686752	0.237192	0.383412	0.381702	0.274086	0.298999	0.392455	0.185497	0.876116	0.308084	0.288433	0.452147	1.021830	0.525105	0.299859	0.203761		0.734743		1.765070	0.942943	0.181036	1.711830	0.229198		0.529998	0.305314	0.655562	0.673707	0.183791	0.375167		0.946791	0.875429	0.489575	0.353336	0.910874	0.548955	0.495289	1.153500	0.476804	0.429041	0.374963	0.200407	0.209576	0.323020	0.222797	0.360914	2.036550	0.491196
0.189077	0.660485	0.601289	0.312426	0.202318	0.476942	0.434420	0.523318	0.666814	0.175636	0.428929	0.297639	0.884311	3.155430	0.798441	0.851646		2.106360		1.542520	0.648639	0.166479	1.725160	0.374362		0.207645	0.362311	0.176038	0.686307	0.189471	0.216532		0.507244	0.630957	1.473490	0.381211	0.906458	0.908744	0.580139	0.933209	0.457919	0.290900	0.177063	0.264380	0.526970	1.001360	0.179391	0.210479	0.183047	0.353553
0.261780	0.166143	0.569157	1.067950	0.537451	0.420796	0.250222	0.549171	0.246973	0.318740	0.224291	0.312750	0.720637	1.913490	1.146760	0.426390		0.213173		1.406180	0.862726	0.259577	4.448370	0.398368		0.710441	0.399882	0.195016	0.345103	0.779283	0.335088		0.229982	0.646763	0.510546	0.272756	1.209710	0.678180	0.439477	0.208627	0.289272	0.287425	0.219739	0.235848	0.167363	0.763574	0.309671	0.218847	2.188970	0.562849
0.785586	0.164367	1.429640	0.162943	0.195088	0.398341	0.302421	0.821634	0.562511	0.279389	0.236841	0.262403	0.535816	1.159190	0.228973	0.175482		0.221486		3.231510	1.682340	0.168297	0.682307	0.435905		0.661310	0.272562	0.415154	0.491392	0.938156	0.231703		0.492260	0.359177	0.261354	0.300928	0.640895	0.419501	0.842428	0.354284	0.268012	0.401065	0.308337	0.372435	0.632394	0.888964	0.305014	0.238064	0.777010	0.388732
0.452659	0.596424	0.531714	1.591920	1.075740	0.954339	0.175806	0.889619	0.734725	0.254709	0.783512	0.445194	1.057350	0.306394	0.698534	0.170181		0.426671		0.772856	2.517390	0.225407	1.157590	0.928092		0.173386	0.301583	0.243199	1.079860	0.452930	0.175205		0.203783	0.639346	0.450707	0.340780	0.607108	0.212885	0.610742	0.542859	0.248292	0.308947	0.241333	0.190397	0.256621	1.893630	0.476469	0.275978	0.561220	0.644211
0.728319	0.354691	0.295655	0.333515	0.241339	0.895260	0.372679	0.384098	0.311852	0.423822	0.205376	0.460985	0.531879	0.302893	0.333585	0.533751		0.390824		1.159630	1.213030	0.236337	2.848700	0.531168		0.565453	0.452575	1.249610	0.482411	0.170512	0.204305		0.649868	0.206020	0.367975	0.441580	0.224054	1.568280	0.417302	0.282352	0.309539	0.367504	0.377433	0.796557	0.374458	0.694054	0.189489	0.326043	0.247082	0.331117
0.458098	0.258238	1.222370	0.416492	0.279499	0.316868	0.374452	1.205340	0.325225	0.179929	0.822793	0.238195	0.632877	0.901922	0.678154	0.224473		0.444736		1.114320	1.580350	0.598956	1.423070	0.363634		0.323396	0.242862	1.079720	0.658038	0.269973	0.205368		1.135050	0.459437	0.169298	0.414499	1.018580	0.970064	0.225974	2.046940	0.359635	0.217865	0.162598	0.216966	0.275003	0.415828	0.226700	0.238507	1.713040	0.322114
0.192719	1.335510	0.364482	1.164720	0.455790	1.682680	0.420485	0.499552	0.734811	0.347470	0.937329	0.412018	1.069940	1.136260	0.845865	0.182072		0.262752		0.903833	1.848450	0.240338	1.315340	0.875506		0.173301	0.540361	0.333898	1.056710	0.324133	0.430964		0.244250	0.260064	0.753680	0.281774	0.985691	1.056940	0.371560	0.383957	0.571333	0.409843	0.165054	0.223084	0.423577	0.311110	0.305594	0.269538	0.832831	0.427504
0.322557	0.585718	0.703541	0.283246	0.169870	0.812844	0.508234	3.038690	0.238392	0.331163	1.443210	0.697052	1.413640	0.411665	0.548628	0.199809		0.180111		3.714110	1.289230	0.290303	0.626283	0.242076		1.554810	0.541434	0.405799	0.415115	0.353524	0.189977		0.364523	2.165660	0.185780	0.317171	0.620924	0.482381	1.108530	0.481338	0.253060	0.164230	0.281424	0.363003	0.434449	1.063940	0.208683	0.161560	0.301028	0.905661
0.652532	0.363003	0.605699	1.157030	0.280870	1.315500	0.256141	1.470660	0.264800	0.481384	1.634860	0.528127	0.826893	1.829050	0.503517	1.625810		2.206100		2.948360	1.082680	0.176169	0.827371	0.633431		0.769301	0.608699	0.434183	0.850848	0.471129	0.188156		0.318079	0.580200	0.433764	0.448538	0.576063	1.089080	0.309329	0.789978	0.508853	0.362411	0.195318	0.399897	0.624653	0.526931	0.250338	0.443073	3.233560	0.429582
0.644109	0.665561	0.464362	1.132630	0.399380	0.792944	0.397359	0.804499	0.504637	0.542201	0.620234	0.602738	0.851007	1.228870	0.848552	0.386499		0.410599		2.364040	0.990918	0.376830	0.692407	0.208053		1.071610	0.331343	0.340220	0.815530	0.264264	0.188995		0.459415	0.414941	0.202176	0.246483	1.203590	0.183735	1.255280	0.289988	0.170762	0.404028	0.256756	0.558723	0.437891	0.464260	0.404931	0.385819	1.642010	0.707443
0.454955	0.516489	0.408913	0.189622	0.399511	1.247120	0.629526	0.486780	0.221766	0.348496	0.800794	0.789508	0.925526	1.296850	0.362699	0.385877		0.225859		0.734392	0.459101	0.168150	1.845370	0.640340		0.589054	0.247811	0.328956	0.929613	0.290890	0.276860		0.700599	1.461920	0.488613	0.264393	0.365625	1.062060	0.535264	1.127700	0.392481	0.209837	0.418603	0.484221	0.400041	0.632732	0.255561	0.257905	0.747736	1.249280
0.192916	0.183160	0.306333	0.218364	0.535955	0.418640	0.220844	0.980306	0.220105	0.188555	0.191314	0.232134	0.951357	0.482931	0.393869	0.174711		0.175523		0.686080	0.503168	0.228255	2.910770	0.740492		0.182439	0.531305	0.637795	0.535378	0.254995	1.448840		0.277761	0.500089	0.163774	0.340689	0.428544	0.661808	0.324144	0.474962	0.230113	0.247303	0.483940	0.330495	0.335704	0.323932	0.196516	0.544742	0.573022	1.090990
0.531012	1.171240	0.911820	0.343456	0.606838	0.256316	0.381851	1.277450	0.582654	0.169753	0.181473	0.552068	1.023860	1.624200	0.293769	0.183451		1.412250		0.838278	0.403537	0.179238	1.160600	0.227370		0.418299	0.563713	0.532244	0.514895	0.603661	1.213790		0.691442	0.510866	0.412987	0.477156	0.765995	1.897050	0.619025	1.028370	0.179343	0.266714	0.178483	0.398918	0.283755	1.229280	0.190141	0.339476	1.294030	0.571774
1.162280	0.475721	0.380875	1.176040	0.166342	0.736012	0.271266	1.291220	0.193260	0.170530	0.220775	0.237361	0.919561	0.805511	0.747672	0.199553		0.161110		3.921090	0.896942	0.246555	5.664260	1.261530		0.995434	0.540857	0.166497	0.720366	0.249845	0.167155		0.280194	0.223247	0.794985	0.377940	0.267265	0.233958	0.855895	1.259480	0.168919	0.340046	0.310949	0.579240	0.164831	1.429810	0.392258	0.224798	0.584783	0.466486
0.422531	0.359494	0.231940	0.295273	0.276982	0.436874	0.366968	1.141810	0.440997	0.247372	0.386292	0.390320	0.644252	0.213740	0.615039	0.214819		0.261647		1.780740	2.349000	0.306117	1.406580	0.490255		0.921954	0.484379	0.725058	0.463259	0.913394	0.196042		0.675569	1.359890	0.496290	0.175731	2.215730	0.438297	1.169290	0.308451	0.262216	0.345255	0.338114	0.188741	0.514429	0.661938	0.160332	0.200391	0.622500	0.290795
0.194485	0.641527	0.548029	0.347530	0.447449	0.340494	0.293330	1.879110	0.332588	0.497926	0.610666	0.520991	0.756231	0.291734	0.750857	0.265741		0.219701		2.080360	0.848624	0.750927	1.131150	2.303490		1.304820	0.216077	0.561438	0.368916	0.363572	0.855183		0.246578	1.034380	0.262729	0.526952	0.671436	0.185493	0.666505	0.311659	0.177730	0.554193	0.179010	0.199631	0.484843	0.651401	0.180314	0.199525	1.090370	0.202943
0.894912	0.240737	1.415890	1.581890	0.182877	0.372471	0.322125	0.235013	0.472124	0.165003	1.022680	0.396174	0.847905	0.174276	0.184129	0.598962		0.177659		1.434470	0.892541	0.247599	1.627980	1.016430		0.610137	0.182573	0.165079	0.270599	1.530070	0.201397		0.167562	0.196527	0.398840	0.573791	1.216770	1.059070	1.408060	1.888470	0.365727	0.393537	0.310325	0.302656	0.290239	0.310215	0.187933	0.365196	0.910239	0.672127
0.185704	1.471920	0.520874	1.475670	0.246292	1.099570	0.420054	1.793070	0.400703	0.335996	0.260610	0.528044	1.133340	0.262317	0.772183	1.036000		0.208620		0.644809	1.465220	0.243751	2.308370	0.292936		0.912025	0.173977	0.852502	0.552172	0.441824	0.220637		0.595227	0.173008	0.426557	0.384839	0.344169	0.496601	0.313810	0.912281	0.241780	0.387742	0.241215	0.529782	0.254501	0.840120	0.267737	0.192421	0.414759	0.604220
0.320208	0.235259	0.317450	0.323932	0.171558	0.467433	1.041970	0.769300	0.428682	0.388094	0.229395	0.617101	1.239760	1.386250	0.666303	0.245386		0.178820		0.676927	1.182630	0.179588	1.014130	0.899279		0.394097	0.345787	0.574314	0.435870	0.229524	0.227677		0.328058	0.899081	0.172127	0.168977	0.353848	0.312963	0.266804	0.752711	0.300982	0.278762	0.922456	0.251293	0.281592	0.895693	0.199666	0.363742	1.860780	0.557527
0.257562	0.490395	0.775126	1.052400	0.289332	0.352547	0.430644	0.183327	0.258601	0.389840	0.279344	0.291192	0.756466	0.202980	0.371704	0.230591		0.530277		0.966462	1.019890	0.196464	4.606200	0.649716		0.727586	0.188260	0.302717	0.561161	0.264637	0.392251		0.312347	0.654601	0.273609	0.472702	1.154310	0.267686	0.879049	0.277189	0.649963	0.175570	0.188313	0.229803	0.365509	0.914344	0.238751	0.241167	1.617760	0.213581
0.491357	0.207097	0.572579	0.866378	0.287711	0.860783	0.577618	0.280443	0.322817	0.372914	0.605587	0.199234	0.711406	0.267667	0.433364	0.205841		0.164328		0.622319	1.841070	0.167563	2.287770	0.242645		0.416594	0.698929	1.677290	1.084020	0.724826	0.219073		0.256961	1.495470	0.199160	0.322111	0.367572	0.513438	1.137350	0.183914	0.440992	0.329229	0.356369	0.243601	0.239228	1.365960	0.227571	0.288930	0.715169	0.780372
0.183126	0.643598	0.314815	0.565839	0.325219	0.164448	0.582341	0.216057	0.404727	0.451429	0.454813	0.279500	0.401393	2.840310	0.322174	0.203975		0.370587		1.020180	1.749870	0.539710	2.919730	1.156120		0.299274	0.246357	0.184119	0.439211	0.585997	0.294571		0.572254	0.841666	0.263049	0.432585	0.566542	0.635041	0.977432	0.450502	0.163732	0.646402	0.525733	0.182259	0.342438	0.417130	0.288186	0.214958	0.933608	0.215537
0.544118	0.370389	0.247770	1.553940	0.246379	1.571240	0.254679	1.225170	0.406106	0.572970	0.936138	0.536146	0.596244	0.493686	0.324721	0.240397		0.789656		2.751790	0.868029	0.758838	0.854889	0.368696		0.731365	0.194836	0.169009	0.510967	0.240160	0.293470		0.284029	0.370992	0.484619	0.265207	0.675529	0.437322	0.270844	0.297815	0.302948	0.230351	0.234855	0.239255	0.329908	0.469976	0.185584	0.177031	1.194570	0.422971
0.218724	0.165561	0.939267	0.171580	0.258198	0.558022	0.510691	1.138290	0.412885	0.362408	0.471654	0.349399	0.570503	1.029500	0.487599	0.342069		0.213886		1.919440	0.586649	0.569435	0.658991	0.809104		0.543946	0.268646	2.187350	1.647670	0.546736	0.340022		0.322632	0.448442	0.473873	0.187505	1.082120	0.433951	0.433128	1.888320	0.630627	0.650883	0.287487	0.165553	0.453052	1.204100	0.304831	0.200319	1.567110	0.264037
0.525595	0.292614	0.422010	0.626866	0.625864	0.640755	0.469092	0.334104	0.346311	0.283654	0.262834	0.273507	0.554484	0.651515	0.385813	0.193273		1.551960		0.837200	0.551452	0.182972	0.527390	1.254930		0.378115	0.204541	0.351118	0.288483	1.054920	1.854680		0.587580	0.184871	0.162932	0.180456	0.224214	0.214109	0.943854	0.234911	0.380642	0.224159	0.417622	0.516128	0.342849	0.688717	0.455547	0.289979	0.550356	0.212359
0.561481	0.799788	0.218906	0.512779	0.220883	0.415409	0.170555	0.188549	0.182083	0.172086	0.742787	0.333369	1.068880	0.632041	0.621892	0.247252		0.210964		0.681275	0.319374	0.175403	0.939198	0.977098		0.498876	0.175551	0.738021	0.856049	0.163277	0.323119		0.207576	0.899858	0.466278	0.198313	0.973655	0.270520	0.377063	0.177883	0.242225	0.193860	0.264371	0.423526	0.436077	0.968100	0.252672	0.178644	0.623129	0.454100
0.170812	0.564619	0.577249	0.351277	0.530098	0.401824	0.398893	0.400914	0.411925	0.192928	1.026360	0.200416	0.650525	2.446910	0.181478	0.194539		1.084570		0.738617	0.373634	0.257617	1.719660	0.322690		0.362274	0.597664	1.522990	0.954593	0.166146	0.277362		0.684060	0.905081	0.530998	0.195565	2.060650	0.619069	0.609982	0.469780	0.352823	0.328366	0.453047	0.217162	0.455797	0.770974	0.605462	0.301486	0.521447	0.185562
0.445321	0.432974	1.009640	0.399767	0.311603	0.478051	0.184880	2.249040	0.832110	0.220120	1.510570	0.561068	0.403619	0.188608	1.057330	0.301364		0.170377		0.599966	0.882863	0.232044	1.673060	0.171983		1.146290	0.426679	0.606449	0.297524	0.215418	0.207194		0.637462	0.199821	0.166444	0.531682	0.463964	0.816487	0.898529	0.777389	0.631466	0.362798	0.517859	0.548389	0.189589	1.495610	0.321160	0.677667	0.670669	0.365026
0.166105	0.882465	0.607848	0.164109	0.514078	0.581013	0.248361	1.386250	0.206705	0.443421	0.938484	0.258779	0.551611	2.544540	0.255756	0.263604		0.288572		0.765071	0.874954	0.171810	0.811853	0.689848		0.484544	0.177830	0.170600	0.553697	1.106700	0.246229		0.551793	0.995326	0.514482	0.528953	0.684588	0.907290	0.322529	0.284320	0.488221	0.320292	0.480627	0.193671	0.331474	0.935615	0.339861	0.276064	2.277400	0.377843
0.199527	0.396279	0.814217	0.503187	0.838747	1.190050	0.359259	0.267495	0.275342	0.220118	0.166974	0.257243	0.547657	0.662358	0.396946	0.171872		0.197723		1.178660	2.369730	0.311187	2.604240	0.406597		0.516489	0.580358	0.629509	1.136730	0.186735	0.645115		0.494693	0.313136	0.706901	0.323899	0.532379	0.382649	0.196260	0.900640	0.527081	0.284986	0.217406	0.285533	0.192484	1.519090	0.216998	0.429988	0.472139	0.468243
0.398096	1.401160	0.416551	0.230627	0.519678	0.417009	0.332976	1.194400	0.439171	0.388643	0.912110	0.232452	0.654201	0.421008	0.373358	0.249207		0.198770		0.650065	0.612774	0.496454	1.073010	0.178741		0.324369	0.160917	0.263960	0.981305	1.172340	0.617277		0.657236	0.594926	0.232194	0.211606	0.485388	0.204747	0.531738	0.182218	0.369384	0.219434	0.272924	0.189465	0.568576	0.399186	0.362141	0.374245	2.451360	0.220938
0.182661	0.654594	1.002840	0.455720	0.428119	0.288306	0.415375	2.344110	0.283164	0.477359	0.397276	0.508927	1.386150	0.862931	0.345420	0.241995		0.261716		1.317570	0.951125	0.195346	2.399430	1.075660		0.246198	0.223118	0.167405	0.624310	1.226800	0.212871		0.302655	0.317196	0.265101	0.655340	0.216323	1.867640	0.192892	0.434473	0.235020	0.188079	0.177203	0.387165	0.248744	0.500968	0.190185	0.423383	0.614548	0.689910
0.406578	1.393130	0.222869	0.440938	0.440194	0.448566	0.363411	2.566470	0.647921	0.465990	0.238007	0.161344	0.488536	1.228300	0.440284	0.994468		0.165669		3.306590	1.816010	0.185709	0.611002	0.738925		0.643683	0.189556	0.258643	0.625571	0.356247	0.174205		0.287095	0.173764	0.552665	0.543131	0.426442	0.217518	0.329332	0.203970	0.432206	0.404945	0.562065	0.182301	0.437548	0.924542	0.388444	0.197800	0.391257	0.271663
0.719621	0.343360	0.175113	0.881320	0.804428	0.250851	0.230096	0.220549	0.205525	0.408709	0.229476	0.479450	0.631347	1.461750	0.703752	0.201221		0.249624		3.405220	3.755820	0.293350	1.770120	0.480771		0.746624	0.214439	0.179084	0.668880	0.472959	0.237421		0.747021	0.589313	0.259205	0.243706	1.768270	0.702777	1.456090	0.409537	0.316527	0.327356	0.172431	0.473437	0.180467	1.275160	0.172629	0.190494	1.846690	0.298533
0.832242	0.347598	1.176870	0.604183	0.202919	0.192735	0.219143	0.710821	0.318103	0.243353	0.268822	0.202648	0.487689	1.611890	0.205885	0.167654		0.227850		0.811791	0.627584	0.184511	0.942352	1.136200		0.622964	0.545926	0.562614	0.273234	0.430248	0.205821		0.537371	0.922952	0.387122	0.189470	0.490104	0.531314	1.492070	0.221172	0.298148	0.753905	0.566913	0.226207	0.604017	0.314905	0.340047	0.295289	1.398410	0.563743
0.194128	0.193073	0.551160	0.906224	0.204871	0.240523	0.621558	0.181607	0.643377	0.228745	0.247401	0.322024	0.733668	0.792232	0.452644	0.350570		0.514876		0.782492	0.928790	0.430220	1.696970	1.606800		0.410619	0.531932	0.649497	0.328016	0.193714	0.296715		0.171052	0.950916	0.676990	0.443591	0.590500	0.530430	0.554624	0.204229	0.434963	0.198256	0.464324	0.534989	0.403143	0.625204	0.331422	0.172879	0.635961	0.592364
0.215403	0.583749	1.004940	0.189965	0.217142	1.514320	0.450270	1.140960	0.359347	0.350963	1.460540	0.442411	1.587690	1.867860	0.241979	0.180244		0.497117		0.714664	0.734412	0.254693	1.771840	0.628193		0.248389	0.720649	0.204400	0.312404	0.187090	1.204880		0.443467	0.328594	0.334038	0.203372	0.303531	0.912891	1.984760	0.432345	0.266887	0.327144	0.514947	0.516336	0.348776	2.286760	0.293003	0.365894	0.869665	0.333806
0.389711	0.610612	0.340242	0.252766	0.224466	0.489064	0.598111	0.243053	0.332351	0.617575	0.427018	0.479533	0.411406	2.232590	0.428486	0.180161		0.278400		3.771340	2.087000	0.169072	1.484220	0.852098		0.240441	0.977566	0.167956	0.896956	0.984364	0.201235		0.414661	0.187568	0.401989	0.204426	0.438708	0.348556	0.582597	0.622083	0.289633	0.544843	0.333776	0.236122	0.342959	0.799771	0.440730	0.341504	0.604005	0.366235
0.408297	0.239467	0.679448	0.248216	0.162985	0.342817	0.436701	0.291786	0.568073	0.210022	1.100690	0.335159	0.871445	0.941338	0.324315	0.270699		0.161798		2.121890	1.451000	0.161256	2.018460	2.043940		1.758500	0.377399	0.682209	0.409817	0.466627	0.175452		0.190667	0.924581	0.160144	0.203713	0.330712	0.191718	0.696954	0.393204	0.428842	0.180601	0.406656	0.229674	0.253291	1.216440	0.228914	0.250201	0.359845	0.300307
0.703195	0.215100	0.435341	0.741117	0.531264	0.599651	0.304828	2.412600	0.282697	0.447142	0.225949	0.538406	0.835463	0.428395	0.652114	0.321284		0.231704		3.338930	1.182570	0.311286	1.749120	1.987470		1.458290	0.163972	0.332601	1.178060	0.228974	0.210750		0.229809	0.305179	0.243315	0.371358	0.915712	0.920802	0.499580	0.615919	0.288884	0.216718	0.284067	0.246404	0.267996	1.416440	0.245594	0.405463	0.676376	0.602284
0.267318	0.192719	0.497049	0.181153	0.642460	0.279480	0.269653	0.983709	0.591529	0.322995	1.229170	0.250640	0.498058	0.464478	0.486182	0.210004		2.725740		0.604727	0.584749	0.451644	1.299120	0.479500		0.216690	0.300332	0.245653	0.414019	0.396835	0.698835		0.302593	1.400190	0.222066	0.545312	0.207863	0.659526	0.820487	0.706303	0.297363	0.469558	0.813582	0.197636	0.212732	1.070990	0.166448	0.209035	2.601450	0.221531
0.189925	0.544144	0.579231	0.323545	0.428799	1.179150	0.396131	0.377032	0.570723	0.414608	1.114100	0.263766	0.558397	0.164971	0.479334	0.411210		0.170687		0.522510	1.291300	0.361131	1.447070	0.310593		0.212404	0.265730	0.849312	0.604179	0.301677	0.278300		0.236558	0.390517	0.725745	0.650399	0.371056	1.573000	0.714070	0.259461	0.327083	0.213092	0.302853	0.437110	0.284904	0.543898	0.448682	0.523559	1.097650	0.254379
0.204636	1.575540	0.571915	1.473350	0.505298	1.704710	0.414404	0.229647	0.273012	0.203003	0.187266	0.427284	1.017390	0.857183	0.554250	0.160903		0.526667		2.116980	0.955967	1.598990	0.568771	0.961438		1.114540	0.361418	0.161444	0.648230	0.239218	1.278940		0.473636	0.534439	0.284843	0.291507	1.148540	0.174425	0.487327	0.385421	0.538952	0.408944	0.527141	0.169968	0.217333	0.784280	0.264219	0.205739	0.415147	0.214539
1.103980	0.180216	0.742834	0.401406	0.247556	0.330079	0.361382	0.720180	0.435785	0.561162	1.201780	1.034980	1.616950	1.090900	0.192901	0.230520		1.424650		3.944040	1.062450	0.519843	0.680859	0.227516		0.457166	0.863849	0.470824	1.055380	0.217839	0.254018		0.237277	0.536610	0.358913	0.357596	1.103280	2.757650	2.470760	0.385148	0.348677	0.296286	0.187116	0.282583	0.243593	0.381797	0.271036	0.316676	0.984168	0.449266
0.297194	0.424515	0.205602	0.691624	0.330131	0.278027	0.311103	0.780409	0.575146	0.476578	1.283520	0.333389	0.589854	0.376045	0.511837	0.195651		0.181762		1.263540	1.314670	0.193216	3.155750	0.823475		0.561118	1.507510	2.351090	0.917252	0.181671	0.286705		0.272227	1.495920	0.188769	0.934483	0.468470	0.259483	0.389047	0.164766	0.388595	0.226028	0.339558	0.600330	0.359802	0.621615	0.164865	0.237827	0.598069	0.708559
0.164447	0.165263	0.352119	0.257745	0.203310	1.448600	0.201968	0.309154	0.375466	0.209500	0.199468	0.419625	1.295490	0.333225	0.602087	0.165642		0.160235		1.102310	0.686839	0.228350	1.173520	0.740827		0.371811	0.375709	0.212220	0.347276	0.712141	0.289158		0.474387	0.786149	0.704894	0.579217	0.707004	0.368538	2.264980	0.372336	0.479944	0.570836	0.352646	0.315357	0.380181	0.820275	0.431215	0.407096	0.901942	0.265046
0.644280	0.398492	0.471974	1.808600	1.088040	0.580353	0.583390	2.632260	0.253332	0.344337	0.603984	0.249391	0.706505	0.204487	0.317848	0.178371		0.183855		0.849192	0.585237	0.172424	0.474925	1.838010		0.281384	0.176279	0.257039	0.553611	0.366599	0.248054		0.218515	0.203182	0.298475	0.281539	0.207380	0.327044	0.813586	0.403766	0.277751	0.345321	0.318385	0.237391	0.269712	1.087550	0.226388	0.227293	1.295260	0.565451
0.290558	0.168364	0.217998	0.819314	0.378917	0.392936	0.242362	0.791608	0.590788	0.513669	0.369143	0.261171	1.207290	0.868488	0.727592	0.167721		0.865773		2.373240	1.271070	0.203064	2.456550	1.155010		0.379534	0.240489	0.397123	0.233379	0.389074	0.167146		0.205715	0.267627	0.177067	0.253045	0.222223	0.762215	0.401001	0.500771	0.434414	0.180819	0.394614	0.237569	0.250921	0.644129	0.217740	0.654943	0.932386	0.350243
0.261214	0.808869	1.196390	0.511207	0.194306	0.585572	0.487693	1.092990	0.540039	0.248666	0.412428	0.624593	0.722358	1.698240	0.436989	0.667130		0.296893		2.408230	1.943780	0.498705	0.775591	0.752860		0.202561	0.582537	0.161971	0.901685	1.101440	2.536090		0.222649	1.924790	0.336141	0.407446	0.747089	0.970282	0.285733	0.996542	0.395065	0.411685	0.217982	0.178554	0.406659	0.274932	0.326109	0.221327	1.135080	0.784984
0.542994	0.753651	0.439976	0.736623	0.265105	0.343701	0.377012	0.180926	0.412732	0.296836	1.333530	0.574919	0.717221	0.296094	0.628321	0.272702		0.589077		0.882935	0.606074	0.246236	4.376070	0.248929		1.011130	0.354755	0.394473	0.638943	0.196508	0.238959		0.255542	0.169573	0.192879	0.171461	0.266889	0.235019	1.168890	0.182477	0.283631	0.316601	0.328159	0.206659	0.441235	0.731777	0.458578	0.294443	1.196570	0.947278
0.274782	0.203682	0.341830	0.224587	0.496520	0.532100	0.354902	0.355279	0.315104	0.403110	0.223182	0.626584	0.900764	0.526353	0.914195	0.185267		0.695094		0.648182	0.554628	0.185111	1.606020	0.240956		0.163210	0.246462	0.213675	0.710223	1.204940	0.490199		0.184246	0.588684	0.216595	0.466907	0.246538	1.045770	0.212258	0.760734	0.427780	0.249866	0.611390	0.187786	0.162931	0.335643	0.258053	0.301274	0.232562	0.340957
1.047050	1.416450	0.997040	0.817307	0.663636	0.678740	0.377931	0.222309	0.375465	0.419630	0.306976	0.258929	1.190940	0.474732	0.379211	0.167448		1.142390		2.040430	0.727828	0.214081	1.111840	0.168970		0.464958	0.217960	0.304913	0.426755	0.193260	0.202039		0.797779	0.422509	0.698932	0.988558	0.486132	0.919651	1.021820	0.670652	0.508647	0.476989	0.218654	0.413933	0.322912	0.288476	0.399863	0.279392	0.417829	1.160810
1.011030	0.259108	0.307750	0.377139	0.366531	0.248382	0.188223	1.554970	0.476382	0.321919	0.175820	0.170426	0.584844	2.718000	0.168277	1.043620		0.257973		0.723905	0.670979	0.163061	0.573759	4.069170		0.272546	0.216197	0.193745	0.351626	0.209585	0.175084		0.693558	0.217997	0.376886	0.252574	1.288200	0.696535	0.752163	1.823530	0.209417	0.345998	0.302973	0.282331	0.402992	1.120880	0.378614	0.226903	0.328951	0.286599
0.699219	0.216883	0.429233	0.806743	0.372858	0.177988	0.201719	0.370693	0.166522	0.432647	0.965950	0.291915	0.362035	0.272942	0.510067	0.235281		1.610710		1.321670	1.164480	0.616278	1.206630	0.165325		0.583717	0.234446	0.160470	0.510130	0.160391	0.246859		0.344119	0.352735	0.198879	0.492640	3.112750	0.569469	1.575590	0.733198	0.295011	0.401788	0.689170	0.250170	0.346551	1.048260	0.365263	0.255353	1.041000	0.540272
0.401922	0.729577	0.257246	1.275950	0.282097	0.556687	0.305822	1.047940	0.192734	0.487413	1.409850	0.195444	0.653267	1.281850	0.258201	0.296019		0.852142		1.554770	1.017270	0.234604	0.905153	0.776994		0.355609	0.402778	1.034980	0.270573	0.169467	0.352349		0.224682	0.331926	0.267061	0.413412	0.964749	0.547973	0.441904	0.164269	0.182214	0.267388	0.513869	0.351999	0.546315	0.837763	0.409932	0.168472	0.206953	0.552075
0.202297	0.320747	0.623513	0.272676	0.306095	0.391451	0.203120	0.450401	0.202155	0.319552	0.218540	0.333484	0.384048	0.161815	0.863018	0.613958		1.445620		4.108010	1.041690	0.263078	0.979289	1.566960		0.264101	0.174195	0.467960	1.009400	0.514629	0.291008		0.435758	0.572752	0.284601	0.504794	0.749196	1.080740	1.292950	1.126810	0.188048	0.161298	0.183947	0.400549	0.346212	0.289044	0.304455	0.249593	0.422466	0.384865
0.304471	0.167023	0.281517	0.493165	0.582239	0.821535	0.531935	1.107830	0.370729	0.291749	0.165050	0.271299	1.209040	0.564168	0.217858	0.175817		0.224271		1.988070	0.763389	0.901496	0.727772	1.068780		0.348858	0.613582	0.944595	0.614621	0.400707	0.224159		0.292654	0.511583	0.189180	0.372571	0.839445	0.435142	0.236749	0.214978	0.180027	0.325957	0.333204	0.174041	0.168583	1.553560	0.349120	0.268777	3.360590	0.997834
0.478303	0.194762	0.674319	0.262481	0.339549	0.446020	0.212727	0.599478	0.203060	0.400310	1.325620	0.240832	0.726503	0.779227	0.628976	0.341267		0.201151		0.552696	1.900210	0.332631	0.513092	1.183550		0.249946	1.087740	1.371600	0.600868	0.185686	0.225464		0.519988	0.623536	0.289216	0.168307	0.305730	0.641454	0.599293	0.422914	0.295169	0.308996	0.166289	0.604064	0.266237	0.716357	0.212357	0.517467	0.307152	0.915819
0.486201	0.226481	0.775829	0.334764	0.269916	0.278347	0.627844	0.295849	0.628061	0.420955	0.409896	0.225381	0.630264	1.472500	0.241684	1.635790		0.322167		1.093840	1.818640	0.279143	1.580050	0.331124		1.131480	0.463739	0.401781	1.059540	0.474846	0.376111		0.217890	1.085700	0.224883	0.400654	1.186810	0.435683	1.275090	0.780147	0.598640	0.376014	0.298584	0.202700	0.783212	1.806260	0.275241	0.343645	0.327390	0.623532
0.909138	0.899413	0.551529	0.321369	0.313858	0.656484	0.424154	1.573980	0.365095	0.272914	0.175738	0.235792	0.587335	0.164674	0.400249	0.483326		1.367520		0.699956	2.087550	0.247204	0.791203	0.362587		1.099520	0.167965	1.661260	1.141230	0.210996	0.774713		0.460085	1.173240	0.429505	0.293274	0.602275	0.597300	0.910179	1.237550	0.220493	0.564046	0.165424	0.250919	0.327972	2.001260	0.255637	0.244812	0.340122	0.369688
0.285074	0.250630	0.407832	0.627598	0.252052	0.378703	0.584431	1.156300	0.569790	0.251589	0.584938	0.443431	0.755906	1.344330	0.249729	1.435140		0.193885		1.290940	2.288090	0.251407	0.480706	0.440100		1.415350	0.325402	0.199382	0.896770	0.516763	0.307130		0.185037	0.177864	0.412622	0.222864	0.684901	0.205347	0.289832	0.638010	0.359557	0.314044	0.278322	0.298569	0.294362	2.145640	0.474800	0.498219	0.285585	0.504609
0.175928	1.431500	0.474852	0.911960	0.314687	0.706848	0.164131	1.080330	0.249156	0.386379	0.793984	0.471562	0.593146	1.946470	0.246462	0.478018		0.275936		6.463890	0.934415	0.337203	0.730872	0.268790		0.538101	0.220534	0.256630	0.904546	0.195910	1.293390		0.180763	0.659722	0.226929	0.469566	0.601308	0.662811	2.080500	0.455713	0.306193	0.642321	0.888581	0.336558	0.338121	0.602947	0.410690	0.209911	1.704040	1.021580
0.168267	0.660503	1.190990	0.258379	0.209128	1.167210	0.555187	0.727628	0.400020	0.171857	0.334251	0.202039	0.694599	0.187824	0.186921	0.187439		0.514762		1.725960	2.027020	0.915070	0.973292	0.349605		0.453093	0.303003	0.598401	0.591143	0.202433	1.115110		0.209835	0.280052	0.519077	0.369685	0.285184	0.701484	0.430976	0.362443	0.246131	0.347012	0.244273	0.163181	0.224297	0.174726	0.193472	0.525658	0.675595	1.249070
0.294764	0.282645	0.177384	0.189934	0.191145	0.525945	0.413239	0.211939	0.200731	0.226115	0.288581	0.357656	0.739553	0.452650	0.656875	0.425498		0.248619		0.889099	0.970065	0.190448	0.948050	1.644390		0.574695	0.507635	0.328899	0.420419	0.260333	0.214833		0.362396	0.439825	0.179247	0.376105	0.181524	0.603958	0.230427	1.049730	0.344807	0.269138	0.189499	0.252362	0.421414	0.733802	0.452932	0.413077	0.861594	1.347480
0.442901	0.305507	0.625802	0.878138	0.259846	1.080040	0.233385	0.624168	0.170411	0.657249	0.190532	0.250271	0.652296	0.214549	0.614206	0.235789		0.189189		1.620170	2.627920	0.197373	1.985900	0.375484		0.836196	0.161284	0.163897	0.911369	0.209977	0.165399		0.376245	0.785468	0.240365	0.249464	0.501673	0.209170	0.366806	0.198031	0.181308	0.225604	0.400179	0.260447	0.220295	0.446385	0.246745	0.197566	1.159170	0.214723
0.263552	0.316322	0.182678	1.337170	0.170139	0.424639	0.174324	0.431409	0.323629	0.352965	0.550376	0.308462	1.212730	0.964989	0.184049	1.000350		0.916060		0.881158	2.482200	0.167670	0.738273	0.526517		0.730858	0.762453	0.163304	0.474372	0.617228	0.420786		0.325414	0.229034	0.211146	0.357235	1.032510	0.276604	0.940413	0.303920	0.359968	0.514528	0.193705	0.257769	0.266382	1.471610	0.265499	0.171896	0.873576	1.088200
0.864012	0.621513	0.300993	0.229055	0.274693	0.533457	0.346306	1.124270	0.388817	0.287148	0.448319	0.384625	0.463352	0.262377	0.757009	0.185912		0.173547		0.520467	0.951266	0.627082	0.707208	0.238669		0.262116	0.538760	0.192187	1.259290	0.247124	0.278638		0.405350	1.468080	0.457395	0.759715	0.751985	0.825179	0.880295	0.649345	0.719421	0.798168	0.160921	0.465668	0.312735	0.751769	0.317829	0.277795	0.312292	0.759261
0.302847	1.261630	0.369319	0.216845	0.293015	0.469928	0.600476	1.070950	0.193571	0.374408	0.672127	0.253184	0.681229	0.508028	0.239671	0.338411		0.561368		1.391110	0.610291	0.560331	1.994920	0.840158		0.682732	0.306759	0.391776	0.485201	1.060540	0.465498		0.362020	0.541578	0.343268	0.409313	1.747230	0.208942	0.505300	0.164140	0.187824	0.224674	0.515938	0.490649	0.202444	1.046920	0.233576	0.164410	0.695455	0.224542
0.450621	0.573919	0.549684	1.697370	1.577230	0.304964	0.281063	0.427513	0.352068	0.328668	0.549720	0.510457	0.784605	0.196601	0.559886	0.194640		0.229200		2.539120	0.491780	0.170601	1.485480	1.586590		0.564621	0.278524	0.273481	0.896785	0.316565	1.218650		0.349020	0.543370	0.335911	0.645426	0.332468	0.169749	0.166132	0.919559	0.233488	0.327749	0.185754	0.179943	0.208202	0.299727	0.184991	0.304119	0.633280	0.258018
0.401448	0.160591	0.326645	0.177033	0.463827	1.132840	0.218068	2.282710	0.386579	0.274320	0.877986	0.579700	0.724799	0.927000	0.636572	0.375416		0.716978		2.257960	1.278530	0.495566	0.937725	0.820266		0.341488	0.188033	1.620310	0.518157	0.211943	0.309495		0.510225	0.329508	0.645088	0.597720	0.231061	0.447215	0.485008	0.385550	0.248780	0.428418	0.277206	0.218780	0.294800	0.977090	0.268133	0.258643	0.818142	0.643597
0.208529	1.075410	1.004220	0.207891	0.608365	0.439054	0.276076	0.315039	0.498976	0.595499	0.620639	0.204669	1.089240	2.021070	0.162197	0.509127		0.168427		1.490180	0.654708	0.608338	0.592100	1.158680		0.334212	0.198144	0.169691	0.461834	0.288596	0.221015		1.062930	1.067950	0.470807	0.257917	0.401699	0.524554	0.854541	0.407657	0.258362	0.194158	0.402984	0.182357	0.676399	0.758832	0.166403	0.236504	1.253750	0.257261
0.567275	0.243063	0.296525	0.561149	0.177333	0.290127	0.257495	1.281630	0.411417	0.286735	0.842492	0.175102	0.688973	1.138890	0.293960	0.412903		0.680675		1.571650	2.786660	0.235050	1.580070	0.835711		0.266228	0.215459	0.199075	0.711382	0.321780	0.231852		0.742990	0.271136	0.292798	0.179252	0.871744	0.907889	1.003770	0.362503	0.161038	0.217699	0.265958	0.208527	0.194706	0.258644	0.309331	0.348939	0.311788	0.721777
0.247000	0.649330	0.793978	0.210991	0.493303	0.237618	0.382476	3.534440	0.307241	0.298163	0.316882	0.265672	0.487590	2.291050	1.067620	0.195468		0.372581		1.144040	2.740830	0.162114	0.604598	0.719811		0.671796	0.630738	0.256027	1.043150	0.248963	0.169408		0.181385	0.577741	0.242466	0.214156	1.011830	1.917070	1.608250	0.229480	0.226965	0.314818	0.249498	0.365535	0.558746	0.704682	0.218472	0.500610	1.964710	1.076250
0.167133	0.946161	0.699511	0.674298	0.223336	0.171946	0.423971	0.335336	0.479897	0.206528	0.853973	0.447452	2.281060	0.935968	0.436511	0.612014		0.160688		0.937320	2.499120	0.188767	0.344919	0.789568		0.564133	0.277099	0.520042	0.947375	0.973404	0.750108		0.392289	0.258817	0.223274	0.403916	0.867473	0.379249	1.342090	0.436541	0.286306	0.601819	0.577667	0.430800	0.243107	0.866864	0.366429	0.468000	0.593492	0.315900
0.252972	0.646228	0.180025	0.781657	0.471363	0.613094	0.165826	1.627920	0.206500	0.754273	1.560960	0.466742	1.020790	0.514274	0.261370	0.581893		1.253630		1.670810	1.874790	0.174548	2.458460	1.117120		0.685112	0.567186	0.219689	0.549637	0.272849	0.218366		0.674453	0.636729	0.238385	0.736094	0.625636	0.232627	0.787268	0.253681	0.166740	0.423727	0.325315	0.223906	0.184486	0.179929	0.429934	0.277074	0.952507	0.180268
0.268187	0.331512	0.633832	0.554339	0.220541	0.282351	0.293950	1.989290	0.659391	0.190654	0.258826	0.599202	0.419482	0.568843	0.712742	0.501443		0.277400		0.947816	2.006410	0.191397	2.821600	2.071460		0.440216	0.258147	0.990507	0.272702	0.607098	0.160774		0.216757	0.776562	0.282698	0.447614	0.827680	0.569191	0.302853	0.409121	0.179069	0.229376	0.566720	0.290974	0.199444	2.940810	0.541734	0.367417	0.689283	0.528091
0.181798	0.477761	0.241802	0.822427	0.188269	0.783417	0.203499	0.461486	0.444029	0.461807	0.996365	0.182052	0.948670	0.177350	0.322239	0.243669		0.180989		0.911277	0.891590	0.222349	1.798200	0.421182		0.253779	0.211647	1.474410	0.692509	0.977582	0.214481		0.675245	0.465798	0.246263	0.581749	1.463130	0.839277	0.325649	0.331760	0.214356	0.209239	0.525974	0.308104	0.162713	0.660994	0.193505	0.325911	1.219410	0.517133
0.210617	0.883990	1.202030	1.388240	0.256430	0.617966	0.682756	0.314058	0.412011	0.239035	0.517582	0.292999	0.584114	0.892374	0.405428	0.189127		0.336532		2.164480	0.878036	0.176318	2.105500	0.185307		0.524402	0.204627	0.288562	1.159000	0.757815	0.189222		0.333655	0.579282	1.065220	0.360629	0.206296	0.743523	0.456785	0.965333	0.531205	0.287226	0.176637	0.450856	0.366674	1.335490	0.447451	0.231984	0.461337	0.914742
0.632129	0.300497	0.381575	0.755630	0.382458	0.391003	0.762742	0.190331	0.207349	0.387009	0.171485	0.282825	0.709012	1.180680	0.180097	0.171882		0.258569		1.204200	2.532980	1.486690	0.699409	0.463108		0.179813	0.211925	0.218560	1.106900	0.357197	0.919215		0.479764	0.310564	0.307512	0.480408	0.901505	0.688123	0.593378	1.838230	0.465379	0.210166	0.293305	0.419884	0.181968	1.104160	0.475934	0.361916	0.840882	0.702370
0.335556	0.215536	0.563832	0.218871	0.738665	0.451886	0.344309	1.154720	0.520603	0.531700	0.251382	0.342022	0.841055	0.290188	0.488740	0.561585		0.233558		2.633660	1.148660	0.260604	1.422430	0.298097		0.326619	0.548175	0.245918	0.439442	0.194821	0.164590		0.197003	1.399290	0.515441	0.355113	0.334218	0.175474	0.794214	0.186453	0.211188	0.167905	0.247761	0.745494	0.231151	0.690804	0.211550	0.252611	0.505953	0.441606
1.245840	0.399000	1.185040	0.233775	0.397703	1.082470	0.884698	2.265730	0.312052	0.245618	0.311783	0.402265	0.399497	0.438199	0.508492	0.264905		0.230272		1.969020	1.345640	0.195589	0.820049	0.215693		0.184616	0.290326	1.661170	0.246121	0.266295	1.109800		0.580410	1.057910	0.264771	0.307070	0.612400	0.628981	0.676794	0.453387	0.232105	0.187566	0.313991	0.463976	0.329172	0.973061	0.235718	0.228973	0.360288	0.271704
0.235412	1.028260	0.350461	0.550045	0.342697	0.816958	0.408446	0.192281	0.278572	0.456971	1.423670	0.245843	0.295439	2.832460	0.340185	0.820615		0.214972		3.978750	0.972959	0.207481	0.439882	0.868629		0.162669	0.312763	0.692606	0.458154	1.292530	0.438247		0.560879	0.244502	0.502487	0.346440	0.267364	0.181397	1.393060	0.298631	0.360961	0.200681	0.503168	0.196934	0.307153	1.087800	0.164170	0.168882	0.613490	0.722623
0.643969	0.315547	0.614934	0.801948	0.461007	0.423618	0.470583	1.170450	0.188281	0.432545	0.662817	0.324735	0.564864	0.442617	0.892602	0.324069		0.536032		1.085920	1.171740	1.362230	2.640560	1.011970		0.562924	0.282296	0.789898	0.971460	0.333591	0.515627		0.323224	0.256976	0.516491	0.213983	1.283270	1.294870	1.228970	0.569753	0.480160	0.377515	0.415813	0.414760	0.379558	0.591047	0.361800	0.300934	0.792805	0.452842
0.611247	1.096520	0.868978	0.189173	0.489468	0.251641	0.292626	0.874544	0.251418	0.309949	0.919921	0.185663	0.572003	1.426950	0.231108	0.420026		0.413002		2.451560	4.057840	0.201299	1.339740	0.321160		0.259809	0.170898	1.715060	0.452478	0.545138	0.459944		0.570432	0.855745	0.234582	0.297987	0.740197	0.594347	0.292866	0.292991	0.333985	0.160804	0.186750	0.258532	0.234828	1.056840	0.194300	0.178876	1.004140	0.892159
0.183469	0.230786	0.625960	0.460692	0.185681	0.305977	0.197626	0.284004	0.604073	0.180342	0.176197	0.946136	0.385438	2.468090	0.328370	0.306849		2.762570		1.563950	1.355970	0.184128	0.977498	0.654822		1.033730	0.505941	0.361136	0.335582	0.427318	0.553316		0.227137	1.340300	0.184512	0.377782	0.429217	0.264031	0.709804	0.870612	0.438900	0.210841	0.433118	0.261880	0.194181	0.954542	0.621836	0.253020	3.071990	0.960958
0.211467	0.476220	0.979711	0.633764	0.419896	1.049940	0.642970	0.555366	0.687250	0.423443	0.170197	0.438600	0.890556	1.610300	0.255781	0.212325		0.233583		1.257810	0.717273	0.185194	1.675340	0.215618		0.345845	0.272959	0.209022	0.460200	0.271827	0.508886		0.416733	0.170547	0.199478	0.305009	0.448839	1.013830	0.193713	0.339709	0.592389	0.289695	0.341921	0.268327	0.280885	0.755284	0.362716	0.280885	0.316523	0.210307
0.613542	1.315310	1.275660	0.628700	0.208999	0.283202	0.504893	0.575339	0.960200	0.427696	0.325805	0.448449	1.200800	0.379733	0.931136	0.512593		0.184254		1.015940	2.120430	0.194857	2.496240	0.510230		0.409623	0.296900	0.167333	0.645671	0.207103	0.247967		0.171352	1.005920	0.190387	0.275977	1.492960	2.277490	0.445348	0.381701	0.254892	0.506550	0.315201	0.520376	0.294792	1.138480	0.199764	0.203851	0.774509	0.592218
0.211000	0.839387	0.892678	0.670145	0.739294	0.371016	0.192088	0.403475	0.708490	0.424378	0.311450	0.229396	0.736969	0.491742	0.304394	0.317345		0.165160		1.046430	1.472030	0.438064	0.990540	0.172973		0.268914	0.271495	0.583827	0.710271	1.471350	0.437280		0.174056	0.368461	0.205223	0.350547	0.167210	0.316412	1.176960	0.162967	0.685405	0.246063	0.213748	0.241025	0.552876	1.399920	0.575953	0.173916	1.280850	0.824239
0.705029	0.651810	0.485227	1.349020	0.164829	0.347065	0.384930	0.164992	0.432882	0.289495	0.160955	0.224109	0.391183	0.402502	0.164632	0.568182		0.194559		3.919480	1.510340	0.271914	3.346430	0.226389		0.456500	0.228076	0.298198	0.474594	0.795139	0.372413		0.800975	0.537340	0.595174	0.296309	0.830199	1.419270	0.726624	0.351588	0.202933	0.220671	0.460778	0.276555	0.417128	1.468700	0.230526	0.220719	0.764843	0.203507
0.171699	0.507505	0.272249	1.371850	0.684401	0.550531	0.425957	0.322091	0.170317	0.240652	0.302483	0.356897	0.498806	0.396835	0.503718	0.671716		0.527185		2.396520	1.257760	0.240880	0.719532	0.211872		0.210935	0.198295	0.172071	0.399155	0.386022	0.385674		0.651623	0.780050	0.391244	0.598401	1.126980	1.215380	0.459435	0.870905	0.195126	0.214965	0.265167	0.166974	0.550565	0.254799	0.199953	0.440487	0.478995	0.285084
1.229690	0.558778	0.757313	0.208865	0.224087	1.070260	0.325887	0.378995	0.164174	0.414767	0.768756	0.295621	0.543206	0.308417	0.655789	0.161066		0.405261		3.798780	3.470730	0.271791	1.503710	0.411254		0.519767	0.446273	0.186731	0.318149	0.769948	0.195230		0.270347	1.339900	0.319009	0.209996	0.719293	0.878856	0.346452	0.919625	0.189653	0.240922	0.175441	0.295619	0.327130	1.077470	0.221301	0.358475	2.064670	0.622791
0.372968	0.241804	0.902671	0.804355	0.395155	0.245213	0.448062	0.595268	0.408704	0.936317	1.605870	0.522988	0.386690	0.860790	0.478161	0.313731		0.180461		3.777750	0.939607	0.164141	0.942485	0.549773		0.370066	0.206361	0.362718	0.649161	0.885334	0.206382		0.556580	0.228880	0.307385	0.292355	1.845910	0.503609	0.569671	0.165620	0.688427	0.394938	0.479548	0.441915	0.423326	0.648686	0.321488	0.233354	0.926314	0.658521
0.380051	0.782354	0.710576	0.237901	0.223032	0.785248	0.325098	1.182360	0.220548	0.541954	1.085750	0.224548	0.577117	0.233741	0.809307	0.182615		0.170223		1.971770	1.146680	0.295183	0.854903	0.816384		1.860740	0.733897	0.175489	0.549156	0.545394	0.321571		0.421020	0.449245	0.173551	0.295841	0.247349	0.379676	0.428532	0.682584	0.564688	0.245786	0.227136	0.285293	0.563392	0.331673	0.380340	0.206827	0.279493	0.160407
0.834732	0.704466	0.288178	0.761087	0.214314	0.325589	0.242048	0.538513	0.204009	0.227217	0.413422	0.404409	0.626423	0.511723	0.252931	0.463243		0.283591		2.136870	0.852161	0.217280	0.696421	0.311913		0.491399	0.270663	0.485690	0.320629	0.194623	0.168310		0.242530	0.375271	0.495813	0.383180	0.553236	0.980747	0.698123	0.346476	0.388471	0.206052	0.352783	0.393447	0.373634	1.621090	0.224778	0.276326	1.455630	0.316445
0.271464	0.657405	0.287225	0.373821	0.357123	0.312295	0.562322	1.312480	0.223716	0.281185	1.100200	0.187516	0.612579	0.252436	0.597357	0.244424		0.595615		1.877100	0.956439	0.281589	0.981123	0.474675		0.827301	0.160076	1.031710	0.687739	0.491460	0.437147		0.247274	0.398264	0.245699	0.290829	0.469147	0.436063	0.546069	0.611520	0.432674	0.373428	0.214875	0.245102	0.431831	0.913833	0.246037	0.194133	0.803456	1.048600
0.227913	0.488927	1.289040	0.263268	0.163784	0.628715	0.176525	0.278125	0.274332	0.330799	0.924788	0.192170	1.199370	0.225512	0.239564	0.180577		0.329586		0.916799	1.709980	1.164330	1.214490	1.223580		0.673962	0.178651	0.479153	0.407502	0.176088	0.184139		0.192858	0.475069	0.183373	0.262733	0.240442	0.406590	1.042370	0.491392	0.326518	0.456654	0.235806	0.539350	0.435626	0.660825	0.196134	0.259936	0.530727	1.087270
0.237563	0.232534	1.169850	0.902416	0.216251	0.379375	0.169229	2.046860	0.384684	0.875207	0.270366	0.168712	0.709804	0.667797	0.331275	5.009760		0.241509		1.353460	0.422422	0.232079	2.692710	0.198069		0.495316	0.410918	0.276489	0.724092	0.464633	0.249363		0.399055	0.225442	0.286397	0.293413	1.109700	0.745665	1.810910	0.345676	0.430662	0.535043	0.335074	0.222873	0.390735	2.495020	0.203761	0.305476	0.380881	0.564884
0.201405	0.185708	0.370039	0.887991	0.703676	0.525670	0.343337	0.673432	0.486681	0.386224	0.356982	0.297857	0.642875	0.483925	0.400309	0.307285		0.247548		0.880700	2.083680	0.355953	1.952510	0.300057		0.625589	0.221394	0.335287	0.577946	1.321760	0.237377		0.327915	0.924328	0.386194	0.353922	0.587237	0.174671	0.436299	1.637840	0.220073	0.540547	0.167302	0.253002	0.195924	0.662821	0.275816	0.223642	0.726458	0.669666
1.380910	0.374991	0.571554	0.593630	0.167379	0.603603	0.192640	0.792461	0.542973	0.176395	0.499576	0.287029	0.768063	0.224234	0.360201	0.181798		0.183471		0.970745	3.712280	0.568079	1.219530	0.198300		0.302676	0.454970	0.526785	0.704752	0.255824	0.213078		0.172875	0.472854	0.172137	0.491279	0.376049	1.035090	0.326612	0.600198	0.569178	0.743011	0.298335	0.441476	0.370145	0.501378	0.405352	0.303976	0.423460	1.105500
0.337800	0.237485	0.368255	0.228253	0.311140	0.420118	0.166521	4.361350	0.261179	0.917873	1.493530	0.723020	0.858690	1.515790	0.467450	0.962405		1.096380		0.954735	1.379160	0.161193	0.764308	1.360490		0.292833	0.585799	1.578030	1.157930	0.317861	0.306880		0.635356	0.428716	0.267161	0.442438	0.642381	0.459259	2.301800	0.161345	0.164096	0.574259	0.861095	0.183169	0.251910	0.540123	0.382622	0.424038	0.529476	0.167482
0.174261	0.409118	0.163145	0.630101	0.359617	0.530831	0.650125	0.474629	0.166618	0.171631	0.395016	0.614638	0.869394	0.913511	0.454165	0.879289		0.675075		1.393500	1.085710	0.206173	0.815064	0.297293		0.190441	1.094900	0.238109	1.220930	0.340826	1.454850		0.590695	0.408804	0.290273	0.266658	0.609519	0.488380	0.682893	0.696084	0.346542	0.525272	0.304815	0.218542	0.247377	0.173055	0.161672	0.204157	0.373839	0.653525
0.725752	1.614710	0.527977	1.207050	0.327558	0.415195	0.521163	0.301223	0.761396	0.351634	0.175452	0.279441	0.400882	0.235118	0.747362	0.234575		0.278646		1.590090	1.363460	0.169020	1.388910	1.494720		0.185822	0.197071	1.370770	0.477011	0.777907	0.288195		0.373338	0.787623	0.339057	0.340839	0.770684	0.166955	1.404830	0.434297	0.205899	0.215260	0.235603	0.387188	0.186319	0.455150	0.187317	0.368856	0.258311	0.434237
0.212777	2.098480	0.753795	0.699283	0.443409	0.425241	0.457727	1.578720	0.183722	0.204273	0.608464	0.414730	1.119230	0.636777	0.838238	0.302606		0.205471		2.553460	1.083370	0.439554	1.158120	0.473255		0.451368	0.310127	0.169685	0.371577	0.551419	0.868689		0.359105	1.807490	0.329079	0.430464	1.414360	0.477271	0.643652	0.282062	0.221346	0.386863	0.417477	0.587164	0.253192	0.210042	0.590908	0.432994	0.869522	0.277451
0.494187	0.181843	0.992426	1.543410	0.340596	0.263843	0.458072	0.521649	0.270529	0.525385	0.605311	0.255845	0.889000	2.113930	0.437881	0.206159		0.160939		1.255680	2.779470	0.301810	0.565239	0.234627		0.616336	0.187913	0.701394	0.233614	0.972634	0.503604		0.221483	1.303380	0.459518	0.168492	0.569938	1.103150	0.364288	0.589653	0.404701	0.255862	0.160914	0.550845	0.421757	1.476510	0.281809	0.473405	0.397898	0.674243
0.872854	0.384997	0.433038	0.277091	0.741091	0.257436	0.183342	0.566692	0.458772	0.293727	0.520617	0.544826	1.003590	0.668831	0.478818	0.492525		0.392556		1.105880	2.183350	0.217522	0.854963	0.218486		0.287489	0.205936	0.724018	0.930792	0.964041	0.220126		0.317154	0.979124	0.333549	0.810987	0.431878	1.842450	0.761393	0.513897	0.263482	0.239144	0.245949	0.477043	0.565486	1.273160	0.227620	0.223417	0.580627	0.477068
0.431052	0.205788	0.407943	0.205529	0.957168	0.903971	0.271294	0.364361	0.468465	0.230491	0.490584	0.160833	0.585444	0.806639	0.440021	0.178080		0.391908		1.766310	2.209890	0.904746	0.807086	2.221820		0.453193	0.314439	0.526772	0.497825	0.800965	0.436099		0.546919	0.415467	0.432734	0.678856	0.694670	1.146600	1.717910	0.534700	0.163636	0.734323	0.195331	0.247225	0.276634	1.717050	0.308444	0.571916	0.266202	0.703439
0.866695	0.298890	0.447417	1.049580	0.498225	0.487763	0.569652	0.198560	0.820746	0.212763	0.378854	0.252828	0.566277	0.203116	0.318517	0.415916		0.178988		0.754302	1.615070	0.182916	1.487990	0.487812		0.413576	0.784328	1.065020	0.330747	0.843414	0.275769		0.491917	0.197872	0.165392	0.288025	0.944973	0.728895	0.235846	1.383070	0.293514	0.443706	0.671272	0.344206	0.276795	2.185840	0.216485	0.209815	0.860455	1.254530
0.408022	0.236571	0.433016	0.988413	0.609928	1.107000	0.165051	0.762139	0.400387	0.179721	0.329376	0.226106	0.594419	0.551955	0.223233	0.227113		0.176651		0.398756	2.430040	0.194622	2.136420	0.380711		2.044500	0.240127	1.007880	0.616069	0.226558	0.226403		0.356277	0.233908	0.773449	0.234677	0.500552	0.266659	0.209044	1.061150	0.303679	0.488966	0.277862	0.489292	0.344746	0.382696	0.323091	0.302902	0.704667	1.122530
0.517003	1.020480	0.590584	1.143340	0.213026	0.721479	0.267971	0.176992	0.726024	0.414535	0.773924	0.592328	0.512228	1.195360	0.331894	0.183264		0.212895		1.090250	0.978443	0.160057	1.345490	0.740793		0.894470	0.185692	0.161109	0.666727	0.398964	0.750785		0.800003	1.478430	0.332314	0.329132	0.419448	0.557348	1.118770	0.461486	0.371060	0.276113	0.367528	0.363181	0.306989	0.905671	0.318355	0.383154	0.751040	0.533214
0.419232	0.396921	0.220562	1.270210	0.395036	0.225798	0.887109	0.854881	0.749239	0.262934	0.473725	0.437325	0.792477	0.289721	0.788408	0.164274		0.174878		1.002780	0.990491	0.509326	0.857740	2.309030		0.199839	0.168515	0.382003	1.000400	0.266563	0.261837		0.516163	0.332535	0.465779	0.239773	0.307146	0.223002	1.245710	0.238171	0.272429	0.400103	1.134720	0.741456	0.360643	0.383571	0.187704	0.278352	2.255690	0.247844
0.749101	0.454544	0.230589	0.220022	0.171482	0.276879	0.249672	0.622843	0.441173	0.391121	0.400359	0.430531	0.589605	0.484090	0.282887	0.258974		0.322189		1.717880	3.188770	0.456419	0.403069	0.727060		0.169710	0.924879	0.367616	0.424516	0.197818	0.434545		0.718928	0.270154	0.160122	0.216273	0.886104	0.461688	1.623250	0.578310	0.430692	0.556796	0.283243	0.213684	0.392076	1.403680	0.313451	0.218678	2.747870	1.205270
0.197312	0.166480	0.175274	0.310631	0.452693	0.286933	0.307532	0.242822	0.321833	0.530701	0.504606	0.637970	0.636926	0.231430	0.340380	0.299091		0.243579		3.348000	1.318200	0.168394	1.262370	0.257569		0.340449	0.264794	1.079940	0.391246	0.234813	0.353648		0.240521	0.805192	0.219694	0.165289	0.374005	0.163074	0.415272	0.564618	0.343007	0.397004	0.189054	0.170451	0.423740	0.844501	0.288578	0.362289	0.189325	0.887662
0.488798	0.191193	0.269058	0.218274	0.602851	0.951438	0.207008	0.775918	0.453455	0.490808	0.174906	0.437183	0.359745	1.516860	0.236432	0.193503		0.498201		2.639350	0.954334	0.260352	3.762250	0.574158		0.657554	0.334321	0.196971	1.137840	0.321611	0.697710		0.263253	0.299206	0.211339	0.181732	0.248293	0.342578	1.363040	0.235702	0.454235	0.179846	0.493241	0.353677	0.204376	0.956393	0.499051	0.425280	0.752626	0.979858
0.462030	1.045590	0.422284	1.521810	0.716367	0.412555	0.476619	0.378729	0.789988	0.235452	0.199258	0.641575	0.575416	0.865750	0.226700	0.183565		0.212206		1.419360	2.453250	0.320067	1.595470	0.498592		1.806460	0.448837	1.571140	1.140210	0.319197	0.312410		0.239158	1.994160	0.435721	0.180412	0.849435	1.513510	0.490416	0.591979	0.257016	0.230083	0.306018	0.829723	0.202101	1.442810	0.254386	0.514237	0.523011	0.309269
0.374122	0.171701	0.686424	0.273272	0.670832	0.500175	0.323886	0.435676	0.663418	0.208991	0.737790	0.249980	1.121700	0.278258	1.251570	0.165635		0.748177		4.972150	1.982540	0.166592	1.844860	0.191329		0.365049	0.178914	0.287772	0.309921	0.608153	0.224136		0.263047	0.570501	0.359943	0.615437	0.336896	0.788522	0.867632	0.352237	0.196384	0.575174	0.198133	0.357530	0.182619	0.620955	0.236137	0.293762	1.431360	0.305317
0.301697	0.382988	0.795923	0.332592	0.296124	0.550875	0.391191	0.484337	0.488615	0.285489	0.603302	0.582916	0.570005	0.531973	0.192680	0.328708		0.226037		4.329740	0.823548	0.216282	0.748376	0.402940		0.214281	0.796073	0.376935	0.665226	0.548480	0.385221		0.379605	0.200768	0.369940	0.238727	1.718300	0.639463	0.190405	0.216902	0.294318	0.574109	0.505629	0.224435	0.189904	0.423429	0.284669	0.234461	0.973414	0.988138
0.338484	0.236758	0.335237	0.704053	0.278730	0.285801	0.312301	0.164267	0.183145	0.633318	0.285346	0.179734	0.778109	1.680850	0.290051	0.163577		0.178215		0.638366	2.134220	0.343039	0.888852	0.599806		0.761061	0.662152	0.640000	1.415920	0.751333	0.274455		0.355767	0.462798	0.608414	0.444177	0.231888	1.104340	0.923205	0.307007	0.533833	0.246780	0.523530	0.523594	0.202024	0.678821	0.284277	0.199272	0.312591	0.384638
0.368973	1.447840	0.237680	0.691298	0.488988	0.315739	0.171250	0.472616	0.342363	0.394053	0.523320	0.319119	0.571978	0.213819	0.333727	0.303453		0.456078		0.960324	1.225150	0.160505	2.756240	2.010220		0.386864	0.286453	0.350845	0.474102	0.482840	0.307048		0.205979	0.160827	0.269726	0.227889	1.575040	0.332683	0.259534	0.167414	0.361891	0.309218	0.257303	0.254554	0.317506	0.449555	0.176091	0.302845	1.223730	0.235739
0.338210	0.212289	0.309939	0.194207	0.316774	0.494917	0.210443	0.418203	0.228652	0.280217	0.859926	0.229687	0.441258	1.044940	0.713789	0.338032		0.621736		1.582180	2.377070	0.177241	1.025300	0.218124		0.395905	0.262171	0.309327	0.626076	0.438868	0.432624		0.426626	1.736750	0.309845	0.271686	0.341957	0.185124	1.150470	1.000830	0.423371	0.211638	0.363611	0.364367	0.429477	1.096380	0.414425	0.165890	0.301504	0.326743
0.883548	1.270440	0.544652	0.892604	0.375927	0.711827	0.352977	0.499124	1.340530	0.390185	0.956546	0.690637	0.539451	0.380174	0.652523	0.262360		0.160269		0.951669	0.561461	0.234837	0.463003	0.253294		0.214332	0.222045	2.639850	0.436978	0.211112	0.206264		0.393175	0.620053	0.529408	0.485365	0.910927	0.196489	1.338730	2.414580	0.204552	0.288512	0.245355	0.363048	0.848814	0.397852	0.413383	0.428333	1.383190	0.783173
0.297098	0.238612	0.715965	0.330778	0.229083	0.568906	0.490358	1.203190	0.655405	0.734186	0.230699	0.187825	0.757606	0.246313	0.740438	0.284372		0.178176		3.056010	4.207870	0.197693	2.024490	0.165753		1.657840	0.296125	1.175990	1.028940	0.166155	2.038130		0.242918	0.643505	0.538702	0.391903	0.872697	1.382650	0.607059	0.429454	0.545138	0.373790	0.244005	0.326525	0.295399	1.326280	0.332740	0.226713	0.696046	0.581084
0.884167	0.895683	0.798763	0.888700	0.208447	0.440577	0.226664	4.980490	0.529790	0.378666	0.229400	0.269005	1.275510	0.519370	0.262000	0.346326		0.253851		2.798600	1.930870	0.193024	2.062820	0.641781		0.170385	0.176992	0.651519	0.551054	0.623465	0.911829		0.531159	1.280590	0.231639	0.257130	0.487190	0.648357	1.101640	1.538340	0.768861	0.187141	0.306263	0.287153	0.221857	0.394199	0.431126	0.409045	0.336690	0.510095
0.695614	0.320328	0.360331	0.826803	0.320157	0.329557	0.226429	0.457683	0.271672	0.365204	0.647012	0.459581	0.426058	0.597725	0.464998	0.493350		0.199669		2.218320	1.949960	0.221993	0.470001	0.458386		0.211858	0.185997	0.446605	0.246270	0.245815	0.194273		0.375975	1.088870	0.256503	0.683588	0.335799	0.236725	0.455418	0.823145	0.430687	0.271865	0.455788	0.194113	0.417668	1.017530	0.193254	0.406875	0.686816	0.256032
1.201080	0.674541	0.344126	0.630978	0.403554	0.956841	0.561044	2.043150	0.196656	0.241674	0.529460	0.292210	0.752919	0.353922	0.849239	2.302900		0.839105		4.489660	2.195770	0.204751	0.792886	0.245124		0.258358	0.406576	0.193472	0.342162	0.248027	0.168475		0.742330	0.301272	0.196212	0.236722	1.178000	0.222301	0.887363	0.294138	0.554251	0.162390	0.235543	0.263949	0.163218	0.322169	0.219479	0.171277	0.910639	0.357914
0.192857	0.220231	0.447916	0.712123	0.541433	0.215013	0.495899	0.250670	0.188574	0.214451	0.330877	0.273894	1.055480	0.800354	0.531340	0.286305		0.795276		6.620560	1.097890	0.402287	3.605320	0.899349		0.640258	1.036470	0.166472	0.495281	0.217216	0.634379		0.245377	0.634158	0.403343	0.526642	0.448754	0.178854	0.545836	0.313259	0.249566	0.309438	0.331016	0.643786	0.275715	2.014940	0.295547	0.372950	0.606635	0.164649
0.260481	1.079960	1.084750	0.289284	0.420800	0.601607	0.281780	0.841337	0.286230	0.160283	0.672547	0.934542	0.474042	1.020350	0.329882	0.615641		0.518258		0.665646	2.419810	0.255489	0.358663	0.293712		0.307047	0.801436	0.173443	0.342974	0.825029	0.252542		0.720066	1.538140	0.348998	0.212119	0.278161	1.006100	0.508715	0.430536	0.387843	0.440906	0.239252	0.582372	0.599916	2.692800	0.309742	0.308716	2.962070	0.321033
2.392940	0.308376	0.280432	1.245840	0.239331	1.194840	0.274695	1.322340	0.469728	0.592917	0.483869	0.216892	0.508950	0.187701	0.869220	0.169578		0.308082		0.940637	0.531393	0.200015	0.480553	0.634048		0.528701	0.165700	0.195655	0.410170	0.353266	1.831970		0.474504	0.522511	0.296731	0.254425	0.167938	0.306551	0.381764	1.317800	0.177563	0.524030	0.182406	0.360239	0.162605	0.540047	0.280193	0.206092	0.424741	0.161200
0.416001	0.315377	0.201957	0.250466	0.361291	0.837486	0.279878	1.806960	0.443076	0.345245	0.468868	0.271378	1.285730	1.852670	0.287875	0.233477		0.180085		1.459840	0.385438	0.235896	1.158480	1.249380		0.469854	0.410899	0.231862	0.785131	0.214929	0.437132		0.385051	0.561081	0.324613	0.263260	0.587779	0.781801	1.065780	0.503837	0.209514	0.239368	0.529715	0.788743	0.178054	0.382738	0.391434	0.338681	1.650480	1.243720
0.206866	0.169275	1.176380	0.926337	0.217069	0.538466	0.167618	0.213353	0.290698	0.284107	0.299588	0.734834	0.443830	0.508658	0.267618	0.163753		0.829440		0.990326	1.946970	0.633969	1.745440	0.291611		0.690053	0.351145	0.192316	0.750125	1.000290	0.162999		0.230894	0.358431	0.494750	0.252500	0.290861	0.783060	0.562502	0.254709	0.165044	0.250172	0.202642	0.261359	0.434227	0.315939	0.563602	0.203512	0.403848	0.748944
0.292472	0.684252	1.144590	0.216291	0.180082	0.868321	0.392932	2.834330	0.364245	0.327189	0.420143	0.207614	1.146930	0.320611	0.348784	0.215004		0.295318		4.539230	0.625040	0.416668	1.632970	0.425986		0.227720	0.193037	0.689374	0.628909	0.716391	0.457938		0.662434	0.691770	0.513106	0.433231	0.278958	1.460120	1.089470	0.853923	0.296301	0.416559	0.324122	0.322726	0.217217	0.432137	0.425891	0.231719	1.305620	0.386684
0.343314	0.348248	0.462285	0.829512	0.582447	0.629348	0.246595	1.180020	0.203247	0.204593	0.214410	0.194537	0.328212	0.587999	0.685356	0.283563		0.220274		1.645050	2.048810	0.326242	2.184150	0.782348		0.368598	0.190931	0.385061	0.550874	0.201976	0.543998		0.632186	0.643861	0.378020	0.169536	1.820990	0.628890	0.747836	0.458071	0.314982	0.239936	0.208051	0.199744	0.358579	1.323320	0.278579	0.295497	0.431358	0.318939
0.788911	0.182646	0.644414	0.705272	0.296278	0.296666	0.498684	0.472365	0.865092	0.582971	1.297010	0.350159	1.132080	1.099340	0.196080	0.213578		0.880151		0.453976	2.288730	0.214944	2.775550	0.483723		0.835028	0.282361	0.503083	0.623832	0.217320	0.197653		0.704928	0.260862	0.289881	0.485136	0.842896	0.371950	0.629507	0.287841	0.418231	0.483200	0.519765	0.189383	0.428139	1.264450	0.188314	0.430963	0.690636	0.328627
0.641671	0.884959	0.863645	0.959664	0.200022	0.585045	0.345070	0.164696	0.318130	0.267384	0.564839	0.278276	0.868274	0.336664	1.176390	0.446294		0.662472		2.297840	1.709670	0.242059	1.339390	1.977750		0.303302	0.793540	0.786839	0.628903	0.298061	0.362036		0.242548	1.390390	0.308686	0.178727	0.925338	1.064060	0.297296	0.192143	0.182670	0.311537	0.384415	0.208482	0.316143	0.908919	0.288116	0.213633	0.646738	0.186624
0.204601	1.296770	1.032790	0.424281	0.517414	0.547293	0.721709	0.396901	0.611779	0.455871	0.315971	0.388397	1.043180	0.656388	0.582564	0.238111		0.655793		2.008600	1.485070	0.416806	1.389840	2.386050		0.185619	0.193748	0.906343	0.493198	0.832970	0.239696		0.216226	0.527226	0.192410	0.346374	0.278857	1.314170	0.512598	0.417337	0.235691	0.251683	0.574916	0.626502	0.742042	0.765217	0.185773	0.197485	1.030010	0.746308
0.454348	0.200399	0.576313	1.320800	0.483164	0.312108	0.307786	3.136360	0.299155	0.302364	0.848298	0.529082	0.515518	1.811400	0.548949	0.190503		0.322781		2.096170	3.559030	0.322459	0.647154	0.607164		1.244990	0.163107	0.195644	0.478616	0.451175	0.170220		0.187612	0.473946	0.321301	0.235123	1.244850	1.156330	0.245248	1.546860	0.500043	0.197728	0.389371	0.249570	0.544349	1.176690	0.355213	0.398602	0.425828	0.383454
1.510580	1.044850	0.429089	0.289928	0.508326	0.359135	0.179070	0.239957	0.404369	0.277827	0.585844	0.188648	0.784755	1.028830	0.770961	0.316949		0.256100		2.203440	1.160310	0.876634	1.053310	0.729094		0.821651	0.547999	0.248179	0.236378	0.199705	0.518226		0.440446	0.807125	0.631601	0.222640	0.738052	1.404340	0.460261	0.291351	0.272120	0.168602	0.450512	0.490378	0.209606	1.582160	0.266518	0.669640	1.322890	0.240727
0.241025	0.204793	0.588309	0.851186	0.268081	0.425124	0.597426	0.364824	0.492691	0.162740	0.392611	0.359965	0.516979	2.399750	0.368272	0.312054		0.389032		1.250670	0.527445	0.365376	1.387370	0.462129		0.503766	0.172019	1.038750	0.776917	0.512220	0.604336		0.462495	1.600670	0.240459	0.742396	0.442823	3.146190	0.528409	0.751120	0.495332	0.296880	0.568276	0.240777	0.326357	0.769851	0.259354	0.451930	0.715547	0.286184
1.847700	0.513400	0.315139	0.265707	0.297201	1.643140	0.282663	0.383884	0.577302	0.318862	0.306782	0.580644	0.529090	1.524120	0.831470	0.213568		1.070470		0.898275	1.504700	0.196654	0.517958	0.228406		0.249633	0.193366	1.837260	0.684241	0.606338	0.330783		1.327530	0.162084	0.167874	0.307978	0.535461	0.191668	0.752751	1.020980	0.318211	0.582244	0.404410	0.365343	0.194894	0.973064	0.168223	0.184627	0.347119	0.480205
2.143420	0.192866	0.894414	0.607841	0.170049	0.387346	0.759912	0.351129	0.456759	0.309846	0.605740	0.246288	0.581311	0.692659	0.362366	0.297678		0.346187		1.786580	1.666220	0.182444	0.866803	0.331746		0.193070	0.195776	0.253698	0.547136	0.292796	0.418778		0.211971	0.787655	0.180688	0.501000	0.921665	0.361284	0.735728	0.292336	0.188752	0.192108	0.168341	0.254571	0.614378	0.879267	0.252769	0.421443	0.448527	0.745977
0.668532	0.162800	0.421512	0.230986	0.490840	0.972221	0.760028	0.200127	0.576353	0.648862	0.709266	0.626331	0.636128	0.940704	0.438015	0.413245		1.038660		0.484767	1.443430	0.172064	2.440190	0.406329		0.265263	0.174011	0.579381	0.453335	0.206860	0.280569		0.184028	0.289954	0.405412	0.325725	0.482866	0.235432	0.359182	0.596079	0.196033	0.219690	0.457398	0.463719	0.249706	0.583479	0.342610	0.427541	0.707170	0.873591
0.698632	0.267016	0.665022	0.381172	0.627916	0.370344	0.415509	0.743507	0.372523	0.288325	0.378527	0.366780	0.611301	0.212821	0.345147	0.278367		0.623803		1.861410	0.924220	0.607393	1.461820	0.356722		0.921091	0.374561	1.474260	0.416470	0.380764	0.375570		0.291118	0.233712	0.510659	0.519984	1.082630	0.357779	0.896384	0.415318	0.290533	0.233730	0.261577	0.191117	0.247006	0.285360	0.339163	0.265088	1.063410	0.282481
0.666924	0.253392	1.012680	0.402170	0.417010	0.618024	0.308033	0.970107	0.221608	0.302323	0.207732	0.204406	0.427605	1.623270	0.548021	0.218907		0.221632		2.980300	0.654026	0.237801	5.173030	0.209181		0.489523	0.238334	0.954390	0.324793	0.965681	0.814922		0.679371	0.176421	0.687405	0.416596	0.626841	0.405511	0.393791	0.286734	0.318884	0.272441	0.236625	0.253468	0.236521	1.014460	0.362562	0.204797	0.616031	0.250454
0.270759	0.308938	0.309947	0.178411	0.322017	0.456035	0.538697	0.178310	0.205979	0.615909	0.674035	0.176521	0.514115	0.411333	0.969366	0.177354		0.444181		0.599401	0.544356	0.199086	2.135220	0.379354		0.376480	0.282414	0.566434	0.389926	0.162350	0.276290		0.265871	0.165241	0.244489	0.422168	0.236232	0.369837	1.421140	0.897870	0.815946	0.213964	0.787476	0.282673	0.665886	0.833099	0.445627	0.185147	0.661286	0.172970
0.751839	0.251843	0.792928	1.039380	0.430430	0.213044	0.182625	1.420560	0.496934	0.817100	0.613809	0.643353	1.392970	0.467713	0.363712	0.293487		0.210993		0.640594	1.219890	0.328625	0.519721	0.480441		0.954328	0.239364	0.799094	0.209007	0.445145	0.650396		0.432333	0.945227	0.441269	0.408368	0.843506	0.402604	0.332444	0.554844	0.342429	0.181719	0.254096	0.306438	0.452546	3.172330	0.504109	0.350481	0.788900	0.802034
0.229280	0.308832	0.306823	1.409620	0.194067	0.473530	0.413912	0.636784	0.575024	0.354034	0.590796	0.492116	0.845787	1.565160	0.229279	0.761552		0.163333		1.123370	0.589784	0.216117	5.760990	0.184982		0.241461	0.197042	0.358858	0.416527	0.582822	0.164773		0.171979	1.569660	0.305222	0.365383	0.266546	0.503384	0.590080	1.751350	0.812037	0.406387	0.360544	0.453101	0.286976	0.447885	0.416292	0.188995	0.295366	0.319054
0.186547	0.203409	0.758147	0.289305	0.378049	0.313684	0.391702	1.124910	0.818640	0.385897	0.706062	0.552714	0.992035	1.417770	0.235967	1.591230		0.166080		1.404530	0.869229	0.212425	2.959140	0.474395		0.902766	0.269199	0.174515	0.366599	0.831905	0.374477		0.241266	1.332510	0.276128	0.203890	1.296630	0.885201	0.605175	0.195876	0.281825	0.298980	0.532257	0.352243	0.189162	0.330270	0.187800	0.256730	0.187173	0.161029
0.336827	0.224019	0.250549	0.445442	0.187384	0.511046	0.359063	0.973214	0.326728	0.185323	0.162711	0.361809	0.747017	0.794737	0.230898	0.405397		0.177639		4.254920	0.677009	0.299180	0.947998	0.579609		0.254897	0.189227	0.170807	0.411322	0.264299	0.255815		0.204584	0.208780	0.553582	0.256305	0.225982	0.166093	0.254027	0.630593	0.178918	0.207831	0.561978	0.539512	0.292916	0.744809	0.174319	0.289078	1.122540	0.185830
0.650723	0.190466	1.535070	0.996571	0.181030	0.876996	0.258656	0.440243	0.348809	0.328276	0.401235	0.481045	0.760498	3.682250	0.212819	1.045860		1.631770		2.168940	1.531530	0.894943	0.494866	0.331883		0.483759	0.982367	0.271993	0.610424	0.588775	0.782919		0.189369	0.547398	0.327752	0.216482	0.801594	0.494555	0.609445	1.621730	0.166568	0.509236	0.190896	0.326168	0.425226	1.358890	0.451500	0.199926	0.449017	0.187934
0.272862	0.434701	0.832086	0.190773	0.166987	0.536449	0.324231	0.279373	0.310246	0.550456	0.777215	0.269828	0.923748	0.670839	0.653126	0.379167		1.019240		1.990730	1.146720	0.207162	0.408090	2.925060		0.236418	0.407233	0.221232	0.434887	0.450143	0.646118		0.204476	0.205875	0.291129	0.247427	0.632802	0.421457	0.882788	0.229407	0.453112	0.229238	0.204818	0.499781	0.189657	1.341090	0.917317	0.242513	0.583174	0.232904
1.145840	0.228557	0.847594	0.946787	0.202842	0.936598	0.347576	0.199811	0.264614	0.220521	0.728222	0.259670	0.841391	1.431180	1.060760	0.194256		0.173281		1.236170	3.304260	0.171399	2.914010	3.130910		0.271661	0.705289	0.184203	0.594414	0.282352	0.352034		0.243366	0.283682	0.938787	0.519699	0.367060	1.201920	0.648867	0.408060	0.171871	0.222894	0.319327	0.197111	0.562795	0.239016	0.393010	0.235904	0.508527	0.332640
0.214347	0.941338	0.575271	0.778760	0.657255	0.638973	0.168899	1.290410	0.520747	0.317681	0.168776	0.305014	0.926345	1.044050	0.657456	0.542062		0.231800		0.874060	1.397460	0.508401	0.309897	0.302700		0.170062	0.272047	0.473873	0.371219	0.297599	0.311691		0.680195	0.907378	0.342781	0.554567	0.517661	0.953058	0.259895	0.585939	0.364245	0.251681	0.441281	0.163409	0.609239	0.668400	0.195724	0.502030	0.609764	0.230704
0.269559	0.177879	0.566776	0.175598	0.455448	1.202560	0.522749	0.838428	0.266082	0.397998	0.179015	0.551129	1.121180	0.454611	0.220912	0.343848		0.262627		4.289450	0.977430	0.218882	1.112670	0.217597		1.886970	0.225396	0.362165	0.733546	0.179644	0.311156		0.180664	1.965450	0.177795	0.309674	1.122150	0.774611	1.075670	0.175190	0.263893	0.289705	0.228128	0.343108	0.457139	0.380987	0.360126	0.258325	2.318530	0.218942
0.384913	0.295601	1.134270	0.204638	0.261484	0.574316	0.346173	0.191155	0.411249	0.794785	1.558190	0.739172	0.323893	0.366594	0.509736	0.251475		0.310123		1.623810	1.760770	0.166586	0.750836	0.611049		1.382610	0.846155	0.750266	0.639868	0.309377	0.162032		0.230401	0.375620	0.223767	0.429433	0.408514	0.588985	0.227227	1.677890	0.223622	0.695001	0.414183	0.281559	0.355747	1.018230	0.457517	0.327148	0.211336	0.301002
1.134550	0.529238	0.593366	0.822688	0.185413	0.277766	0.338242	0.485199	0.367251	0.466928	1.127090	0.601329	0.648269	0.362423	0.244895	0.165345		0.665176		3.501670	1.878470	0.485811	1.189420	1.814440		0.590095	0.271568	1.505820	1.371690	2.020240	0.255767		0.252495	0.601128	0.361783	0.405237	0.510851	0.915314	0.223805	0.360871	0.251105	0.722262	0.390647	0.304794	0.210489	0.834256	0.356049	0.178003	0.740699	0.780009
0.766664	0.341078	0.164758	0.361185	0.175590	0.256648	0.209135	0.644331	0.265423	0.584564	0.366290	0.363175	0.625815	0.262834	0.268588	0.168226		0.896474		1.115920	1.518890	0.957983	0.993076	0.808083		0.259419	0.174758	0.226796	0.401703	0.203754	0.387319		0.315694	0.365143	0.267542	0.264528	1.080050	0.735833	0.613143	0.436816	0.202282	0.649232	0.469046	0.633461	0.175184	0.300196	0.443784	0.160843	1.578960	0.991883
0.541194	0.262112	0.216673	0.739806	0.564227	0.435224	0.243019	1.242300	0.301692	0.164703	0.829610	0.180211	0.374862	0.602176	0.300170	0.740302		0.196106		1.707420	1.702940	0.472522	3.508010	0.681686		0.160186	0.534342	0.704160	0.238430	0.186185	0.203419		0.513041	0.644801	0.211499	0.246927	0.247764	0.581684	0.699202	0.506886	0.267006	0.232067	0.263170	0.362899	0.186433	1.332350	0.163814	0.344033	0.670899	0.418641
1.927140	0.252690	0.192833	0.267856	0.907126	0.289241	0.707401	0.421245	0.312135	0.248673	0.268602	0.486445	0.891252	0.693031	0.327080	0.366546		0.176784		1.914150	1.227910	2.377920	0.608903	0.808847		0.182913	0.852335	1.720450	0.953690	0.180601	0.897141		0.241853	0.253007	0.421731	0.386525	0.852463	1.496790	1.372160	0.268463	0.689974	0.412827	0.237223	0.318797	0.181051	0.881898	0.523663	0.281479	0.395095	0.394516
0.172878	0.912259	0.246014	0.852699	0.214935	0.297736	0.566211	0.765823	0.298590	0.336357	0.194397	0.360469	0.481757	0.648324	0.488239	0.408165		0.649271		0.926330	0.541731	0.230388	1.791080	0.231363		0.825081	0.323717	0.549255	1.155120	1.051420	0.368740		0.230423	0.211677	0.296815	0.209967	3.207390	0.167464	0.446548	0.341841	0.600531	0.194474	0.381550	0.298579	0.171849	0.602386	0.358001	0.442338	1.526780	0.822996
0.262314	0.461461	0.557966	0.200277	0.846980	1.308010	0.427086	0.468070	0.313857	0.528454	0.273879	0.448949	0.587190	1.000060	0.448383	0.236704		0.520536		0.762958	0.998053	0.283724	0.860452	1.454050		0.608698	0.554272	0.272777	0.728215	0.957814	1.702940		0.385366	0.299986	0.397986	0.440581	0.936162	0.487782	0.468616	0.268208	0.434286	0.408208	0.395486	0.509195	0.268766	0.659496	0.285239	0.479134	0.959492	0.180341
1.085430	1.142240	0.849068	0.180761	0.247427	1.583080	0.261768	0.247596	0.483401	0.250108	0.326414	0.368505	0.183178	1.619220	0.521263	0.760531		1.118910		5.323190	0.265264	0.181053	2.266750	2.654430		0.643151	0.193113	0.246008	0.873169	0.421805	0.368268		0.182251	0.679464	0.202278	0.541230	0.362368	0.900899	1.052610	0.177727	0.705207	0.359839	0.199698	0.192316	0.319473	0.376506	0.279399	0.263559	1.027200	0.943372
0.177145	0.397764	0.629614	0.444863	0.283333	0.591679	0.362464	0.244131	0.369748	0.351614	0.199512	0.210190	0.495371	0.342308	0.319584	0.206075		0.393444		0.768462	1.073320	0.348968	1.087090	2.250010		0.786799	0.161862	0.592701	1.953080	0.493685	0.263540		0.342263	0.420634	0.248314	0.419067	1.765350	0.932465	1.442680	0.790472	0.285977	0.211401	0.194620	0.247282	0.285405	0.482463	0.303290	0.263446	1.816300	0.739049
0.299424	1.425360	1.004980	1.079250	0.865829	0.556512	0.366605	0.966477	0.648393	0.444604	0.529671	0.482647	0.588125	0.952624	0.395478	0.511870		0.197449		1.162210	1.167840	0.192514	3.452540	0.236886		0.597787	0.240971	0.371854	0.607483	0.824459	0.410483		0.209599	0.336542	0.216663	0.642092	1.038250	0.170794	0.928905	0.205411	0.245598	0.351068	0.312400	0.429911	0.234589	1.037580	0.293735	0.185788	0.378849	0.700518
0.393287	0.364155	0.988525	0.369256	0.420721	0.232262	0.365103	1.968790	0.347881	0.478554	0.328185	0.451845	0.645250	0.247347	0.185257	0.384969		0.214691		3.694740	0.597933	0.513448	2.316620	0.414993		0.240817	0.217907	0.208740	0.915921	0.618038	0.384132		0.981207	0.857972	0.836325	0.319838	1.275480	0.669258	0.296084	1.215730	0.160847	0.360622	0.571554	0.449043	0.294897	0.676312	0.422580	0.182110	0.377502	0.205129
0.164808	0.489420	2.378050	0.331071	0.173718	0.404713	0.177472	2.262980	0.423526	0.227277	0.328923	0.701747	0.462455	0.211467	0.273063	0.288606		0.242201		5.037490	0.357215	1.195700	2.395850	0.731376		0.816454	0.256882	0.215292	0.653987	0.309067	0.205053		0.280037	0.354662	0.320192	0.416854	0.634452	1.006560	0.547050	0.357756	0.229679	0.239144	0.477942	0.729247	0.196122	0.276451	0.233953	0.402276	0.265312	0.253650
1.157740	1.232220	0.538814	0.675189	0.397275	0.546577	0.569185	0.893675	0.646271	0.161053	0.539647	0.276533	1.157530	0.603616	0.394671	0.212395		0.170024		0.853333	1.650340	0.325744	0.513970	0.757983		1.043430	0.386594	1.282040	0.554337	0.544206	0.175635		0.258795	0.276978	0.390877	0.595610	0.868747	0.951412	0.480496	0.956322	0.198128	0.298955	0.331322	0.485994	0.175853	0.633623	0.474594	0.220227	0.443724	0.371305
0.968337	0.419381	0.211822	0.749529	0.281204	1.385450	0.486066	1.025000	0.743779	0.178923	0.167241	0.283192	0.889868	0.284037	0.331290	1.038170		0.302837		0.736402	0.659060	0.293425	5.140070	0.411982		0.685110	0.199770	0.245820	1.015940	0.544933	0.694262		0.417632	1.387230	0.249542	1.172060	0.175017	1.932090	0.355219	0.273448	0.274875	0.566955	0.276026	0.576678	0.410876	0.349941	0.553182	0.392957	0.302437	0.507595
0.174081	0.311253	0.517126	1.032810	0.175310	0.255877	0.498978	1.041360	0.383323	0.492181	0.424476	0.544322	0.374247	0.707891	0.339778	0.176080		0.176912		1.703980	2.733380	0.243445	1.394500	1.166230		0.888533	0.288418	0.224517	0.662402	1.215140	0.166873		0.300766	1.234550	0.325724	0.199746	0.232699	0.681961	0.866759	0.433062	0.408498	0.634860	0.212751	0.270178	0.264084	1.521220	0.362189	0.376378	0.453450	0.422054
0.613925	0.299713	0.169021	1.112850	0.600640	0.385449	0.228480	0.511964	0.667199	0.343181	0.228538	0.222549	1.371830	0.313042	0.378062	0.357470		0.164394		2.061300	0.475585	0.260430	0.925513	0.747624		0.615159	0.262594	1.107220	1.130030	0.444191	0.386445		0.427984	0.793222	0.339539	0.383241	0.432142	0.849110	0.788766	0.215805	0.358466	0.193173	0.452337	0.412981	0.367610	1.164020	0.363146	0.369552	0.922626	0.285155
0.182719	0.237762	0.991507	0.480397	0.160901	0.183417	0.226171	0.188258	0.525987	0.327463	0.751700	0.542467	0.904114	0.577981	0.722636	0.293378		0.233145		1.955650	1.356560	0.367672	0.865249	1.059430		0.303872	0.232965	0.465302	0.397224	0.874104	0.262416		0.485829	0.900842	0.408559	0.526054	1.529630	0.482602	0.238321	0.627209	0.282116	0.401233	0.242862	0.559237	0.232913	0.278699	0.242212	0.171265	0.284996	0.301436
0.416372	0.306831	0.472346	0.621724	0.198466	0.553439	0.356425	0.721859	0.533999	0.463338	0.192288	0.420992	0.732652	0.252700	0.655402	0.181317		0.250662		0.826204	2.751400	0.244974	2.342200	0.724809		0.223245	1.164550	0.347914	0.640621	0.453332	0.250608		0.301673	0.190897	0.202069	0.180006	0.892696	0.459346	1.145060	0.185160	0.342763	0.402243	1.085260	0.715972	0.221980	0.251356	0.266074	0.218504	0.608060	1.756680
0.478325	1.587840	0.179370	0.234634	0.353619	0.560222	0.356841	2.209590	0.179745	0.613793	0.237616	0.433706	0.738285	1.991980	1.306990	0.173609		0.498052		1.636140	2.794520	0.189028	1.083540	0.875055		0.171704	0.342768	0.228874	0.539321	0.993338	0.565544		0.201836	0.186005	0.537938	0.436652	0.185514	0.491065	1.344400	0.186123	0.302933	0.615590	1.017100	0.172447	0.498966	0.419058	0.528893	0.515135	1.324340	0.237521
0.734648	0.252663	0.723450	0.687339	0.573977	0.653138	0.235674	0.942501	0.505372	0.242755	0.435627	0.760420	0.720621	0.502109	0.256430	0.372470		0.160741		0.727719	1.106150	0.201977	1.255100	1.413280		0.187624	0.232760	1.221240	0.460147	0.285188	0.207525		0.617283	0.741278	0.272446	0.203570	0.291026	0.466856	1.246660	0.463936	0.192009	0.377030	0.426912	0.328556	0.279422	1.051710	0.281022	0.188671	0.638073	0.429562
0.518128	0.239358	0.307239	0.240198	0.474394	0.283975	0.223748	0.366803	0.695293	0.374308	0.931731	0.560964	0.669595	0.998831	0.770194	0.179273		1.082820		1.249440	2.146610	0.218859	1.097230	0.269138		0.663549	0.422698	0.198366	0.456642	0.512025	0.322068		0.321356	0.600868	0.412314	0.189042	0.168663	0.322085	1.550250	0.253498	0.221268	0.265886	0.658948	0.198312	0.403521	1.631770	0.434481	0.369926	0.641458	0.266738
0.373428	0.404885	0.536863	0.183197	0.460870	0.278019	0.731445	0.920045	0.222695	0.201354	0.557282	0.744784	1.031010	0.364534	0.925412	0.434188		0.533468		3.874560	1.302740	0.189884	1.602940	0.465858		1.290760	0.192087	0.557829	1.217700	0.418009	0.734184		0.204650	0.323940	0.273988	0.633244	0.162910	0.636306	0.206425	0.257405	0.252900	0.303506	0.160098	0.276719	0.363846	1.496040	0.237421	0.217147	0.822968	0.295025
0.390656	0.776999	0.702106	0.406814	0.712349	0.376778	0.385793	1.161880	0.225418	0.262063	1.488970	0.239279	1.236070	0.619948	0.160693	0.248819		0.167032		6.041910	1.263320	0.212082	1.216830	1.728470		0.805538	0.161062	0.190739	1.301980	0.396692	0.178853		0.202609	0.417476	0.215333	0.300109	0.308389	0.835691	0.340329	0.602924	0.433075	0.293009	0.337007	0.560494	0.264958	1.179890	0.542806	0.174986	1.662540	0.203731
0.892287	0.424100	0.545039	1.552430	0.171702	1.068200	0.224245	0.175373	0.214486	0.285209	0.303574	0.369490	1.034000	0.735344	0.440196	0.279155		0.609390		2.636700	0.664653	0.421345	2.358690	0.211085		1.331500	0.550869	0.161092	0.285748	0.469626	0.253378		0.161515	0.489521	0.757903	0.413116	0.543457	0.304545	0.788525	0.312293	0.160491	0.229424	0.313679	0.536012	0.263163	0.297248	0.433142	0.346480	1.436030	0.272238
0.861702	0.423258	0.576456	0.678139	0.190658	0.612029	0.207134	0.683013	0.776957	0.257403	0.551726	0.256787	0.534178	1.069030	0.339603	0.175225		0.390634		1.033430	1.538800	0.268046	1.179580	0.307877		0.563202	0.280257	1.085610	0.274666	0.232999	0.217238		0.190134	0.758702	0.372802	0.341112	0.802320	0.842191	0.298549	0.648394	0.663479	0.278621	0.302369	0.185354	0.247000	1.535480	0.208700	0.297453	0.959608	0.490985
0.299127	0.216827	0.291953	0.207057	0.228199	0.524833	0.636285	0.161761	0.539683	0.355565	1.259700	0.338417	1.359630	0.404289	0.469211	0.285053		0.329060		0.687474	1.446730	0.181924	1.596810	0.684863		0.403695	0.573009	0.353055	1.530160	0.417546	0.329797		0.369939	0.191472	0.584245	0.443363	1.506260	0.555454	0.202623	0.763331	0.257543	0.411783	0.338977	0.275747	0.413220	0.546587	0.344350	0.250472	0.405290	0.838696
0.218384	0.560003	0.534844	1.503470	0.502880	1.195410	0.309956	0.373216	0.190063	0.373311	0.430085	0.203244	0.557280	2.625520	0.406832	0.556982		0.264587		2.032610	0.671987	0.180402	0.390855	0.768474		0.746686	0.783981	0.220916	0.720910	0.541869	2.225820		0.381523	0.622364	0.482653	0.222558	1.526700	0.239331	0.267892	1.549160	0.307071	0.386961	0.595145	0.224506	0.288529	0.432117	0.463352	0.286368	1.438450	1.113570
1.030200	0.329872	1.175960	0.169452	0.164033	0.836692	0.198892	0.699282	0.203073	0.630363	0.404682	0.357849	1.168020	1.406580	0.578572	0.166783		0.306938		4.586510	1.437410	0.181589	0.368011	0.641740		0.227333	0.199298	0.192223	0.982277	0.494990	0.580692		0.538374	0.962874	0.186520	0.245447	0.763061	0.490439	0.701905	1.227850	0.370835	0.377887	0.332917	0.172998	0.221590	0.226381	0.166606	0.216597	1.040880	0.988322
0.212672	0.964164	0.949129	0.845120	0.475325	0.293264	0.239672	0.277579	0.222559	0.385144	0.690534	0.553656	0.537003	1.215670	0.276517	0.218648		0.225874		0.769536	0.806068	0.627719	0.654761	0.282353		0.826873	0.227628	1.256340	0.897478	1.043940	0.261845		0.882169	0.726827	0.419474	0.452624	0.813753	0.835891	1.209310	0.202754	0.266136	0.219808	0.285972	0.275244	0.254799	0.401426	0.347179	0.752080	0.424037	2.106240
0.218156	0.293423	0.261514	1.281840	0.177364	0.234114	0.441935	0.651449	0.376361	0.507819	1.698560	0.555287	1.197090	0.689279	0.643242	0.196253		0.212059		1.972660	0.241364	0.298309	2.327680	0.488601		0.236504	0.337072	0.300792	0.286192	0.612783	0.413221		0.545925	0.698167	0.318781	0.492142	0.268341	0.330670	0.177557	0.586499	0.222758	0.175550	0.526226	0.252272	0.814137	0.976321	0.415283	0.347893	0.475384	0.806874
0.461439	0.363776	1.136790	0.507943	0.241354	0.502956	0.409495	0.281792	0.226989	0.633844	0.506737	0.255338	0.751954	0.754498	0.507928	0.272021		0.360020		0.754552	1.740210	0.176549	1.033440	0.264668		0.726872	1.190750	0.242324	0.366656	0.329216	0.259623		0.168631	0.263540	0.429542	0.187306	1.313760	0.369969	0.673033	0.302138	0.190484	0.921209	0.191337	0.218885	0.209561	0.451915	0.594792	0.228759	0.701189	0.252330
0.303559	0.898252	0.455968	0.227597	0.407976	0.728513	0.245711	1.855750	0.325995	0.599466	0.547082	0.598410	0.446371	0.969378	0.298280	0.168569		0.928952		1.442590	2.254770	0.349940	1.250800	0.164462		0.224404	0.210541	0.242972	0.875549	0.177547	0.302505		0.186910	0.560228	0.626034	0.323407	1.742710	0.672174	0.351726	0.736967	0.189565	0.417175	0.421486	0.595951	0.167670	0.486989	0.361722	0.357039	0.490686	0.291935
0.511673	0.666417	0.601240	1.169440	0.200803	0.688397	0.201716	0.244766	0.345585	0.188584	1.437310	0.456942	0.334190	1.152610	0.306918	0.182995		0.305477		0.395105	0.477789	0.209014	1.829610	0.177302		1.437400	0.492818	0.343650	0.427003	0.330479	0.802758		0.162034	0.599241	0.420608	0.573624	1.788990	0.241920	0.332408	0.820423	0.648485	0.346829	0.212976	0.217659	0.250154	0.368461	0.307430	0.172462	0.333105	0.375673
0.288578	0.190421	0.639004	0.216718	0.341783	0.425304	0.520648	0.794836	0.621600	0.343716	1.439960	0.194482	0.941455	0.416451	0.282772	0.507217		0.172525		6.869730	0.640566	0.178503	1.630350	0.541345		0.491916	0.640987	0.228094	0.776405	0.663975	0.211854		0.567915	0.217606	0.197410	0.278590	1.625860	0.572490	0.660712	1.164340	0.160552	0.432485	0.426667	0.268503	0.173267	0.413783	0.363744	0.202323	0.597725	0.828560
0.620604	0.318350	0.247527	0.313772	0.569236	0.279655	0.392090	0.437640	0.299797	0.206983	0.167165	0.218565	1.172370	0.996242	0.261726	0.236152		0.264219		1.945430	0.813972	0.190607	2.334440	0.225939		0.801205	0.169715	0.201260	1.091010	0.287329	0.479597		0.589090	0.530770	0.457642	0.808477	2.276820	1.135050	0.862842	0.386811	0.186738	0.232471	0.279577	0.572296	0.538608	1.128180	0.297812	0.279582	0.190875	0.255216
0.283540	0.450176	0.458327	0.605621	0.288677	0.471479	0.443640	0.282442	0.991329	0.704330	0.324592	0.206679	0.602635	0.233356	0.174093	0.567737		0.160033		2.541310	0.173532	0.193100	0.833428	2.028410		0.344603	0.603178	0.323769	0.268910	0.239471	0.261943		0.175131	1.181730	0.250497	0.516711	0.339552	0.197402	0.253516	0.387050	0.363909	0.345419	0.592493	0.253182	0.509049	0.407498	0.211428	0.281590	1.353910	0.303482
0.439997	0.866586	0.352274	0.768677	0.325480	0.597058	0.170798	2.433380	0.351643	0.277934	0.865263	0.429269	0.536497	0.829467	0.230082	0.318833		1.454710		0.525521	3.908090	0.200661	1.155560	0.265329		1.192560	0.677971	1.292460	0.562118	0.677285	0.250307		0.228423	0.890486	0.482375	0.270616	1.485700	0.310694	0.191734	0.866403	0.339852	0.496531	0.376631	0.167441	0.490460	0.294028	0.473494	0.226683	0.582523	0.427835
0.251387	0.793056	0.346016	1.130120	0.263129	0.197808	0.203866	0.592303	0.253433	0.216094	0.422045	0.528978	0.518981	0.230581	0.450101	0.752129		0.177126		0.987986	0.178118	0.224643	1.012930	0.664020		0.616864	0.248033	0.297057	0.724123	0.192319	0.729317		0.268973	0.213459	0.753256	0.161812	0.255960	0.528162	0.860724	1.127870	0.260200	0.686866	0.597592	0.303596	0.275454	1.158950	0.575974	0.256645	1.016540	0.545615
0.409137	0.456286	0.172306	0.959114	0.607523	0.694972	0.267040	0.208556	0.306153	0.205631	0.163872	0.678575	1.027280	0.928966	0.297377	0.186745		0.205865		1.717290	0.964839	0.204114	1.370690	0.404582		0.717384	0.271271	0.201784	0.685423	0.620938	0.193368		0.526223	0.329311	0.261255	0.358859	0.268109	0.826296	0.869325	0.389964	0.184688	0.943871	0.237153	0.179614	0.401680	0.825614	0.245712	0.175090	2.225700	0.457273
0.761574	0.897919	1.079190	0.263797	0.345338	0.381450	0.388869	0.174122	0.321411	0.248659	0.811434	0.379904	0.465621	0.523027	0.527617	0.324344		0.164147		1.217420	0.743076	0.199668	1.548910	3.029640		0.776881	0.574638	1.980940	0.877780	0.256626	0.319228		1.350700	1.677950	0.165583	0.276764	0.801169	0.504085	0.456074	0.394825	0.283719	0.236059	0.245924	0.197063	0.367747	0.788085	0.165912	0.323824	0.696048	0.612756
0.275671	0.191127	0.198876	0.436505	0.449857	0.500678	0.588003	0.232498	1.266610	0.693996	0.230687	0.598873	0.807220	0.692457	0.386832	0.170545		0.212536		1.077970	1.181470	0.294886	1.806330	0.444503		0.498387	0.246336	0.362201	0.532097	0.324012	0.429662		0.359916	0.605059	0.204371	0.168534	0.612578	0.351197	1.349380	0.816073	0.346349	0.270395	0.420162	0.265704	0.313450	0.668936	0.347974	0.586663	0.409409	0.538984
0.281607	0.422512	0.763305	0.213902	0.162772	0.761220	0.377375	1.398470	0.366434	0.283644	1.220070	0.176031	0.436663	1.975780	0.424413	0.162195		0.262940		2.554400	1.228120	0.502791	1.535490	1.541580		0.699103	0.452330	0.164708	0.470511	0.335750	0.642956		0.384409	0.301104	0.181836	0.213814	0.330686	0.195821	0.680905	0.883637	0.413940	0.448943	0.425687	0.262298	0.794831	0.565856	0.357040	0.224247	0.928317	0.268339
0.204520	0.190572	0.319736	0.842404	0.833709	0.956846	0.391679	0.372319	0.211418	0.249538	0.932153	0.575408	0.739832	1.260130	0.492907	0.325656		0.224705		0.795791	1.488220	0.228785	1.797440	1.248430		0.163291	0.212388	1.998460	0.964945	1.117480	0.329492		0.264739	2.812120	0.181253	0.163685	0.430314	1.102430	0.591634	0.701676	0.706154	0.170543	0.329530	0.438557	0.322375	0.448185	0.315383	0.202972	0.598312	0.672577
[truncated: 16,717 more rows]
[truncated: 14 more columns]
