# Supplementary material for: Fmrp regulates neuronal balance in embryonic motor circuit formation
Source: Front Neurosci. 2022 Nov 3;16:962901. doi: 10.3389/fnins.2022.962901 (PMC9669763; doi:10.3389/fnins.2022.962901)
Supplement: Supplementary file 1 [file Data_Sheet_1.ZIP › Fig.2 24h vgat # per area.csv]

wild-type	fmr1
3.29503314	6.87701609
3.10544038	5.14251719
4.68098571	2.87696466
	5.03648080
4.66854152
	8.33360961
5.27006979
	5.19425590
6.45175824
	9.93613660
5.15131680
	6.95613731
5.69755557
	8.19286863
3.48784811
	7.04441027
9.28188017
	9.24285034
9.12126298
	4.87201330
8.94841568
