# Supplementary material for: Fmrp regulates neuronal balance in embryonic motor circuit formation
Source: Front Neurosci. 2022 Nov 3;16:962901. doi: 10.3389/fnins.2022.962901 (PMC9669763; doi:10.3389/fnins.2022.962901)
Supplement: Supplementary file 1 [file Data_Sheet_1.ZIP › Fig.2 24h vgat apposed raw to area.csv]

wild-type	fmr1
0.47783506	0.61158309
0.50475131	0.45248478
0.56798824	0.46875672
	0.49618058
0.51355840
	0.52977385
0.57230121
	0.70436408
0.82857770
	0.81193251
1.45050110
	0.85342547
4.19972983
	1.02156546
1.73448708
	0.64854457
2.18378313
	0.68652837
3.38610488
	0.41450650
2.75458723
