# Supplementary material for: Fmrp regulates neuronal balance in embryonic motor circuit formation
Source: Front Neurosci. 2022 Nov 3;16:962901. doi: 10.3389/fnins.2022.962901 (PMC9669763; doi:10.3389/fnins.2022.962901)
Supplement: Supplementary file 1 [file Data_Sheet_1.ZIP › Fig.2 24h vgat size total pop.csv]

wild-type	fmr1
0.46847409	0.37782151
0.41774939	0.45562735
0.29587463	0.58799125
0.39736883	0.52969061
0.36692187	0.30534712
0.40512455	0.49709866
0.77198428	0.28347386
0.44205644	0.46208157
0.60549089	0.38887996
0.55245119	0.31130212
0.42752009	0.32972574
0.40558703	0.46979243
