# Supplementary material for: Fmrp regulates neuronal balance in embryonic motor circuit formation
Source: Front Neurosci. 2022 Nov 3;16:962901. doi: 10.3389/fnins.2022.962901 (PMC9669763; doi:10.3389/fnins.2022.962901)
Supplement: Supplementary file 1 [file Data_Sheet_1.ZIP › Fig.2 24h vGAT Total Population.csv]

wild-type	wild-type	wild-type	wild-type	wild-type	wild-type	wild-type	wild-type	wild-type	wild-type	wild-type	wild-type	wild-type	wild-type	wild-type	wild-type	wild-type	wild-type	wild-type	wild-type	wild-type	wild-type	wild-type	wild-type	wild-type	wild-type	wild-type	wild-type	wild-type	wild-type	wild-type	wild-type	fmr1	fmr1	fmr1	fmr1	fmr1	fmr1	fmr1	fmr1	fmr1	fmr1	fmr1	fmr1	fmr1	fmr1	fmr1	fmr1	fmr1	fmr1
0.278863	0.237002	0.324044	0.826948	0.272835	0.167498	0.277697	0.264431	0.256381	0.185110	0.259264	0.197906	0.372253	0.203095	0.741906	0.314095	0.643192		0.205203		0.684556	0.175140	0.369664	0.287017	0.162359		0.376124	0.441682	0.187842	0.331180	0.431789	0.392739	0.504791	0.757358	0.173918	0.253149	0.553559	0.208341	0.678053	0.596697	0.228798	0.172724	0.242324	0.189277	0.355219	0.273913	0.369419	0.290942	0.856176	0.234644
0.165370	0.346380	0.204751	0.751237	0.193898	0.247220	0.317845	0.546730	0.173865	0.310262	0.308173	0.365204	0.391775	0.254534	0.232486	0.216920	0.425640		0.500345		0.462389	0.193448	0.243357	0.440080	0.348521		0.198891	0.211340	0.471664	0.433437	0.463546	0.449264	0.166515	0.220242	0.264336	0.170291	0.433779	0.734274	0.334213	0.554334	0.160886	0.209851	0.309064	0.266000	0.201926	1.844350	0.421077	0.166202	0.209227	0.290247
0.436135	0.175862	0.729280	0.609132	0.227565	0.209931	0.423372	0.371134	0.258952	0.266629	0.285124	0.179501	0.348897	0.581499	0.205196	0.439510	0.973445		0.181318		0.337053	0.409488	0.438962	0.202109	0.510069		0.420826	0.352669	0.642655	0.220852	0.189679	0.648494	0.233582	0.244305	0.421345	0.166955	0.406120	0.411366	0.270380	0.657776	0.504587	0.358717	0.237864	0.315031	0.203157	0.214468	0.190353	0.164448	0.697269	0.555071
0.217176	0.222915	0.443463	0.507336	0.160323	0.189994	0.592994	0.314326	1.434510	0.281951	0.321391	0.394440	0.357568	0.294971	0.307080	0.597855	0.583272		1.159130		0.350338	0.437846	1.057000	0.963422	0.193842		0.618450	0.182840	0.184307	0.191278	0.221358	0.672557	0.306469	0.342211	0.633416	0.194981	0.626496	0.314639	0.202730	0.684039	0.892921	0.396379	0.325979	0.160923	0.326095	1.343590	0.181757	0.379077	1.088240	0.848234
0.834536	0.277328	0.299524	0.360166	0.204682	0.184123	0.334344	0.235288	0.682568	0.438920	0.254994	0.368678	0.181702	0.171304	0.193413	0.285701	0.968659		0.503089		0.213728	0.358604	0.204919	1.055520	0.315665		0.426745	0.381670	0.498297	0.310812	0.161949	0.162483	0.214313	0.169118	0.217535	0.197621	0.359427	0.547939	0.230813	0.971455	0.468808	0.431449	0.370000	0.259738	0.211960	1.283450	0.336279	0.212082	0.116601	0.976415
1.025290	0.287606	0.213427	0.380215	0.267922	0.215195	0.555624	0.211203	0.390206	0.387784	0.248613	0.246384	0.176357	0.186911	0.311669	0.202239	0.369240		0.543702		0.556178	0.192041	0.212288	0.684800	0.321974		0.438085	0.307887	0.383695	0.299572	0.819044	0.315258	0.470790	0.250186	0.298625	0.305760	0.423784	0.274291	0.474100	0.583043	0.217870	0.199195	0.248327	0.458409	0.242388	0.784353	0.240982	0.388377	0.352258	0.361967
0.210845	1.094120	0.499071	0.877581	0.323947	0.160097	0.433609	0.197174	0.172702	0.223636	0.307961	0.638771	0.177198	0.218604	0.418988	0.202946	1.162610		0.922396		0.410748	0.213540	1.422110	0.226682	0.426787		0.186514	0.212035	0.394464	0.264493	0.353505	0.711817	0.194329	0.278177	0.344978	0.330751	0.473544	0.817230	0.431906	0.257101	0.357017	0.284470	0.554442	0.206681	0.250983	1.071500	0.678443	0.171036	0.632870	0.182146
0.523209	0.528937	0.572720	0.520454	0.223550	0.324350	0.324814	0.215221	0.291812	0.365805	0.258504	0.675798	0.252118	0.176209	0.378051	0.759525	0.379505		1.196840		0.305118	0.203287	0.765468	0.205724	0.768248		0.259623	0.254191	0.427539	0.219207	0.389774	0.222104	0.212145	0.502670	0.222834	0.164841	0.420902	0.184319	0.469963	1.529280	0.386254	0.323213	0.294839	0.180798	0.271427	1.039580	0.213774	0.210896	0.351741	0.620142
0.288494	0.564561	0.205837	0.697386	0.336129	0.172744	0.540804	0.331052	0.188194	0.371649	0.352871	0.266901	0.216158	0.218316	0.269582	0.186978	0.197416		0.167056		0.501969	0.486973	0.640729	0.686063	0.251301		0.283042	0.194503	0.378144	0.324982	0.193979	0.225047	0.315264	0.295075	0.513438	0.263458	0.537623	0.395120	0.533571	1.298200	0.336372	0.378454	0.308789	0.232926	0.240085	0.700944	0.267318	0.241483	0.749238	0.206643
1.704380	0.371442	0.196408	0.941176	0.319925	0.173328	0.496361	0.229162	0.465164	0.271734	0.265456	1.087090	0.273961	0.325813	0.188918	0.422114	0.294674		0.509263		0.803673	0.404136	0.518009	0.503501	0.243709		0.354807	0.502092	0.575606	0.224886	0.453964	0.306123	0.248334	0.363168	0.262834	0.638104	0.216035	1.849380	0.718631	0.402542	0.465260	0.229889	0.244141	0.323338	0.263219	0.209937	0.401006	0.175424	0.169706	0.410289
0.819274	0.563807	0.186612	0.201219	0.179103	0.210418	0.272739	0.309272	0.273250	0.472819	0.227054	0.224939	0.338691	0.167604	0.345528	0.416327	0.591330		0.784861		0.891087	0.221335	0.901731	0.362629	1.136160		0.280836	0.440111	0.173235	0.264466	0.469863	0.733990	0.238188	0.663781	0.260389	0.203949	0.346185	0.173016	0.372244	0.349584	0.331438	0.280495	0.234474	0.583371	0.179995	0.540346	0.194511	0.229605	0.125121	0.283807
0.512549	0.203863	0.186622	0.531798	0.265247	0.327002	0.192276	0.220013	0.343831	0.364790	0.299045	0.265825	0.290152	0.307497	0.302826	0.204301	0.803546		0.321795		0.937843	0.188831	0.511767	0.648656	0.207768		0.704199	0.224396	0.738657	0.218829	0.508106	0.778610	0.266777	0.295434	0.180020	0.166944	0.792359	0.625909	0.433676	0.247301	0.237553	0.245882	0.227923	0.176446	0.299133	0.254952	0.210181	0.202009	0.174687	0.266101
0.273366	0.900163	0.497928	0.408684	0.194521	0.221376	0.170577	0.294048	0.663436	0.201219	0.179602	0.268230	0.259094	0.322670	0.340623	0.217588	2.152010		0.506208		0.398989	0.557955	0.186678	0.211401	0.797426		0.299861	0.712032	0.296943	0.226708	0.185015	0.254524	0.314082	0.363369	0.333232	0.172880	0.887479	0.332012	0.164425	0.777588	0.205479	0.299984	0.207325	0.689240	0.375085	0.271748	0.212518	0.262847	0.301781	0.720855
0.922031	0.187674	0.588287	0.674553	0.300903	0.255198	0.169707	0.187100	0.174444	0.452355	0.219190	0.598716	0.452490	0.324837	0.189380	0.355881	0.908523		0.919449		0.582456	0.166492	0.492895	0.308284	0.559746		0.182999	0.362026	0.341594	0.286744	0.361015	0.657801	0.518989	0.257234	0.530963	0.325480	0.296694	0.468409	0.513796	0.668649	0.799288	0.478772	0.185843	0.315608	0.352479	0.725242	0.455007	0.353422	0.416857	0.233588
0.630492	0.230787	0.364761	1.040070	0.172578	0.343012	0.220499	0.359123	0.728362	0.257968	0.227192	0.182569	0.249229	0.160388	0.281074	0.201960	0.226033		1.352240		0.174005	0.174335	0.883126	0.367501	0.772235		0.315161	0.310245	0.305132	0.391829	0.192987	0.526885	0.504086	0.805323	0.476466	0.301435	0.556187	0.267869	0.267857	0.379552	0.384091	0.254567	0.571262	0.446405	0.231660	0.512827	0.498199	0.206708	0.505430	0.552963
0.668961	0.226803	0.189684	0.378295	0.238820	0.267121	0.241961	0.173047	0.711207	0.253395	0.186087	0.220807	0.276383	0.422944	0.856072	0.380363	2.359760		0.977433		0.501518	0.501664	0.401396	0.585996	0.500033		0.318496	0.185751	0.460742	0.308160	0.253594	0.412450	0.192766	0.380256	0.182264	0.224525	0.348610	1.952950	0.320314	0.347674	0.664302	0.348297	0.188515	0.174047	0.530719	0.286365	0.256999	0.324792	0.741876	0.573924
0.525599	0.280302	1.090590	0.589776	0.283610	0.165443	0.219977	0.301500	0.254971	0.231687	0.170118	0.173910	0.286037	0.457897	0.794131	0.419867	0.495041		1.412180		0.570002	0.408144	2.510790	0.244548	0.470206		0.275804	0.180342	0.354975	0.189052	0.227432	0.553136	0.441289	0.415707	0.315647	0.285537	0.450604	0.919138	0.421195	1.349190	0.286014	0.245884	0.201204	0.253826	0.693226	0.221497	0.239440	0.175257	0.174150	0.329286
1.050840	0.351013	0.309805	0.560968	0.243359	0.368511	0.330640	0.198897	0.457060	0.328068	0.210897	0.345726	0.242150	0.836382	0.280579	0.229034	0.329740		1.121760		0.590364	0.675139	1.536110	0.364872	0.751878		0.232837	0.846176	0.535245	0.184882	0.317293	0.173931	0.309353	0.738570	0.262826	0.305058	0.200208	0.278140	0.633582	0.432586	0.249928	0.751428	0.494277	0.213388	0.216008	0.561806	0.160306	0.303588	0.744734	0.200315
0.344427	0.927540	0.285247	0.479517	0.193755	0.253492	0.281124	0.202737	0.176683	0.233706	0.191503	0.405157	0.256568	0.181108	0.523513	0.191528	0.720293		0.663859		0.215695	0.163060	2.136700	0.462894	0.441935		0.465865	0.421999	0.423061	0.187606	0.707422	0.469896	0.239603	0.309583	0.211739	0.234536	0.194688	0.485524	0.222633	0.591262	0.668695	0.402201	0.275228	0.202555	0.219408	0.429565	0.213245	0.249841	0.677262	0.229797
1.040770	0.295762	0.167506	0.424224	0.291351	0.170515	0.240575	0.214772	1.214350	0.352144	0.331661	0.384969	0.194017	0.466033	0.338876	0.340284	0.841204		1.104550		0.315679	0.497026	0.322156	0.987732	0.170336		0.435529	0.440170	0.380966	0.421711	0.300580	1.478650	0.437967	0.638875	0.253854	0.307636	0.459910	0.237467	0.525087	0.411467	0.357181	0.569864	0.162845	0.678462	0.205410	0.297085	0.909280	0.508465	0.437878	0.314561
0.910038	0.428877	0.271453	0.726956	0.235576	0.275222	0.221669	0.422264	0.174453	0.274645	0.497754	0.282231	0.164370	0.272317	0.461520	0.212190	0.467024		1.035220		0.199688	0.548997	0.882473	0.374703	0.161861		0.298236	0.314871	0.858870	0.304293	0.257002	0.178007	0.233691	0.196263	0.342660	0.191954	0.472638	0.429362	0.483870	0.500353	0.183510	0.489372	0.356514	0.458371	0.367368	0.565605	0.253429	0.610841	0.301488	0.220223
0.197069	0.976637	0.260365	0.673036	0.313345	0.171341	0.356679	0.308652	0.266064	0.170065	0.244926	0.892447	0.197634	0.366863	0.174152	0.347171	0.866719		1.057300		0.405174	0.417602	0.361369	0.628975	1.829330		0.517540	0.664732	0.823097	0.257669	0.496904	0.222766	0.675384	0.360565	0.263538	0.407603	1.048820	1.025440	2.873440	0.655372	0.307190	0.170657	0.184791	0.247567	0.227451	0.325111	0.203655	0.161138	0.538240	0.306592
0.769680	0.855202	0.174483	0.578462	0.165624	0.312343	0.304701	0.288565	0.744503	0.198545	0.236427	0.742572	0.313535	0.461794	0.319924	0.199929	0.541053		1.332810		0.290872	0.545001	1.499210	0.160899	0.195349		0.318737	0.165352	0.677760	0.285598	0.782774	0.868790	0.206084	0.510090	0.217086	0.171282	0.241238	0.433193	0.216690	0.510926	0.210235	0.366272	0.247801	0.240228	0.444661	0.507163	0.358745	0.330323	0.656424	0.270134
0.252454	0.716816	0.735661	0.413834	0.209323	0.183078	0.223872	0.177782	0.752056	0.281814	0.195236	0.566602	0.188245	0.186126	0.743011	0.281327	1.101680		1.042010		0.388808	0.623862	0.281045	0.556853	0.239180		0.442409	0.542026	0.334720	0.311332	0.362577	0.396645	0.492476	0.458611	0.274394	0.284382	0.203410	0.197466	0.162709	0.310676	0.955108	0.223228	0.233682	0.197230	0.316401	0.285279	0.257365	0.587261	0.629351	0.355760
1.034540	0.238122	0.170164	0.569085	0.421002	0.317156	0.472802	0.635827	0.238102	0.173801	0.241379	0.517953	0.222695	0.646958	0.324079	0.306323	0.695434		1.113990		0.785316	0.253690	0.774932	0.363965	0.267692		0.207427	0.673963	0.246749	0.210612	0.313395	0.250442	0.392428	0.282661	0.311922	0.591682	0.243556	0.367397	0.652346	0.914902	0.433629	0.176784	0.186591	0.332843	0.262499	0.815987	0.211944	0.256632	0.237249	0.404570
0.280058	0.484092	0.353849	0.398598	0.353741	0.331846	0.312531	0.373120	0.396509	0.202690	0.237439	0.225712	0.350203	0.208937	0.783575	0.191734	0.411495		1.343860		0.260986	0.364744	0.466180	0.304102	0.323858		0.502923	0.224502	0.333924	0.271395	0.267559	0.598103	0.311905	0.362965	0.338734	0.173762	0.210904	0.197561	1.254630	0.316223	0.421280	1.047390	0.274585	0.510962	0.386379	0.670418	0.191664	0.282370	0.272661	0.816700
0.693906	0.374058	0.224867	0.356796	0.357242	0.432044	0.255343	0.342556	0.163836	0.392887	0.248100	0.474844	0.227988	0.342069	0.382421	0.263062	0.519794		0.801710		0.311778	0.205659	1.047390	0.611862	0.469301		0.794219	0.161466	0.229011	0.193552	0.413275	0.290127	0.350798	0.420550	0.219710	0.359323	0.225199	0.910357	0.289893	0.389516	0.381194	0.212623	0.177698	0.316699	0.399894	0.487539	0.186515	0.313285	0.172898	0.259751
0.297553	0.658003	0.563420	0.570581	0.263629	0.272783	0.357216	0.266262	0.371147	0.384081	0.226069	0.725156	0.427426	0.352101	0.520287	0.339770	0.176443		0.320363		0.881931	0.376386	1.984250	0.267774	0.385837		0.241459	0.234208	0.217383	0.280933	0.262537	1.273100	0.211259	0.183000	0.262911	0.181686	0.352547	0.624914	0.197316	0.413533	0.427227	0.364002	0.578789	0.247711	0.251443	0.402345	0.224553	0.519104	1.330450	0.385459
0.683267	0.278828	0.163019	0.441956	0.244753	0.285689	0.169744	0.202990	0.182697	0.393175	0.310799	0.624001	0.189873	0.326211	0.391163	0.225077	0.318468		0.572530		0.413259	0.459382	1.050140	0.494817	0.540540		0.378327	0.464771	0.416902	0.251155	0.300074	1.028260	0.203683	0.469424	0.206334	0.373565	0.168265	0.403810	0.352096	0.538795	0.785101	0.423055	0.163984	0.227390	0.429469	0.189609	0.215541	0.205119	0.374466	0.811905
0.292604	0.499222	0.261777	0.570838	0.227577	0.202584	0.168429	0.301067	0.555321	0.255625	0.216191	0.435714	0.250583	0.172554	0.362478	0.458644	0.248998		0.171500		0.402634	0.412725	2.178980	0.535917	0.353626		0.557191	0.356696	0.440451	0.213848	0.183170	0.240825	0.450693	0.221125	0.367155	0.183982	0.212949	0.300564	0.665351	0.833319	0.313663	0.359315	0.259922	0.199017	0.183527	0.302292	0.222460	0.220240	0.256293	0.399056
0.819509	0.777612	0.423172	0.659428	0.352784	0.445492	0.223029	0.175024	0.727192	0.208501	0.396025	0.552339	0.317049	0.227866	0.440731	0.169635	1.342150		1.024940		0.565199	0.315643	0.239358	0.391765	2.199910		0.725319	0.393256	0.603530	0.318531	0.345521	0.274286	0.268806	0.228956	0.183694	0.319655	0.722164	0.466650	2.329800	0.312022	0.960861	0.328136	0.265770	0.161995	0.206704	0.372228	0.593060	0.174421	0.104147	0.724454
0.303296	0.235257	0.262520	0.493621	0.183934	0.221349	0.205648	0.372642	0.535466	0.355798	0.216495	0.508338	0.225555	0.527121	0.389120	0.278437	0.472026		0.713494		0.202792	0.379942	0.173165	0.328498	0.260832		0.193153	0.428579	0.622037	0.411918	0.166810	0.799999	0.319954	0.230408	0.338022	0.171519	0.472861	0.301580	0.244721	2.905410	0.328119	0.197410	0.234231	0.357099	0.497722	0.382358	0.274405	0.210267	2.056170	0.304359
0.436067	0.212028	0.288185	0.259441	0.227110	0.167689	0.324771	0.251315	1.074200	0.254400	0.329472	0.485496	0.301511	0.181032	0.667083	0.251235	0.207514		1.029960		1.149000	0.315037	1.046280	0.614082	0.363168		0.234427	0.196459	0.318946	0.458809	0.184940	0.167600	0.494673	0.277007	0.183806	0.322999	0.783652	0.505031	1.258760	0.312569	0.854239	0.346386	0.205463	0.288358	0.166849	1.138870	0.249022	0.306873	0.466843	0.295092
0.347511	0.301739	0.691428	0.624817	0.161480	0.160151	0.276786	0.228101	0.528568	0.272285	0.215488	0.229440	0.178109	0.511634	0.209376	0.287602	1.754470		0.718150		0.585897	0.263106	0.615697	0.428297	0.398912		0.422958	0.237105	0.464522	0.217052	0.426764	0.627740	0.252557	0.251726	0.335439	0.312227	0.285050	0.957158	0.501009	0.667773	0.311440	0.366262	0.184680	0.209028	0.257808	0.244032	0.178249	0.186748	0.259967	0.897477
0.495960	0.671858	0.441351	0.674589	0.166025	0.223490	0.393623	0.446391	0.383903	0.270502	0.210865	0.437199	0.302145	0.258236	0.606358	0.222206	0.291272		0.179206		0.263718	0.245048	1.120480	0.306492	0.626073		0.513882	0.453237	0.335995	0.204642	0.199583	0.522435	0.418303	0.930105	0.284361	0.219431	0.160997	0.583756	0.525021	0.857514	0.688111	0.208352	0.160667	0.456103	0.255416	0.184765	0.665786	0.276681	0.522881	0.463429
0.868837	0.270999	0.275427	0.371294	0.190395	0.209803	0.183969	0.331203	0.522161	0.340672	0.202484	0.417035	0.196146	0.568151	0.282449	0.321710	1.034800		0.923308		0.206341	0.412274	0.331571	0.199877	1.450510		0.406623	1.107410	0.181297	0.384655	0.293084	0.508379	0.348438	0.328406	0.219060	0.560323	0.713286	0.336553	0.198925	1.606640	0.301338	0.601502	0.213705	0.281376	0.209769	0.607995	0.219837	0.219219	0.854647	1.014980
1.315650	0.341416	0.166224	0.370148	0.209866	0.206336	0.181057	0.400946	0.797009	0.368721	0.163127	0.407959	0.258658	0.234861	0.593118	0.297034	0.673255		0.413209		0.265107	0.259791	1.206810	0.205257	0.336391		0.179218	0.387941	0.196878	0.320260	0.358917	0.488511	0.299800	1.122820	0.420374	0.446147	0.334420	0.456704	0.384551	0.505760	0.399123	0.387771	0.323473	0.180104	0.206067	0.397630	0.284993	0.161111	0.764535	0.207830
0.843136	0.170311	0.166863	0.957604	0.289208	0.169230	0.160324	0.257196	0.242370	0.442021	0.240547	0.251698	0.204569	0.186945	1.449620	0.205255	1.342930		0.673578		0.458715	0.179977	0.210028	0.457183	0.226363		0.540398	0.411804	0.531341	0.216301	0.686292	0.681820	0.175799	0.416885	0.295098	0.232302	0.453839	1.464840	0.479085	1.645720	0.724372	0.297075	0.330882	0.204276	0.220094	0.311673	0.811984	0.271897	0.146859	0.202409
0.579281	0.464150	0.195972	0.494495	0.162015	0.181651	0.358178	0.254147	0.577197	0.168057	0.179856	0.443902	0.324690	0.284951	0.301396	0.225000	1.389830		0.358831		0.257104	0.384271	1.732680	0.212065	0.688619		0.397678	0.183076	0.448918	0.355680	0.502622	0.427996	0.302599	0.383207	0.169727	0.313229	0.492062	1.031160	0.197984	0.736431	0.524210	0.318361	0.250477	0.165137	0.702698	1.306020	0.189345	0.179695	1.170270	0.324400
0.702597	0.175220	0.250454	0.535294	0.298701	0.235779	0.203020	0.602335	1.142520	0.339451	0.210789	0.504316	0.402175	0.264781	0.421552	0.374166	0.264113		0.176441		0.306192	0.238596	0.499168	0.320357	1.164230		0.245450	0.212315	0.578585	0.283357	0.171285	0.184835	0.243615	1.135280	0.343295	0.221417	0.356230	0.508543	1.144450	0.286523	1.606000	0.493868	0.374709	0.552850	0.389344	0.230407	0.396428	0.194031	0.228555	0.209259
0.219972	0.573827	0.379729	0.428935	0.194535	0.275709	0.421287	0.165722	0.391777	0.248410	0.286226	0.668256	0.238064	0.203233	0.508106	0.246501	0.243680		0.594877		0.246877	0.258277	0.690631	0.239300	0.627981		0.250884	0.539198	0.262900	0.191247	0.309030	0.308688	0.178843	0.236195	0.191736	0.262951	0.639076	0.436363	0.509213	1.371730	0.199761	0.301440	0.278920	0.232415	0.224078	2.140470	0.291222	0.278230	0.901175	0.505326
0.429420	0.313797	0.346357	0.815366	0.318206	0.259690	0.201036	0.354345	0.371948	0.409885	0.495773	0.322802	0.222296	0.468462	0.568325	0.356159	0.456331		0.569705		1.176380	0.175832	0.641423	0.362014	0.183120		0.645791	0.243925	0.448511	0.351901	0.565055	0.168104	0.422185	0.406602	0.272785	0.365382	0.333021	0.294368	0.349924	0.251342	0.549679	0.266351	0.274764	0.800378	0.314251	0.345707	0.449901	0.283186	0.506652	0.667856
0.715386	0.182191	0.416238	0.840578	0.184440	0.213846	0.167354	0.202619	0.174151	0.242716	0.181232	0.233613	0.243086	0.160955	0.605375	0.169310	0.270670		0.227615		0.915636	0.202577	0.294876	0.668737	0.248922		0.211029	0.268179	0.415062	0.176526	0.174066	0.739022	0.304680	0.206845	0.280806	0.207658	0.376141	0.627703	0.575255	0.208267	0.294945	0.401881	0.221672	0.389583	0.163104	0.316463	0.225636	0.511668	0.766620	0.339536
0.272063	0.221424	0.176696	0.343220	0.200093	0.276999	0.261504	0.188063	0.684293	0.682809	0.262477	0.290549	0.184723	0.179920	0.346418	0.188721	0.240907		0.835636		0.396316	0.251281	1.768010	0.513001	0.447185		0.526617	0.474181	0.180199	0.237642	0.326698	1.212820	0.370610	0.294535	0.241434	0.352920	0.309703	0.300990	0.459774	0.312536	0.227671	0.439060	0.331748	0.760740	0.192292	0.346613	0.234388	0.265172	0.725157	0.340299
0.261656	0.394560	0.246201	0.456081	0.704937	0.213188	0.214560	0.201184	0.596234	0.290328	0.193770	0.874573	0.299176	0.415782	0.222634	0.232941	0.279023		0.450525		0.250199	0.224082	1.193160	0.201720	0.836167		0.191564	0.420441	0.276797	0.313111	0.788092	0.383530	0.172836	1.677050	0.287086	0.584223	0.379555	0.626578	0.697433	0.541686	0.393272	0.448209	0.254884	0.436782	0.384937	0.300791	0.221920	0.433804	0.187243	0.731267
0.841627	0.334060	0.315336	0.764805	0.595530	0.170912	0.371264	0.317336	0.262804	0.244423	0.309858	0.165824	0.368224	0.247344	0.202770	0.518400	0.380165		0.697094		0.480471	0.547687	0.559348	0.176008	0.419883		0.339340	0.332298	1.070300	0.192398	0.328119	0.433263	0.468410	0.688801	0.179748	0.559832	0.572644	0.283559	0.170809	0.633465	0.296756	0.223952	0.308701	0.336897	0.342199	1.749430	0.249942	0.276381	0.189466	0.384061
1.037010	0.422336	0.208501	0.447512	0.261904	0.211891	0.348448	0.269483	0.320380	0.266805	0.182359	0.234641	0.237246	0.177184	0.688847	0.223962	0.459864		0.732121		0.284677	0.393376	0.615983	0.482419	0.575439		0.340960	0.203560	0.234535	0.423982	0.314313	1.462570	0.243610	0.252024	0.169908	0.301358	0.444128	0.536888	0.219885	0.245378	0.255709	0.237915	0.251625	0.182668	0.205536	0.293469	0.355018	0.385758	1.307420	0.645041
0.516037	0.714333	0.239776	0.555786	0.175693	0.208949	0.316754	0.268508	0.294056	0.443028	0.411259	0.441008	0.247066	0.451148	0.552655	0.166605	0.951364		0.868765		0.982847	0.544838	0.473334	0.162455	0.640547		0.788540	0.212433	0.418981	0.170799	0.566745	0.375463	0.220729	0.412883	0.457354	0.181582	0.474059	0.230763	0.384906	0.630483	0.188964	0.579698	0.222963	0.217560	0.235560	0.425704	0.202714	0.192324	0.289171	0.348875
0.788022	0.368651	0.193997	0.777306	0.273357	0.201838	0.389267	0.197688	0.532170	0.260098	0.536592	0.233189	0.369583	0.190689	0.724802	0.171273	0.411545		1.809190		0.289842	0.740913	1.096490	0.275544	1.304130		0.635815	0.727768	0.365285	0.271143	0.496198	0.610083	0.270781	0.258690	0.170212	0.303717	0.641911	0.970393	0.865245	0.304431	0.236479	0.365603	0.295216	0.321120	0.703160	0.253368	0.239783	0.192461	0.425956	0.304522
0.501792	0.168980	0.243297	0.537343	0.210152	0.243975	0.177507	0.168246	0.331340	0.365400	0.371322	0.324051	0.552391	0.426893	0.268185	0.227946	0.749392		0.796435		0.512953	0.567155	1.278370	0.425337	0.246745		0.475244	0.820102	0.591929	0.507022	0.366109	0.570489	0.417962	0.212780	0.277818	0.190269	0.583507	1.313150	0.656404	0.189592	0.230299	0.255616	0.519438	0.372673	0.175810	0.215261	0.182404	0.455149	0.341192	0.287126
0.434981	0.391391	0.463924	0.368300	0.427750	0.282436	0.397451	0.317588	0.345251	0.294780	0.181051	0.271152	0.276241	0.782403	0.572803	0.238564	0.359725		1.267920		0.191874	0.641488	0.178140	0.843923	4.611150		0.423285	0.302724	0.323971	0.210814	0.523206	0.174139	0.200815	0.203909	0.335802	0.218370	0.179068	0.724140	0.163287	0.611575	0.179306	0.186583	0.169416	0.163633	0.594107	0.383861	0.272992	0.381802	0.220732	0.501400
0.379862	0.295623	0.304728	0.640476	0.529562	0.229728	0.281030	0.436881	0.266415	0.209102	0.202358	0.175971	0.193480	0.270098	0.230175	0.228721	0.708778		0.329591		0.257552	0.385548	0.666002	0.246155	0.695589		0.266545	0.372926	0.389371	0.161916	0.173174	0.323215	0.327789	0.751847	0.293254	0.214382	0.746657	0.300711	0.237424	0.615774	0.320366	0.545207	0.363761	0.161140	0.228689	0.256470	0.387055	0.428336	0.821567	0.792699
0.203852	0.166195	0.340881	0.396388	0.296876	0.208595	0.255698	0.435722	1.258600	0.339041	0.514602	0.387358	0.239522	0.208909	0.860256	0.294846	0.323991		1.434510		0.222212	0.393126	0.577932	0.186220	0.735607		0.417176	0.605104	0.420873	0.268995	0.226858	0.288596	0.176738	0.251249	0.509982	0.200081	0.436305	0.797658	0.415324	0.533296	0.559427	0.252799	0.422604	0.239499	0.211162	0.199290	0.228728	0.195399	0.533116	0.632720
1.055820	0.393212	1.006800	0.286985	0.466684	0.166368	0.244322	0.231870	0.361312	0.290910	0.293443	0.295387	0.218127	0.208839	0.592195	0.285481	0.990028		0.418293		0.349015	0.354918	0.170196	0.311554	1.562460		0.581867	0.211114	0.231247	0.342195	0.477669	0.373697	0.350667	0.386475	0.192369	0.409883	0.209957	0.379324	0.198253	0.595179	0.632505	0.413806	0.809814	0.277043	0.237237	0.418818	0.212753	0.232646	0.288375	0.292456
0.895065	0.462343	0.311875	0.420998	0.194435	0.187970	0.178549	0.267867	0.236753	0.343233	0.322990	0.750639	0.242406	0.219988	0.163796	0.263912	0.523509		0.187733		0.467603	0.379545	0.579345	0.207802	0.793515		0.492836	0.279114	1.147090	0.181293	0.174839	0.417399	0.172047	0.167038	0.256301	0.387123	0.169186	1.911100	0.313453	1.375750	0.541324	0.277598	0.414930	0.325418	0.213575	0.464914	0.171510	0.277550	0.787118	0.943263
0.471863	0.442303	0.493135	0.685633	0.198375	0.207759	0.232596	0.237671	1.129690	0.225001	0.333351	0.179065	0.313397	0.186367	0.223183	0.209713	0.854329		0.274479		0.544687	0.496317	0.241871	0.311930	0.391673		0.539079	0.247685	0.444096	0.265331	0.460541	1.217070	0.317751	0.773433	0.491750	0.370234	0.748466	0.531011	0.394002	0.485194	0.401020	0.335785	0.214960	0.428842	0.335633	0.416340	0.325959	0.200236	0.175649	1.644760
0.421259	0.625681	0.188828	0.384287	0.266028	0.168927	0.199937	0.206448	0.502936	0.189012	0.323832	0.398952	0.221178	0.177364	0.866828	0.202824	0.911563		0.414969		0.362477	0.171249	0.384253	0.280228	0.546972		0.752709	0.194768	0.181132	0.168292	0.365281	0.478486	0.408454	0.405775	0.465829	0.219473	0.200136	0.333091	0.918407	1.840240	0.536647	0.462114	0.174186	0.218018	0.356230	0.670983	0.411384	0.193942	0.856745	0.238094
0.211685	0.256772	0.228912	1.246070	0.190373	0.331193	0.290079	0.197038	0.614948	0.191013	0.182081	0.247299	0.249518	0.412148	0.230939	0.357400	1.629520		0.473509		0.636988	0.301042	0.908311	0.241489	0.394836		0.989934	0.215798	1.108430	0.186608	0.226696	0.502226	0.160258	0.414988	0.221246	0.278840	0.303762	0.766269	0.708228	0.401902	0.367467	0.188166	0.355330	0.268964	0.202708	0.464186	0.217688	0.162495	0.223590	0.468582
0.969732	0.484387	0.344655	0.268453	0.559913	0.240149	0.189858	0.272948	2.034690	0.167608	0.279874	0.837744	0.162261	0.171945	1.706490	0.252619	0.335952		0.620946		0.257760	0.163616	1.315630	0.809068	0.914882		0.500245	0.913273	0.180544	0.227799	0.305275	0.644135	0.237373	0.172871	0.196954	0.169118	0.195211	0.494501	0.290496	0.770074	0.171776	0.482373	0.877733	0.302834	0.232011	0.386106	0.426414	0.360273	0.120890	0.166430
0.327270	0.254702	0.237495	0.842369	0.291925	0.295886	0.184252	0.353552	0.266121	0.182195	0.285632	0.757439	0.368578	0.391454	0.539175	0.161492	0.597161		1.897870		0.403135	0.390025	0.576917	0.220113	0.354165		0.250043	0.326255	1.452270	0.551230	0.199504	0.905394	0.223422	0.533592	0.273633	0.557744	0.505756	0.233397	0.183076	0.443459	0.163469	0.356592	0.405529	0.391438	0.225847	0.305112	0.237561	0.215829	0.180371	0.372872
0.187994	0.311901	0.711008	0.510166	0.292916	0.336143	0.200336	0.172184	0.355483	0.196024	0.299394	0.444987	0.290708	0.191754	0.335896	0.167397	0.497161		0.336583		1.109020	0.257981	0.192304	0.164760	1.185040		0.426626	0.300312	0.776945	0.302931	0.264700	0.330118	0.271767	0.184988	0.790591	0.254221	0.740919	0.536970	1.808770	0.958226	0.184552	0.325493	0.163437	0.171977	0.306022	0.609846	0.218969	0.354932	0.273675	0.282345
0.387153	0.316372	0.448898	0.590328	0.463234	0.525520	0.190203	0.206084	0.393837	0.388546	0.168608	1.606320	0.187091	0.348771	0.188005	0.499302	1.051200		0.538518		0.374646	0.403473	2.552790	0.350651	1.250980		0.215835	0.411348	0.306660	0.410409	0.291309	0.900434	0.338213	0.254834	0.216922	0.169581	0.425376	0.381527	0.482494	0.512967	0.293516	0.956836	0.184881	0.269539	0.538197	0.637405	0.319979	0.395186	0.946494	0.582173
0.573137	0.867938	0.544929	0.491186	0.382290	0.223703	0.468141	0.314303	0.540809	0.193931	0.262736	0.272106	0.244633	0.221637	0.284961	0.174812	1.109600		0.337942		0.424335	0.416769	1.075060	0.213261	0.237814		0.388372	0.319997	0.230851	0.293741	0.431005	0.472216	0.213370	0.625762	0.343960	0.250804	1.931940	0.270361	0.603266	0.384263	0.708387	0.205333	0.277874	0.171585	0.272559	0.173111	0.291394	0.222055	0.998434	0.440171
0.182185	0.227818	0.220191	0.387987	0.215117	0.170841	0.425785	0.166626	0.255849	0.344724	0.272882	0.555292	0.403023	0.384573	0.857126	0.387632	0.638501		0.472198		0.630414	0.439437	0.169808	0.241058	0.460430		0.532662	0.305598	1.096920	0.281078	0.352429	0.197692	0.161182	0.197447	0.193119	0.744233	0.219224	0.775367	0.883265	1.093220	0.476733	0.675782	0.301060	0.196289	0.223482	0.477712	0.334955	0.290959	0.267978	0.295337
0.572154	0.414637	0.433416	0.487270	0.256095	0.372893	0.349105	0.366696	0.570515	0.338768	0.179962	0.948300	0.290903	0.343125	0.601825	0.257816	0.663201		0.278376		0.275411	0.271348	0.800404	0.574807	1.187210		0.546462	0.286507	0.416724	0.432716	0.966193	0.301824	0.326594	1.033530	0.329326	0.674769	0.434445	0.360006	0.233591	0.276878	0.182555	0.492396	0.363572	0.171541	0.327297	0.314710	0.313002	0.265845	0.335068	0.516379
0.264480	0.646236	0.250281	0.449921	0.198226	0.306783	0.303393	0.307843	0.391680	0.244545	0.216037	0.746811	0.186471	0.261655	0.589866	0.296194	1.159100		0.799598		0.163460	0.288848	0.372348	0.182884	0.393756		0.739032	0.285432	0.519944	0.331003	0.319466	0.276527	0.161320	0.234092	0.279008	0.342981	0.333146	0.953253	0.470574	0.302076	0.395955	0.445322	0.172265	0.270905	0.352791	0.636549	0.164588	0.181084	1.347380	0.918803
0.209400	0.692654	0.228029	0.338312	0.340992	0.334549	0.162146	0.312008	0.238203	0.170721	0.189468	0.766749	0.221936	0.180446	0.177495	0.242855	0.232169		0.187544		0.765085	0.603826	0.182506	0.192258	1.622510		0.534831	0.216846	0.513613	0.248962	0.362139	0.162126	0.259459	0.295056	0.243890	0.204101	0.216637	0.747602	0.844952	0.542597	0.297742	0.394171	0.294403	0.181355	0.258143	0.397002	0.450093	0.189825	0.278962	0.170682
1.016790	0.650286	0.442074	0.587325	0.351347	0.245690	0.172343	0.182063	1.364010	0.224776	0.331443	0.493373	0.466833	0.258998	0.310513	0.307485	1.607860		0.188714		0.520642	0.596955	2.617710	0.467938	1.707730		0.205693	0.266661	0.260935	0.480962	0.303684	0.265089	0.511418	0.822162	0.474162	0.280404	1.504270	0.650497	0.384236	1.593520	0.203703	0.224871	0.223588	0.379662	0.171618	1.531470	0.275554	0.168895	0.531644	0.226287
0.374684	0.167661	0.356327	0.412432	0.271456	0.243765	0.422781	0.269579	0.944911	0.288942	0.192696	0.175607	0.353391	0.875737	0.213417	0.264855	0.602473		0.378047		0.227124	0.221034	1.681410	0.345963	1.298000		0.678521	0.375629	0.883678	0.246952	0.177673	0.235614	0.691413	0.208915	0.461509	0.206999	0.469450	0.447450	0.171564	1.477470	0.532456	0.310816	0.193050	0.268010	0.423656	0.446674	0.466346	0.293294	0.611086	1.089560
0.483277	1.001910	0.406589	0.393405	0.282016	0.181949	0.284866	0.254581	1.074590	0.204199	0.205702	0.700687	0.265195	0.187136	0.766340	0.183693	0.229973		0.926748		0.789437	0.172116	0.399392	0.199166	0.719221		0.421509	0.195100	0.211167	0.308257	0.702162	0.373251	0.354745	2.227800	0.294991	0.176214	0.946440	0.306988	0.283147	0.417923	0.434406	0.355384	0.166486	0.188612	0.177557	0.288252	0.187727	0.227923	0.130869	0.263365
0.503271	0.281931	0.223521	0.854906	0.199169	0.401020	0.218688	0.339609	0.945876	0.390952	0.333564	0.501513	0.354129	0.316123	0.761041	0.450885	0.387327		0.308901		0.907599	0.331777	0.187573	0.397143	0.309855		0.536811	0.614152	0.656395	0.197809	0.225811	0.488260	0.348104	0.254193	0.350589	0.254522	0.584079	0.513409	0.242887	0.302311	0.287490	0.429925	0.578838	0.674272	0.250191	1.364110	0.170784	0.417982	0.209455	0.464479
0.433070	0.272181	0.215958	0.408740	0.523578	0.545811	0.162570	0.203086	0.919684	0.162836	0.222363	0.163415	0.239533	0.291531	0.551111	0.485369	2.349060		0.366609		1.734930	0.341371	1.137860	0.594242	0.536998		0.178966	0.190266	0.214305	0.292373	0.229777	0.638534	0.340089	0.387107	0.374000	0.202100	0.406455	0.637448	0.188010	0.572256	0.328905	0.330811	0.390211	0.413059	0.529797	0.505495	0.164915	0.199184	0.429825	0.413712
0.971184	0.405775	0.172230	0.354628	0.173428	0.233362	0.178568	0.201085	0.424119	0.220355	0.265707	0.299035	0.200562	0.283063	0.456475	0.206162	1.776090		0.675854		0.675859	0.310210	0.226129	0.306864	0.399536		0.509235	0.239666	0.421132	0.176325	0.182026	0.215985	0.294448	0.602492	0.258110	0.177189	0.307628	0.396781	0.595461	0.907262	0.322636	0.328664	0.359042	0.319239	0.320778	2.040880	0.171094	0.179010	0.632663	0.567752
0.236289	0.321973	0.302806	0.410433	0.227415	0.385145	0.240985	0.366257	0.350242	0.317079	0.260445	0.586890	0.336994	0.369395	0.236246	0.240420	1.316000		0.589748		0.886438	0.242079	0.943594	0.370308	0.375484		0.162163	0.257550	0.286448	0.164468	0.276648	0.703950	0.326552	0.326777	0.181767	0.185377	0.656496	1.397480	0.196498	1.146830	0.388454	0.321697	0.195220	0.223521	0.174319	0.779463	0.355331	0.180848	0.257014	0.483292
0.968676	0.335746	0.578137	0.748296	0.316951	0.244208	0.180474	0.371241	0.613319	0.187286	0.196276	0.728987	0.221761	0.262284	0.234818	0.515763	0.259765		0.338073		0.837865	0.553630	1.292090	0.276607	1.186180		0.361290	0.425407	1.706440	0.229530	0.752410	0.269002	0.346834	0.324547	0.746352	0.196032	0.607609	0.259928	0.562235	0.394385	0.239610	0.579325	0.306065	0.320522	0.166840	0.549516	0.338342	0.459510	0.290566	0.219935
0.428871	0.462212	0.168248	0.580991	0.487514	0.387589	0.241016	0.241636	0.288361	0.411222	0.270357	0.366117	0.413773	0.196812	0.453505	0.179170	0.793631		0.321870		0.964301	0.163953	0.339891	0.204926	0.305560		0.727446	0.306195	0.621608	0.408053	0.471794	0.528460	0.280712	0.279924	0.178402	0.190716	0.280857	0.416982	0.623917	0.183753	0.162231	0.174205	0.338347	0.566996	0.287283	1.096160	0.206770	0.178972	0.984512	0.347448
1.209930	0.199718	0.432465	0.362111	0.314488	0.188951	0.382651	0.183368	0.439759	0.190530	0.196137	0.319318	0.303296	0.698178	0.491241	0.202083	0.814323		0.856010		1.119320	0.413578	0.341522	0.618373	0.513954		0.299202	0.256659	0.482234	0.257005	0.217962	0.379025	0.160659	0.726898	0.210234	0.250539	0.921781	0.466476	0.521106	0.807223	0.431172	0.371716	0.318895	0.288642	0.175447	0.177004	0.266458	0.237693	0.428736	0.434520
0.842168	0.505119	0.441104	0.662968	0.371761	0.205475	0.210325	0.275674	0.446047	0.420851	0.306734	0.488798	0.170554	0.485954	0.348186	0.297436	0.350567		0.341892		0.677589	0.240863	0.169166	0.672436	0.417624		0.294209	0.219607	0.754071	0.288163	0.476222	0.683599	0.410234	0.465717	0.330518	0.177762	0.239523	0.171769	0.673096	0.626791	0.269843	0.261345	0.476150	0.446076	0.251611	0.251776	0.353219	0.191688	0.786167	0.275119
1.444450	0.746145	0.344178	0.303775	0.330766	0.373213	0.173179	0.170049	0.192105	0.228437	0.260435	0.954745	0.220935	0.302069	0.492001	0.246288	0.175224		0.182600		0.216607	0.316412	1.969430	0.431652	0.330855		0.410883	0.271746	0.173730	0.268419	0.284295	0.641467	0.234150	0.724698	0.249678	0.349913	0.466921	0.711147	0.449842	1.457270	0.272002	0.389898	0.409847	0.165690	0.345981	0.646718	0.177114	0.210430	0.610218	0.414521
0.967313	0.369759	0.220526	0.729408	0.251473	0.163600	0.327639	0.211996	0.630626	0.289716	0.305315	1.280330	0.198200	0.481871	0.420424	0.298066	0.753441		0.507110		0.174673	0.238565	1.555590	0.944622	0.477247		0.562163	0.473409	0.218370	0.215915	0.243393	0.559919	0.242983	0.465897	0.473556	0.223898	0.399638	0.440526	0.367168	0.736774	0.603761	0.252217	0.470741	0.197949	0.329027	0.269612	0.402819	0.166738	0.148428	0.417980
1.109710	0.273539	0.530601	0.722793	0.309865	0.216875	0.428815	0.240378	0.239931	0.347267	0.410627	0.896569	0.310924	0.162575	0.403622	0.190297	1.143610		0.786901		0.435190	0.694578	0.660614	0.175945	0.690501		0.766978	0.228870	0.709572	0.280906	0.165011	2.187100	0.310611	0.559405	0.328506	0.314473	0.877273	0.786418	0.499715	0.373961	0.578265	0.254841	0.165629	0.259414	0.239015	0.613259	0.178219	0.238601	0.427919	0.416460
0.663188	0.296177	0.287883	1.297810	0.169017	0.441023	0.412533	0.167175	0.329532	0.571427	0.187070	0.449928	0.165672	0.381125	1.147770	0.235681	0.535449		0.409106		0.380543	0.282355	0.406858	0.262378	1.507100		0.300402	0.259801	0.629071	0.649363	0.876661	0.488981	0.206274	0.264523	0.257254	0.473981	0.548587	0.272435	1.019040	0.287935	0.447169	0.373295	0.222151	0.169116	0.221988	0.728998	0.202260	0.209501	0.198863	0.301917
0.394536	1.010100	0.445776	0.744336	0.209798	0.404005	0.499578	0.166782	0.455688	0.408216	0.310099	1.213400	0.231235	0.543569	0.902836	0.169746	2.923380		0.495451		0.827857	0.198315	0.736323	0.494246	0.323345		0.495189	0.553459	1.668820	0.189241	0.480343	0.590882	0.463544	0.333506	0.266691	0.337340	1.856360	0.172898	0.211614	0.668576	0.722703	0.281118	0.365837	0.943868	0.264563	1.014800	0.381498	0.164557	0.402117	0.450376
0.791200	0.212428	0.339349	0.686522	0.205111	0.216081	0.251705	0.176817	0.751719	0.246357	0.252209	0.560079	0.313212	0.269923	0.240438	0.484377	1.485670		0.232006		0.944324	0.641419	1.095960	0.859720	0.302061		0.176005	0.243992	0.272353	0.331507	0.221426	0.339704	0.408408	0.580021	0.269228	0.356212	0.452728	0.948915	0.822466	0.177942	0.415689	0.586695	0.164283	0.298119	0.170599	0.744119	0.222561	0.284101	0.535868	0.236472
0.754811	0.457445	0.558853	0.505112	0.198191	0.250899	0.224813	0.203568	0.178108	0.316865	0.205524	0.339635	0.431059	0.214769	0.466721	0.238452	0.720143		0.283313		0.978849	0.366325	0.178573	0.860744	1.199090		0.384110	0.425155	0.207720	0.281221	0.578403	0.672289	0.228526	0.487592	0.219658	0.317086	0.185803	0.539344	0.178602	0.506019	0.269043	0.166463	0.326638	0.217165	0.176427	0.300065	0.280740	0.175961	0.537485	0.291285
0.228628	0.387130	0.310050	0.749626	0.191693	0.179464	0.294990	0.548215	1.989370	0.203368	0.325032	0.212624	0.189185	0.568886	0.519411	0.289932	1.672980		0.696720		0.486361	0.331096	0.229423	0.332232	0.241376		0.333325	0.376095	0.474272	0.194220	0.543531	0.814993	0.197413	0.270534	0.222161	0.259106	0.628413	0.554251	0.437100	2.571780	0.766541	0.563382	0.312342	0.182770	0.240016	0.566996	0.192102	0.260801	0.519308	0.497272
0.252241	0.247639	0.409571	0.611754	0.273944	0.423819	0.323569	0.202643	0.243744	0.169408	0.406073	0.508706	0.222936	0.354281	0.632776	0.414413	0.678349		0.338947		0.687149	0.221538	0.672287	0.949850	0.432482		0.289537	0.177651	1.404510	0.161610	0.236066	0.805962	0.195894	0.189787	0.192711	0.274939	1.217050	0.253472	0.487177	2.997520	0.233844	0.409008	0.242815	0.304143	0.231717	0.161327	0.243884	0.263227	0.616346	0.369315
0.342069	0.753427	0.198963	0.913161	0.439118	0.201155	0.178175	0.171542	0.727325	0.248653	0.357885	0.238197	0.165229	0.351211	0.230726	0.204495	0.368534		0.740902		0.399093	0.178518	2.076230	0.591163	0.181347		0.308269	0.242709	0.483229	0.364490	0.208779	0.235904	0.244314	0.174353	0.370895	0.299518	0.731558	0.185311	2.544850	0.449383	0.174354	0.283515	0.561818	0.167862	0.214816	0.336494	0.242284	0.235120	0.257791	0.225532
0.518936	0.633731	0.188501	0.557032	0.346763	0.172266	0.238152	0.338450	0.767614	0.396421	0.229922	0.687165	0.276982	0.239135	0.255746	0.225925	0.351782		0.399486		0.302216	0.281960	0.344067	0.418443	0.346484		0.579674	0.424786	0.507544	0.218173	0.306300	0.364032	0.423164	0.618561	0.468854	0.170921	0.642190	0.763428	0.418369	0.556108	0.189770	0.546212	0.364872	0.563742	0.348080	0.456774	0.273550	0.245839	0.980708	0.300613
1.379380	0.421832	0.374563	0.460083	0.379137	0.215457	0.455333	0.198617	0.172530	0.224062	0.179824	0.377311	0.312740	0.443296	0.667105	0.427095	1.003600		0.336765		0.214948	0.190927	2.473830	0.298465	0.336313		0.203666	0.389953	0.433943	0.212915	0.264360	0.715741	0.227031	0.684612	0.186166	0.303389	0.949852	0.335226	0.697631	0.663038	0.267398	0.195420	0.244608	0.335796	0.344145	0.466565	0.169179	0.160766	0.702592	0.497524
0.768533	0.451064	0.203453	0.373032	0.160815	0.170036	0.386944	0.504160	0.889212	0.273985	0.285254	0.804799	0.552969	0.614323	0.634145	0.256480	0.430500		1.956300		1.002230	0.217500	0.921961	0.561721	1.161250		0.599452	0.316739	0.461864	0.511378	0.255463	1.144330	0.217918	0.822522	0.204754	0.303891	0.892021	0.712258	0.777781	0.363948	0.185955	0.165698	0.278124	0.200053	0.177946	0.289176	0.436508	0.226467	0.227128	1.662330
0.225394	0.371659	0.306098	0.309452	0.270509	0.212729	0.278399	0.163477	0.179790	0.260032	0.217856	0.172654	0.375627	0.411561	0.328130	0.454849	1.677540		0.570325		0.319005	0.162152	0.160381	0.760883	0.708596		0.330304	0.444071	0.704490	0.375379	0.483723	0.442934	0.304756	0.968780	0.666628	0.173094	0.933271	0.640216	0.232124	1.037540	0.396281	0.236150	0.426008	0.337152	0.240817	0.179522	0.213097	0.201786	1.601020	0.545059
0.412200	0.664756	0.216495	1.498750	0.274847	0.191232	0.318291	0.388200	0.562169	0.429563	0.176734	0.269188	0.276415	0.190791	0.234076	0.287768	1.829480		0.249036		0.313949	0.395544	0.397512	0.368765	0.850154		0.225217	0.187593	1.073510	0.355984	0.177663	0.160958	0.257230	0.453574	0.190508	0.374319	0.927354	0.378103	0.456818	0.570460	0.375036	0.195061	0.441919	0.362488	0.243317	0.174469	0.213851	0.323359	0.497781	0.338401
0.765009	0.273716	0.176778	0.713595	0.538150	0.240044	0.395660	0.216714	0.649975	0.331998	0.313855	0.260915	0.224072	0.646514	0.405859	0.273531	0.492653		0.204358		0.285619	0.548593	0.474145	0.810251	1.402060		0.389333	0.355671	0.532698	0.351599	0.756792	1.002240	0.378596	0.367330	0.411088	0.290054	0.221885	0.653295	0.221649	4.862120	0.486495	0.482219	0.246137	0.527387	0.179291	0.287058	0.171134	0.168573	0.385452	0.572919
0.182165	0.284199	0.322872	0.353041	0.279834	0.273152	0.248537	0.262960	0.368773	0.181279	0.182238	0.344866	0.282678	0.231620	0.407390	0.211428	0.770835		0.982459		0.238927	0.373702	0.475803	0.541663	0.364903		0.503565	0.321324	0.493525	0.339740	0.369755	1.115240	0.385738	0.324665	0.207404	0.344017	0.331954	0.583771	0.285016	0.813587	0.161496	0.301979	0.177251	0.165759	0.198406	0.226060	0.622643	0.229270	1.303860	0.301485
0.430837	0.214189	0.290436	0.608850	0.448156	0.278396	0.185773	0.228034	1.321320	0.175960	0.161421	0.229954	0.254345	0.191716	0.404630	0.350505	0.558127		0.322536		0.412682	0.253617	0.601971	0.250558	0.454699		0.563188	0.253112	0.493227	0.284939	0.436644	0.442193	0.715684	0.772427	0.224961	0.268602	0.293322	0.328418	0.565188	0.187335	0.557602	0.391067	0.244760	0.283997	0.160535	0.282159	0.647329	0.214871	0.694778	0.175245
0.629571	1.212600	0.240727	1.132060	0.529843	0.173990	0.265155	0.432179	0.876959	0.321653	0.248429	1.018210	0.196712	0.221828	0.255902	0.291230	0.613982		1.394580		0.463392	0.183239	0.208786	0.574335	1.553370		0.295455	0.261321	0.303442	0.337393	0.270783	0.504735	0.449831	0.210460	0.187294	0.264078	0.161503	0.544339	0.295109	0.341180	0.634808	0.298173	0.196867	0.363576	0.241144	0.396435	0.396427	0.237933	0.453682	0.240826
0.825610	0.841753	0.307233	0.733450	0.319436	0.193594	0.232856	0.185094	1.429100	0.285755	0.482845	0.184716	0.192206	0.495900	0.728306	0.427088	1.065280		0.892630		0.774566	0.222444	0.336201	0.304893	0.236883		0.202505	0.403030	0.882626	0.572506	0.308704	1.278190	0.221416	0.281728	0.528172	0.394985	0.251531	0.163881	0.366022	2.673260	0.675770	0.223277	0.293127	0.871708	0.313076	0.488532	0.762733	0.397879	0.554076	0.370351
0.332523	0.241856	0.225863	0.952310	0.518132	0.240755	0.313609	0.196381	0.634320	0.287109	0.336600	0.861480	0.179772	0.401664	0.634737	0.336551	0.169633		1.676320		0.967491	0.232842	0.869864	1.087150	1.035940		0.251202	0.160644	1.185420	0.340475	0.338300	0.236056	0.210277	0.291563	0.311422	0.489288	0.641549	1.126810	0.738241	0.745393	0.656538	0.266470	0.608545	0.470416	0.296189	0.538791	0.237370	0.167231	0.580055	0.300778
0.568393	0.668213	0.238886	0.286656	0.407479	0.241849	0.373003	0.322149	0.238546	0.210853	0.177888	0.212026	0.182741	0.196182	0.742725	0.183602	0.464045		0.799612		0.632042	0.743490	0.304468	0.322935	0.376116		0.392205	0.361539	0.258125	0.222960	0.386253	0.680769	0.284370	0.183559	0.200308	0.663229	0.971305	0.601357	0.266360	0.255723	0.203340	0.384092	0.428625	0.652587	0.273801	0.470629	0.277131	0.632938	0.360242	0.673310
0.965305	0.190928	0.218408	0.415465	0.302643	0.403720	0.302718	0.439192	0.175759	0.271067	0.277910	0.332925	0.318078	0.311452	0.470568	0.248307	0.270456		0.761377		0.220384	0.259255	0.279864	0.205083	0.491631		0.453388	0.460617	1.222240	0.183339	0.425183	1.160170	0.241231	0.242432	0.561075	0.162211	0.404095	0.623675	0.201476	0.873787	0.677455	0.214525	0.430337	0.342579	0.334418	0.366472	0.428770	0.287704	0.120395	0.408773
0.228433	0.256068	0.285196	0.502963	0.457074	0.226734	0.167273	0.238357	0.466587	0.308911	0.247247	0.326523	0.198557	0.297194	0.282779	0.163479	0.322574		1.210210		0.329693	0.229152	0.328827	0.389992	0.484351		0.658054	0.706590	0.624500	0.280395	0.178722	0.661729	0.373464	0.231366	0.176162	0.312680	0.227595	0.594360	0.189022	0.485255	0.531325	0.314192	0.260374	0.288809	0.188542	0.310787	0.250147	0.188797	0.397361	0.684711
1.029740	0.231279	0.328469	1.158260	0.477901	0.207787	0.295436	0.331527	0.345484	0.208173	0.215151	0.396351	0.391609	0.448318	0.536305	0.416615	1.264080		0.669643		0.534201	0.399085	2.463270	0.327953	0.502541		0.497737	0.316018	0.225353	0.227697	0.220737	0.190110	0.469195	0.483753	0.193640	0.333323	0.219526	0.390086	0.885337	1.487250	0.199622	0.235904	0.304257	0.620779	0.406156	0.473053	0.281295	0.308166	0.550495	0.222706
0.396675	0.733449	0.221538	0.419149	0.283103	0.272112	0.403334	0.648227	1.347250	0.211827	0.271266	0.724769	0.422686	0.516174	0.191702	0.310451	0.291934		0.164761		0.582016	0.343260	1.106730	0.448141	1.174300		0.289699	0.468930	0.551159	0.205531	0.250124	0.517935	0.197383	0.505325	0.178129	0.226960	0.785268	0.199793	0.356239	0.574041	0.401106	0.208995	0.190419	0.335942	0.230233	1.274430	0.289508	0.442038	0.415805	0.282994
0.606722	0.248703	0.248147	1.235700	0.294337	0.190125	0.276336	0.810703	0.620400	0.210408	0.168273	0.175508	0.185085	0.273744	0.416248	0.200669	0.435428		0.181529		0.559994	0.274758	0.251166	0.286463	0.783249		0.459192	0.712626	0.401295	0.290000	0.362309	0.379442	0.292463	0.310792	0.228103	0.225075	0.232993	0.950206	0.180665	1.040200	0.238095	0.409159	0.207521	0.163003	0.160274	0.161216	0.337174	0.437631	0.123202	0.451373
0.342981	0.299344	0.207166	0.332394	0.314630	0.193279	0.357664	0.205606	0.883671	0.303371	0.192460	0.283736	0.268429	0.248595	0.925742	0.240033	0.884588		1.110440		0.609588	0.234421	0.372232	0.575300	0.282793		0.232434	0.236148	0.467017	0.291104	0.275672	0.915234	0.233607	0.168743	0.361748	0.322196	1.563660	0.235958	0.666311	0.576860	0.649529	0.386184	0.207988	0.413855	0.271449	0.875156	0.367121	0.272756	0.294467	0.586449
0.823882	0.819681	0.216739	0.633612	0.251657	0.233268	0.345025	0.641294	0.972347	0.195738	0.325028	0.193098	0.311677	0.346821	0.294201	0.313593	0.980446		0.722184		0.260385	0.635866	0.301693	0.317811	0.502672		0.439088	0.297768	0.335513	0.547385	0.836977	0.460831	0.728556	0.162726	0.343777	0.178371	0.200929	1.369700	0.380560	0.614650	0.791762	0.259219	0.361311	0.199433	0.401903	1.420740	0.164769	0.221961	0.231899	0.503648
0.296749	0.352176	0.289739	0.639721	0.256751	0.166472	0.500903	0.251209	0.561009	0.278028	0.236279	0.364285	0.425199	0.262746	0.280279	0.165072	0.566477		0.189446		0.184582	0.195128	0.184971	0.317421	0.777894		0.419275	0.160048	0.186464	0.164090	0.536791	0.827848	0.347066	0.381685	0.251151	0.511601	0.897815	0.547446	3.457950	1.499120	0.273501	0.162034	0.245274	0.330202	0.600246	1.744930	0.286829	0.215664	0.351183	0.340124
0.496047	0.401386	0.179393	0.465686	0.205681	0.274311	0.356900	0.617105	0.612381	0.176252	0.203493	0.858578	0.180973	0.211387	0.320864	0.234595	1.531010		0.253077		0.182855	0.591782	0.169726	0.294004	0.791256		0.450875	0.502551	0.166445	0.298983	0.283589	0.505627	0.510155	0.909303	0.238223	0.377277	0.656768	0.461280	0.535983	0.633829	0.332016	0.358126	0.385015	0.298667	0.206839	0.651428	0.269159	0.185126	0.434362	0.818746
1.113730	0.760733	0.355202	0.282101	0.224732	0.198075	0.381360	0.202882	0.211576	0.162097	0.323409	0.597800	0.235762	0.651243	0.306274	0.469198	0.888468		0.840933		0.273236	0.252287	0.173863	0.268848	0.626950		0.177976	0.222449	0.254231	0.250056	0.407302	0.567838	0.194139	0.345877	0.217044	0.216836	0.161440	0.427226	0.631828	0.729673	0.225266	0.232214	0.437453	0.256309	0.515537	0.218882	0.221501	0.244417	0.159137	0.316858
0.161581	0.532932	0.337232	0.690488	0.260732	0.181564	0.337279	0.285510	0.199316	0.301486	0.425614	0.385722	0.199347	0.205821	0.594380	0.320599	0.329657		0.292233		2.009260	0.417275	0.825452	0.204072	0.296542		0.494335	0.282763	1.232770	0.239114	0.311295	0.279421	0.257364	1.024670	0.317576	0.302988	0.464861	0.220530	0.469672	1.542140	0.189014	0.423429	0.685792	0.343380	0.204200	0.171433	0.334380	0.259407	2.078620	0.371908
1.506370	1.554350	0.272968	0.529082	0.194258	0.216313	0.461274	1.197150	0.227741	0.380325	0.447972	0.849364	0.187693	0.295699	0.343973	0.390533	0.575441		0.776974		0.369021	0.564824	0.198634	0.229084	0.235299		0.187863	0.246049	0.340504	0.166313	0.191051	0.445601	0.347103	0.431911	0.374185	0.302454	0.435701	0.490477	0.160019	0.371011	0.567129	0.169898	0.485754	0.521594	0.190012	0.531671	0.499521	0.330794	0.349396	0.632194
0.231248	0.699508	0.413708	0.735805	0.253668	0.273249	0.357177	0.422814	0.734371	0.188698	0.385192	0.870531	0.310789	0.559505	0.650902	0.160648	0.482112		0.225716		0.551521	0.208672	0.540502	0.445485	0.341017		0.490706	0.539699	0.346544	0.246001	0.178225	0.323864	0.288831	1.094290	0.257934	0.162747	1.017380	1.452080	0.531146	0.352940	0.198325	0.417109	0.549297	0.224565	0.206560	0.370877	0.237642	0.215492	0.168784	0.450851
0.537454	1.004810	0.292114	0.431517	0.234487	0.172305	0.468568	0.174183	0.405188	0.232058	0.261051	0.259928	0.267131	0.359225	0.183254	0.316016	0.391685		0.623301		0.304797	0.457264	0.490210	0.980326	0.269961		0.331644	0.406271	0.477120	0.259445	0.198242	0.608290	0.187650	0.247052	0.477586	1.747170	0.435103	0.167093	0.582443	0.217864	0.446028	0.297895	0.259448	0.244293	0.341575	1.047880	0.275752	0.235178	0.926567	1.234280
1.013010	1.334940	0.342895	0.670538	0.229676	0.185405	0.176093	0.391762	0.547786	0.334269	0.185290	0.188398	0.267036	0.195571	0.294277	0.625577	0.736437		0.547680		0.241445	0.332462	2.007550	0.457820	0.239431		0.222533	0.728373	0.653725	0.417346	0.253997	0.491661	0.245643	0.201560	0.281158	0.202609	0.472939	0.775153	0.685572	1.383310	0.241847	0.180129	0.366704	0.265546	0.332551	0.234575	0.253424	0.175508	0.196938	0.599957
1.010270	0.229285	0.192838	0.571590	0.186016	0.228919	0.401730	0.188056	1.126780	0.240676	0.463155	0.250251	0.185767	0.423119	0.538584	0.585562	0.198480		0.324936		0.842179	0.435172	0.416427	0.276539	1.296960		0.322247	0.204556	0.718873	0.229213	0.409974	0.470459	0.344246	0.166564	0.197022	0.257283	0.345455	0.467974	0.394550	0.217523	0.363374	0.442790	0.512920	0.438318	0.209801	0.832405	0.268197	0.209533	0.447803	0.242859
0.786168	0.679057	0.325873	0.739433	0.260582	0.273824	0.204545	0.348458	0.803858	0.247788	0.397105	0.294590	0.165298	0.354013	0.654923	0.183756	1.290780		0.262825		0.965840	0.395064	2.050030	0.487433	1.234520		0.214608	0.310169	0.403457	0.351617	0.227740	1.065690	0.627059	0.243776	0.209664	0.328428	0.422063	0.595702	0.393911	0.454092	0.324762	0.254445	0.553002	0.343981	0.348328	0.446700	0.274276	0.434555	0.683567	0.251463
0.216356	0.626904	0.193047	0.597530	0.180607	0.262999	0.162110	1.257330	1.076760	0.419674	0.169478	0.617666	0.163579	0.240587	0.166675	0.319017	0.655496		1.241340		0.719178	0.379038	0.325186	0.509470	0.192349		0.475520	0.316471	0.466012	0.240569	0.247554	0.272553	0.169559	0.163694	0.415022	0.312755	0.559229	1.127370	0.283737	0.550271	0.747668	0.262550	0.264172	0.571959	0.174741	0.736268	0.199898	0.246421	0.256591	0.617690
0.663587	0.315767	0.442630	0.656563	0.454533	0.204740	0.561353	1.096560	0.745289	0.273515	0.213162	0.754587	0.172383	0.416915	0.496801	0.194609	0.381050		0.475788		0.365160	0.174478	0.203303	0.512478	0.327911		0.310682	0.348454	0.188127	0.381614	0.503353	0.371802	0.185803	0.263443	0.186101	0.252758	0.190997	1.007330	0.237785	0.666982	0.169401	0.258851	0.315673	0.397939	0.185771	0.670174	0.237156	0.316468	0.456854	0.261592
1.194600	0.302806	0.246892	0.514546	0.325079	0.193408	0.196808	0.385077	0.206580	0.211007	0.205483	0.240404	0.307568	0.200969	0.524679	0.276931	1.369320		0.816481		1.191090	0.167232	0.462934	0.679572	0.197999		0.169778	0.369248	0.294932	0.395258	0.268636	0.604900	0.333285	1.688030	0.298905	1.069610	0.353198	0.863951	0.440362	0.169637	0.278483	0.185864	0.218088	0.284069	0.162215	0.241166	0.192344	0.241896	0.287541	0.803997
0.175656	0.285404	0.392444	0.523947	0.170464	0.240519	0.629256	0.315048	0.520835	0.506472	0.339240	0.267461	0.160013	0.217038	0.641259	0.223630	0.167530		1.579250		1.009560	0.713369	0.271906	0.580521	0.562005		0.352620	0.285171	0.596695	0.350733	0.535507	0.687255	0.376543	0.457708	0.311495	0.251707	0.511903	0.205741	0.433845	0.177557	0.209485	0.766365	0.180007	0.354554	0.524177	0.830561	0.194152	0.168308	0.548205	0.250441
0.367349	0.359941	0.215559	0.435086	0.206159	0.332483	0.354284	0.321688	0.582762	0.165485	0.182235	0.613367	0.391878	0.179683	0.488568	0.259565	2.439230		0.310580		2.786770	0.816896	0.264972	0.337548	0.415156		0.325968	0.250699	0.357722	0.195219	0.294976	0.185292	0.234654	0.829864	0.343583	0.584207	0.374058	0.370948	0.304958	0.905928	0.348797	0.179851	0.418609	0.439465	0.162238	1.050130	0.192067	0.200842	0.505247	2.894790
0.326720	0.619053	0.288596	0.887012	0.354317	0.167923	0.247754	0.385571	0.199553	0.184812	0.267724	0.312964	0.349837	0.459691	0.236758	0.203911	2.031790		0.537746		0.221821	0.453775	1.630650	0.719122	0.860818		0.335575	0.431263	0.160332	0.683605	0.307107	0.203676	0.165264	0.500506	0.177702	0.214872	0.167993	0.304475	0.579879	1.371020	0.470326	0.318575	0.234438	0.259673	0.594203	1.074050	0.215807	0.217915	0.807773	0.770326
0.347712	0.170639	0.254440	0.381532	0.378871	0.194356	0.383353	0.564136	0.514853	0.192588	0.180443	0.276250	0.357316	0.261931	0.393434	0.388130	0.837239		0.353592		0.448634	0.208892	0.739740	0.187367	0.198334		0.630945	0.177403	0.712326	0.350384	0.436662	0.213371	0.568454	0.175042	0.165434	0.205604	0.357088	2.053490	0.281947	0.487775	0.307126	0.162678	0.220681	0.231258	0.347220	0.850023	0.254548	0.185112	0.587549	0.210320
0.838196	0.356130	0.317219	0.547711	0.176104	0.194816	0.613905	0.386035	0.525572	0.291748	0.181389	0.323299	0.176646	0.230690	0.428493	0.297655	1.027650		0.951926		0.821508	0.512370	1.562110	0.221924	0.652897		0.520569	0.250540	0.807705	0.177561	0.341241	0.244259	0.427787	0.256916	0.288131	0.392711	0.197375	0.265987	0.182477	0.299115	0.483496	0.490563	0.354103	0.251214	0.741292	1.583920	0.395153	0.179425	0.224176	0.426529
0.467398	0.508472	0.566916	0.602923	0.166353	0.237263	0.390439	0.400053	0.808165	0.260920	0.261072	0.616066	0.245382	0.318230	0.504229	0.177959	0.684302		1.245490		0.198292	0.222584	0.264289	0.547233	0.221958		0.523705	0.164861	0.841498	0.332092	0.403538	0.838785	0.368645	0.311539	0.338728	0.296647	0.200618	0.560174	0.335914	0.748804	0.260382	0.423908	0.174515	0.379513	0.254993	1.115900	0.265704	0.196051	0.275426	0.392295
1.402170	0.168263	0.173635	0.465219	0.416668	0.330651	0.605032	0.228440	0.421407	0.354231	0.319871	0.512023	0.187710	0.333699	0.247800	0.281533	1.460110		0.265391		0.532472	0.547710	2.077510	0.679213	0.601308		0.162363	0.223541	0.302554	0.353614	0.594824	0.233811	0.313867	0.392370	0.561215	0.321396	0.278848	0.976150	0.254795	0.199921	0.474191	0.571438	0.175992	0.257121	0.254604	0.498633	0.394316	0.497937	0.664251	0.767169
0.930313	0.167597	0.331101	0.604040	0.441008	0.181899	0.212331	0.228719	0.575067	0.365415	0.205741	1.159660	0.299464	0.238531	0.173221	0.172535	2.403990		0.248025		1.281350	0.546306	0.634677	0.194649	0.452519		0.192016	0.169141	0.904026	0.424577	0.218628	0.232347	0.194748	0.303534	0.232931	0.252539	0.313496	0.772887	0.644501	0.351867	0.181556	0.349864	0.261652	0.545210	0.588529	0.249446	0.292179	0.194328	1.103160	0.516939
0.384042	0.192145	0.262232	0.618235	0.323298	0.166967	0.391406	0.185795	0.281318	0.182121	0.342295	0.473869	0.196792	0.537607	0.188784	0.691735	0.230554		1.421430		0.272407	0.479022	1.825330	0.520159	1.847550		0.267395	0.595219	1.009460	0.411309	0.372340	0.418290	0.191810	0.624157	0.346965	0.409286	0.816814	0.603574	0.658052	0.641923	0.797224	0.404936	0.376338	0.689386	0.316180	1.582980	0.237497	0.498550	0.342518	0.715633
0.479885	0.570419	0.302498	0.315673	0.286146	0.429805	0.186602	0.383255	0.251712	0.201409	0.405954	0.619472	0.218480	0.377414	0.208507	0.183850	0.371907		0.512072		0.274705	0.445463	0.665598	0.781038	1.300220		0.343073	0.420595	0.165717	0.202300	0.412568	0.641105	0.429672	0.197862	0.268872	0.298099	1.111190	1.017510	0.260105	0.235172	0.620985	0.220995	0.172745	0.340585	0.298594	0.547140	0.167663	0.265953	0.275853	0.238872
0.820930	0.300000	0.361266	0.870676	0.624431	0.185251	0.386200	0.243354	0.579598	0.252003	0.398904	0.695104	0.289227	0.491139	0.367600	0.178888	0.424502		0.284757		0.578825	0.336421	0.305886	0.480835	0.168239		0.511577	0.389150	0.701530	0.276829	0.293028	0.429845	0.224661	0.248968	0.397100	0.401935	0.394845	0.164259	0.183857	0.183406	0.258316	0.544224	0.257126	0.169990	0.240215	0.250672	0.191590	0.245513	0.124771	0.374859
0.221356	0.413533	0.200788	0.668177	0.540352	0.166285	0.305666	0.363031	1.110570	0.398553	0.179194	0.378562	0.444005	0.259479	0.324550	0.267515	1.471050		0.793304		0.468461	0.199806	0.464898	0.583811	1.022290		0.197690	0.424841	0.258660	0.168252	0.453933	0.160435	0.483197	0.820447	0.254792	0.223201	0.461500	0.179502	0.702097	0.217341	0.267007	0.356961	0.216944	0.245630	0.224968	0.164084	0.175766	0.293560	1.369260	0.239144
1.075510	0.166005	0.503144	0.570134	0.203297	0.846479	0.508756	0.247765	0.756300	0.207512	0.307565	0.254013	0.341637	0.184598	0.244952	0.493357	0.672312		0.231089		1.216370	0.257050	0.527259	0.505937	0.675071		0.255582	0.462095	0.891908	0.205862	0.339124	0.170336	0.395076	0.333806	0.212108	0.225032	0.507745	1.969510	0.375369	0.651002	0.707902	0.382696	0.493685	0.459613	0.298948	0.881559	0.275465	0.180757	0.322921	1.043200
0.492225	0.623911	0.251382	0.957991	0.169404	0.165568	0.264627	0.203834	0.444993	0.616673	0.445871	0.387302	0.336765	0.360046	0.418028	0.208747	0.161508		0.677522		0.576148	0.309906	0.479183	0.239844	0.471665		0.539187	0.191125	1.095270	0.251764	0.971688	0.901374	0.402777	0.256762	0.263167	0.212436	0.162427	1.050180	1.875970	0.845056	0.296475	0.305585	0.554689	0.188793	0.184914	0.446845	0.168090	0.173866	0.139187	0.245771
0.712823	0.373551	0.227757	0.670061	0.220014	0.273569	0.167342	0.160263	0.264676	0.464277	0.275802	0.428651	0.193747	0.323697	0.279533	0.370782	1.403240		0.437696		0.419383	0.281942	0.326082	0.359905	0.664769		0.337969	0.311460	0.344738	0.240415	0.308894	0.749265	0.659590	0.428551	0.189388	0.281668	0.895067	0.484094	0.203347	0.495102	0.713845	0.313732	0.319736	0.171127	0.215724	0.278848	0.652298	0.424882	0.557019	0.377891
0.396328	0.246674	0.185547	0.769527	0.297731	0.269619	0.237873	0.223340	2.066600	1.022400	0.262960	0.307069	0.186753	0.174648	0.673942	0.333229	0.253630		0.327653		0.394772	0.313256	0.172147	0.544784	0.200828		0.245473	0.203738	0.235539	0.471075	0.232426	1.234130	0.197524	0.635412	0.320787	0.381352	0.224218	0.431297	0.163392	0.586488	0.200302	0.173348	0.312885	0.647747	0.731311	0.590527	0.284469	0.192560	0.118618	0.578577
0.294783	0.237166	0.525999	0.461992	0.164931	0.310499	0.258812	0.368583	0.193705	0.202755	0.185059	0.557573	0.366620	0.477510	0.362734	0.188496	1.003030		0.277815		0.447829	0.525580	0.941036	0.313019	0.903185		0.533099	0.207701	0.589735	0.258666	0.184426	0.361996	0.347318	0.722182	0.323563	0.376025	0.283851	0.556804	0.470366	0.332897	0.396252	0.248388	0.248805	0.439479	0.171626	1.060830	0.227450	0.239740	0.245889	0.347998
0.870796	0.207280	0.173230	0.597241	0.169367	0.228579	0.288527	0.279626	0.637598	0.382567	0.165607	0.171201	0.344285	0.259636	0.347925	0.220486	0.471173		0.638028		0.510458	0.162841	2.713760	0.207887	0.525622		0.868899	0.263658	1.232610	0.231645	0.173717	0.252734	0.195079	0.426519	0.224062	0.296964	0.272848	0.355777	0.997109	0.329213	0.393527	0.207339	0.471052	0.172521	0.160210	0.555047	0.464634	0.295278	0.245698	0.875488
0.624547	0.180600	0.291833	1.069710	0.331321	0.168917	0.218020	0.212717	0.451997	0.251408	0.185563	0.919289	0.304648	0.230647	0.374336	0.485723	0.848534		0.367504		0.849373	0.299085	0.545259	0.818560	0.338655		0.668645	0.235425	2.094650	0.230703	0.344133	0.694624	0.394239	0.456209	0.345507	0.261023	0.319505	0.406615	0.253853	0.623070	0.409273	0.516553	0.366111	0.418320	0.366943	0.442602	0.217029	0.196863	0.259796	0.195692
0.850669	0.201160	0.194030	1.441050	0.192842	0.267773	0.205619	0.317722	0.231400	0.249270	0.330942	0.356738	0.328844	0.172217	0.262738	0.341591	1.556690		0.712403		0.207048	0.173173	2.156220	0.406781	0.767627		0.422866	0.431635	0.423355	0.489713	0.516363	0.249754	0.252465	0.258101	0.188754	0.272382	0.450949	0.329343	0.736726	2.806830	0.570802	0.215934	0.496576	0.652696	0.406896	1.239280	0.542109	0.197986	0.459471	0.819616
0.197287	0.321495	0.169494	0.736540	0.327746	0.176029	0.206862	0.162041	0.642520	0.197866	0.198914	0.206693	0.359590	0.174776	0.713613	0.306321	0.873361		1.286970		0.322502	0.197872	0.973360	0.467849	1.027740		0.226083	0.392884	0.375994	0.187716	0.415012	0.446188	0.282449	0.222655	0.349490	0.246277	0.744933	0.515909	0.335644	0.183928	0.247853	0.194714	0.405453	0.323444	0.515592	0.550495	0.403098	0.389492	0.686506	0.536232
0.930352	0.232314	0.265997	0.495567	0.164500	0.234774	0.274550	0.237886	1.423980	0.275908	0.233613	0.221593	0.181219	0.417914	0.217895	0.273248	1.584380		0.293927		1.323200	0.339738	0.379089	0.450122	0.254557		0.188681	0.170255	0.321647	0.253150	0.467600	0.609765	0.190570	0.203550	0.168552	0.165210	1.860420	0.653989	0.625264	0.169819	0.509088	0.205091	0.336271	0.365408	0.299624	0.726240	0.175432	0.274086	0.375987	0.221733
0.704900	0.184994	0.528873	0.829198	0.394553	0.387011	0.197465	0.398741	1.317940	0.170417	0.252894	0.524109	0.311910	0.258984	0.773548	0.220241	0.197845		1.741620		0.229696	0.178108	1.038320	0.188892	0.170907		0.204246	0.212450	0.836547	0.402605	0.225123	1.617620	0.171276	0.687885	0.199330	0.213524	0.281151	0.262649	0.346186	0.836608	0.366991	0.398468	0.235038	0.298442	0.231930	0.429927	0.304623	0.282183	0.368370	0.571656
0.161948	0.364199	0.325489	0.608828	0.549004	0.296867	0.234491	0.226060	0.209489	0.188131	0.295579	0.482543	0.281476	0.184928	0.381565	0.443078	1.452020		0.972401		0.550460	0.320381	1.152730	0.236020	0.275914		0.161034	0.367047	1.076950	0.180953	0.193757	0.168453	0.367319	0.630840	0.299259	0.313736	0.236863	0.200004	0.304594	0.171193	0.326030	0.226848	0.293570	0.182954	0.204239	0.172183	0.365597	0.566496	0.204145	0.480582
2.115770	0.257499	0.441001	0.774683	0.349578	0.238754	0.397658	0.389512	0.861694	0.525596	0.184339	0.837147	0.225950	0.346982	1.046700	0.278056	0.169549		1.706440		0.656905	0.529060	1.044580	0.241679	0.212184		0.387972	0.202766	1.098460	0.333840	0.407710	0.997925	0.214654	0.584288	0.209883	0.345656	0.511397	0.447279	0.487549	0.600923	0.221989	0.562797	0.261250	0.203406	0.317192	1.520860	0.272187	0.169676	0.425333	0.184488
0.659193	0.370722	0.669900	0.335749	0.286080	0.233122	0.194381	0.733724	0.527358	0.254866	0.240780	0.185907	0.166847	0.410882	0.773540	0.898429	0.935290		0.659862		0.550400	0.222581	0.321553	0.267639	0.239834		0.217059	0.367156	1.633670	0.262385	0.541731	0.614387	0.352316	0.652085	0.240350	0.236081	0.280787	0.237756	0.178143	0.459353	0.542652	0.511212	0.257771	0.538952	0.196003	1.219690	0.368152	0.199577	0.128460	0.331928
0.191404	0.921932	0.317089	1.555140	0.445843	0.196637	0.357622	0.165980	0.394164	0.201305	0.198241	1.055630	0.205247	0.222720	0.798781	0.284573	0.516500		0.767371		0.269143	0.208156	0.804855	0.304392	1.447530		0.224457	0.285261	0.266941	0.319657	0.447921	0.464776	0.193132	0.443012	0.345165	0.167684	0.224277	0.742811	1.018350	0.555724	0.402528	0.178096	0.693319	0.536917	0.550466	1.970750	0.318243	0.432700	0.432118	0.285700
0.515344	0.240435	0.410767	0.842498	0.468060	0.211655	0.233369	0.321488	0.799367	0.253793	0.283521	0.706799	0.249937	0.451849	0.425769	0.242753	0.837510		0.978920		0.576972	0.385434	0.382407	0.303741	0.199807		0.801561	0.165655	0.836477	0.217137	0.301316	0.663888	0.329782	0.262969	0.442223	0.407284	0.307036	0.244129	0.725866	2.114780	0.163682	0.330866	0.201594	0.390492	0.354618	1.026820	0.277506	0.173220	0.508087	0.343804
0.668142	0.298127	0.178632	0.937001	0.319976	0.262706	0.367537	0.382906	1.901350	0.382195	0.274409	0.189516	0.276640	0.436512	0.404664	0.168992	0.306120		0.227460		1.032500	0.207059	0.358094	0.733488	0.443528		0.216816	0.328353	0.283742	0.235917	0.433196	0.237018	0.342201	0.431639	0.360545	0.327037	0.422148	0.477465	0.663624	1.175800	0.317073	0.273109	0.319098	0.319309	0.245295	0.759908	0.219598	0.242179	0.271946	0.243597
0.588886	0.230020	0.336109	0.627315	0.485032	0.264065	0.352760	0.307560	0.539630	0.182197	0.252582	0.200980	0.224919	0.376576	0.260797	0.200644	2.004370		0.851299		0.384392	0.692603	4.432580	0.189973	0.509388		0.334165	0.426917	0.296807	0.315109	0.482565	0.509992	0.266562	0.385457	0.235867	0.266033	0.945113	0.737505	0.348132	0.953089	0.341104	0.352026	0.279199	0.238354	0.747178	0.326873	0.328895	0.259932	0.172405	0.915564
0.886535	0.253682	0.161223	0.644485	0.212572	0.242170	0.376491	0.376152	0.217805	0.255326	0.236557	0.789925	0.174438	0.223370	0.675412	0.177628	1.505200		0.832615		0.731327	0.356172	5.697010	0.176253	1.223250		0.353877	0.409793	0.990826	0.476963	0.847720	1.239660	0.399147	0.273278	0.267777	0.257551	0.501071	0.353174	0.273502	0.236467	0.161442	0.411702	0.202710	0.212600	0.168041	0.232068	0.232671	0.426274	0.264084	0.203406
0.344765	0.586157	0.383762	0.674121	0.342955	0.480797	0.270488	0.174596	0.370686	0.283408	0.166822	0.534173	0.201429	0.166499	0.237986	0.681296	0.538462		0.184206		0.360122	0.230763	0.568339	0.802079	2.333300		0.480009	0.270679	1.271200	0.241533	0.389046	0.373614	0.197823	0.856620	0.216868	0.266462	0.595010	1.586410	0.401712	3.062240	0.485311	0.262159	0.367835	0.474297	0.168966	0.258033	0.269848	0.177433	0.768397	0.808977
1.385430	0.794490	0.250986	0.940546	0.428627	0.177478	0.357745	0.323789	0.532803	0.201121	0.184497	0.713082	0.324481	0.301224	0.168753	0.714043	0.864961		0.483424		1.019870	0.355462	1.497570	0.342312	0.661393		0.359375	0.295478	0.758597	0.202070	0.364396	0.400670	0.395539	0.297027	0.270043	0.250037	0.231429	0.229013	0.510517	1.059180	0.330426	0.206119	0.273552	0.577204	0.163022	0.677300	0.222406	0.193352	0.681800	0.435634
1.373320	0.246572	0.450316	0.363873	0.257483	0.469548	0.163918	0.436684	1.138690	0.261427	0.414970	0.639060	0.273967	0.321735	0.323973	0.198405	0.868857		0.190414		0.551021	0.412479	1.385400	0.352236	0.339078		0.471773	0.411464	0.264241	0.283754	0.759781	0.371936	0.165967	0.503323	0.954603	0.173364	0.405884	0.253136	0.697521	0.649060	0.455970	0.354561	0.182923	0.269253	0.290427	0.647281	0.216362	0.256036	0.377249	0.632656
0.503537	0.278994	0.334002	0.919445	1.689660	0.522659	0.304254	0.191717	0.530661	0.210472	0.230157	0.596433	0.338229	0.254821	0.545939	0.326424	0.586489		0.191820		0.176415	0.228045	0.899584	0.350820	0.464910		0.318456	0.164390	0.163255	0.400790	0.698728	0.404352	0.456056	0.522418	0.228792	0.191814	0.404048	0.384465	0.199352	0.209842	0.353251	0.216831	0.544222	0.271452	0.321536	0.321014	0.279566	0.238929	0.303222	0.368670
0.181974	0.583329	0.213243	0.455007	0.218047	0.205578	0.173106	0.299427	0.560407	0.225233	0.259820	0.177048	0.204806	0.358246	0.509055	0.426217	1.581760		0.993701		0.247363	0.445943	2.427950	0.312403	1.138350		0.326992	0.165837	1.060290	0.167204	0.324748	0.306648	0.407747	0.548844	0.295667	0.341532	0.343130	0.194683	0.466117	0.493212	0.169443	0.249133	0.161519	0.870875	0.342518	0.673291	0.431164	0.285577	0.552325	0.762766
0.551933	0.993330	0.163006	0.383262	0.503566	0.163401	0.350624	0.403611	0.311944	0.363549	0.172514	0.274074	0.170445	0.179521	0.456470	0.372865	0.580009		0.810021		0.864308	0.258378	6.435690	0.360951	0.567790		0.328759	0.216866	0.171111	0.348874	0.282928	0.498287	0.527999	0.481676	0.193445	0.242738	0.176065	0.529647	0.410685	0.520896	0.994487	0.210385	0.453882	0.195548	0.223336	0.480501	0.320552	0.332326	0.779253	0.295118
0.415885	0.338140	0.251049	0.679373	0.510275	0.356308	0.290750	0.257027	0.486019	0.338075	0.185230	0.319183	0.381437	0.622344	0.805884	0.213976	0.451315		0.533315		0.708714	0.307429	2.428990	1.058180	0.228790		0.399812	0.510551	0.841302	0.186636	0.375938	0.169952	0.172689	0.188943	0.273199	0.205688	0.209440	0.629999	0.656703	1.163160	0.228484	0.353211	0.327108	0.482747	0.354797	0.978305	0.215269	0.264108	0.446125	0.372948
0.650760	0.513065	0.316798	0.730597	0.583858	0.327224	0.346107	0.183070	0.200196	0.369274	0.398920	0.451131	0.182418	0.276041	0.296940	0.384306	1.560860		1.180320		0.161033	0.586387	0.425107	0.454511	0.570032		0.317984	0.274286	0.263458	0.239097	0.230841	1.297820	0.192574	0.928952	0.162337	0.215558	0.463357	0.590185	0.448304	0.348589	0.478328	0.252899	0.296860	0.174677	0.700198	0.238336	0.258568	0.187605	0.236099	0.394432
0.175201	0.362491	0.443740	0.664310	0.581523	0.176573	0.188743	0.345104	0.587766	0.275093	0.178472	0.495738	0.269408	0.386964	0.622140	0.326390	0.383880		1.473590		0.443855	0.596915	1.328660	0.227716	0.190862		0.415197	0.317492	0.617243	0.651613	0.470903	0.298469	0.275981	0.167917	0.397399	0.578294	0.220039	0.161691	0.239923	0.822358	0.265294	0.351891	0.601114	0.267754	0.251734	0.647851	0.312521	0.174933	0.502147	0.556332
0.487842	0.741851	0.244842	0.363406	0.591308	0.459236	0.220340	0.370705	0.606644	0.208721	0.330337	0.599735	0.172285	0.423068	0.415439	0.208121	0.240595		0.464911		1.007920	0.338098	0.712002	0.314855	1.251630		0.712996	0.380152	0.579239	0.210041	0.198031	1.179390	0.222516	0.196906	0.281762	0.385826	0.537378	0.220284	0.267429	0.415823	0.202655	0.229790	0.205263	0.361009	0.223364	0.731580	0.217122	0.250371	0.339397	1.184470
0.577326	0.862642	0.174421	0.462542	0.478159	0.173453	0.285468	0.176157	0.437799	0.247166	0.317418	0.418238	0.262560	0.489141	0.543498	0.236734	1.425850		0.269748		0.169020	0.230399	0.372982	0.356212	0.797293		0.196268	0.297704	0.331407	0.311169	0.370098	0.178342	0.285783	0.813027	0.335490	0.638548	1.718740	0.422674	0.649441	2.147070	0.176069	0.180876	0.265863	0.171283	0.167937	0.880638	0.181697	0.187375	0.935903	0.188119
1.295070	0.181530	0.294214	0.372262	0.187320	0.292226	0.162174	0.398972	0.673858	0.182932	0.196347	0.530597	0.282323	0.506950	0.222728	0.558163	2.622450		0.219170		0.392421	0.169236	2.854670	0.443638	0.246455		0.486542	0.380950	0.198492	0.275883	0.257249	0.507582	0.365827	0.284697	0.177261	0.179856	0.635309	0.609127	0.174034	0.585716	0.596041	0.311274	0.162451	0.180631	0.650836	0.316550	0.181703	0.213138	0.481485	0.272508
0.614213	0.169809	0.372204	0.429739	0.283494	0.173823	0.362900	0.175765	0.217196	0.238337	0.263946	0.737548	0.304392	0.274290	0.343447	0.220136	0.621319		0.299043		0.493984	0.171398	0.391173	0.179699	0.663114		0.369210	0.211774	0.614059	0.292132	0.703337	0.625275	0.335409	0.442471	0.221778	0.470162	2.493070	1.347460	0.160909	0.250382	0.258927	0.179751	0.273420	0.381793	0.961122	1.238800	0.201747	0.193775	0.764459	0.327438
0.308443	0.274121	0.198808	0.898007	0.251699	0.245376	0.179271	0.277291	0.347597	0.410886	0.170843	0.198072	0.270325	0.233262	0.876094	0.272218	0.827431		1.472250		1.328720	0.713618	0.969914	0.538895	0.366891		0.836411	0.308630	0.215897	0.267970	0.188541	0.676939	0.260891	0.505831	0.350506	0.325986	0.534437	0.388987	0.175723	0.421967	0.623994	0.273673	0.395268	0.214725	0.187052	0.472038	0.160496	1.292570	0.587846	0.177559
0.320194	0.223451	0.261205	0.565176	0.301701	0.233489	0.314861	0.189110	1.947920	0.201857	0.182721	0.426022	0.252685	0.494294	0.229507	0.279421	0.860087		1.049300		0.872448	0.210361	2.949740	0.191962	0.284746		0.409361	0.243728	0.418836	0.240804	0.207295	0.692785	0.190394	0.266517	0.307729	0.257413	1.092760	0.976498	1.039050	1.265330	0.249400	0.459115	0.182656	0.359621	0.279746	0.497440	0.183107	0.207697	0.193858	0.429315
0.591513	0.817777	0.824905	2.058660	0.279323	0.214038	0.338268	0.432896	0.814415	0.229864	0.180497	0.943356	0.219740	0.720506	0.286053	0.244567	0.503081		0.275592		0.447059	0.279567	0.699872	0.379568	0.233256		0.585345	0.482851	0.828122	0.767605	0.220153	0.210168	0.181190	0.682166	0.659667	0.267848	1.271840	0.997906	0.181887	0.576845	0.196981	0.351457	0.250549	0.249468	0.185980	0.227860	0.219523	0.245305	0.252602	0.641659
0.712460	0.700432	0.190375	0.490665	0.195178	0.235062	0.192774	0.202216	0.358069	0.286211	0.642430	0.655613	0.207124	0.248250	0.511270	0.292412	1.197640		0.433839		1.361110	0.206170	0.222709	0.521131	1.065320		0.249526	0.520481	0.686476	0.223092	0.408315	1.223120	0.404925	0.336135	0.266411	0.185921	0.273896	1.347750	0.326208	0.481328	0.418125	0.372555	0.553747	0.512574	0.358089	0.680923	0.238775	0.261105	0.124129	0.514906
0.664885	0.432995	0.315364	0.377627	0.518637	0.170148	0.487395	0.267328	0.299615	0.409444	0.281564	0.361122	0.419465	0.242441	0.608062	0.397227	2.231690		0.485650		0.310375	0.161247	0.566016	0.382262	0.172760		0.554672	0.401796	0.352399	0.220559	0.322523	0.217260	0.192541	0.544411	0.343877	0.207538	0.236775	0.160567	0.237083	0.381487	0.258281	0.314088	0.261426	0.431835	0.271215	1.983250	0.310520	0.168202	0.116568	0.617391
0.897520	0.524366	0.171217	0.486674	0.183519	0.196051	0.251343	0.177398	0.507106	0.259057	0.214099	0.335105	0.298854	0.282466	0.563976	0.466522	0.895906		0.172858		0.882482	0.186793	1.272900	0.735682	0.347347		0.400289	0.259736	1.492990	0.176598	0.614950	0.386453	0.189336	0.213784	0.258909	0.246621	0.165711	0.576307	0.462034	0.781748	0.535016	0.324756	0.315742	0.302118	0.202379	1.932800	0.331752	0.224182	0.783064	0.217648
0.443261	1.402030	0.214011	0.400442	0.332491	0.172192	0.193202	0.427277	1.019600	0.176572	0.234505	0.295011	0.199043	0.291721	0.390264	0.230842	0.584755		1.062650		3.410510	0.304081	0.933992	0.429372	0.566213		0.486549	0.207108	0.312207	0.205626	0.180063	0.483230	0.211068	0.516678	0.421438	0.767866	0.920876	0.276074	0.406030	1.527860	0.287017	0.286134	0.355747	0.288514	0.314523	1.181160	0.178850	0.234858	0.361239	0.245602
0.468245	0.462637	0.368010	0.515051	0.291504	0.245012	0.225063	0.277389	0.489878	0.198464	0.502737	0.200563	0.382545	0.373846	0.703983	0.369014	0.846610		0.854859		1.021420	0.317938	0.370086	1.190300	0.555149		0.306800	0.217269	0.657418	0.162348	0.487769	0.566543	0.436047	0.298814	0.390789	0.172924	0.628726	1.171230	0.544921	0.560301	0.246560	0.304696	0.185346	0.211194	0.241839	0.179600	0.204464	0.195245	0.115174	0.622652
0.299075	0.752868	0.403936	0.905439	0.487973	0.325970	0.224659	0.215557	0.716110	0.167170	0.203702	0.523191	0.218657	0.390594	1.127700	0.175273	0.441568		0.463367		0.517967	0.418753	1.155980	0.305400	0.416617		0.521980	0.532408	0.605057	0.188828	0.393403	0.571166	0.551307	0.269632	0.306042	0.392361	0.200181	0.167811	0.273901	0.350270	0.745176	0.436200	0.188516	0.413395	0.383421	0.868323	0.313754	0.195252	0.345866	0.433520
0.224022	0.691530	0.348899	0.351140	0.217430	0.218482	0.196612	0.411617	0.413862	0.163288	0.175192	0.201044	0.287494	0.416365	0.478206	0.331115	0.789220		0.168746		0.309275	0.259667	0.914919	0.641280	0.189605		0.856052	0.260479	0.247379	0.193911	0.450875	0.401183	0.230375	0.195925	0.191990	0.368817	0.837320	0.672429	0.389530	0.204305	0.297984	0.590826	0.206694	0.205390	0.483856	0.585563	0.165187	0.176442	0.373800	0.591958
0.353470	0.190444	0.220828	0.379270	0.708214	0.283409	0.248192	0.195097	0.705858	0.171008	0.189726	0.635147	0.277306	0.269846	0.452015	0.294671	0.261961		0.421631		0.435972	0.341422	0.253919	0.697327	1.561310		0.391842	0.296693	0.787162	0.197209	0.369144	0.498694	0.236385	0.498873	0.475740	0.428454	0.393823	0.654824	0.635823	0.672550	0.264151	0.310315	0.306939	0.282238	0.505977	0.963397	0.565040	0.216990	1.312580	0.444657
0.520577	0.549659	0.498868	2.123260	0.165309	0.250198	0.256570	0.284422	0.485222	0.274806	0.287972	0.709989	0.335825	0.242195	0.487175	0.228976	0.225326		0.633958		0.597387	0.525310	0.472194	0.494395	0.223711		0.171689	0.446850	0.412071	0.199161	0.281338	0.312803	0.398969	0.313601	0.531447	0.168726	0.439196	0.920342	0.494164	0.291737	0.983829	0.186238	0.416957	0.543046	0.232141	0.962632	0.339785	0.168781	0.562930	0.483603
0.569326	0.504514	0.289773	1.527450	0.225640	0.222374	0.203428	0.164655	0.358448	0.196447	0.231980	0.191756	0.376367	0.332476	0.485298	0.543984	1.391710		1.169210		0.209599	0.199299	0.763032	0.276943	0.361510		0.233561	0.173815	0.265639	0.166100	0.331904	0.821583	0.286325	0.206948	0.411540	0.217589	0.167773	0.960521	0.711081	0.617376	0.375478	0.299196	0.206823	0.175118	0.188793	0.252423	0.233057	0.163500	0.635809	0.286585
1.584060	0.342727	0.219545	0.556036	0.209543	0.627185	0.512060	0.604013	0.198981	0.462433	0.557622	1.079460	0.219038	0.202505	0.169331	0.234820	0.364041		2.300820		0.414155	0.311360	0.773104	0.185863	1.070570		0.189072	0.543990	0.720162	0.322878	0.354115	0.209357	0.195216	0.339393	0.402171	0.376371	0.669698	0.322355	0.615261	0.405094	0.519756	0.418045	0.343470	0.382094	0.596119	0.344026	0.205627	0.268051	0.400899	0.309233
0.277385	0.307698	1.146020	0.700686	0.371083	0.300949	0.543241	0.361053	0.985142	0.190225	0.348884	0.711145	0.434869	0.179378	0.285169	0.292100	0.817720		0.551649		1.905680	0.551207	0.497002	0.400232	0.407604		0.216701	0.536459	0.204336	0.302539	0.475418	0.662080	0.320718	0.168103	0.262956	0.216026	1.574910	0.230424	1.011490	0.532958	0.599180	0.222424	1.160400	0.196245	0.227361	0.345753	0.754306	1.286380	0.085041	0.242648
0.278410	0.813830	0.452494	1.253350	0.164511	0.160564	0.300145	0.390178	0.186116	0.181265	0.167832	0.357962	0.410021	0.219373	0.429322	0.276363	0.326867		0.302708		1.395820	0.324732	0.273986	0.243324	0.436676		0.949664	0.194348	0.310898	0.173488	0.302289	0.902525	0.267302	0.241626	0.179658	0.162487	0.276231	0.636419	0.167464	1.856210	0.395604	0.179240	0.501841	0.384214	0.222455	0.213711	0.485753	0.299369	0.395423	1.017510
0.722732	0.719357	0.227370	0.830372	0.160652	0.175244	0.230084	0.226166	0.624348	0.223062	0.292260	0.242178	0.176197	0.322980	0.288432	0.397050	0.778607		1.243130		0.682095	0.298168	3.078470	0.477921	0.208024		0.228816	0.374283	0.499100	0.423353	0.338755	1.074340	0.270674	0.308334	0.276240	0.340169	0.273937	0.252685	0.416602	0.240505	0.982679	0.251895	0.479795	0.554973	0.323559	0.213844	0.576382	0.350401	0.455775	1.017740
0.601286	0.173690	0.191685	0.886178	0.177681	0.214478	0.199033	0.290580	0.882800	0.213949	0.160078	1.033630	0.233279	0.220272	0.575958	0.544704	0.874704		0.661304		0.633437	0.253823	0.629549	0.387962	1.300880		0.534747	0.170860	0.441770	0.638453	0.342003	0.344233	0.387133	0.171074	0.163803	0.226577	0.370397	0.795476	0.938792	1.407700	0.575919	0.278926	0.220524	0.268947	0.161577	0.336330	0.496355	0.562973	0.924447	0.305662
0.823686	0.406497	0.498233	0.700212	0.255266	0.234795	0.223756	0.208358	0.319219	0.308010	0.216462	0.192450	0.171182	0.203073	0.186098	0.283965	1.912230		0.203934		0.727600	0.359218	0.242327	0.415739	1.182550		0.525898	0.236186	0.349053	0.414919	0.296024	0.247386	0.307193	0.475495	0.363294	0.334088	0.411987	0.193165	0.356507	0.600845	0.216394	0.267183	0.166488	0.165613	0.226630	0.615021	0.267664	0.596273	1.624390	0.351347
0.170209	0.240896	0.243388	0.499293	1.101400	0.343186	0.242214	0.208722	0.266992	0.195780	0.227557	0.447337	0.460455	0.288736	0.408167	0.191577	0.389840		0.704111		0.272002	0.244657	0.269800	0.720034	0.759454		0.388901	0.203676	0.411276	0.226277	0.216668	0.271363	0.357574	0.241962	0.213487	0.330169	0.277789	0.187524	0.646618	0.637797	0.397959	0.455082	0.218069	0.162515	0.444958	0.291553	0.503137	0.233995	0.306264	0.178480
0.376047	0.191203	0.440229	0.528813	0.255788	0.228795	0.470421	0.176186	0.411769	0.201122	0.368471	0.261549	0.402654	0.501102	0.281594	0.182667	0.253949		0.600364		1.288070	0.240359	0.887001	0.688069	0.660435		0.210956	0.182494	0.489902	0.323179	0.714294	0.382627	0.514202	0.230874	0.669772	0.210267	0.236511	0.334146	0.354848	0.513971	0.976726	0.454929	0.329414	0.331065	0.218915	0.384170	0.238363	0.175217	1.124660	0.161480
0.252165	0.601346	0.303068	0.629022	0.170613	0.198379	0.184056	0.245236	0.924807	0.331092	0.180536	0.686468	0.273918	0.303694	0.500196	0.272652	0.639526		0.727568		0.670351	0.386671	0.334651	0.280450	1.408220		0.418161	0.232620	0.569206	0.219844	0.452499	0.686638	0.314587	1.252540	0.375127	0.380426	0.360859	0.211617	0.348415	1.825940	0.515803	0.200222	0.488321	0.425268	0.349736	0.548639	0.258950	0.233301	1.929420	0.942831
0.665743	0.160004	0.295428	0.608110	0.187218	0.212032	0.165438	0.389244	0.687299	0.194566	0.593033	0.426137	0.262226	0.588846	0.246448	0.224507	0.478235		0.411002		0.942441	0.286303	0.317778	0.165158	2.870980		0.978494	0.237878	0.288398	0.310519	0.331292	2.099690	0.371572	0.324949	0.253627	0.161947	0.751001	0.453723	0.857483	0.604786	0.374434	0.210457	0.763808	0.219163	0.613623	0.222030	0.416877	0.711139	0.186814	1.027330
0.225154	0.482908	0.309206	0.934532	0.390031	0.343819	0.271829	0.288552	0.436938	0.209801	0.298637	1.203300	0.326502	0.271909	0.836111	0.419816	0.252503		2.432260		0.626063	0.168161	0.756654	0.735596	0.325225		0.435784	0.532993	0.355445	0.691924	0.386413	0.203501	0.467078	0.201366	0.510228	0.259775	0.445268	0.481802	0.764839	0.663464	0.526021	0.439867	0.313839	0.182781	0.969647	0.720941	0.163244	0.180263	1.060300	0.565691
0.449473	0.654754	0.270114	0.536153	0.278198	0.443214	0.294372	0.427591	0.312246	0.192746	0.276656	0.545008	0.319392	0.452978	0.209405	0.200781	0.606967		0.370008		0.947870	0.176798	0.275348	1.083620	2.991690		0.365912	0.251634	1.187160	0.356953	0.205613	0.340572	0.394323	0.210621	0.326729	0.177705	0.399974	0.274714	0.921632	0.568056	0.312865	0.251583	0.228336	0.254226	0.291573	0.695493	0.258229	0.219596	0.261919	0.400684
0.996514	0.223862	0.359873	0.492132	0.350921	0.206856	0.206931	0.262327	0.871459	0.357722	0.674948	0.432659	0.216549	0.610165	0.351188	0.457568	1.330360		0.652668		0.481060	0.333592	1.234790	0.453630	0.737623		0.323896	0.279365	0.434404	0.253884	0.367295	0.246304	0.386118	0.319973	0.339478	0.350497	0.237948	0.663609	0.989003	0.479381	0.690741	0.353404	0.361328	0.687293	0.228489	0.299919	0.225030	0.164407	0.890437	0.344377
0.675353	0.502883	0.206858	0.431116	0.566525	0.320921	0.164113	0.953129	0.536855	0.268240	0.193409	0.207224	0.193741	0.179430	0.409025	0.569325	0.940181		1.334240		1.363820	0.482151	1.395120	0.622888	0.249924		0.331923	0.275299	0.737543	0.233995	0.316397	0.665501	0.172346	0.421807	0.437732	0.348760	0.242685	0.259166	0.493259	4.612600	0.475171	0.435602	0.224006	0.202015	0.449496	0.287505	0.187529	0.336390	0.725664	0.257302
2.219970	0.416803	0.215452	0.532961	0.197572	0.337123	0.244615	0.346206	1.080340	0.307686	0.322478	0.332506	0.173785	0.439984	0.560809	0.322654	0.536534		0.754741		0.610853	0.349214	0.561609	0.172793	0.638510		1.442930	0.374260	0.193246	0.298800	0.602123	0.223992	0.406263	0.639713	0.350180	0.203473	0.165118	1.305930	0.350722	0.396726	0.714088	0.225088	0.266600	0.168069	0.383586	0.547121	0.398758	0.243480	0.765081	0.360843
0.570066	0.357138	0.437443	0.537167	0.691143	0.251038	0.221371	0.325766	0.605956	0.182025	0.199063	0.261440	0.279615	0.289170	0.231771	0.185052	2.380430		1.085520		0.481933	0.376414	0.396442	0.185757	0.219340		0.162948	0.210526	2.447630	0.274059	0.249492	0.600154	0.286680	0.315934	0.349208	0.268053	1.007030	0.553280	0.163772	0.494840	0.376177	0.403300	0.293702	0.338210	0.683427	0.421740	0.283020	0.219960	0.820815	0.220794
0.315599	0.304975	0.453474	0.736937	0.304643	0.282238	0.231826	0.234651	0.202510	0.202059	0.168028	0.171025	0.184014	0.633119	0.282200	0.182274	0.864165		0.400028		0.240334	0.264843	2.116860	0.333890	0.418677		0.167483	0.181837	0.216156	0.500388	0.219245	0.489689	0.398220	1.368660	0.309892	0.169944	0.597339	0.649002	0.600843	0.241710	0.164963	0.285337	0.228986	0.207072	0.514282	0.337233	0.761970	0.229252	0.536529	0.397856
0.472734	0.271372	0.268083	0.875635	0.364862	0.271507	0.164679	0.191865	0.182872	0.272337	0.342896	0.668344	0.168104	0.182001	0.747064	0.273181	0.914310		0.968117		0.261326	0.215301	0.637302	1.057740	1.287490		0.161682	0.324375	0.160901	0.293221	0.347126	0.402390	0.322167	0.236134	0.488613	0.378523	0.206087	0.888160	0.609049	0.497629	0.427429	0.445883	0.192595	0.234435	0.211494	0.775021	0.253023	0.201297	0.696101	0.536732
0.391355	0.864320	0.220848	1.454870	0.307094	0.309003	0.199453	0.299743	0.512005	0.191468	0.352296	0.359327	0.206937	0.350349	0.356102	0.279893	0.574179		1.988870		1.015140	0.252428	9.668970	0.204069	0.388595		0.200243	0.172272	0.336010	0.167982	0.486793	0.501706	0.266858	0.566991	0.354881	0.268668	0.389768	0.255315	0.403953	0.759979	0.466046	0.233710	0.329880	0.314842	0.216135	0.178614	0.263148	0.489255	0.306720	0.383823
0.177969	0.618772	0.334525	0.917429	0.426199	0.248057	0.290566	0.250270	1.083740	0.371552	0.186300	0.846371	0.166527	0.199640	0.374389	0.579575	2.306800		0.836330		0.490149	0.419096	0.854744	0.174616	0.405882		0.254081	0.216842	0.242694	0.300207	0.164953	0.174902	0.355539	0.276572	0.253354	0.263177	0.469066	0.244291	0.426556	0.751496	0.604337	0.248831	0.362687	0.173243	0.774559	0.300561	0.178686	0.313078	0.803654	1.405380
0.338303	0.258875	0.220921	0.627749	0.225746	0.237800	0.433732	0.347637	0.575088	0.180632	0.185073	0.191713	0.401642	0.181470	0.477875	0.191269	0.809927		0.641900		0.869864	0.587845	0.229501	0.388199	0.227906		0.321858	0.241341	0.212262	0.679541	0.267833	0.391882	0.223045	0.582409	0.330824	0.330724	0.195577	1.036880	0.759289	0.431586	0.264140	0.728536	0.320451	0.224253	0.338686	0.294653	0.222172	0.447902	0.452398	0.453961
0.594374	0.232068	0.485296	0.537642	0.194473	0.214233	0.281924	0.228108	0.194259	0.210113	0.233888	0.296411	0.163107	0.330547	0.969334	0.263482	0.790530		0.623443		0.224912	0.435851	0.275307	0.606445	0.221151		0.454293	0.366668	0.255639	0.372272	0.254712	1.183560	0.355638	0.437359	0.215030	0.236035	0.267903	1.676380	0.261069	0.399419	0.213976	0.266516	0.206164	0.333443	0.291797	0.534277	0.191789	0.193238	1.185530	0.209268
1.338010	0.423169	0.306609	0.636871	0.514502	0.222025	0.234803	0.332228	0.592520	0.161706	0.190439	0.484205	0.239007	0.184893	0.367148	0.220850	1.105940		0.244768		0.173918	0.377052	0.582868	0.337481	0.249182		1.455750	0.464771	0.411958	0.209132	0.277291	0.579000	0.283541	0.739038	0.223352	0.212761	0.272676	0.163829	0.234825	1.521700	0.444916	0.184470	0.492177	0.236892	0.469784	0.212116	0.275378	0.276953	0.481398	0.389853
0.224933	0.179368	0.626690	0.343579	0.222262	0.178278	0.399067	0.162377	1.339500	0.198840	0.196103	0.507528	0.310448	0.220100	0.281788	0.240520	0.396396		0.247156		0.177217	0.477970	0.594679	0.385058	0.345960		0.308183	0.459266	0.507887	0.183502	0.199120	0.672612	0.275010	0.479833	0.247001	0.255472	0.275200	0.635659	1.129430	0.407400	0.368945	0.174187	0.338322	0.274430	0.878542	0.261397	0.406408	0.183797	0.950976	0.397890
0.295405	0.323249	0.456215	0.473541	0.224379	0.211887	0.347149	0.920320	0.659962	0.282056	0.322503	0.351926	0.274714	0.163676	0.972733	0.209826	0.549174		0.408745		0.314171	0.325610	0.225822	0.343122	2.051600		0.615655	0.296030	0.920814	0.160039	0.572398	0.497970	0.205570	0.335704	0.197449	0.396329	0.349861	0.585799	0.245348	0.662248	0.263791	0.327343	0.449702	0.251129	0.330342	1.002560	0.396463	0.277594	0.503948	0.215689
0.185708	0.668289	0.411292	0.630624	0.216239	0.228700	0.321780	0.200922	0.948259	0.281598	0.568542	0.205648	0.173767	0.217231	0.205166	0.174511	0.343292		1.181880		0.195150	0.434057	0.374590	0.501611	0.305164		0.446258	0.174645	0.839480	0.499385	0.510030	1.049460	0.233376	0.163177	0.229554	0.195115	0.635734	0.702462	0.166672	1.070590	0.477540	0.357299	0.523470	0.323577	0.334529	0.560240	0.279551	0.168727	0.154328	0.263316
0.681675	0.375271	0.190168	0.609701	0.350073	0.242460	0.164772	0.472705	0.821873	0.348159	0.303642	0.429938	0.244772	0.302955	0.187544	0.211206	0.402083		0.176545		0.565753	0.582775	2.818970	0.241402	0.649680		0.669663	0.173410	0.779294	0.273590	0.403486	0.860511	0.198483	0.353738	0.371601	0.252194	0.533523	0.212292	0.220180	0.409042	0.252060	0.545875	0.476836	0.778551	0.224032	0.278059	0.181853	0.245893	0.727735	0.703771
0.387003	0.455783	0.319533	0.506407	0.199433	0.250503	0.219002	0.322403	0.189641	0.166695	0.184028	0.243938	0.320899	0.207926	0.166161	0.415524	0.611379		0.611982		1.150600	0.245815	1.076070	0.422970	0.261704		0.359730	0.162089	0.476133	0.256870	0.326072	0.178850	0.344850	0.203986	0.164099	0.174418	0.438898	0.601839	0.800569	0.221870	0.466219	0.303285	0.252587	0.173400	0.190899	1.482350	0.386660	0.274432	0.218909	0.557146
0.691465	0.366632	0.420844	0.445132	0.527596	0.267363	0.168061	0.283840	1.234910	0.193252	0.355728	0.600037	0.281392	0.215974	0.531184	0.258016	0.945113		2.598170		0.163159	0.411532	1.103900	0.385992	0.191080		0.528096	0.413242	1.432250	0.301837	0.327739	0.254927	0.171737	1.221670	0.457510	0.414258	0.274606	0.525265	0.248275	0.587270	0.503810	0.386033	0.314222	0.649525	0.194403	0.593650	0.281970	0.174393	0.476523	0.378239
0.905141	0.189018	0.377484	0.762446	0.207572	0.186691	0.184315	0.525130	1.857950	0.200401	0.250172	0.365883	0.187821	0.295504	0.776536	0.192658	0.189070		1.092820		0.177455	0.285266	0.187184	0.486101	0.243069		0.194495	0.412093	0.413925	0.311298	0.267528	0.213480	0.227203	0.379631	0.608992	0.352697	0.340178	0.750164	0.200625	0.310158	0.569661	0.320710	0.241515	0.293721	0.654181	0.626336	0.285936	0.178737	0.716813	0.304388
0.886229	0.396500	0.475410	0.753309	0.331903	0.214257	0.214539	0.438380	1.548320	0.389840	0.204931	0.225270	0.292844	0.199683	0.574297	0.209058	0.524366		0.594364		0.465618	0.447392	0.225862	0.247602	0.627970		0.295155	0.183143	0.289314	0.329681	0.419324	0.283657	0.180540	0.188460	0.337079	0.418423	0.556332	0.179306	0.328507	0.291715	0.190301	0.434852	0.171951	0.229157	0.371279	0.499974	0.930878	0.336603	0.131731	0.691981
1.676110	0.813473	0.435306	0.817286	0.257526	0.309895	0.361380	0.373486	0.754754	0.554321	0.310657	0.508676	0.231438	0.490643	0.200917	0.504404	2.196540		0.735163		1.418200	0.173019	1.091310	0.197362	1.094200		0.474887	0.199390	0.649177	0.407943	0.430135	0.563742	0.385634	0.609293	0.363273	0.186554	0.815447	0.307765	0.452695	0.641279	0.221607	0.209932	0.214222	0.289147	0.242429	0.248153	0.320395	0.270648	0.393220	0.726976
0.394811	0.717461	0.474645	0.749116	0.348098	0.214639	0.242705	0.160467	0.554359	0.285457	0.193048	0.216944	0.394938	0.540075	0.160185	0.280251	1.413460		1.078980		0.197071	0.271426	0.382208	0.786539	0.376109		0.205508	0.419976	1.043530	0.275451	0.264130	0.424803	0.176617	0.261634	0.371278	0.262935	0.566186	0.273827	0.275294	0.239748	0.396781	0.239500	0.200412	0.492857	0.179492	0.551492	0.180286	0.275494	0.880683	1.341060
0.697411	0.258015	0.278026	0.846573	0.508826	0.401153	0.167544	0.251486	0.914985	0.229593	0.633683	0.770422	0.343041	0.252440	0.224031	0.819688	1.472070		1.069110		0.415796	0.483918	0.535187	0.167414	1.308930		0.480156	0.404477	0.433026	0.173060	0.187192	0.748240	1.443360	0.558803	0.317595	0.227676	0.372403	0.474844	0.609853	0.622496	1.360120	0.184800	0.281321	0.408938	0.458761	1.177730	0.182907	0.167315	0.459177	0.296809
0.422238	0.325477	0.211300	0.570201	0.549376	0.337726	0.171946	0.267630	0.406293	0.378170	0.266561	0.167713	0.239624	0.328296	0.368826	0.349511	1.903670		0.215049		0.624520	0.269563	0.393399	0.589844	0.378288		0.364421	0.358905	0.512252	0.408810	0.305116	0.361004	0.229338	0.611318	0.806691	0.253477	0.368408	0.242926	1.477540	0.787537	0.243746	0.249304	0.161371	0.169484	0.709089	0.226742	0.974626	0.241055	0.347901	0.402350
0.371234	0.287560	0.599767	0.485035	0.196299	0.250400	0.187165	0.347341	0.381038	0.249561	0.294588	0.958639	0.315188	0.400044	0.169660	0.377814	1.144870		0.575733		0.207387	0.442861	1.186580	0.712640	0.339439		0.361389	0.261472	0.193282	0.311967	0.487216	0.480585	0.218372	0.576966	0.251183	0.215730	0.759207	0.476879	0.481126	0.785947	0.269663	0.224218	0.197270	0.345303	0.296609	0.215124	0.206882	0.259758	0.378438	0.410849
0.585391	0.228508	0.290012	0.497329	0.423139	0.433272	0.299043	0.205414	0.181287	0.242222	0.199751	0.341755	0.222944	0.234374	0.197078	0.339205	1.283330		0.443732		0.706468	0.212401	0.273724	0.369781	0.947990		0.361686	0.319571	0.817966	0.239905	0.632228	0.741575	0.322287	0.245423	0.370047	0.178305	0.176262	0.679647	0.228096	0.694833	0.404204	0.242415	0.169757	0.213248	0.264016	0.865432	0.376165	0.260891	0.868189	0.729379
0.469593	0.778307	0.500124	0.365910	0.396558	0.223306	0.538389	0.183088	0.416657	0.370865	0.265856	0.290127	0.227806	0.347482	0.325088	0.308292	0.253541		0.261670		0.522667	0.445402	0.462941	0.991861	0.254886		0.289157	0.383065	1.168020	0.245798	0.399998	0.420462	0.177751	0.570488	0.402237	0.394266	0.418800	0.409755	0.370040	0.618140	0.195740	0.164791	0.169151	0.300469	0.377254	0.465610	0.405184	0.393171	0.237868	0.265955
0.596452	0.342024	0.556419	0.467369	0.448389	0.207490	0.476654	0.245123	0.442389	0.282588	0.327808	0.633541	0.222298	0.492434	0.214568	0.163835	0.408070		0.168827		0.785823	0.225096	0.427984	0.302518	0.725899		0.201244	0.241969	0.506675	0.282503	0.300046	0.274989	0.399560	0.183737	0.237272	0.268855	0.306995	0.334205	1.317420	0.343100	0.254195	0.206527	0.286440	0.345549	0.314595	0.325869	0.269633	0.218841	0.362751	0.333861
0.510305	0.264716	0.531437	0.719058	0.262466	0.193950	0.319907	0.174415	0.417884	0.195883	0.271100	0.444086	0.178895	0.342075	0.221327	0.222559	0.720275		0.485070		0.402136	0.192520	0.660403	0.291414	1.374550		0.353331	0.286359	0.787279	0.551581	0.237211	0.488694	0.328886	0.428192	0.184296	0.176400	0.593718	0.415940	0.604237	0.444652	0.681700	0.250913	0.325693	0.164445	0.164370	0.274256	0.194590	0.242045	0.335060	0.725697
0.232566	0.305461	1.142000	0.736391	0.365677	0.420011	0.161089	0.190455	1.200030	0.473067	0.232770	0.980419	0.173832	0.298364	0.242465	0.306610	0.282684		0.257830		0.421558	0.205419	1.314870	0.178111	0.467786		0.907431	0.342796	0.286903	0.270987	0.285345	0.716232	0.291789	0.191214	0.229545	0.250220	0.351816	0.805946	0.582321	0.218407	0.236970	0.208094	0.204286	0.322779	2.246520	0.221149	0.179220	0.192973	0.729504	0.382185
0.763075	0.182543	0.309470	0.927012	0.615251	0.341136	0.186048	0.459521	0.539407	0.204837	0.189175	0.586368	0.240246	0.512641	0.380904	0.292708	0.985741		0.276832		0.746169	0.408669	0.361773	0.175218	0.709240		0.422402	0.199585	0.281499	0.444462	0.601824	0.558077	0.204996	0.589194	0.288387	0.254675	0.162717	0.596943	0.782597	0.292801	0.361598	0.346973	0.346740	0.296353	0.223491	0.523735	0.190675	0.324724	0.454116	0.371873
0.317349	0.348473	0.230478	0.342634	0.356452	0.313770	0.368755	0.413678	0.457260	0.352234	0.175997	0.393524	0.163580	0.267537	0.395202	0.239249	0.846907		0.266835		0.757902	0.331436	0.242564	0.278404	0.492771		0.372703	0.343140	0.524984	0.365103	0.294966	0.190470	0.194215	0.344366	0.405567	0.166164	0.251833	0.344164	2.271680	0.660915	0.166519	0.183528	0.288008	0.204552	0.175951	0.580814	0.229777	0.164886	0.501005	0.565138
3.373960	0.463933	0.210395	0.462027	0.174607	0.164041	0.217141	0.181049	2.051330	0.164326	0.387762	0.565627	0.180536	0.191936	0.227656	0.436446	0.966434		0.827641		0.307987	0.512151	0.179547	0.193604	1.809910		0.557462	0.265616	0.272857	0.472233	0.262191	0.279991	0.165136	0.260431	0.255143	0.255050	0.529881	0.530923	0.273315	0.364524	0.388515	0.988150	0.342428	0.384096	0.336449	1.024880	0.188430	0.170935	0.283426	0.426686
0.728488	2.160830	0.381422	0.433939	0.172697	0.237244	0.179422	0.285341	0.529850	0.220071	0.196292	0.344952	0.187838	0.339833	0.676052	0.330288	1.354610		0.637457		1.314930	0.253750	1.552370	0.697325	0.332670		0.350544	0.534033	0.198025	0.236846	0.243150	0.214189	0.361144	0.976130	0.295435	0.272361	0.252764	1.219440	0.359830	0.663332	0.228819	0.178478	0.174862	0.253656	0.355754	0.898819	0.219304	0.209144	0.544371	0.351089
0.599766	0.273148	0.484015	0.457737	0.521101	0.442938	0.466087	0.361191	0.546906	0.254721	0.557516	0.489108	0.348489	0.244450	0.801204	0.296441	0.454617		1.055620		1.274080	0.239229	1.290820	0.194043	0.164064		0.391534	0.414439	0.381492	0.373738	0.362073	0.578748	0.305387	0.589824	0.415040	0.304087	0.710467	0.459971	0.353082	0.717171	0.431753	0.428631	0.187375	0.388502	0.218503	0.215194	0.181928	0.210541	0.635997	0.219973
1.939330	0.379725	0.183602	0.439750	0.379437	0.968809	0.283663	0.416294	1.052860	0.221488	0.196082	0.354334	0.263192	0.207763	0.245371	0.209055	0.682404		0.265228		0.333123	0.216454	0.786677	0.516176	1.074980		1.020640	0.565736	0.450754	0.415431	0.309265	0.494732	0.277298	0.377555	0.324864	0.307450	0.572562	0.561298	0.257878	0.640715	0.579535	0.222097	0.286731	0.246446	0.274939	0.241326	0.217154	0.360454	0.693912	0.416977
0.805133	1.000720	0.228056	0.673492	0.506200	0.318746	0.238427	0.174146	1.275810	0.243524	0.173337	0.435505	0.169513	0.269445	0.521987	0.394829	1.379990		1.665240		0.436660	0.164180	0.752395	0.412282	0.314732		0.525661	0.257442	0.310478	0.329841	0.527859	0.669916	0.273668	0.219858	0.183471	0.262681	0.411122	1.238940	0.729246	0.312681	0.455001	0.338011	0.521257	0.275431	0.199585	0.251486	0.174095	0.267015	1.205620	0.671887
1.311470	0.498417	0.622408	0.705604	0.166721	0.241486	0.336411	0.366562	0.403197	0.180017	0.168432	0.192510	0.262988	0.164682	0.431339	0.242086	1.459980		0.736378		0.349156	0.297769	0.246314	0.230104	0.868653		0.336210	0.391428	0.394703	0.280696	0.264059	1.000340	0.207749	0.462157	0.247092	0.307149	0.160948	0.221323	0.419173	0.406458	0.165325	0.292219	0.288714	0.181104	0.327114	2.692320	0.333350	0.184001	0.236637	0.237807
0.541790	0.225869	0.170618	0.293902	0.207332	0.205241	0.209444	0.256029	0.760831	0.256932	0.189646	0.254941	0.265772	0.346204	0.191006	0.267673	1.859380		0.684630		3.494560	0.231807	4.881150	0.483647	1.214440		0.554494	0.556158	0.326172	0.196979	0.270783	0.713578	0.163761	0.168671	0.191552	0.371082	0.674296	0.194819	0.712703	0.911519	0.166089	0.160444	0.241593	0.179001	0.428550	0.246103	0.226860	0.369944	0.904355	0.302526
0.600534	0.535536	0.256512	0.525027	0.496185	0.347748	0.475937	0.260963	1.142640	0.170172	0.189794	0.568096	0.237185	0.523402	0.441193	0.436878	1.535760		0.213882		0.570796	0.665741	0.570777	0.184938	0.178369		0.235888	0.356095	0.368652	0.196379	0.216709	0.436394	0.243308	0.210257	0.684604	0.280298	0.525422	0.207685	0.936805	0.525736	1.028320	0.265037	0.257169	0.497323	0.741000	0.528891	0.357080	0.367954	0.212245	0.182263
0.249522	0.505020	0.364991	0.434075	0.174085	0.370739	0.241186	0.591072	1.273410	0.199180	0.172336	0.767824	0.195685	0.214678	0.448045	0.286553	0.886763		0.884697		0.431355	0.379657	0.205190	0.505926	0.695087		0.323638	0.376679	0.436129	0.275375	0.684198	0.991276	0.293081	0.343311	0.291796	0.224208	0.168373	1.072380	0.502822	0.605224	0.460732	0.173731	0.240649	0.424597	0.358697	0.466756	0.332159	0.249263	1.592800	0.437769
0.422402	0.196820	0.450492	0.938311	0.297508	0.335046	0.189803	0.394715	0.306343	0.205908	0.224085	0.210237	0.466547	0.235198	0.265221	0.210440	0.160038		0.253485		0.266147	0.281108	0.541301	0.376556	1.379660		0.590485	0.329238	0.343759	0.254682	0.328680	0.273172	0.230270	0.373740	0.272760	0.400813	0.267966	0.270372	0.267981	0.234174	0.306375	0.267710	0.331896	0.768021	0.262236	1.160980	0.483701	0.207456	0.449559	0.411713
0.529899	0.161452	0.356288	0.706893	0.446157	0.353206	0.322480	0.188518	0.413296	0.170880	0.188665	0.444604	0.222909	0.630906	0.514522	0.272830	0.657465		1.038020		0.281892	0.254784	0.734186	0.495420	0.545216		1.160880	0.186492	0.295110	0.309998	0.631455	0.190234	0.509444	0.213171	0.246723	0.224980	0.178157	0.305450	0.558439	0.385535	0.930210	0.356090	0.340830	0.315970	0.356022	2.108400	0.340420	0.306626	0.242478	0.164516
0.782691	0.271199	0.336345	0.663047	0.210876	0.218252	0.203106	0.169346	0.189352	0.186913	0.329310	0.508646	0.434837	0.218866	0.222584	0.713235	0.165072		1.473690		0.453247	0.264091	0.254143	0.318464	0.486204		0.581215	0.190680	0.163479	0.293167	0.839333	0.286658	0.200375	0.703710	0.205092	0.593470	0.187592	0.657054	0.280673	0.294049	0.212863	0.367445	0.183409	0.454995	0.255715	1.725420	0.169241	0.176751	0.146592	0.674045
0.392318	0.229715	0.624235	1.078910	0.299832	0.162937	0.252414	0.287785	0.808822	0.262231	0.281468	0.801335	0.290829	0.183953	0.311118	0.353553	2.766650		1.472820		0.413937	0.346877	0.164367	0.715799	0.190654		0.628419	0.224489	0.217765	0.238489	0.444149	0.276548	0.539518	0.391412	0.162030	0.283293	0.480427	0.952912	0.161211	0.599366	0.603671	0.205409	0.602029	0.338526	0.293306	0.217454	0.186463	0.346696	0.276900	0.388534
0.804526	0.278973	0.291858	0.312222	0.194298	0.346467	0.571049	0.261321	0.379446	0.191313	0.559681	0.182062	0.217123	0.200308	0.299104	0.396412	0.301050		1.043680		0.517507	0.302462	0.447058	0.692666	0.420875		0.484422	0.243689	0.531625	0.386547	0.169015	0.718442	0.206587	0.654490	0.162161	0.185665	0.262083	0.916863	0.203538	0.182162	0.771546	0.502143	0.497430	0.244431	0.378286	0.404413	0.304623	0.243727	0.253347	0.679456
0.700095	0.186014	0.582429	0.471681	0.463189	0.168475	0.247621	0.182592	0.628652	0.169043	0.164740	0.448042	0.323577	0.362838	0.276967	0.247629	0.723707		1.137040		0.542663	0.269074	4.535110	0.446796	0.421753		0.401200	0.194882	0.433058	0.217094	0.508607	1.019160	0.252663	0.533092	0.195724	0.177027	0.270557	0.519574	0.344225	0.719760	0.613890	0.413272	0.236552	0.248198	0.548225	0.949594	0.324770	0.410825	0.373925	0.643022
0.645353	0.271664	0.383342	0.518731	0.171033	0.222837	0.237837	0.339842	2.010790	0.252177	0.222878	0.222241	0.229678	0.407955	0.417962	0.408656	0.995796		0.282397		0.193143	0.236106	1.564260	0.281541	0.488784		0.207965	0.213772	0.594945	0.189875	0.417844	0.456951	0.416955	0.740322	0.334796	0.388160	0.330995	0.424610	1.610180	0.283112	0.320814	0.192986	0.427421	0.413774	0.252459	0.325389	0.242470	0.243918	1.424370	0.573794
1.165340	0.952361	0.259671	0.330254	0.176214	0.239363	0.715508	0.174564	1.344650	0.204071	0.162900	0.614653	0.345399	0.173470	0.582682	0.702603	1.070330		0.796140		0.603122	0.613860	1.086250	0.335026	0.470539		0.296321	0.396298	2.213310	0.236190	0.220182	0.320169	0.299864	0.538319	0.235736	0.280123	0.443084	0.458116	0.331298	2.332360	0.367728	0.259817	0.588085	0.170205	0.355444	0.343965	0.162324	0.353756	0.244368	0.494048
0.312207	0.373353	0.431830	1.065810	0.165745	0.178888	0.347940	0.323570	0.699685	0.164519	0.192809	0.362849	0.443544	0.383031	0.270590	0.582076	0.176581		1.366300		0.581609	0.184894	0.599811	0.376625	0.767675		0.553787	0.165367	0.589333	0.323418	0.190295	0.809706	0.293613	1.006670	0.178481	0.169790	0.754981	0.577731	1.086760	0.717675	0.272002	0.241777	0.160772	0.237523	0.243845	0.310092	0.242111	0.338467	0.933691	0.876741
0.251407	0.314522	0.374386	0.597958	0.240135	0.200968	0.320126	0.257104	0.179149	0.276680	0.172946	0.181354	0.229379	0.319200	0.426634	0.276903	0.711198		0.715633		0.434347	0.198955	3.567400	0.258975	1.370890		0.514477	0.351796	0.477744	0.257129	0.623235	1.023410	0.190101	0.169718	0.322763	0.423018	0.378970	0.449107	0.520464	0.486314	0.289265	0.379046	0.278066	0.210397	0.186582	0.535676	0.475592	0.252884	0.630996	0.763037
0.417531	0.171618	0.163210	0.353407	0.339070	0.255148	0.162688	0.196152	0.744644	0.186747	0.231144	0.831627	0.209844	0.274868	0.652720	0.272270	0.683134		0.376671		0.337423	0.364655	0.802020	0.472139	0.361873		0.226169	0.224475	0.256855	0.203715	0.332914	0.420364	0.399460	0.557901	0.357421	0.228726	0.600567	0.321855	0.364373	0.237537	0.279509	0.171686	0.259468	0.253785	0.340437	0.187934	0.250745	0.254072	0.661272	0.334512
0.387693	0.374292	0.185375	0.390434	0.489610	0.215525	0.325656	0.290172	0.614832	0.291676	0.256091	0.361176	0.687965	0.202008	0.577883	0.198163	1.911950		0.300929		0.463813	0.339159	1.265730	0.290079	0.294964		0.161626	0.439027	0.166791	0.389420	0.456988	0.689811	0.328836	0.179420	0.454872	0.376555	0.340736	0.203674	0.392299	2.139350	0.480297	0.266589	0.262658	0.253392	0.474149	0.332252	0.339573	0.204704	0.116261	0.552924
0.390695	0.217607	0.288330	0.822171	0.265861	0.455262	0.351876	0.160821	0.230418	0.356818	0.291337	0.176807	0.289563	0.393185	0.424550	0.273468	0.206567		0.616267		0.333019	0.196475	1.296940	0.645783	0.524382		0.316388	0.326630	0.533759	0.330624	0.183864	0.383039	0.245339	0.500629	0.188810	0.338075	0.355949	0.179828	0.382468	0.823678	0.250253	0.246110	0.218914	0.304860	1.071020	0.521399	0.300969	0.299592	0.689006	0.239386
0.242647	0.639420	0.180057	0.463628	0.251231	0.281091	0.441646	0.370755	1.178290	0.357014	0.288886	0.359286	0.310892	0.404388	0.876239	0.408020	1.387560		1.056560		0.327596	0.306739	0.194609	0.664062	1.343840		0.271550	0.389721	0.524687	0.234460	0.241492	0.194980	0.160929	0.239602	0.297224	0.161467	0.359503	0.297429	0.366817	1.268890	0.271471	0.485072	0.163878	0.645998	0.164416	0.636243	0.303719	0.198762	0.140293	0.489560
0.576549	0.390746	0.378420	0.713960	0.506452	0.166535	0.412643	0.184046	0.401551	0.217048	0.167797	0.481023	0.197939	0.379198	0.268916	0.225744	0.254169		1.228530		0.296878	0.453776	1.251240	0.664785	1.847800		0.522051	0.206435	1.975380	0.279432	0.204792	0.260039	0.223524	0.741212	0.174286	0.217100	0.754275	0.582013	0.548349	1.314150	0.449026	0.427250	0.227105	0.434181	0.166908	0.741646	0.301591	0.354553	0.257454	0.374682
0.351285	0.281816	0.321264	0.293145	0.417188	0.216594	0.278496	0.242468	0.507540	0.226627	0.549088	0.740702	0.207401	0.305177	0.534886	0.430017	0.173664		0.346943		0.588685	0.418898	0.278230	1.225190	0.234222		0.414560	0.268372	0.388706	0.257651	0.188812	0.339968	0.196672	0.476045	0.397060	0.515725	0.751913	0.392257	0.378520	0.301559	0.299204	0.408546	0.369013	0.248989	0.855181	0.623953	0.368378	0.268740	0.296683	0.558248
0.332676	0.814029	0.311938	0.538127	0.270598	0.275190	0.305848	0.259977	2.141810	0.382017	0.260515	0.395364	0.274673	0.542852	0.528000	0.178996	1.253450		0.661234		1.382140	0.463648	0.174374	0.591440	0.457950		1.240990	0.397048	0.651084	0.283254	0.347879	0.176379	0.858437	0.263893	0.323709	0.257304	0.180602	0.568682	0.186660	0.190424	0.717855	0.178706	0.275913	0.446043	0.372890	0.555912	0.163264	0.289311	0.204781	0.280408
0.168098	0.172108	0.302435	0.637748	0.257153	0.463829	0.550436	0.206457	0.309972	0.241790	0.366200	0.250359	0.281323	0.339523	0.589666	0.298206	1.794240		1.158050		0.267110	0.442754	0.323516	0.253659	0.569886		0.244076	0.198705	0.235678	0.180930	0.599574	0.372366	0.394820	0.345839	0.246316	0.160239	0.378346	0.201492	0.413203	1.373050	1.080990	0.457803	0.292756	0.280520	0.540188	1.151810	0.180585	0.180474	0.263423	0.486456
0.734143	0.408904	0.370027	0.503766	0.571798	0.611083	0.186495	0.338812	0.331095	0.182441	0.274971	0.323723	0.299434	0.477493	0.768675	0.212056	0.437965		2.300860		0.646588	0.283870	0.361696	0.618587	1.963890		0.300392	0.306002	0.202311	0.224977	0.210919	0.340347	0.173783	0.861888	0.273094	0.346198	0.264059	0.354965	0.210813	1.391940	0.223569	0.227526	0.217726	0.161368	0.207644	1.449460	0.556161	0.230145	0.346863	0.223449
0.904728	0.790865	0.334719	0.429064	0.188961	0.525018	0.277086	0.203723	0.339946	0.219633	0.256811	0.470647	0.299696	0.199232	0.445433	0.208029	0.180789		0.270281		0.707579	0.477329	0.973782	0.362284	0.857554		0.219165	0.340396	0.211634	0.169755	0.560295	0.187114	0.172316	1.057720	0.206584	0.297888	0.559411	1.211830	0.466532	0.437028	0.300449	0.607220	0.173085	0.352662	0.265668	0.339333	0.292210	0.310640	0.278784	0.709344
1.284570	0.291681	0.252005	0.509990	0.372259	0.310289	0.180593	0.253819	0.372745	0.234383	0.170070	0.535775	0.243554	0.392731	0.180610	0.368072	0.334463		1.622430		1.788640	0.178958	1.001850	0.537941	0.979361		0.376492	0.365436	0.467411	0.414300	0.447976	0.591686	0.263616	0.338852	0.321164	0.249170	0.291683	0.474830	0.705478	0.369731	0.207317	0.184755	0.397133	0.328670	0.232627	0.194580	0.222396	0.465120	0.351784	0.633693
0.569189	0.458114	0.200428	0.596765	0.497226	0.198030	0.572920	0.183454	0.202422	0.378590	0.228267	0.475564	0.199177	0.294214	0.811894	0.491041	0.171530		0.697008		0.912211	0.642948	1.000630	0.245885	1.064880		0.200439	0.182299	0.582883	0.264596	0.383979	0.406313	0.374469	0.515819	0.205047	0.246694	0.492206	0.637491	0.292883	1.203120	0.208578	0.199226	0.258141	0.662518	0.620964	0.678159	0.209687	0.164296	0.225191	0.343466
0.518286	0.821954	0.394919	0.173413	0.375897	0.431990	0.500121	0.459040	0.617481	0.342232	0.220561	0.223257	0.300323	0.193632	0.322111	0.189815	0.319872		0.366793		2.116660	0.245781	0.403609	0.408083	0.280023		0.348377	0.262669	2.498290	0.278362	0.513960	0.387862	0.269184	0.331038	0.261431	0.174781	0.416433	0.735996	0.253907	0.315076	0.420894	0.173277	0.183077	0.179845	0.703102	1.749320	0.715286	0.186524	0.332341	1.307960
1.504130	0.224614	0.356166	0.536523	0.599422	0.213246	0.404932	0.244350	0.220792	0.221055	0.335159	0.851555	0.425423	0.457379	0.202922	0.218265	0.285049		0.389861		0.322065	0.241601	0.932419	0.226544	0.429402		0.292872	0.365899	0.437846	0.244429	0.223134	0.813994	0.289771	0.391144	0.180350	0.222565	0.284441	0.208128	0.532323	0.843584	0.577276	0.492123	0.218855	0.658136	0.960692	0.280147	0.230597	0.184899	0.412685	0.261702
0.285182	0.312056	0.420156	0.670881	0.298840	0.179085	0.205941	0.354028	1.042250	0.312574	0.260434	0.487245	0.370995	0.430413	1.359610	0.211503	1.285000		0.603551		0.274786	0.254504	0.264857	0.329673	0.632815		0.337893	0.293308	0.346445	0.413274	0.595419	0.727217	0.191032	0.504686	0.307908	0.165245	0.558574	0.558065	0.444499	0.380675	0.346786	0.518660	0.291012	0.318575	0.298407	1.178230	0.262230	0.405853	0.833189	0.181534
0.632381	0.276011	0.197134	0.850981	0.223312	0.214324	0.440789	0.263469	0.250014	0.257483	0.208843	0.471577	0.166684	0.180726	0.163520	0.351700	0.596966		2.518150		4.310280	0.443622	0.693802	0.712290	0.534121		0.279158	0.276262	1.458790	0.185582	0.164314	0.292649	0.201734	0.313203	0.358356	0.217584	0.713391	0.801157	1.193050	0.492841	0.250314	0.193927	0.316924	0.406620	0.506117	0.334925	0.251864	0.282763	0.402565	0.278480
0.233393	0.356671	0.556880	0.675676	0.281529	0.244200	0.202814	0.416226	0.822997	0.254157	0.232239	0.670832	0.323010	0.162845	0.709039	0.220673	0.469744		0.252158		0.934917	0.262974	0.741166	0.586380	0.767262		0.452511	0.353704	0.298204	0.334737	0.301764	0.240202	0.291577	0.272235	0.259780	0.434415	0.426747	0.405792	0.217994	0.321734	0.361824	0.278220	0.453993	0.309601	0.340010	0.580138	0.221291	0.203957	1.063640	0.531153
0.856854	1.021830	0.260969	0.576143	0.539692	0.210644	0.283339	0.297348	0.971279	0.164334	0.164356	0.204436	0.294106	0.782711	0.209403	0.368768	0.746132		0.910907		0.225078	0.331838	0.516761	0.618004	0.283358		0.315452	0.194380	1.509880	0.290792	0.544505	0.510347	0.347372	0.333555	0.455440	0.410497	0.405274	0.390939	0.361468	1.273100	0.214923	0.180059	0.304858	0.177045	0.453398	2.049090	0.214069	0.240321	1.631510	0.267097
0.368952	0.878104	0.190673	0.752421	0.290467	0.179442	0.169192	0.187825	0.505534	0.362123	0.219748	0.288964	0.232330	0.182635	0.267134	0.247629	0.616034		0.192185		0.167505	0.656905	0.443069	0.220902	0.341223		0.361983	0.533132	1.679800	0.256548	0.348762	0.264846	0.200300	0.988620	0.320677	0.425311	0.500114	1.415650	0.214785	0.397205	0.885255	0.233735	0.197062	0.495026	0.457924	0.904183	0.346598	0.192564	0.403880	0.203089
0.358505	0.716075	0.472353	0.574100	0.408448	0.394935	0.397373	0.348813	0.659258	0.174190	0.330470	0.715247	0.173001	0.758982	0.190813	0.265759	1.262140		0.860676		0.547747	0.161906	1.080590	0.579335	0.423925		0.203798	0.187909	2.057540	0.279835	0.458054	0.225169	0.466450	0.611781	0.267942	0.164179	1.008580	0.471023	0.708680	0.583501	0.390738	0.370418	0.274467	0.991783	0.361574	0.478477	0.199863	0.372328	0.728855	0.238034
0.678226	0.812481	0.345464	0.848924	0.391165	0.226666	0.198309	0.178643	1.497360	0.413409	0.304123	0.375816	0.387774	0.274213	0.179347	0.221065	0.174254		0.776889		0.264215	0.294085	0.596640	0.273509	0.689287		0.537342	0.275726	0.731111	0.192125	0.315454	0.760420	0.184846	0.398459	0.344712	0.244211	0.763431	0.269575	0.356649	0.541819	0.332909	0.193005	0.228919	0.172626	0.201205	0.326921	0.364300	0.160032	1.164250	0.343822
0.268393	0.181326	0.204582	0.492405	0.479152	0.400911	0.228081	0.300090	0.320002	0.334074	0.205383	0.273392	0.204086	0.225754	0.314851	0.377944	1.466290		0.169602		0.307984	0.179251	0.762703	0.369048	2.321160		0.432597	0.286646	1.320590	0.257496	0.321125	0.202743	0.244229	0.271774	0.213941	0.165821	0.199525	0.289638	2.387960	0.462731	0.212338	0.358741	1.027620	0.266099	0.446851	1.034050	0.266531	0.192182	1.537340	0.238124
1.017150	0.286463	0.330890	0.473195	0.208853	0.182322	0.416619	0.307079	1.184810	0.242820	0.201185	0.293382	0.474269	0.359359	0.212943	0.179232	0.961305		0.792643		0.302072	0.161066	0.559066	0.850469	0.955154		0.262177	0.262448	0.292056	0.237433	0.539865	0.447217	0.562475	0.620689	0.296523	0.229907	0.169659	0.207137	0.171027	1.150110	0.257320	0.326500	0.254131	0.272867	0.696329	0.515567	0.189138	0.174885	0.150675	0.213253
0.597036	0.549822	0.164119	0.390379	0.412784	0.248114	0.205496	0.219415	0.229557	0.215313	0.345460	0.241986	0.248090	0.545892	0.523313	0.175637	0.524239		1.912850		0.824161	0.646404	1.136160	0.373211	0.192582		0.224502	0.380235	2.360990	0.176815	0.284825	0.410854	0.184945	0.433695	0.169522	0.245598	0.309900	0.475559	0.325745	0.348931	0.169939	0.487131	0.235282	0.429630	0.186912	0.692145	0.178728	0.176431	0.772132	0.344269
0.699816	0.496109	0.184857	0.558555	0.318808	0.224064	0.231582	0.398687	0.285038	0.225813	0.328203	0.462708	0.174257	0.286426	0.171225	0.325151	0.624664		1.223040		1.349100	0.448089	0.224452	0.328677	0.327647		0.477301	0.261145	0.288453	0.679293	0.331660	0.901850	0.204249	0.688741	0.347693	0.262896	0.241825	0.492163	0.880226	0.411295	0.316963	0.530544	0.386524	0.244252	0.309293	0.242087	0.287090	0.175002	0.668993	0.805283
0.549551	0.389395	0.406913	0.822715	0.222066	0.229815	0.353713	0.344475	0.316071	0.319442	0.268272	0.448737	0.298669	0.165386	0.663661	0.299910	1.000150		0.440042		0.551529	0.427283	0.442269	0.377523	1.548620		0.161363	0.213810	0.277869	0.464547	0.310582	0.412376	0.616686	0.179435	0.181283	0.255248	0.203006	0.378231	0.239810	0.249930	0.812956	0.361742	0.231891	0.461982	0.229732	0.277307	0.277883	0.198597	1.009420	0.345905
0.591852	0.368891	0.168376	0.692369	0.330131	0.271896	0.347075	0.294329	0.846180	0.432906	0.176117	0.949112	0.345971	0.351148	0.172362	0.181458	1.646980		0.912659		0.645254	0.208210	1.025760	0.333658	0.647485		0.778217	0.375222	0.254426	0.409836	0.217649	0.586166	0.257013	1.140650	0.164257	0.248024	0.316912	0.264107	0.296327	0.241573	0.457415	0.370037	0.164773	0.164503	0.916770	1.691820	0.203282	0.232726	0.115768	0.278046
0.865459	0.323666	0.809384	0.345850	0.418579	0.298002	0.400208	0.253967	0.357923	0.264312	0.293216	0.758257	0.165882	0.340225	0.217731	0.369683	0.395589		0.608839		0.874381	0.268084	1.013210	0.450304	0.677658		0.395913	0.314197	0.173724	0.231656	0.544239	0.277652	0.260787	0.398291	0.227795	0.169731	0.266413	0.336156	0.250747	0.744048	0.170472	0.315127	0.405941	0.383912	0.250261	0.493517	0.372484	0.173839	0.107186	0.270534
0.968653	1.075540	0.291957	1.438080	0.262386	0.648934	0.245369	0.238095	0.678271	0.232008	0.318860	0.743125	0.212692	0.488233	0.163690	0.234449	1.457470		0.263160		0.208387	0.272915	2.514610	0.301454	0.866803		0.218019	0.568322	0.254355	0.218369	0.312564	0.249393	0.174398	0.205610	0.313175	0.226302	0.338612	0.313604	0.301764	0.559668	0.343337	0.234877	0.464060	0.335324	0.252832	0.438143	0.203758	0.303136	0.707907	0.207988
0.232050	0.456619	0.180524	0.512471	0.543399	0.245275	0.216756	0.241714	0.867343	0.204102	0.196329	0.199520	0.259611	0.251824	0.441207	0.234689	0.433278		0.200903		0.255430	0.163592	0.636138	0.292474	0.232155		0.334346	0.180496	0.414329	0.239880	0.276503	0.315318	0.207876	0.942279	0.196059	0.493984	0.662588	0.421170	0.383174	1.983370	0.409022	0.200061	0.434668	0.320740	0.327721	0.609789	0.186900	0.169356	0.552723	0.357793
0.466042	0.351769	0.503295	0.496515	0.330153	0.170583	0.219151	0.232356	0.189158	0.297550	0.189997	0.405942	0.229438	0.214451	0.782902	0.326621	0.692314		1.792390		0.336546	0.313295	0.255908	0.339217	0.881855		0.240868	0.233578	0.414523	0.174893	0.341831	0.169845	0.167064	0.315058	0.201581	0.404610	0.224256	0.816028	0.411861	1.557860	0.460036	0.251801	0.222324	0.354598	0.172826	0.499241	0.587156	0.167040	0.341940	0.220399
0.393035	0.643923	0.750288	0.780069	0.342894	0.236804	0.475780	0.519204	0.755287	0.193392	0.295506	0.725344	0.276682	0.410663	0.206595	0.235971	0.177789		0.728954		0.355823	0.229461	0.288109	0.176138	0.188556		0.373189	0.210692	0.196603	0.234254	0.233324	1.046940	0.218156	0.294475	0.175985	0.339108	0.460336	0.847638	0.224989	0.428688	0.611127	0.374206	0.277169	0.518369	0.306459	0.518534	0.291140	0.176416	0.286195	0.932211
0.446062	0.728749	0.264252	0.586325	0.249558	0.165839	0.301028	0.360283	0.306419	0.400419	0.311962	0.248145	0.207577	0.234245	0.320166	0.667620	0.233946		0.542868		1.018200	0.433383	0.372946	0.864206	0.351469		1.053200	0.226220	0.735353	0.201339	0.197962	0.225270	0.324413	0.211073	0.337053	0.254217	0.225827	0.332639	0.391657	0.294048	0.255997	0.408038	0.214972	0.253229	0.347954	0.616258	0.271043	0.291468	1.297810	0.246930
0.723746	0.291993	0.341690	0.300436	0.171210	0.216097	0.502925	0.344479	0.756495	0.410597	0.261026	0.436503	0.178561	0.596204	0.300285	0.324499	0.777328		0.458567		0.319626	0.218544	1.007330	0.721741	1.171500		0.296231	0.220697	0.470468	0.190171	0.193802	0.514126	0.229817	0.341941	0.650309	0.196305	0.263225	0.314477	0.899664	0.165778	0.476774	0.189837	0.168348	0.202198	0.557192	3.210000	0.308108	0.213511	0.558275	0.258186
0.677708	1.062220	0.412724	0.404084	0.436658	0.354643	0.166039	0.335727	1.303890	0.366718	0.275811	1.071080	0.359579	0.738603	0.511128	0.185984	1.263510		0.182064		0.741350	0.183258	1.065640	0.487464	0.741073		0.298616	0.577290	0.372783	0.183262	0.231134	0.411821	0.320512	0.241954	0.466449	0.223300	0.216818	0.306278	0.216565	0.320823	0.165886	0.519541	0.196827	0.193403	0.384850	0.452359	0.314156	0.183856	0.770284	0.726012
0.530912	1.200610	0.300083	0.804691	0.211573	0.243021	0.244651	0.300723	0.400347	0.219466	0.252018	0.188871	0.514950	0.258269	0.396504	0.570971	0.701221		0.599052		0.839859	0.444383	1.208220	0.433937	0.502492		0.488658	0.431604	0.578865	0.219698	0.163808	0.952119	0.349948	0.280949	0.249764	0.420995	1.034230	0.172092	0.594587	0.919322	0.333362	0.215017	0.265228	0.234372	0.252755	1.524560	0.206700	0.463808	0.469806	0.235197
0.932507	0.496958	0.344440	0.472276	0.362145	0.259403	0.393799	0.198511	0.427560	0.362619	0.266452	0.604256	0.522095	0.162020	0.213479	0.166390	0.484567		0.980804		0.532900	0.457915	1.248930	0.452124	0.975153		0.192710	0.307456	0.320638	0.258244	0.197432	0.334939	0.441350	0.474741	0.230943	0.562402	0.381927	0.558245	0.721364	1.632540	0.801888	0.442075	0.421355	0.463015	0.444199	0.364121	0.185180	0.167731	0.812124	0.346011
0.314081	0.245803	0.367021	0.677877	0.455354	0.463661	0.217749	0.207096	0.632989	0.162957	0.268442	0.224956	0.180659	0.192017	0.587619	0.239727	0.173294		0.314263		0.270941	0.199121	0.297836	0.489052	0.597800		0.199801	0.174781	0.617823	0.262704	0.206515	0.870928	0.423169	0.830857	0.164232	0.189847	0.647139	0.471262	0.802266	0.185143	0.364280	0.316419	0.234234	0.192135	0.191609	1.085390	0.333509	0.243338	1.643160	1.320480
0.667029	0.221328	0.185962	1.075380	0.183034	0.197364	0.373459	0.379278	2.566500	0.347138	0.323740	0.251257	0.185420	0.190634	0.456299	0.174074	0.353096		0.448635		0.791751	0.357300	1.306300	0.389865	0.253914		0.252502	0.244570	0.434127	0.334328	0.335677	0.973390	0.395245	0.562469	0.181416	0.246141	0.188458	0.325570	1.829060	0.881454	0.345263	0.193216	0.196309	0.222677	0.168017	0.418998	0.597498	0.168314	0.580096	0.332448
0.232313	0.495154	0.248206	0.769329	0.860419	0.198751	0.281188	0.235759	0.625578	0.243951	0.207546	1.291120	0.307924	0.337605	0.222302	0.245278	0.822577		0.393177		0.385048	0.315375	3.670830	0.245746	0.527485		0.404829	0.173840	0.359931	0.348442	0.218135	0.506308	0.526247	0.263505	0.502741	0.292138	0.200673	0.242588	0.611939	0.436058	0.204163	0.452225	0.303027	0.386092	0.296021	1.076910	0.222702	0.186011	0.683127	0.463745
1.001850	0.353874	0.659854	0.601375	0.283403	0.160833	0.317639	0.300116	1.102680	0.249410	0.283158	0.437310	0.308562	0.352820	0.473277	0.253542	0.319339		0.294205		2.391080	0.247849	0.996491	0.296027	1.046190		0.928779	0.325690	0.232836	0.218033	0.311098	0.954406	0.405982	0.210772	0.196554	0.292379	0.698389	0.478012	0.325739	0.336740	0.296899	0.420297	0.164970	0.187213	0.237235	1.108250	0.324963	0.230899	0.354848	0.791628
0.404721	0.839537	0.215355	0.409025	0.317744	0.175746	0.276421	0.403011	1.185560	0.179921	0.187176	0.175678	0.506326	0.587486	0.206552	0.373500	0.246594		1.151030		0.537500	0.285064	0.395513	0.525788	0.368456		0.195467	0.349470	0.434718	0.182297	0.297252	0.890326	0.480072	0.545698	0.255653	0.171909	0.168163	1.254840	0.570697	0.917986	0.526250	0.259263	0.237420	0.481747	0.267397	0.280581	0.230558	0.341929	1.578360	0.361027
1.062530	0.403213	0.264869	0.376354	0.252686	0.287937	0.202478	0.518678	0.458200	0.356073	0.280492	0.999347	0.313569	0.233754	0.326168	0.168745	1.731110		0.718247		0.737547	0.169473	1.452540	0.233887	0.280758		0.435949	0.225387	0.501609	0.351130	0.164303	0.214088	0.438131	0.221967	0.411319	0.341149	0.511364	0.271227	0.625320	1.343630	0.786824	0.179702	0.267968	0.216639	0.368744	0.291247	0.283604	0.408740	0.198542	0.342420
0.356055	0.624795	0.229604	0.528257	0.215937	0.187401	0.285486	0.225593	0.483698	0.382041	0.450834	0.214075	0.184413	0.333421	0.255077	0.897209	0.341414		1.526010		0.736260	0.315371	0.377078	0.200031	0.824597		1.015280	0.266832	0.256812	0.237288	0.328217	0.356431	0.674579	0.362237	0.177442	0.190382	0.491576	0.375351	0.483668	1.546660	0.523889	0.298301	0.283059	0.440968	0.299693	0.209397	0.529986	0.192986	0.378679	0.424995
0.593114	0.267979	0.196526	0.503627	0.226505	0.248586	0.406694	0.172578	0.628138	0.182281	0.329031	0.258230	0.183563	0.170154	0.874774	0.333864	1.070900		0.886956		2.069660	0.164752	0.870288	0.227739	0.199326		0.384623	0.226738	0.743023	0.386162	0.393598	0.733461	0.248547	0.303524	0.291385	0.405108	0.917566	0.420128	0.466775	0.697040	0.372085	0.225583	0.214390	0.393263	0.411770	0.822131	0.300529	0.226298	0.353681	0.302697
0.368360	0.291314	0.177893	0.646947	0.577748	0.797713	0.283742	0.261853	0.665572	0.217907	0.320324	0.224366	0.194623	0.211333	0.527674	0.171198	0.241893		0.563795		1.078180	0.731361	0.391780	0.353720	1.261270		0.207561	0.377683	0.261301	0.444343	0.631850	0.313757	0.234667	0.608449	0.217443	0.236833	0.238754	1.237600	1.405590	0.332757	0.433918	0.241219	0.227599	0.168278	0.435537	0.226262	0.236036	0.224158	1.037080	0.437481
0.183520	0.772160	0.170049	0.354757	0.573562	0.275948	0.166278	0.477470	0.161305	0.195759	0.325104	0.198266	0.177220	0.339553	0.870270	0.377311	2.954290		1.681450		0.438135	0.207549	2.240020	0.366042	0.339676		0.313010	0.171251	0.293961	0.282185	0.431523	0.565733	0.273401	0.750689	0.326064	0.324246	1.493440	0.202951	0.369939	0.443369	0.182800	0.357725	0.208936	0.195345	0.498341	0.175228	0.171226	0.293458	0.309912	0.457734
0.861129	0.421471	0.606400	0.208466	0.521229	0.173709	0.259560	0.268761	2.311050	0.264334	0.321586	0.646798	0.279807	0.291968	0.230816	0.365074	1.200670		0.982023		0.251701	0.463304	2.404030	0.949969	0.949962		0.537894	0.256790	2.311910	0.323309	0.223860	0.164846	0.385603	0.426778	0.338608	0.263334	0.271812	0.382324	0.263588	0.163310	1.176080	0.353746	0.591238	0.229756	0.416250	2.088360	0.245543	0.465936	0.163525	1.168900
0.234455	0.760225	0.302795	0.877878	0.163564	0.172979	0.293761	0.283030	0.193130	0.271148	0.256061	0.565534	0.221674	0.291020	0.256321	0.234821	1.222630		0.198369		0.386096	0.260869	0.176936	0.178208	0.789210		0.202443	0.801577	0.789908	0.220483	0.581445	0.269303	0.175282	0.839588	0.363277	0.268860	0.195510	0.869406	0.300336	1.139550	0.350002	0.627230	0.366467	0.400926	0.233388	0.373118	0.282123	0.667554	0.461721	0.505769
0.481915	0.361713	0.192894	0.435996	0.394809	0.229443	0.268208	0.165832	0.184607	0.169137	0.903394	0.415333	0.342008	0.236156	0.282571	0.210942	0.240153		0.249988		0.307867	0.368776	0.298657	0.423863	0.303422		0.254168	0.196029	0.619277	0.357992	0.499243	0.327123	0.172606	0.324409	0.301066	0.328341	0.234625	0.739919	0.386004	0.814356	0.417985	0.217540	0.275150	0.491319	0.450137	0.290199	0.173503	0.285642	0.285908	0.571154
0.658282	0.440919	0.516288	0.754355	0.273879	0.199665	0.163698	0.343630	0.600853	0.256105	0.358629	0.517460	0.365423	0.267948	0.213514	0.429300	0.547629		0.298709		0.267018	0.205715	0.484229	0.347232	0.430235		0.471881	0.569029	0.347273	0.395156	0.313762	0.382495	0.202634	0.380040	0.190924	0.168697	0.535745	0.467358	0.937656	0.307736	0.285261	0.226906	0.438130	0.239114	0.647489	1.530430	0.288968	0.172205	0.378066	0.241550
0.653277	0.220072	0.397329	0.795652	0.332908	0.306859	0.573853	0.214474	1.130350	0.239513	0.325337	0.262938	0.403140	0.544449	0.227952	0.257444	0.416786		0.671704		0.855704	0.379434	1.189420	0.329074	0.454697		0.486211	0.194924	2.441760	0.325865	0.223430	0.544214	0.245679	0.162758	0.432727	0.316403	0.878427	0.692956	0.927432	0.498402	0.503042	0.272702	0.902555	0.343291	0.198695	0.306714	0.196207	0.165162	0.613247	0.179167
0.703553	0.426007	0.199775	0.734991	0.422062	0.353228	0.341813	0.753622	0.245790	0.166639	0.178183	0.755567	0.182044	0.274225	0.326030	0.379125	1.618360		2.116280		0.479050	0.378130	1.291860	0.242875	0.813371		0.538926	0.281379	0.888993	0.318289	0.389214	0.232021	0.270650	0.369582	0.312010	0.259898	1.267180	0.432529	0.205535	0.358204	0.566028	0.198430	0.219112	0.374257	0.343275	0.629665	0.180457	0.231144	0.310607	0.405283
1.164500	0.628549	0.274576	0.919038	0.191915	0.212268	0.300748	0.376537	0.757019	0.294264	0.287080	0.748039	0.392667	0.376050	0.253186	0.299794	0.397828		0.223710		1.119090	0.426035	1.559990	0.290125	0.549903		0.306115	0.175861	0.656007	0.385215	0.519447	0.347749	0.219862	0.247350	0.466228	0.417401	0.575622	0.494466	0.450122	1.047100	0.757191	0.282365	0.307559	0.247571	0.284756	0.424827	0.256322	0.262987	0.226118	0.385715
0.160791	0.723610	0.255404	0.733292	0.324420	0.298424	0.246936	0.171062	0.808861	0.266156	0.194007	0.359093	0.186090	0.298966	0.225354	0.322504	0.629119		0.759001		0.464840	0.689748	1.584370	0.915418	2.161060		0.202457	0.337669	0.256321	0.164911	0.367349	0.344684	0.310913	0.327336	0.181293	0.185999	2.097480	0.280354	0.655122	0.277952	0.479805	0.162482	0.462750	0.259670	0.245949	0.679696	0.252640	0.500565	0.777266	0.256356
0.798186	0.191416	0.436660	0.421162	0.281633	0.215083	0.228636	0.490730	0.300806	0.189628	0.249466	0.358850	0.273927	0.970024	0.256287	0.200946	0.428401		1.526210		0.549492	0.378346	0.623031	0.182564	0.530177		0.357669	0.441366	0.417483	0.251464	0.316701	0.182367	0.364706	0.648985	0.353242	0.224496	0.957306	0.298224	0.244223	0.489502	0.786327	0.197246	0.236237	0.232399	0.247642	0.484901	0.178986	0.321814	0.135801	0.296528
0.666126	0.968776	0.336054	0.829412	0.315215	0.242979	0.204776	0.297987	0.213401	0.253721	0.212835	0.901389	0.247394	0.570896	0.572074	0.243513	1.400610		0.165536		0.340050	0.325935	0.801803	0.500301	0.662194		0.406684	0.435873	0.331447	0.346093	0.718954	0.476742	0.391489	0.586724	0.621592	0.162562	0.932053	0.284452	0.918849	0.483794	0.723696	0.249293	0.191803	0.277034	0.427719	0.403889	0.541548	0.464857	0.432991	0.273054
0.270456	0.247536	0.372217	0.422798	0.343980	0.309057	0.170979	0.452989	0.607828	0.174952	0.324209	0.315938	0.534927	0.635274	0.497912	0.209546	0.781527		0.173056		0.343314	0.319685	0.199742	0.568097	0.326230		0.823040	0.203200	0.401129	0.416853	0.171020	0.620067	0.173893	0.199642	0.239372	0.567773	0.327035	0.423801	0.248103	0.853711	0.560286	0.359104	0.230252	0.289037	0.310772	1.381390	0.199127	0.192547	0.192378	0.343686
0.279763	0.829378	0.525277	0.570348	0.232394	0.205216	0.171223	0.393421	0.633472	0.429344	0.396690	0.892439	0.395682	0.161263	0.283588	0.203901	2.193040		0.307386		0.899163	0.262572	0.192391	0.189178	0.412894		0.487071	0.269497	0.393631	0.210633	0.192412	0.876748	0.174655	0.184059	0.355782	0.312299	0.251680	0.227220	0.315317	0.394403	1.140990	0.383873	0.169891	0.185292	0.383693	0.737897	0.324668	0.398665	0.298149	0.442015
0.235803	0.836036	0.191977	0.452632	0.267039	0.186815	0.288757	0.275189	0.773233	0.182987	0.289361	0.916820	0.309601	0.228342	0.204755	0.727600	0.239240		2.324350		0.414620	0.397518	0.214191	0.578566	0.623476		0.508290	0.407005	4.356500	0.340200	0.391914	0.399571	0.322036	0.904351	0.167253	0.244365	0.264084	0.935695	0.359208	2.148260	0.169594	0.389791	0.637728	0.211217	0.239872	0.387630	0.170498	0.261299	0.608039	0.652259
0.314568	0.211033	0.257748	0.689031	0.291337	0.177704	0.310035	0.398801	1.073250	0.174138	0.455469	0.295465	0.422575	0.360121	0.536366	0.268068	0.978088		0.331148		1.063800	0.225567	1.026070	0.325258	1.156680		0.483786	0.224250	0.383990	0.243233	0.166198	0.661537	0.209245	0.488152	0.162113	0.297623	0.813247	0.247565	0.787689	0.162441	0.489883	0.228379	0.352913	0.432592	0.595789	0.671229	0.167334	0.216226	0.894298	0.882694
0.758943	0.202776	0.259532	0.582406	0.374650	0.432297	0.378477	0.241313	0.515131	0.194367	0.331907	0.813151	0.223634	0.204731	0.468078	0.549533	0.703558		0.732745		0.360631	0.552007	0.251502	0.393655	0.378560		0.196553	0.236970	0.342903	0.187740	0.275544	0.255866	0.383467	0.457624	0.184289	0.286007	1.144640	0.753065	0.662825	0.653903	0.393764	0.206724	0.204363	0.161115	0.160764	0.331235	0.216217	0.254912	0.286122	2.015430
0.226870	0.378236	0.234577	0.597892	0.273584	0.239076	0.292389	0.185009	1.101800	0.218944	0.185351	0.275868	0.176443	0.341410	0.444252	0.557450	1.332440		1.034320		0.697008	0.505118	1.578840	0.357808	0.687695		0.410316	0.393247	0.163723	0.247519	0.340619	0.213520	0.414132	1.082670	0.439163	0.237735	0.479085	0.643877	0.561514	1.350950	0.610045	0.334388	0.668197	0.173666	0.525018	0.732292	0.289947	0.225889	0.200229	0.238043
0.856042	0.549509	0.288097	0.338368	0.162422	0.169662	0.222131	0.174614	0.670454	0.339555	0.235844	0.358852	0.294774	0.164779	0.275226	0.243477	0.763751		0.614432		0.492318	0.325777	1.040560	0.698500	0.384937		0.367247	0.376968	2.963540	0.410706	0.358660	0.441607	0.475494	0.625546	0.177911	0.190010	0.296411	0.437436	0.240725	0.216977	0.685191	0.285748	0.898397	0.919875	0.367439	0.191307	0.209028	0.192814	0.276551	0.184628
0.652309	0.302008	0.519861	0.406959	0.186213	0.232521	0.390950	0.365111	1.119760	0.533592	0.299383	0.203185	0.186707	0.444978	0.187876	0.265054	0.408421		0.310489		2.194860	0.233115	1.372750	0.607649	0.507021		0.376258	0.239648	0.435932	0.358151	0.173257	0.461522	0.252686	0.191202	0.763188	0.389692	0.195800	0.266778	0.448498	0.322494	0.179365	0.494114	0.225606	0.485072	0.408831	0.554622	0.273335	0.193507	0.624876	0.244028
1.166530	0.464194	0.632961	0.446025	0.345217	0.326071	0.401234	0.392569	1.450600	0.170408	0.263089	0.593780	0.353799	0.355674	0.290420	0.909978	1.211290		0.323058		0.214600	0.373526	0.270554	0.554559	1.069560		0.227853	0.334223	1.883920	0.401340	0.322975	0.178594	0.173844	0.694390	0.163592	0.557519	0.194065	0.206694	1.574950	0.702592	0.340386	0.198136	0.170714	0.185767	0.683839	0.600962	0.261833	0.180869	0.370574	0.376606
0.344955	0.414799	0.215007	0.332281	0.397405	0.313970	0.214797	0.221047	0.250236	0.180897	0.217266	0.416723	0.323661	1.073720	0.308766	0.486184	0.679688		1.100890		0.257343	0.332038	1.050860	0.609984	0.891248		0.525487	0.166718	0.161074	0.250938	0.437158	0.213745	0.419297	0.162349	0.238319	0.211733	0.257250	0.591303	0.394925	0.641809	0.284983	0.478971	0.602378	0.391063	0.277449	1.702270	0.315459	0.381517	0.860416	1.378240
0.207670	0.873149	0.278143	0.395982	0.181040	0.221141	0.570089	0.240656	1.890250	0.220908	0.240623	0.364594	0.199981	0.202735	0.638883	0.187117	1.497980		0.881167		1.094560	0.362014	0.677132	0.339988	0.781398		0.254151	0.337348	0.288118	0.534046	0.384539	0.454309	0.195444	0.864447	0.371888	0.225698	0.324929	0.380379	0.359998	0.334344	0.233696	0.182241	0.383246	0.193473	0.395515	0.190597	0.273588	0.269619	0.976654	0.793513
0.772666	0.178586	0.392780	0.701936	0.330022	0.218870	0.454066	0.479291	1.217570	0.215682	0.167147	0.425471	0.194831	0.170189	0.509375	0.384610	1.845940		0.630770		0.869686	0.427032	0.183098	0.172934	0.200219		0.173289	0.315903	1.307610	0.244770	0.246859	0.477873	0.209147	0.586503	0.621819	0.447214	0.393596	2.981920	0.177125	0.267013	0.244917	0.161559	0.899472	0.358454	0.346088	0.282610	0.499122	0.160744	0.311384	0.345734
0.670115	0.264976	0.191568	0.638854	0.308982	0.199930	0.168158	0.295648	0.420213	0.260567	0.638109	0.255859	0.273406	0.621211	0.454304	0.447654	0.415018		0.503835		0.411515	0.591273	0.465014	0.273727	0.314958		0.261873	0.185050	0.255693	0.342861	0.199045	1.569700	0.219689	0.512837	0.596648	0.289133	3.704480	0.990614	0.527902	1.058160	0.313079	0.213847	0.346105	0.176756	0.357002	3.056650	0.213760	0.264017	0.235060	0.165651
0.161750	0.212704	0.331877	0.655655	0.302624	0.206555	0.453271	0.279151	0.812917	0.567278	0.366143	0.466517	0.268218	0.225714	0.238690	0.342118	2.080980		0.417197		0.356116	0.426948	0.699272	0.195559	0.715801		0.474977	0.189798	0.700748	0.199413	0.198465	0.489925	0.372185	0.249390	0.273047	0.313439	0.766672	0.410153	1.107830	0.397949	0.909499	0.323138	0.185230	0.346383	0.168293	0.501603	0.257381	0.227015	0.157439	0.876660
0.187622	0.772387	0.548381	0.508493	0.473317	0.194441	0.368049	0.192815	1.526020	0.344761	0.281949	0.351496	0.171887	0.478608	0.241686	0.168432	0.282394		0.418434		0.594667	0.294515	0.891110	0.309628	0.234489		0.210792	0.360016	0.408150	0.219682	0.291004	0.390952	0.594600	0.393520	0.202709	0.256392	0.915423	1.400840	0.485296	1.295440	0.688836	0.171268	0.459460	0.497320	0.397289	0.318505	0.236269	0.253668	0.255812	0.500392
1.255690	0.285543	0.430074	0.313328	0.167373	0.402374	0.233244	0.362617	0.200710	0.185177	0.228249	0.317742	0.228320	0.274181	0.804056	0.406025	0.471408		0.911733		0.355706	0.306513	0.187828	0.427093	0.236486		0.266695	0.395287	0.928967	0.437520	0.306799	0.688840	0.413372	0.270804	0.257715	0.328347	1.399500	0.270456	0.252922	0.803837	0.824055	0.327896	0.222244	0.692487	0.394299	0.178986	0.284728	0.181907	0.167678	0.290322
0.654613	0.455591	0.441548	0.376323	0.230015	0.254904	0.362237	0.603242	1.504840	0.190100	0.663193	0.727618	0.213018	0.382443	0.455605	0.245527	2.790870		0.821640		0.174548	0.353244	0.226451	0.245211	1.492790		0.375702	0.215630	0.646810	0.181123	0.407306	1.339000	0.252454	1.262020	0.313400	0.313969	0.346161	0.316812	0.656216	0.857491	0.283252	0.199199	0.328997	0.331012	0.488613	0.337220	0.247172	0.195796	0.983711	0.241842
0.717388	0.273375	0.174112	0.775351	0.626028	1.083100	0.251387	0.169201	0.368983	0.301410	0.306552	0.192414	0.322637	0.589423	0.447672	0.214337	0.629626		0.648452		0.368706	0.162253	1.006560	0.317827	0.483172		0.184159	0.249392	0.508662	0.246537	0.286120	0.288387	0.206141	0.918554	0.237723	0.373087	0.471798	0.987033	0.176462	0.199569	0.179202	0.428170	0.270352	0.266247	0.293130	0.475716	0.419727	0.218319	0.760506	0.764618
0.846498	0.194204	0.651236	0.733411	0.182663	0.198464	0.193975	0.164121	1.398040	0.299614	0.193553	0.468422	0.218989	0.219575	0.310725	0.456474	0.481662		0.757507		0.295086	0.218343	1.185250	0.394564	0.533187		0.437178	0.167563	0.466286	0.256510	0.176446	0.239284	0.202346	0.278783	0.206037	0.540589	0.274765	0.249073	0.297288	0.570607	0.667445	0.283008	0.265161	0.462844	0.249137	1.739580	0.255516	0.171645	0.870158	0.807363
0.190157	0.185939	0.480041	0.567480	0.483713	0.234007	0.202337	0.355381	0.224688	0.201611	0.163623	0.609211	0.323787	0.775478	1.335280	0.200906	1.664010		1.565800		1.064460	0.268413	1.167930	0.233834	0.469451		0.481594	0.369034	0.502890	0.445731	0.321559	0.484925	0.275961	0.264550	0.504868	0.256701	0.193367	0.218014	0.473437	1.173300	0.251184	0.385074	0.292991	0.209456	0.421768	1.057330	0.326726	0.180727	1.250380	0.241616
0.389833	0.176747	0.380370	0.797041	0.260322	0.163474	0.335811	0.249120	0.191134	0.254793	0.178425	0.692871	0.298610	0.687837	0.212374	0.274630	0.779559		2.499250		0.304437	0.213810	0.206719	0.223303	0.307905		0.212011	0.235144	1.459150	0.326005	1.116040	0.198277	0.319356	0.880042	0.231733	0.288086	0.509704	0.163609	0.493290	1.272140	0.170731	0.319799	0.817632	0.499483	0.161254	0.502642	0.161262	0.165597	0.411408	0.388051
0.246325	0.423093	0.161714	0.457319	0.307835	0.405275	0.240593	0.269588	0.566728	0.220616	0.201411	0.249470	0.305035	0.417404	0.307305	0.250439	0.933948		1.344260		0.290147	0.248625	1.656960	0.526476	0.601748		0.392804	0.292527	0.653583	0.375618	0.336577	0.356700	0.293200	0.846089	0.446884	0.344710	0.598973	0.237234	1.400730	0.167209	0.175283	0.220718	0.238031	0.543637	0.209486	1.293160	0.417068	0.402497	0.500031	0.342719
0.256888	0.211838	0.349593	0.661074	0.230933	0.275058	0.186961	0.234678	0.392067	0.213432	0.333590	0.262554	0.227607	0.221142	0.898183	0.247912	1.015370		0.167657		0.220645	0.199208	1.171260	0.423587	0.498192		0.705602	0.210240	0.515657	0.191956	0.431697	0.282855	0.163305	0.759950	0.332011	0.218276	1.324060	0.609381	0.576515	2.069290	0.220503	0.250743	0.399990	0.208326	0.290000	0.771964	0.484436	0.166103	1.360720	0.213904
0.581828	0.185211	0.219080	0.416951	0.183855	0.369869	0.202295	0.298798	0.187773	0.202049	0.199741	0.448760	0.458939	0.384560	0.418439	0.184752	1.956830		0.514932		0.555798	0.410072	0.392913	0.522613	0.222326		0.186356	0.289250	0.518277	0.285012	0.387362	1.136070	0.332954	0.597072	0.175292	0.176866	0.299158	1.096990	0.636162	0.629361	0.546859	0.173093	0.213258	0.418497	0.527528	0.706229	0.174796	0.555570	0.748735	0.200755
0.583784	0.230520	0.184825	0.920724	0.435162	0.242221	0.365219	0.304967	0.731915	0.180099	0.184983	0.283657	0.314763	0.231124	0.808276	0.664260	0.768224		0.275515		0.176264	0.386105	1.977100	0.197986	0.189438		1.123750	0.399923	0.278399	0.171506	0.375957	0.418380	0.525337	0.267255	0.547711	0.264497	0.192991	0.171952	0.382772	0.558685	0.293320	0.251264	0.253172	0.510979	0.221284	0.309424	0.217549	0.242020	0.563093	0.792243
0.685988	0.326783	0.238878	0.595624	0.201161	0.314126	0.369150	0.394360	1.189690	0.237836	0.354345	0.292589	0.227869	0.185096	0.773020	0.283934	2.062480		1.358830		0.751129	0.201818	0.179720	0.327501	0.309046		0.403716	0.331573	0.296521	0.343243	0.247724	0.395894	0.261187	0.424275	0.222879	0.472520	1.231810	0.418084	0.429964	0.191911	0.522819	0.188890	0.481651	0.272638	0.174890	0.798440	0.396234	0.366273	0.566375	1.653640
0.336416	0.655710	0.281055	0.859981	0.296539	0.246004	0.168343	0.199252	1.429070	0.161650	0.413149	0.369637	0.164259	0.229808	0.622570	0.858121	0.401351		0.504326		0.248349	0.259835	0.659613	0.313376	0.869772		0.163493	0.268892	3.091890	0.186220	0.210132	0.881243	0.183930	0.499139	0.328303	0.766818	0.383994	0.481616	0.595959	0.351655	0.183229	0.623777	0.184651	0.287131	0.305188	1.270490	0.301953	0.291467	0.663037	1.003920
0.279950	0.524846	0.261139	0.378062	0.263527	0.174550	0.222776	0.165552	1.467700	0.278762	0.339100	0.270489	0.256624	0.411268	0.393495	0.402713	2.358070		0.258745		1.063510	0.250051	0.508239	0.950439	0.284249		0.711749	0.229987	0.191191	0.286018	0.569553	0.550558	0.337253	0.169457	0.471770	0.469685	0.323758	0.475626	0.611412	0.221513	0.206912	0.353441	0.443178	0.165863	0.356511	1.393460	0.322476	0.227257	0.394899	0.822309
0.191257	0.320097	0.424429	0.368407	0.363718	0.183049	0.170912	0.209306	1.115580	0.310256	0.163382	1.526210	0.254496	0.772980	0.302143	0.331639	0.324072		0.268761		0.290512	0.252731	1.681690	0.269827	1.091020		0.374543	0.310286	0.632108	0.200619	0.580419	0.217554	0.229922	0.457480	0.453835	0.227755	0.246396	0.802539	0.192953	0.764098	0.231254	0.219538	0.163112	0.337166	0.166378	0.323318	0.181025	0.282395	0.152298	0.280489
0.350247	0.716699	0.233860	0.792912	0.812017	0.429947	0.410197	0.404339	0.330782	0.163367	0.224572	0.413238	0.287850	0.242229	0.435877	0.183615	0.678240		0.299011		0.486737	0.258399	0.362866	0.656275	0.276162		0.550720	0.252678	0.433434	0.431712	0.217873	0.278056	0.174455	0.602086	0.418882	0.404886	0.454356	0.257708	0.525485	0.219484	0.445927	0.585752	0.243417	0.415613	0.416798	0.498452	0.373130	0.175433	0.648309	0.392022
0.813041	0.394075	0.407995	0.434283	0.174946	0.253514	0.321559	0.491023	0.188582	0.230940	0.409914	0.322809	0.275502	0.189873	0.888032	0.529351	1.634290		0.582088		0.594750	0.356676	0.260018	0.423133	1.241050		0.216673	0.237265	0.386317	0.351759	0.271140	0.500874	0.309854	0.302933	0.176976	0.261544	0.547557	0.251289	0.231848	0.160122	0.234472	0.805214	0.193577	0.193318	0.607974	0.188749	0.350811	0.167692	0.703758	0.937615
0.547340	0.386976	0.167063	0.769447	0.200219	0.172059	0.179436	0.160082	0.447830	0.167205	0.187017	0.698590	0.170544	0.244286	0.161871	0.191012	2.267030		0.878215		0.210978	0.201229	0.464999	0.295757	0.650934		0.352737	0.257129	0.542398	0.372766	0.352735	0.270092	0.461479	0.289252	0.209030	0.186666	0.520123	0.264872	0.365784	0.540221	0.507128	0.223206	0.266262	0.327935	0.184173	0.415067	0.322358	0.276401	0.837629	0.382888
0.213005	0.579980	0.226655	0.698900	0.183412	0.217018	0.169211	0.346170	0.566681	0.442910	0.229337	0.223713	0.258941	0.381267	0.470112	0.239950	1.653440		0.449748		0.233383	0.247889	0.993240	0.209692	0.392743		1.634980	0.209521	0.255884	0.421502	0.268880	0.227872	0.275147	1.308010	0.224662	0.169597	1.321640	0.725330	0.168600	0.787086	0.747939	0.193415	0.361265	0.281917	0.193406	0.446196	0.194540	0.214192	0.453431	0.205827
0.233646	0.443456	0.182667	0.926746	0.286629	0.191591	0.404949	0.260750	0.565612	0.171409	0.202680	0.166147	0.313015	0.417232	0.425378	0.394460	0.525570		0.284254		0.813945	0.192842	1.399670	0.420181	1.696950		0.282376	0.294155	0.566286	0.251631	0.167457	0.597999	0.162428	0.168382	0.228233	0.448037	0.487421	0.592499	0.467500	0.292211	0.440758	0.193669	0.292798	0.485211	0.251162	0.265041	0.318087	0.332136	0.317853	0.439907
0.191065	0.543333	0.470358	0.530900	0.299303	0.421775	0.402906	0.227768	0.762054	0.206503	0.398848	0.502452	0.165308	0.210806	0.395970	0.411600	0.901022		1.158030		0.380343	0.175838	0.266686	0.681388	0.547956		0.228563	0.496911	0.473216	0.232102	0.322130	0.445024	0.247258	0.431951	0.392685	0.298761	0.548037	0.854639	0.270925	0.435582	0.170478	0.217629	0.235147	0.218999	0.278357	0.478484	0.198904	0.484998	0.792124	0.358790
0.437821	0.946999	0.532146	0.441218	0.318473	0.166654	0.270935	0.362586	1.170440	0.318418	0.223557	0.339646	0.238551	0.467270	0.677990	0.263590	2.421180		0.311576		0.830586	0.264420	0.506795	0.184105	1.097130		0.320194	0.522822	1.028280	0.232447	0.506546	0.285879	0.408764	0.425437	0.649702	0.188420	0.447734	0.251665	0.222758	1.044400	0.279728	0.199980	0.636733	0.433058	0.163761	0.448937	0.513426	0.201276	0.143409	0.311984
0.260910	0.211025	0.244154	0.488405	0.282631	0.172881	0.208051	0.711212	0.684881	0.558673	0.228845	0.160919	0.377783	0.227238	0.392284	0.332813	1.039290		0.248111		0.658506	0.330939	0.720170	0.325674	0.392523		0.203500	0.239748	0.617914	0.366288	0.273862	0.401961	0.451294	0.213922	0.232990	0.238005	1.419770	0.275851	0.350992	0.601508	0.375103	0.168838	0.171529	0.165401	0.258193	0.772062	0.192173	0.207940	0.140627	0.811437
0.160555	1.329110	0.292360	0.533712	0.497961	0.166036	0.473545	0.163154	2.258390	0.320605	0.192844	0.760499	0.257541	0.240210	0.308903	0.204178	0.391687		1.058490		0.477156	0.168672	1.009430	0.274391	0.492114		0.567522	0.163329	0.364295	0.301799	0.173334	0.376056	0.187878	0.725354	0.307889	0.319468	0.407754	0.737259	0.655788	0.348812	0.958991	0.412637	0.657929	0.619302	0.444924	0.587503	0.458126	0.204948	0.253904	1.026570
0.510846	0.283966	0.376769	0.899033	0.163196	0.188969	0.275118	0.202665	0.522963	0.216304	0.323524	0.273228	0.192944	0.819343	0.168603	0.301882	0.681618		0.563139		1.764520	0.282801	0.187757	0.274529	0.210563		0.196024	0.509518	0.526553	0.247486	0.443387	1.350850	0.356272	0.489292	0.416009	0.408723	0.995773	0.912065	0.175068	0.259179	0.307407	0.329177	0.184462	0.559148	0.369878	0.536314	0.192369	0.284030	0.733024	0.326529
0.413913	0.338165	0.476603	0.300905	0.267569	0.617153	0.678360	0.432696	0.287406	0.307458	0.256267	0.180294	0.275023	0.221253	0.261572	0.224559	1.653780		0.259821		0.548181	0.794275	0.898077	0.389891	0.407198		0.389620	0.292224	0.298426	0.253784	0.287712	0.847034	0.291556	0.315189	0.171683	0.259007	0.343092	0.241769	0.221767	0.549213	0.980898	0.187779	0.307915	0.483943	0.256156	0.408509	0.200799	0.169896	0.537794	0.446807
0.201261	0.415258	0.285841	0.502007	0.310469	0.204609	0.423628	0.261979	0.671075	0.171437	0.176315	0.176670	0.167756	0.196639	0.450108	0.948901	1.964510		0.253097		1.046590	0.382638	0.183285	1.107670	0.233520		0.351607	0.177307	0.287094	0.407386	0.166233	0.178504	0.348986	0.196871	0.330894	0.480355	0.175491	0.860971	0.346075	0.315499	0.305839	0.269203	0.333907	0.197137	0.473676	1.615560	0.326382	0.378625	0.488128	0.674920
0.281984	0.690121	0.479784	0.605712	0.366147	0.338008	0.362437	0.176142	0.647820	0.195215	0.174330	0.243115	0.173326	0.331484	0.268314	0.171561	1.501520		0.182024		0.367156	0.184806	1.439760	0.622703	0.675957		0.455399	0.575917	0.173887	0.162404	0.638493	0.413924	0.349894	0.205075	0.602211	0.196588	0.505848	0.408024	0.757134	2.747450	0.282276	0.297497	0.464457	0.175947	0.170836	0.214536	0.330670	0.378008	0.292517	0.390500
0.259784	0.185992	0.296040	0.644956	0.496065	0.266563	0.322954	0.348736	0.418788	0.302485	0.380454	0.724887	0.443157	0.564913	0.304265	0.312711	0.978524		0.612402		0.355903	0.427910	0.438880	0.321622	0.285134		0.831279	0.218486	1.806830	0.217769	0.175696	0.173384	0.224772	0.433745	0.428003	0.235615	0.233459	0.401174	1.129680	0.943941	0.360227	0.161337	0.282160	0.448250	0.170050	0.186153	0.171655	0.296766	0.314557	0.513846
0.897845	0.308568	0.273357	0.390727	0.303164	0.245419	0.175952	0.347829	0.746515	0.261463	0.283311	0.224998	0.332983	0.378380	0.210893	0.233749	1.672180		0.423246		0.484103	0.185637	1.590150	0.178880	0.208639		0.361590	0.171292	0.540713	0.210140	0.265105	0.589723	0.231876	0.502708	0.173859	0.280317	0.518143	0.333363	0.161036	0.339684	0.429909	0.409842	0.161218	0.220995	0.515703	0.427509	0.612935	0.235090	0.390782	0.716569
0.552665	0.846111	0.218344	0.724855	0.325868	0.188794	0.160849	0.187196	0.770840	0.272455	0.294030	0.448875	0.398590	0.180968	0.613563	0.454575	0.359860		0.771636		0.453615	0.431008	0.296396	0.394504	0.593628		0.226521	0.355840	0.348796	0.407959	0.429439	1.059510	0.246058	0.326324	0.236585	0.349590	0.470329	0.561177	0.680572	1.014210	0.349740	0.267389	0.235869	0.553702	0.226458	0.272140	0.359895	0.256630	0.666261	0.347109
0.756740	0.377681	0.214049	0.476723	0.217637	0.468187	0.349838	0.182000	0.747682	0.435716	0.398108	0.419290	0.168745	0.415847	0.261219	0.197882	0.329873		0.883448		0.772841	0.867910	0.230212	0.263253	0.652445		0.378968	0.452500	0.615834	0.356610	0.244773	0.256520	0.195089	0.378420	0.393194	0.461885	0.654803	0.160314	1.263490	0.307777	0.423765	0.351393	0.162920	0.209775	0.459190	0.283316	0.513439	0.225332	0.624651	0.275901
0.191059	0.247294	0.201005	0.448751	0.384795	0.382914	0.348594	0.188482	0.160408	0.288512	0.283959	0.485342	0.421355	0.515801	0.226448	0.486958	0.681218		0.564858		2.939820	0.183803	0.836055	0.210149	1.155130		0.783197	0.191782	0.312297	0.409939	0.445326	0.247072	0.345048	0.249793	0.193941	0.407764	0.299201	1.059210	0.277769	0.334195	0.587008	0.196264	0.259160	0.363098	0.259635	0.198290	0.273092	0.222133	0.165697	0.186701
0.264756	0.319094	0.372933	0.561590	0.431545	0.173412	0.252171	0.203404	0.250236	0.242097	0.357062	0.901990	0.405110	0.250149	0.427667	0.281160	0.890583		1.391410		0.472883	0.267254	0.229490	0.465819	1.210010		0.984651	0.494999	0.563978	0.524031	0.701051	0.283235	0.258969	0.382314	0.283537	0.398107	0.225238	0.212554	0.310588	1.173700	0.256931	0.204743	0.201816	0.205850	0.451004	0.318023	0.222702	0.243165	0.237242	0.336938
0.406804	0.401548	0.896564	0.370346	0.302220	0.172623	0.176582	0.366834	0.259055	0.200982	0.214596	0.423261	0.233337	0.209013	0.362986	0.253439	0.204111		0.169423		0.411228	0.419771	0.862496	0.592574	0.211784		0.287897	0.282309	0.318591	0.302281	0.409032	0.461108	0.584040	1.090450	0.527365	0.160864	0.553360	0.909336	0.683776	2.458460	0.190164	0.206743	0.258173	0.454648	0.352160	0.757259	0.224286	0.219469	0.471570	0.258471
1.218630	0.450296	0.160926	0.776509	0.218727	0.184627	0.174696	0.195378	0.173839	0.202624	0.523836	0.183949	0.231794	0.327403	0.280626	0.174810	0.179695		1.378780		0.616305	0.564362	0.624357	0.205636	0.187453		0.185860	0.275762	0.538064	0.314465	0.331222	0.697341	0.182800	0.425910	0.192999	0.404505	1.745360	0.222336	0.424792	0.484155	0.201595	0.206861	0.166002	0.186102	0.212304	0.900868	0.370501	0.561691	0.389311	0.756059
0.167822	0.633067	0.263894	0.377150	0.171660	0.166140	0.363319	0.285417	1.049870	0.248219	0.335355	0.237322	0.344425	0.316925	0.578223	0.231823	0.196589		0.826291		0.611482	0.167539	0.200647	0.655766	0.808999		0.611080	0.366609	0.392359	0.360396	0.187858	0.403118	0.450054	0.393287	0.312809	0.232581	0.179804	0.736103	0.666513	0.801752	0.487462	0.278342	0.612822	0.189077	0.303742	0.270528	0.355859	0.216801	0.321457	0.703776
0.519241	0.490976	0.366747	1.091230	0.205315	0.772844	0.430229	0.219330	0.615758	0.264958	0.462154	0.528968	0.231504	0.383246	0.261856	0.362624	0.812069		0.584134		0.599654	0.222646	0.771864	0.449214	1.349340		0.285940	0.372324	0.276006	0.259591	0.373068	0.238189	0.432145	0.286768	0.234165	0.214261	0.638205	0.665107	0.347427	0.931667	0.170229	0.162693	0.277311	0.429000	0.357564	2.421630	0.264909	0.173279	0.170583	1.224680
0.490224	0.779793	0.337422	0.619972	0.201624	0.195232	0.171064	0.283774	0.409419	0.301391	0.239766	0.186693	0.397165	0.408461	0.335289	0.424853	1.291840		0.196370		0.441725	0.733004	0.450355	0.275023	0.632899		0.175734	0.342043	0.761329	0.439206	0.439792	0.173085	0.244571	0.584903	0.272335	0.321245	0.256758	0.622945	0.183608	0.310821	0.187960	0.305510	0.204812	0.208397	0.358826	0.225343	0.843937	0.171115	0.283442	0.815333
0.173356	0.594141	0.175682	1.950300	0.197605	0.292378	0.201210	0.244400	0.683159	0.190676	0.276732	0.243943	0.358067	0.376098	0.266626	0.177177	0.235443		0.946952		0.253924	0.300146	1.160200	0.621415	0.340800		0.468738	0.310222	0.489460	0.261559	0.470545	0.558860	0.193284	0.303691	0.243337	0.244724	0.435586	0.531999	0.731177	1.231370	0.365649	0.289850	0.221149	0.281865	0.238662	0.343244	0.197319	0.331112	0.234399	2.187180
0.187045	0.223814	0.367632	0.688214	0.166297	0.232484	0.208811	0.161873	0.296072	0.204950	0.323013	1.028330	0.658447	0.579760	0.543638	0.323971	1.704870		0.433074		0.162277	0.209496	0.451733	0.401948	0.596583		0.354006	0.169054	0.986051	0.186454	0.186250	0.171776	0.185082	0.275289	0.207233	0.271156	0.300651	0.319769	0.229232	0.313534	0.754521	0.167514	0.193541	0.447820	0.402055	0.169822	0.302452	0.166728	2.389830	0.394467
0.478977	0.348357	0.258915	0.784022	1.709730	0.183139	0.368285	0.271859	0.770097	0.290266	0.330329	0.996269	0.248651	0.478193	0.246464	0.590030	0.182827		1.476000		0.189837	0.309279	0.819670	0.651670	0.594666		0.265469	0.331440	0.604138	0.239101	0.168086	0.881314	0.318711	0.255670	0.451396	0.303496	0.813227	0.386956	0.517219	0.892926	0.451236	0.303472	0.210139	0.458864	0.458970	0.484073	0.259671	0.203299	0.272911	1.435920
0.704009	0.474371	1.468930	0.311255	0.191943	0.286031	0.282011	0.410659	0.543879	0.233705	0.205535	0.544430	0.240696	0.612808	0.179405	0.259108	1.056920		0.733560		0.202383	0.265947	0.324084	0.179918	0.678683		0.307407	0.244813	0.800981	0.230751	0.472418	0.752895	0.378205	0.598393	0.241945	0.284485	0.558217	0.433884	0.776588	0.934731	0.276456	0.264942	0.229199	0.198752	0.204281	0.375987	0.354317	0.165085	0.474366	0.301842
1.025870	0.183204	0.213076	0.378447	0.174541	0.226205	0.202956	0.713813	0.984342	0.252729	0.348177	0.251476	0.189456	0.244850	0.399998	0.355047	0.607511		0.893342		0.371137	0.529113	0.825211	0.498047	0.997394		0.685893	0.413580	0.764272	0.447793	0.475972	0.867695	0.486468	0.163515	0.195732	0.322797	0.401569	2.082140	0.724515	3.264090	0.997449	0.229133	0.308714	0.451670	0.195450	0.529369	0.323383	0.313083	0.595188	0.641465
0.553313	0.192858	0.373698	1.011420	0.952240	0.191171	0.306418	0.319920	0.755531	0.193385	0.402858	0.186086	0.313144	0.289011	0.560891	0.315791	1.485100		0.504892		0.278659	0.316905	0.587105	0.324723	1.642440		0.450393	0.161933	0.534744	0.248372	0.229674	0.278610	0.325780	0.743436	0.231957	0.354229	0.436265	0.361675	0.424723	0.235868	0.555173	0.169355	0.277698	0.202787	0.244595	0.656880	0.184209	0.218049	0.546098	0.363346
0.641737	0.561020	0.689827	0.689807	0.187316	0.476661	0.209272	0.160326	0.209246	0.200495	0.170463	0.338977	1.045370	0.353659	0.642089	0.169764	1.203380		4.679530		0.363941	0.361302	1.663720	0.491961	0.872116		0.525948	0.373510	0.362806	0.174912	0.387191	0.222339	0.413443	1.233710	0.174848	0.216501	0.503349	0.891024	0.292832	0.548175	0.232846	0.315428	0.257043	0.275257	0.572332	1.677500	0.480667	0.172136	0.490797	0.284946
0.309068	0.350525	1.022380	0.631420	0.162135	0.191600	0.180138	0.184531	2.184410	0.228741	0.371011	0.408803	0.301388	0.427903	0.663220	0.463093	1.025130		1.579320		0.419101	0.285504	0.798119	0.267617	0.262389		0.211005	0.445115	0.400812	0.232332	0.284294	0.169813	0.255925	0.197310	0.266944	0.195175	0.650085	0.552545	0.884258	0.553998	0.228367	0.403843	0.188882	0.719163	0.369774	0.210001	0.305504	0.174742	0.595728	0.188408
0.203550	0.216537	0.890080	0.720254	0.335393	0.198230	0.172109	0.497362	0.322239	0.219320	0.436950	0.918514	0.180854	0.210072	1.312010	0.291016	0.590732		0.354978		0.414751	0.251310	0.344179	0.167799	0.209376		0.320444	0.417926	0.327593	0.276219	0.161805	1.202820	0.390870	0.314450	0.462789	0.202590	0.514412	0.175547	0.178850	0.868620	0.249999	0.244953	0.313785	1.298730	0.338626	0.227287	0.760262	0.181812	0.175726	0.280229
0.855575	0.312270	0.284731	1.858770	0.229882	0.325834	0.583495	0.261303	0.652718	0.262832	0.281337	1.347420	0.252996	0.160037	0.871142	0.845166	0.351961		0.697048		0.636504	0.879156	0.831242	0.314942	0.585698		0.477226	0.311440	0.259892	0.278531	0.370745	0.706444	0.185959	0.543601	0.227786	0.242651	0.191439	0.503297	1.684180	1.945290	0.436967	0.456318	0.180711	0.509569	0.373842	1.907610	0.204984	0.346869	0.511486	0.276341
0.525954	0.224723	0.564789	0.692733	0.619086	0.329532	0.281212	0.292750	0.565780	0.350384	0.199458	0.556080	0.174328	0.303860	0.181534	0.554310	0.713460		0.235526		0.305026	0.236398	1.264010	0.676270	0.913064		0.699486	0.248247	0.798243	0.402342	0.198068	0.526318	0.288653	0.537487	0.266393	0.236128	0.263366	1.213700	0.261932	1.635670	0.483600	0.372956	0.189362	0.387082	0.182195	0.568695	0.250473	0.174529	0.794602	1.719990
0.181349	0.164915	0.755167	0.226501	0.269676	0.295342	0.289495	0.180599	0.233186	0.260186	0.166373	0.246001	0.380956	0.203956	0.661300	0.234887	0.468525		0.654355		0.326282	0.440824	0.879414	0.698003	0.471084		0.303482	0.284929	0.484447	0.451252	0.272859	0.317609	0.536694	0.776231	0.314192	0.351719	0.486046	0.474004	0.614136	0.712235	1.008160	0.219389	0.259063	0.252963	0.224690	0.372896	0.331991	0.248485	0.434701	0.378620
0.847102	0.342401	0.358339	0.379411	0.222634	0.195454	0.181453	0.171877	0.370696	0.268157	0.449933	0.371311	0.331147	0.248153	0.184738	0.237734	0.205021		2.068650		0.365651	0.467499	0.206087	0.536694	0.800929		0.430494	0.532493	0.346509	0.242494	0.413530	0.317285	0.214851	0.203150	0.161720	0.402940	0.303823	0.278169	0.202752	0.666026	0.596147	0.227055	0.200415	0.388284	0.484171	0.415420	0.328548	0.196085	0.253599	1.505170
0.376301	0.369773	0.650056	0.632956	0.176496	0.173990	0.162715	0.183903	0.558162	0.203533	0.279800	0.636585	0.316038	0.359542	0.729954	0.246353	1.236370		0.804594		0.264252	0.423788	2.602970	0.178412	0.559953		0.226834	0.313648	0.636178	0.173919	0.281404	0.294857	0.214706	0.593542	0.291064	0.229032	0.262007	2.174610	0.952943	0.520304	0.217275	0.283803	0.218876	0.167157	0.509782	0.242281	0.330144	0.170939	0.677711	0.701383
0.252164	0.650070	0.627780	0.942213	0.287992	0.228347	0.166952	0.379272	0.276550	0.255430	0.259264	0.625600	0.627677	0.193489	0.604330	0.272919	3.974380		0.499389		0.314145	0.188903	0.339622	0.234905	0.168417		0.396289	0.569415	0.338223	0.683614	0.423568	0.483953	0.386825	0.291745	0.214001	0.292300	0.611315	0.655887	0.938158	0.424145	0.658845	0.355523	0.240179	0.228917	1.086550	0.262724	0.224205	0.554089	0.363750	1.048060
0.809721	0.283131	0.284987	0.562713	0.210937	0.269334	0.182216	0.205937	1.024190	0.195876	0.167728	0.274244	0.366851	0.477940	0.531732	0.231933	1.265090		0.323297		0.642689	0.397336	2.223060	0.192713	0.748238		0.504753	0.322484	0.983315	0.175831	0.220648	0.302034	0.480594	0.283319	0.202048	0.203914	0.239397	0.825061	0.202550	0.924116	0.224111	0.380952	0.448238	0.260375	0.250771	0.228634	0.182488	0.289631	0.476635	0.517760
0.178756	0.680047	0.227236	0.404372	0.276195	0.302486	0.366583	0.239632	1.000480	0.230307	0.330931	0.346827	0.315444	0.490853	0.340730	0.437756	0.643699		0.352157		0.395398	0.274081	0.243665	0.351790	0.166698		0.578913	0.432603	0.741034	0.413709	0.326245	0.256794	0.353271	0.363445	0.381906	0.701100	0.189075	0.259403	0.247066	0.492238	0.185129	0.311757	0.198365	0.273734	0.773493	1.937750	0.216838	0.183867	0.146780	0.224780
0.518749	0.730722	0.267716	0.402432	0.411803	0.482549	0.367747	0.186439	2.110550	0.347438	0.230219	0.434398	0.278276	0.182273	0.319909	0.189432	0.288071		0.952883		0.564742	0.494140	0.593523	0.693071	1.165070		1.257720	0.226170	0.317421	0.190250	0.349287	0.527820	0.241653	0.220706	0.175890	0.271824	0.757190	0.216776	0.407779	0.209720	0.212845	0.241205	0.235516	0.446886	0.333510	0.201298	0.288707	0.363925	0.406103	0.207840
0.656180	0.401217	0.248861	0.686383	0.378370	0.288453	0.163482	0.362010	0.720258	0.335916	0.278550	0.504145	0.380235	0.165350	0.160783	0.200798	0.435398		0.565413		0.703185	0.217555	0.426364	1.170080	3.054580		0.426693	0.349873	0.283552	0.230356	0.470205	0.268038	0.271438	0.510813	0.188445	0.303063	0.349262	0.516316	0.382671	0.583419	0.182530	0.179924	0.608101	0.475700	0.219668	0.246006	0.368612	0.225748	0.097148	0.334975
0.216121	0.187936	0.164298	0.507564	0.280399	0.280378	0.167201	0.163161	0.188480	0.304897	0.175441	0.974129	0.172550	0.306719	0.396634	0.328677	0.994376		0.487865		0.270945	0.337908	0.369212	1.015690	0.307210		0.399020	0.266136	0.461630	0.176171	0.205410	0.389641	0.254783	0.546334	0.771254	0.260597	0.447842	0.484587	0.771019	0.700158	0.265991	0.459237	0.210091	0.343577	0.395140	0.169875	0.288808	0.176199	0.578533	0.290111
0.562765	0.482404	0.335967	0.405951	0.191065	0.250236	0.461994	0.411715	0.303703	0.356220	0.390049	0.178225	0.297807	0.431973	0.278436	0.194907	0.336791		1.316120		0.194322	0.446919	0.736066	0.421957	0.363669		0.352964	0.400900	1.001180	0.687857	0.501005	0.397175	0.191790	0.294970	0.476454	0.272415	1.132620	0.298509	0.887975	0.499819	0.222291	0.325014	0.393768	0.196027	1.008180	0.315343	0.763089	0.183469	0.221380	0.400833
0.802285	0.827202	0.174994	0.852691	0.250828	0.211433	0.220074	0.443803	1.261390	0.256300	0.262602	0.460787	0.194123	0.531565	0.196296	0.298131	0.224457		0.271394		1.115690	0.533692	0.409530	0.506230	0.313739		0.307492	0.203914	0.584543	0.201916	0.656556	2.460450	0.250517	0.583956	0.263156	0.196704	0.248773	0.363089	0.163738	0.200740	0.598297	0.175310	0.784563	0.391224	0.213996	0.166045	0.506982	0.244783	0.529681	1.109400
0.713673	0.267323	0.535782	0.541826	0.202915	0.209850	0.209002	0.188525	0.387997	0.214007	0.273684	0.389139	0.274407	0.178168	0.385417	0.174370	0.188617		0.253050		1.171240	0.256478	0.494765	0.547352	0.175683		0.313729	0.569601	0.572961	0.226657	0.568791	0.554351	0.570900	0.423104	0.168193	0.273069	0.404007	0.328981	0.455820	0.237091	0.787539	0.208805	0.230640	0.857065	0.336258	1.606470	0.628611	0.518773	0.200959	0.164375
0.341705	0.264744	0.368908	0.383545	0.243321	0.214096	0.400969	0.525673	0.193667	0.257146	0.479722	0.415198	0.222874	0.317815	0.216334	0.610558	2.808300		0.197249		0.532779	0.203006	1.897000	0.278885	0.394296		0.288186	0.450143	0.196331	0.260886	0.436942	0.172175	0.204145	0.326799	0.174919	0.527029	0.628555	0.251688	1.571130	1.662250	0.482316	0.536352	0.210226	0.168450	0.323418	0.292236	0.163597	0.270092	3.641910	0.812953
0.272214	0.695325	0.380213	0.587637	0.478551	0.175018	0.492902	0.489755	0.661422	0.200860	0.277443	0.289712	0.225378	0.275482	0.498002	0.331810	0.168263		4.113400		0.796297	0.466492	0.201605	0.361558	1.622070		0.296188	0.271588	0.160800	0.242549	0.616126	0.244478	0.615586	0.174115	0.468383	0.202226	0.777574	0.333328	0.181699	1.469980	0.291643	0.399217	0.337399	0.222727	0.767962	0.316578	0.253980	0.188412	1.000650	0.213285
0.471048	0.506159	0.461426	1.141260	0.200261	0.210955	0.246588	0.162151	0.479398	0.248847	0.461285	0.489330	0.329430	0.342961	0.300899	0.223042	2.118570		0.759266		0.294783	0.424316	1.206650	0.382190	0.181481		0.232042	0.300133	0.404131	0.543323	0.514631	0.356279	0.349154	0.236886	0.424557	0.324766	0.496691	0.382115	0.306369	0.512275	0.275341	0.341159	0.221336	0.304710	0.434369	1.915310	0.311151	0.163694	0.472597	0.387450
0.601549	0.385803	0.285982	0.793884	0.384307	0.322576	0.173499	0.625761	1.031260	0.381917	0.243970	0.285472	0.276929	0.548773	0.537144	0.341302	1.386910		1.540110		0.909090	0.290023	0.217368	0.297332	0.516799		0.599116	0.168638	0.589248	0.441630	0.260027	0.810742	0.304973	0.730429	0.321304	0.214419	0.706764	0.475526	0.670715	0.316768	0.454281	0.256684	0.366412	0.235383	0.404350	0.329372	0.262203	0.171407	0.774428	0.414816
0.592432	0.263199	0.325116	0.531694	0.345943	0.181962	0.334360	0.183548	1.053340	0.277054	0.205029	0.445006	0.337272	0.360573	0.187325	0.529634	0.491269		0.436036		0.740943	0.933109	1.984810	3.331310	0.959935		0.255890	0.227120	0.455561	0.407232	0.160443	1.774170	0.269265	1.422950	0.681706	0.279852	0.565865	2.885980	0.632796	0.720305	0.410617	0.217882	0.541574	0.162093	0.454830	0.331765	0.313657	0.179039	0.883667	0.573187
0.373577	0.380524	0.273763	0.543187	0.223328	0.172590	0.189298	0.193724	0.246826	0.193025	0.293145	0.399442	0.176583	0.318187	0.214955	0.311117	0.281686		0.161466		0.340644	0.351885	0.209981	0.227422	0.470159		0.411095	0.295711	0.283443	0.326170	0.202495	0.432745	0.194499	0.210985	0.261388	0.267885	0.338310	0.376134	1.512270	0.280807	0.375992	0.207267	0.188101	0.170070	0.761487	1.587560	0.185952	0.290485	0.349698	2.623990
0.383335	0.710185	0.297096	0.947251	0.232730	0.314720	0.413174	0.382751	0.207915	0.304597	0.271907	0.464219	0.383563	0.197506	0.618335	0.254917	0.619145		1.356430		0.270529	0.655234	0.218328	0.274532	0.809165		0.657553	0.202424	0.432170	0.344486	0.181378	0.384380	0.371464	0.360125	0.212387	0.253115	0.797673	0.217326	0.426167	0.368295	0.453448	0.215231	0.383333	0.225331	0.226142	0.490428	0.222505	0.437513	0.249122	2.125390
0.626032	0.674772	0.242978	0.641321	0.217487	0.233002	0.162142	0.219686	1.224900	0.345092	0.290966	0.245160	0.368340	0.608970	0.855738	0.231681	0.374698		0.354370		0.567660	0.291988	0.516595	0.403736	0.327393		0.679020	0.523537	0.534312	0.452264	0.338702	0.246328	0.208645	0.333082	0.179699	0.267665	0.726854	0.776184	0.652146	0.646434	0.188616	0.338552	0.250580	0.237666	0.536472	0.247202	0.170153	0.296480	0.776327	0.719076
1.478450	0.562077	0.198100	0.240788	0.457110	0.202458	0.191216	0.213739	0.794273	0.252640	0.260176	0.602998	0.186764	0.442344	0.603215	0.251628	0.684285		0.236343		0.689780	0.170555	0.451466	0.573220	0.864510		0.646823	0.248175	0.592512	0.397684	0.177935	0.499879	0.458748	0.194222	0.318721	0.240823	0.512951	0.532846	0.207966	0.297443	0.347471	0.375798	0.269880	0.519644	0.341931	0.396067	0.188034	0.226685	0.370249	1.506130
0.799545	0.440768	0.248440	0.498216	0.288755	0.245100	0.321284	0.615124	0.300770	0.328556	0.271420	0.259148	0.283824	0.228537	0.191619	0.160021	2.843470		0.869166		0.168530	0.556807	0.727406	0.528169	0.768978		0.893720	0.221994	0.724082	0.511821	0.185081	0.265453	0.498327	0.364756	0.260338	0.195746	0.598882	1.149700	0.407182	0.463745	0.472245	0.171552	0.537186	0.173000	0.397247	0.176358	0.181212	0.621716	0.378546	0.256724
0.603781	0.285080	0.257017	1.251950	0.307295	0.252920	0.351605	0.291007	0.263331	0.294724	0.365326	0.533388	0.264224	0.246546	0.613259	0.172647	0.522463		0.997672		0.506394	0.198430	0.621609	0.285464	2.031640		0.394631	0.579317	1.563440	0.203266	0.430928	1.131180	0.379337	0.283715	0.346132	0.262759	0.507495	0.160108	0.356579	0.302613	0.280578	0.225000	0.419052	0.535657	1.162140	0.283111	0.279380	0.178737	0.203774	0.397750
0.435949	0.191276	0.240323	0.518375	0.468982	0.177121	0.537552	0.182278	0.886404	0.242674	0.216562	0.473210	0.314203	0.162585	0.673400	0.676726	0.231992		1.897490		0.169624	0.419576	1.964190	0.588672	0.183198		0.515443	0.340569	0.293794	0.211296	0.754010	0.706404	0.381753	0.161580	0.369060	0.201010	0.567902	0.699427	0.428095	0.606296	0.473824	0.616776	0.515573	0.232036	0.248767	0.938933	0.211528	0.369193	1.987140	0.461999
0.769160	0.170550	0.597207	0.491484	0.375502	0.317189	0.463269	0.671449	0.232679	0.344067	0.227673	0.275972	0.227377	0.423820	0.191576	0.452043	0.278481		0.315814		0.263677	0.483138	0.201992	0.181265	0.744858		0.459471	0.239155	0.189520	0.184348	0.402482	0.719211	0.408580	0.202743	0.283743	0.241184	0.485046	0.588608	1.238330	0.630740	0.626431	0.338048	0.221501	0.173323	0.561286	0.894676	0.797090	0.181420	1.001100	0.438841
0.738964	0.746354	0.321612	0.372899	0.194380	0.356062	0.236793	0.238603	1.374840	0.267468	0.349435	0.480850	0.360963	0.178211	0.318923	0.454381	0.233545		0.423641		0.449757	0.456430	0.741612	0.522763	0.601096		0.840469	0.170467	0.310487	0.265275	0.388063	0.305576	0.346904	0.160126	0.256683	0.179818	0.551016	1.009760	0.578440	5.117520	0.646661	0.334769	0.161797	0.273076	1.633790	0.160160	0.282244	0.343462	1.044440	0.631125
0.518150	0.214590	0.368475	0.598099	0.196724	0.338693	0.231958	0.161320	0.762941	0.321685	0.388336	0.367174	0.330322	0.203178	0.314740	0.322731	1.319460		2.271780		0.195394	0.243411	0.790960	0.201367	0.287635		0.176573	0.172464	0.831140	0.166033	0.278960	0.785604	0.252445	0.230235	0.386468	0.426255	1.357440	0.605734	0.244098	1.018120	0.167408	0.176478	0.320921	0.235956	0.200839	0.202634	0.271767	0.217906	0.756635	0.294831
0.162487	0.387159	0.482417	0.486567	0.228441	0.302618	0.310376	0.360390	0.179431	0.309329	0.178604	0.216031	0.404459	0.518379	0.706886	0.377989	1.526380		0.806930		0.540994	0.360142	0.454181	0.367157	0.502136		0.385271	0.233723	0.265726	0.241485	0.280806	0.329521	0.204666	0.186039	0.586913	0.259709	0.696268	2.026440	0.319765	0.237366	0.265928	0.182441	0.297082	0.226841	0.338400	0.230580	0.451836	0.308289	0.130104	0.562105
0.398753	0.226952	0.329406	0.975315	0.284232	0.195736	0.371406	0.267763	0.276120	0.317888	0.193554	0.177684	0.182504	0.190084	0.269028	0.539231	0.309041		0.269281		0.542282	0.694997	0.926824	0.341520	0.707258		0.805833	0.247442	0.564107	0.488059	0.212514	0.244299	0.229443	0.218248	0.325687	0.223437	0.808612	0.556696	0.583844	0.745564	0.487781	0.219659	0.474126	0.189933	0.272902	0.244956	0.299924	0.195359	0.205070	0.247506
0.364131	0.247417	0.226329	0.542648	0.195213	0.580307	0.252932	0.598213	1.230020	0.360791	0.162131	0.323828	0.259625	0.260004	0.327724	0.389016	0.356778		0.478525		0.713681	0.210923	0.774859	0.322903	0.408065		0.216989	0.322120	0.365720	0.642900	0.529494	0.524747	0.367113	0.234424	0.338004	0.188589	0.236653	0.258575	1.105370	0.213349	0.287145	0.279518	0.183875	0.161953	0.248080	2.045900	0.664642	0.258869	0.753075	0.234314
0.472495	0.328221	0.276558	0.651511	0.276078	0.164098	0.168101	0.170263	0.447892	0.270956	0.163786	1.192730	0.407190	0.407470	0.386445	0.188482	1.197830		0.633673		0.230640	0.569609	0.634007	0.571550	0.287309		0.189469	0.224333	0.867001	0.246937	0.165651	0.204679	0.193421	0.332433	0.168448	0.262268	1.282620	0.530723	0.667981	0.887598	0.881296	0.256847	0.393100	0.168407	0.180259	0.281991	0.173123	0.216461	0.573291	0.318390
0.169919	0.188102	0.353359	0.841204	0.233258	0.382076	0.298141	0.287003	1.056060	0.179689	0.195542	0.280632	0.211998	0.220561	0.398537	0.415228	1.300770		0.778525		0.674297	1.924170	0.851694	0.298074	0.430505		0.512062	0.328692	0.623836	0.269610	0.646836	0.228982	0.531322	0.472223	0.217769	0.361796	1.516690	0.430004	0.861570	0.452679	0.255238	0.174359	0.376455	0.251081	0.927942	0.297881	0.213436	0.176079	0.602055	0.298004
0.454116	0.222944	0.167896	0.610440	0.213369	0.247888	0.167350	0.180428	0.792193	0.198018	0.231291	1.658030	0.335815	0.411137	0.311359	0.165383	0.462396		0.214546		0.764341	0.410547	0.830411	0.204798	0.228418		0.536404	0.366368	0.374567	0.323092	0.770974	0.220224	0.161103	0.316331	0.363490	0.689915	0.634279	0.497695	0.213826	0.573266	0.601744	0.189453	0.164892	0.234288	0.328322	0.243960	0.234609	0.327878	0.501668	0.179488
0.199704	0.825269	0.224625	0.555405	0.430935	0.162287	0.173131	0.396640	0.540734	0.223317	0.299817	0.705924	0.373440	0.249487	0.416335	0.266393	0.692422		0.746902		0.493547	0.240688	0.413035	0.574350	0.386811		0.180111	0.396788	1.295260	0.406571	0.837865	0.214691	0.272204	0.757039	0.288541	0.267420	0.639646	0.612775	2.750860	0.328663	0.220686	0.169474	0.312340	0.322229	0.187126	0.737836	0.255549	0.163449	0.366171	0.226443
0.902345	0.845116	0.296751	0.769491	0.190725	0.265084	0.366185	0.336825	0.394564	0.161387	0.201008	1.036660	0.202480	0.510876	0.206754	0.305363	0.717664		0.666252		0.387888	0.229503	0.556492	0.327411	1.410790		0.339087	0.332032	1.223380	0.208384	0.317433	0.432788	0.421008	0.205703	0.347682	0.355626	0.462692	0.420552	0.656596	0.628129	0.221465	0.410657	0.346829	0.267527	0.215537	0.805104	0.177095	0.178119	0.215202	0.279618
0.677899	0.512521	0.223061	0.978398	0.271984	0.229237	0.403889	0.308523	1.378570	0.456858	0.203876	0.252872	0.378621	0.556333	0.729367	0.185929	2.632740		0.430452		0.460531	0.630989	1.517690	0.241694	0.582191		0.518459	0.233283	0.260400	0.235994	0.515316	0.190336	0.344444	0.671277	0.294475	0.285197	1.808810	2.415850	0.867054	0.345650	0.375879	0.376349	0.301155	0.307313	0.198258	0.170382	0.177612	0.198832	0.174903	0.723270
0.375531	0.364072	0.352644	0.817896	0.206163	0.173750	0.221702	0.380302	0.349961	0.213324	0.225035	0.305419	0.223746	0.197571	0.907769	0.563295	0.476014		0.444703		0.939566	0.382005	0.350808	0.801291	0.165593		0.491496	0.665114	0.680657	0.221594	0.234127	0.190479	0.234674	1.091030	0.458294	0.162045	0.240500	1.458090	0.660552	0.524593	0.386091	0.266299	0.242197	0.298829	0.235786	0.317240	0.367118	0.354570	0.715427	0.214589
0.636293	0.730807	0.298045	0.477903	0.169924	0.249854	0.328597	0.459211	0.363259	0.172442	0.239887	0.224217	0.183697	0.457116	0.351322	0.377183	0.282956		0.648942		0.374435	0.266373	0.560031	1.299050	0.210130		0.178380	0.176073	0.503276	0.183893	0.170197	0.165033	0.255600	0.210527	0.271761	0.297218	0.285322	0.971175	0.300791	0.969518	0.242195	0.501201	0.374387	0.274132	0.234249	0.226473	0.235875	0.317902	0.451805	0.348657
0.402822	0.771674	0.249274	0.432992	0.171754	0.474338	0.272718	0.332440	0.596229	0.166649	0.334862	0.302506	0.250327	0.266164	0.320330	0.370999	0.342344		2.669240		0.384130	0.354974	0.360873	0.310429	0.254210		0.246377	0.245552	0.512583	0.207722	0.563302	0.239367	0.197478	0.377531	0.263064	0.220490	1.156030	0.722985	0.531381	2.076030	1.252570	0.208939	0.176057	0.166766	0.215936	0.388171	0.212306	0.164914	0.174570	0.919571
0.365273	0.537123	0.160923	0.567082	0.209862	0.197787	0.311576	0.477634	0.990750	0.194121	0.324478	0.202642	0.247898	0.297216	0.217285	0.509674	0.496169		0.176103		0.624094	0.409703	0.300040	0.314937	0.236053		0.401037	0.364707	0.421300	0.325389	0.353988	0.423445	0.526130	0.388213	0.344300	0.342937	0.321687	0.687378	0.678275	0.890592	1.094140	0.400506	0.276234	0.359462	0.308534	0.549553	0.200876	0.243845	1.520680	0.291644
1.064370	1.102290	0.161058	0.620665	0.199216	0.188764	0.171053	0.197812	0.532757	0.221108	0.223236	0.165968	0.246529	0.184052	1.030490	0.268981	0.530993		0.713978		0.546319	0.531945	0.524371	0.217113	1.005220		0.209208	0.418146	0.220578	0.383125	0.411774	0.885708	0.477477	0.452662	0.559352	0.227925	0.304674	0.758784	0.273392	0.389942	0.819179	0.321117	0.388276	0.544557	0.318827	0.373925	0.235461	0.202158	0.625063	0.271984
0.822318	0.644263	0.201421	0.626189	0.333521	0.185805	0.259911	0.409713	0.942701	0.186775	0.255771	0.433057	0.211905	0.225949	0.207335	0.512054	0.736846		0.364779		0.427546	0.338089	0.541681	0.479727	4.506410		0.277467	0.412229	1.498120	0.390535	0.189857	0.365602	0.175475	0.315229	0.291792	0.533907	0.233769	0.712965	0.321155	0.577279	0.567833	0.183376	0.359161	0.348360	0.212449	0.393890	0.417452	0.166054	0.399244	0.846395
0.253696	0.459477	1.062970	0.596985	0.395515	0.603424	0.405941	0.254554	0.568896	0.254187	0.260423	0.562975	0.250358	0.447214	0.169147	0.528418	0.631261		0.277271		0.609026	0.422428	0.716671	0.447620	0.568668		0.193222	0.172051	0.505273	0.254254	0.293181	0.173222	0.717481	0.162283	0.219404	0.508091	0.478524	2.094310	0.650196	0.851206	0.282571	0.253928	0.234118	0.175460	1.089360	0.269537	0.360188	0.170461	0.741174	0.756709
0.488624	0.481542	0.712610	0.833135	0.243176	0.235604	0.214060	0.401088	0.579627	0.368643	0.275222	0.825337	0.359655	0.272282	0.237157	0.449230	0.474406		0.869004		0.384439	0.773916	0.800370	0.644761	0.864196		1.094250	0.180779	0.557058	0.336357	0.277205	0.194666	0.277397	0.360350	0.198103	0.259959	0.339478	0.273434	0.399369	0.610943	0.239455	0.230521	0.550511	0.184170	0.182966	0.574351	0.307886	0.331774	0.432491	0.453717
0.293639	0.186601	0.349087	0.536676	0.227244	0.206984	0.454512	0.236689	0.473482	0.224307	0.259837	0.225665	0.272322	0.172586	0.222603	0.276662	0.409565		0.721297		1.288410	0.254071	0.265092	0.460186	1.593580		1.019690	0.927250	0.734802	0.270760	0.447037	0.576824	0.258718	0.275152	0.480482	0.474000	0.443514	0.475041	0.571024	0.483007	0.432742	0.226131	0.431009	0.221387	0.187593	0.540669	0.414983	0.237679	0.713656	0.326559
0.455239	0.217857	0.181846	0.764583	0.239235	0.199301	0.227573	0.185585	0.797428	0.178090	0.498605	0.606955	0.238015	0.229001	0.337593	0.519620	0.413180		0.583723		0.467245	0.228974	0.306444	0.262972	0.462224		1.865770	0.297612	0.277260	0.465639	0.446480	1.284080	0.218932	0.898544	0.291637	0.200269	0.235471	0.335819	0.921703	0.797752	1.199630	0.273606	0.456489	0.329601	0.317071	1.680550	0.166393	0.227436	0.391577	0.192531
0.759355	0.180557	0.341874	0.744588	0.184709	0.221245	0.201948	0.270466	0.348754	0.320511	0.243542	0.396726	0.333414	0.348914	0.769439	0.541305	0.901948		0.824822		1.605940	0.456230	1.922390	0.444320	0.923783		0.671247	0.210044	0.489986	0.200222	0.324565	0.225386	0.495524	0.434206	0.408088	0.433646	0.463283	0.549045	0.605708	0.317071	0.469262	0.511610	0.363734	0.251130	0.426095	0.466907	0.411780	0.342169	0.667934	0.349539
0.611925	0.328585	0.327349	0.645503	0.208073	0.261247	0.161964	0.260935	0.369319	0.329492	0.292201	0.306728	0.218032	0.171413	0.219501	0.454121	1.949890		1.081550		0.368109	0.424119	0.221585	0.852847	0.246981		0.262152	0.584297	0.537612	0.272029	0.560389	0.203326	0.347060	0.349992	0.448313	0.262936	0.531510	0.792242	0.190388	0.502968	0.263396	0.381835	0.509041	0.506023	0.397347	0.440125	0.170191	0.394913	0.482985	0.727612
0.286148	0.959213	0.434182	0.572495	0.197166	0.311039	0.306017	0.327042	0.244082	0.288918	0.198890	0.994553	0.325369	0.359041	0.295375	0.526499	2.053370		0.185228		0.400371	0.170066	0.393001	0.237125	0.766297		0.160362	0.179948	1.158410	0.184968	0.269618	0.527523	0.207887	0.571679	0.457830	0.183584	0.403968	0.851932	0.304674	0.645781	1.119420	0.228529	0.637521	0.229801	0.493411	0.277309	0.174288	0.200743	0.613731	0.404198
0.181248	0.879795	0.246307	0.457823	0.306570	0.272247	0.215653	0.266326	0.595030	0.331752	0.285353	0.244661	0.230596	0.333093	0.350577	0.305915	0.177567		0.553810		0.536225	0.324935	0.551293	1.001620	0.298306		0.254996	0.178873	0.766200	0.668883	0.332247	0.167803	0.310470	0.238503	0.279423	0.478589	0.358581	1.289140	0.271384	1.227510	0.451661	0.202865	0.375653	0.169325	0.172769	1.462120	0.172734	0.346532	0.155483	0.186734
0.172751	0.319464	0.188031	0.755641	0.659746	0.214156	0.228571	0.250513	1.422970	0.211258	0.260218	0.485606	0.224552	0.399763	0.705072	0.178375	0.762066		0.797204		0.755508	0.315095	0.340536	0.197129	0.717412		0.307597	0.290103	0.832635	0.297172	0.221956	0.278436	0.167974	0.374949	0.197552	0.491171	0.293596	0.849639	0.377268	0.288779	1.020140	0.173527	0.305545	0.180582	0.426997	0.224014	0.344120	0.364846	0.393281	0.666544
0.252528	0.219504	0.355507	0.432931	0.402418	0.314729	0.207234	0.330216	0.650045	0.207473	0.269930	0.325435	0.217214	0.271817	0.246817	0.391909	1.560560		0.202043		0.266171	0.626709	1.375210	0.609344	0.198143		0.287823	0.162835	0.568211	0.324952	0.227518	1.412550	0.362808	0.269963	0.437880	0.251555	0.987416	0.732765	0.762356	0.572082	0.201376	0.566160	0.193433	0.288156	0.273898	0.211482	0.553547	0.207369	0.851306	0.175987
0.344744	0.350332	0.797501	0.499435	0.602349	0.183466	0.168175	0.271928	0.888223	0.261448	0.216709	0.443201	0.338676	0.296158	0.261542	0.540396	0.182554		0.871418		0.710247	0.499763	0.794295	0.282101	1.007320		0.547374	0.284440	0.928777	0.462206	0.266760	0.365339	0.332346	0.170453	0.207129	0.987582	1.447880	0.656970	0.444187	0.924826	0.178496	0.269868	0.175572	0.186995	0.354935	1.401800	0.455316	0.162102	0.213762	2.893000
0.556258	0.373356	0.784489	0.460117	0.341683	0.399251	0.277387	0.427897	0.186687	0.398031	0.323637	0.744595	0.197733	0.399552	0.336330	0.321273	1.528260		2.157150		0.554433	0.230699	0.368651	0.277399	0.364130		0.469786	0.387414	2.651550	0.286761	0.457620	0.218039	0.261944	0.294103	0.417923	0.416868	0.342502	0.464950	0.379658	0.255479	0.938781	0.166160	0.346151	0.300649	0.228163	1.742780	0.214177	0.440446	0.502000	0.171488
0.735268	0.187140	0.460640	0.255434	0.391997	0.202698	0.420505	0.236172	0.224885	0.638437	0.226338	0.240382	0.318870	0.297104	1.062370	0.343703	0.761048		0.876186		0.214362	0.310025	1.001650	0.505211	0.189484		0.597679	0.385357	1.052080	0.254827	0.216901	0.251062	0.399033	0.351153	0.238280	0.172699	0.421051	0.213427	0.704941	0.171648	0.180235	0.491354	0.219119	0.182041	0.480911	0.980655	0.297024	0.327487	0.499940	0.543558
0.730271	0.960931	0.841381	0.772722	0.218266	0.287510	0.219933	0.161268	0.167254	0.195164	0.673301	0.207883	0.278851	0.575287	0.268843	0.252437	0.321121		0.167420		0.848991	0.258235	0.235283	0.535538	0.909918		0.354402	0.286666	0.294546	0.266370	0.292583	0.199605	0.266921	0.273414	0.182702	0.293039	0.260069	0.663563	0.473641	0.501223	0.160677	0.457755	0.449903	0.292973	0.166987	3.273200	0.305317	0.276805	0.111492	0.240282
0.293274	0.612495	0.340249	1.426280	0.399412	0.258632	0.314273	0.218802	0.733044	0.203094	0.301870	1.060830	0.292387	0.213772	0.246952	0.170960	1.626110		0.231358		0.504033	0.430954	0.626890	0.754669	1.637970		0.510455	0.383022	0.165233	0.182341	0.390690	1.084390	0.244568	0.551536	0.297981	0.359690	0.423050	1.109790	0.624927	0.744505	0.234064	0.262691	0.389589	0.198272	0.634879	0.211368	0.457281	0.163711	0.640650	0.340085
2.051960	0.474428	0.166726	0.393523	0.342924	0.279574	0.410628	0.242160	1.331290	0.172748	0.198863	0.461353	0.165449	0.572241	0.310704	0.272378	0.183511		0.457299		0.925775	0.494792	0.884969	0.361633	0.759705		0.211252	0.408909	0.425666	0.350074	0.513816	0.180841	0.165425	0.385114	0.276265	0.168518	1.104890	0.614635	0.679223	0.470771	0.583969	0.348777	0.653536	0.563094	0.187864	1.868750	0.476024	0.166559	0.194960	0.180014
1.048330	0.326259	0.464123	0.513849	0.370300	0.253890	0.232037	0.259658	0.402697	0.221949	0.279426	0.276248	0.220059	0.230143	1.175950	0.226825	0.451885		0.194225		0.202326	0.161212	1.739280	0.384377	1.232770		0.745327	0.373278	0.201438	0.237317	0.545777	0.478985	0.335615	0.316289	0.423241	0.169402	0.233099	0.663952	0.697132	0.674689	0.680465	0.403384	0.463415	0.165161	0.270111	1.621620	0.517734	0.250485	0.431080	2.873460
1.308990	0.227369	0.275060	0.458923	0.650216	0.199833	0.298478	0.331848	0.763271	0.162623	0.173421	0.224620	0.176850	0.240297	1.141060	0.324251	1.294950		0.779119		0.774112	0.426921	0.946960	0.349792	0.264123		0.957037	0.605881	0.905661	0.282004	0.419652	0.282462	0.361908	0.167258	0.188701	0.312519	0.220046	2.077140	0.523182	0.676006	0.405908	0.349873	0.320556	0.250949	0.405912	0.608137	0.162480	0.243494	0.238716	0.296620
0.656455	0.263981	0.793411	0.529180	0.655030	0.556645	0.469446	0.211718	0.352154	0.330614	0.241025	0.276501	0.299466	0.422734	0.353624	0.422111	0.211087		0.568347		0.643743	0.354013	0.685511	0.540979	0.614005		0.856247	0.184171	0.195622	0.160274	0.703676	0.201693	0.224439	0.449437	0.452273	0.247478	0.733982	0.551262	0.333355	0.546512	0.468425	0.240501	0.433463	0.299595	0.208090	0.234870	0.278460	0.212092	0.097092	0.619857
0.881971	0.664879	0.294306	0.447642	0.166177	0.611716	0.283527	0.255888	0.304487	0.188656	0.236795	0.166808	0.477214	0.440350	0.409215	0.722598	1.235870		0.378323		0.984996	0.250680	1.581510	0.371675	0.611067		0.296096	0.212889	0.160188	0.303576	0.789282	0.251344	0.347241	0.290461	0.271196	0.217537	0.218214	0.457191	1.140070	0.906778	0.392794	0.236062	0.198404	0.551221	0.446856	1.346320	0.202558	0.335888	0.725258	0.893616
0.165572	0.494839	0.324263	0.492548	0.311265	0.161378	0.297414	0.220387	0.258493	0.282592	0.273988	0.449662	0.288084	0.503006	0.165134	0.167093	1.483480		1.045570		0.281361	0.437193	0.309425	0.660453	0.562843		0.181156	0.235285	0.413573	0.252192	0.203722	0.511812	0.384747	0.718123	0.438512	0.288825	0.202866	0.569268	0.742403	0.532130	0.304658	0.261925	1.021910	0.367371	0.257182	0.474362	0.226877	0.234846	0.183423	0.293405
1.547390	0.447020	0.164103	0.484261	0.506978	0.181440	0.207982	0.423489	0.453614	0.259328	0.280978	0.509079	0.163003	0.372544	0.477198	0.278429	1.248300		0.852533		0.200496	0.272878	0.284866	0.309649	0.183117		0.223450	0.434286	0.294007	0.169752	0.892583	1.299320	0.477798	0.171995	0.430590	0.302630	0.359941	0.205870	0.172105	0.195810	0.429575	0.765878	0.241926	0.173996	0.891217	0.684702	1.242570	0.281675	0.516930	0.182124
0.579225	0.460667	0.413500	0.376531	0.330872	0.169032	0.234007	0.262596	0.336134	0.410010	0.195150	0.532504	0.293210	0.454277	0.674431	0.351842	2.013260		0.709265		0.169117	0.454615	1.068130	0.690201	1.188230		0.324966	0.502424	0.482723	0.407589	0.285970	0.841030	0.177703	0.259095	0.204372	0.253337	0.222972	1.102120	0.661734	0.349550	0.536840	0.234893	0.321426	0.226779	0.317562	0.593364	0.382713	0.208635	0.538185	0.525549
0.855775	0.576329	0.251416	0.822492	0.266468	0.271350	0.203626	0.466602	0.192104	0.198381	0.398236	0.348105	0.301942	0.220602	0.301898	0.434792	1.733130		0.332245		0.255278	0.390203	1.359540	0.192498	0.323343		0.398122	0.201127	0.192653	0.164707	0.178990	0.312961	0.363769	0.493774	0.191414	0.257479	0.461808	1.176800	0.398687	0.657081	0.201958	0.283180	0.322604	0.347936	0.160637	0.188784	0.355534	0.193885	0.199288	0.256507
0.678231	0.193228	0.327487	0.428643	0.170073	0.245494	0.173119	0.265285	0.213448	0.261939	0.403788	0.255633	0.217201	0.929917	0.270591	0.355926	2.119770		0.989025		0.475279	0.311456	0.768236	0.868043	1.175720		0.295609	0.160522	0.245542	0.607428	0.353827	0.656205	0.234506	0.360208	0.197233	0.319004	0.179576	0.404574	0.836512	1.214200	0.322144	0.271512	0.165381	0.297503	1.014570	0.184894	0.229010	0.343730	0.602780	0.209170
0.410053	0.453043	0.213140	0.325252	0.205615	0.172219	0.188549	0.440802	0.307985	0.367881	0.233980	0.267788	0.331619	0.353832	0.631078	0.203061	0.487963		1.488750		0.400142	0.221622	0.715603	0.473775	1.281820		0.333322	0.180192	0.643669	0.176211	0.326203	0.183160	0.374973	1.288470	0.722963	0.339487	0.189667	0.270759	0.238371	0.434849	0.483483	0.225285	0.219126	0.193830	0.228052	0.223289	0.199653	0.245037	0.500173	0.228808
0.482490	0.479161	0.298731	0.344187	0.175528	0.689691	0.184566	0.188845	0.362533	0.342306	0.489658	0.922545	0.322855	0.211256	0.791872	0.227126	1.527300		0.811210		0.169245	0.164274	1.392680	0.724670	0.382170		0.218362	0.177103	0.450412	0.435351	0.383070	0.560079	0.229768	0.368242	0.391169	0.319328	0.187899	0.809996	0.674592	0.172315	0.178943	0.168057	0.191681	0.229050	0.324666	0.921195	0.210858	0.240396	1.080900	0.434019
0.551839	0.618524	0.266761	0.394889	0.505480	0.160585	0.236868	0.323187	0.174022	0.239312	0.324202	0.287090	0.177978	0.650126	0.444374	0.204168	0.774178		0.273538		0.215355	0.179443	2.474420	0.309823	0.177865		0.373136	0.479548	0.369559	0.224740	0.420961	0.297221	0.212801	0.462038	0.333446	0.191728	0.804778	0.314199	0.740572	0.839160	0.244592	0.587055	0.203281	0.307720	0.278663	0.517887	0.345746	0.174075	0.854688	0.170079
0.162889	0.245655	0.318790	0.991583	0.260982	0.410217	0.180742	0.231399	1.175970	0.197382	0.182839	0.421721	0.404118	0.515943	0.268678	0.656378	0.280440		0.342478		0.966139	0.287989	1.051590	0.518903	0.455009		0.386956	0.192966	0.589449	0.313688	0.398260	0.692144	0.185386	1.252520	0.270842	0.216362	0.478494	1.097810	0.829991	0.575217	0.841229	0.229543	0.315688	0.215820	0.247228	0.318233	0.940486	0.241384	0.179293	0.200418
0.745839	0.705511	0.268554	0.394870	0.710689	0.241091	0.169455	0.166744	0.949738	0.331734	0.309746	0.160371	0.271075	0.237915	0.383364	0.432241	0.626231		0.407260		0.196339	0.503282	0.475566	0.872307	0.359346		0.577863	0.191330	0.414900	0.349033	0.184306	1.171500	0.365352	0.584826	0.237466	0.165721	0.387696	0.277159	0.410195	0.474502	0.427238	0.302398	0.186126	0.272850	0.197344	0.640575	0.306197	0.818114	1.917380	0.416746
0.493203	0.171573	0.626896	0.615230	0.301727	0.305921	0.239743	0.333754	0.484778	0.601641	0.295044	1.488610	0.281798	0.194870	0.162137	0.341062	0.967394		1.083070		0.748749	1.280240	0.534633	0.430742	0.400864		0.376258	0.206004	0.241456	0.444494	0.372505	0.493630	0.407092	0.228922	0.557323	0.252497	0.269735	0.651765	0.711298	0.207341	0.209292	0.277205	0.380380	0.236090	0.197030	0.362718	0.339101	0.174015	0.251013	0.677490
0.553954	0.201887	0.410174	0.588787	0.581253	0.431721	0.221418	0.182473	0.552251	0.216104	0.223713	0.193308	0.265180	0.195152	0.261087	0.605657	0.197516		0.470283		0.167451	0.269003	0.189793	0.696231	0.254761		0.393309	0.300452	0.438215	0.483386	0.296904	0.763039	0.216845	0.581515	0.187216	0.253889	0.273842	0.650401	0.518285	0.565707	0.620930	0.184056	0.351466	0.483694	0.194622	0.814746	0.293632	0.290682	0.097953	0.329587
0.163344	0.471876	0.180199	0.927617	0.564657	0.209988	0.182145	0.169362	0.523175	0.281544	0.181102	1.166310	0.225390	0.320027	0.168087	0.549803	0.800353		0.273663		0.860059	0.258752	0.749361	0.349164	0.795296		0.362671	0.257048	0.181009	0.211787	0.230096	1.451790	0.246327	0.570055	0.217058	0.247892	0.241615	0.183794	0.570708	0.770788	0.417840	0.196824	0.658451	0.360031	0.210470	0.286679	0.170498	0.394037	0.199116	0.393319
0.834932	0.598424	0.452944	0.512620	0.339538	0.266381	0.166140	0.205892	1.130900	0.260765	0.224335	0.229696	0.216381	0.435839	0.619281	0.351873	0.502852		0.388672		0.268387	0.206775	0.300901	0.254762	0.792352		0.556846	0.458226	0.299073	0.505638	0.227885	0.170915	0.204488	0.664739	0.264572	0.339114	1.024880	0.357708	0.707326	0.895902	0.318773	0.275249	0.339285	0.424234	0.186955	1.217680	0.266789	0.164233	0.181002	0.182451
1.048120	0.276614	0.449671	0.352057	0.257908	0.220740	0.230255	0.212902	1.594850	0.560736	0.454341	0.331219	0.199307	0.627044	0.188391	0.214929	0.304502		0.902186		0.540200	0.241620	0.352876	0.297296	0.427955		0.301270	0.210262	0.181273	0.310366	0.408240	0.864332	0.287586	0.556096	0.226555	0.226569	0.324347	0.260148	0.415214	0.537932	0.205907	0.218930	0.273707	0.169498	0.367532	0.361146	0.190148	0.223179	0.916395	0.369553
1.421920	0.306230	0.457652	0.557510	0.308167	0.200490	0.250473	0.330006	0.273828	0.254761	0.259526	0.802335	0.208832	0.166977	0.317453	0.611867	0.259427		0.942278		0.783480	0.355735	1.637810	0.343166	0.529300		0.192769	0.164259	0.388744	0.167138	0.895121	0.242107	0.224555	0.404985	0.354262	0.191555	0.198574	0.220773	0.622671	1.039130	0.520309	0.224128	0.214888	0.249892	0.193961	0.535300	0.170910	0.352266	0.154497	0.681053
0.553682	0.266354	0.302161	0.847455	0.285079	0.199906	0.205484	0.183941	0.264407	0.200464	0.174023	0.306242	0.552092	0.230488	0.469469	0.217800	0.565847		0.759343		1.145970	0.278562	0.653435	0.289510	0.505207		0.216247	0.417271	0.637346	0.201189	0.489031	0.375365	0.162920	0.180808	0.211898	0.263417	0.309363	5.073180	0.754947	0.585499	0.193269	0.307810	0.309460	0.309047	0.168032	0.600214	0.472907	0.178996	0.397123	0.457975
0.557518	0.218256	0.302628	0.951092	0.333542	0.283457	0.499878	0.195813	0.602995	0.223420	0.283325	0.368371	0.436177	0.404449	0.229211	0.209649	1.252280		1.945550		0.285618	0.417497	0.340756	0.748126	0.687559		1.017600	0.306378	0.280534	0.179149	0.382792	0.538286	0.613571	0.273257	0.177040	0.312292	0.664208	0.388576	0.360115	0.282809	0.591049	0.193532	0.300854	0.173249	0.222927	0.398452	0.343877	0.172297	0.931414	0.374660
1.192060	0.282986	0.331959	0.558795	0.175007	0.426838	0.216089	0.314353	0.618261	0.326101	0.192702	0.324341	0.232552	0.429044	0.384908	0.273871	0.612812		0.861986		0.288608	0.258091	0.224855	0.494540	0.979951		0.278366	0.240628	0.285081	0.499931	0.184717	0.347837	0.261070	0.396539	0.167310	0.245993	1.194900	0.221276	0.171464	0.948948	0.385462	0.364341	0.190015	0.204448	0.449911	0.252698	0.271976	0.176883	0.702607	0.206279
0.271201	0.336669	0.234734	0.625461	0.215705	0.223945	0.437757	0.196581	0.880206	0.289629	0.271172	1.145080	0.479017	0.449571	0.575395	0.173867	0.590172		0.557794		1.227680	0.190318	1.901970	0.182409	1.438620		0.215493	0.237895	0.718448	0.296408	0.187339	0.281215	0.208135	0.332672	0.416627	1.016250	0.620544	0.638206	0.476179	0.577438	0.480943	0.518246	0.160720	0.433737	0.219510	0.521886	0.390210	0.424571	0.901316	0.457927
0.275562	0.235381	0.179614	0.557126	0.171026	0.267375	0.384387	0.332519	0.522324	0.188046	0.174950	0.186680	0.226000	0.295360	0.379068	0.303720	0.344086		0.611307		0.418142	0.349724	0.180595	1.100060	0.719796		0.336326	0.266991	0.736040	0.267584	0.355658	0.303475	0.338955	0.267306	0.280274	0.329917	1.251190	0.428265	0.293613	0.327066	0.365509	0.311748	0.388425	0.366754	0.427238	0.232422	0.514079	0.201624	0.730684	0.487856
2.119160	0.223823	0.288362	0.432023	0.488645	0.260701	0.235437	0.236672	0.414864	0.167778	0.160853	0.312648	0.206188	0.235212	0.692773	0.197391	0.794076		0.861483		0.372959	0.224274	1.305540	0.278206	0.690680		0.195628	0.442980	1.011170	0.356306	0.187594	0.526776	0.417544	0.292227	0.684552	0.344080	0.889259	0.199709	0.217001	0.195404	0.251579	0.175635	0.200606	0.195714	0.341250	0.165094	0.161063	0.296651	1.074640	0.495090
0.804060	0.756598	0.523830	0.889752	0.198595	0.338867	0.394183	0.200109	0.676083	0.192455	0.284347	0.561089	0.246189	0.700033	0.641537	0.403254	2.584900		1.415530		1.348880	0.382480	0.746339	0.185320	0.705602		0.162955	0.292762	0.328972	0.528137	0.643007	0.765343	0.304038	1.082530	0.249546	0.166512	0.509029	0.319466	0.674821	0.220306	0.788287	0.165373	0.165602	0.516494	0.240998	0.248218	0.178526	0.203550	0.513508	0.342199
0.706042	0.426250	0.374181	0.502877	0.654136	0.348674	0.304715	0.431948	0.756305	0.164801	0.192961	0.283539	0.456279	0.441095	1.166630	0.540868	0.559898		0.395035		0.326896	0.413353	1.050380	0.514830	1.228460		0.275007	0.550521	1.075770	0.599841	0.300803	0.162246	0.174405	0.386616	0.361351	0.180182	0.172066	0.181181	0.637718	0.236385	0.292555	0.176579	0.209948	0.279483	0.166437	1.298230	0.453731	0.247376	0.433772	0.441998
0.164823	0.466362	0.278039	0.664994	0.273331	0.184050	0.543794	0.290913	0.680506	0.200978	0.195383	0.408494	0.215056	0.187289	0.396155	0.365720	0.551380		0.216450		0.398333	0.304251	0.991168	0.377014	0.964193		0.868855	0.207779	2.251930	0.205893	0.196717	0.522667	0.175367	0.367012	0.548760	0.458202	0.638572	0.590018	0.500450	0.317208	0.635871	0.180438	0.198412	0.485909	1.382250	0.316514	0.203678	0.232204	0.585924	0.741249
0.423929	0.571628	0.431520	0.769326	0.265526	0.202103	0.193723	0.179933	0.164578	0.351281	0.252642	0.520147	0.344613	0.411743	0.405404	0.400371	3.783370		0.591390		0.218841	0.292340	1.018320	0.364673	0.883820		0.548833	0.165462	0.292338	0.335904	0.182980	0.267166	0.211606	0.189196	0.286215	0.337356	0.600626	0.593991	0.256177	0.552360	0.288330	0.190776	0.210513	0.169269	0.319635	0.318077	0.189387	0.215266	0.294921	0.734640
0.841728	0.189102	0.279638	0.418237	0.187284	0.353706	0.271395	0.430375	0.808264	0.212989	0.167937	1.300570	0.199932	0.272586	0.459532	0.488036	1.547680		0.826557		0.848637	0.441725	0.307569	0.470388	1.097630		0.347422	0.237089	0.355044	0.183722	0.212271	0.714856	0.345833	0.182679	0.232194	0.187641	0.195041	0.262635	0.650047	0.763386	0.286341	0.714514	0.249129	0.225182	0.229112	0.793799	0.191276	0.272598	1.057420	0.380696
0.186133	0.744237	0.284930	0.501382	0.237330	0.382271	0.176716	0.171817	0.505828	0.284828	0.283810	0.294517	0.184056	0.310146	0.541821	0.227882	0.264186		0.244534		0.579309	0.523493	1.160020	0.572369	0.638895		0.360823	0.337976	0.648598	0.452690	0.672909	0.705873	0.403725	0.351790	0.410120	0.165805	0.321124	0.444167	0.542838	0.602650	0.483332	0.198497	0.363331	0.252193	0.445321	0.178236	0.277564	0.198701	0.416689	1.535540
0.309966	1.282520	0.279857	0.549587	0.170197	0.376436	0.580419	0.344233	0.512440	0.301313	0.167035	0.753472	0.303388	0.166887	0.587151	0.182301	0.851194		0.617712		0.206136	0.486036	1.254050	0.185166	0.717318		0.218571	0.269546	0.491910	0.264035	0.222633	1.106930	0.458566	0.263819	0.269729	0.228449	0.297406	0.684423	0.930626	0.669326	0.247464	0.215183	0.177907	0.801190	0.874309	0.549438	0.211971	0.457367	0.327411	0.348535
0.599204	0.219137	0.184919	0.522468	0.231375	0.355984	0.166260	0.234653	0.729666	0.219606	0.333140	0.415929	0.324886	0.519150	0.722984	0.477835	0.167958		0.939142		0.210233	0.308317	0.250059	0.351760	0.970896		1.404840	0.266133	0.535708	0.380840	0.340631	0.604578	0.461640	0.336370	0.319675	0.258152	0.589884	0.851500	0.944542	2.766310	0.280132	0.177143	0.301745	0.238741	0.162154	0.201334	0.322955	0.327274	0.817594	1.005400
0.562243	0.367813	0.509111	0.753700	0.295855	0.240905	0.306580	0.321957	0.571607	0.285711	0.217361	0.316224	0.168082	0.566995	0.218884	0.298369	0.502807		0.713395		0.723101	0.477338	0.460388	0.399505	0.929497		0.737507	0.365243	1.489570	0.227960	0.298955	0.958762	0.233966	0.218616	0.361802	0.287467	0.265235	0.452159	0.657065	0.436069	0.175244	0.274157	0.257749	0.515628	0.344332	0.907453	0.212424	0.274836	0.374389	0.609366
1.726900	0.194481	0.279672	0.569039	0.252238	0.252372	0.389702	0.295562	0.642739	0.160884	0.206722	0.233306	0.191760	0.303195	0.385767	0.256799	0.607057		2.469970		0.874729	0.370271	0.254104	0.746873	0.710243		0.416421	0.308043	0.731894	0.237420	0.884116	0.214638	0.265876	0.621298	0.271429	0.287014	0.166540	0.304463	1.510260	0.439703	0.761777	0.319888	0.241834	0.321210	0.214624	0.171407	0.417505	0.211087	0.328517	0.168989
0.321905	0.962612	0.308889	0.365893	0.528610	0.211321	0.206802	0.710009	1.505570	0.489228	0.348182	0.352709	0.284900	0.219754	0.467048	0.801093	1.270270		1.334350		0.305213	0.412732	1.319260	0.828117	0.536124		0.381521	0.206472	0.584145	0.302587	0.287319	0.179393	0.216750	0.819398	0.310415	0.186073	1.047920	0.639966	1.013940	0.724212	0.227708	0.339309	0.390864	0.222214	0.317658	0.617356	0.236125	0.207771	1.501120	0.723563
0.928346	0.160518	0.317065	0.769711	0.490943	0.331677	0.315302	0.231194	0.189741	0.284508	0.222327	0.287224	0.453440	0.337866	0.345266	0.374234	2.020630		0.313832		0.199411	0.170516	1.034980	0.324690	0.169744		0.237692	0.198311	0.352398	0.375769	0.231990	0.348788	0.338448	0.796582	0.498323	0.163539	0.312079	0.241642	1.032050	0.724707	0.309456	0.184429	0.224677	1.658450	0.387466	0.163948	0.294142	0.414047	0.286059	0.214885
1.637770	0.647703	0.644707	0.415402	0.701551	0.374552	0.175207	0.223759	0.263436	0.331795	0.178287	0.349221	0.254448	0.287968	1.238440	0.258225	0.950062		0.513482		0.348147	0.328834	0.534205	0.410222	1.418960		0.636247	0.322727	1.254810	0.405467	0.483669	0.615380	0.408678	0.880438	0.398798	0.236840	1.156720	0.220766	0.692078	0.800695	0.186834	0.413576	0.238126	0.201003	0.240685	0.324351	0.351492	0.217116	0.269869	0.307027
0.171005	0.213383	0.167508	0.608688	0.205703	0.266140	0.474494	0.274591	0.578346	0.220895	0.278913	0.546656	0.257747	0.318239	0.770210	0.161957	0.408841		0.414053		0.554341	0.191343	0.607797	0.234280	0.362751		0.184973	0.183015	0.365421	0.459147	0.224741	0.182083	0.386623	0.364029	0.338659	0.355627	0.306419	0.236145	0.186144	0.484167	0.399441	0.162242	0.432107	1.279580	0.292601	0.268162	0.170753	0.288847	1.315440	0.233052
0.247105	0.324914	0.183353	0.901434	0.411031	0.221404	0.167524	0.308718	0.611841	0.198300	0.311048	0.333783	0.201609	1.293830	0.163293	0.239650	0.265503		0.832211		0.186288	0.336825	0.355460	0.161808	0.348687		0.256135	0.450869	0.221729	0.634016	0.259837	0.355282	1.649110	0.270352	0.298261	0.333609	0.318840	0.742734	0.599098	0.673592	0.450857	0.410341	0.202908	0.357401	0.445992	0.440829	0.315750	0.254830	0.792367	0.190095
0.256693	0.266546	0.480542	0.831285	0.412104	0.303547	0.169788	0.230683	0.300239	0.265261	0.186342	1.193520	0.195751	0.283902	0.267569	0.190239	0.764543		1.055300		0.172132	0.503806	1.230520	0.240620	1.267230		0.241073	0.317859	0.336604	0.234178	0.219316	1.856420	0.293304	0.200661	0.728149	0.303546	0.605249	0.649208	0.675260	1.353460	0.573770	0.264924	0.215055	0.253905	0.209724	0.220069	0.414252	0.171468	0.386455	0.378183
0.639511	0.214892	0.175127	0.630126	0.179466	0.229420	0.287722	0.203243	0.525677	0.282115	0.234675	0.168836	0.167016	0.210000	0.335299	0.170731	0.550976		0.661723		0.976983	0.247945	0.226586	0.273494	1.693400		0.631292	0.358587	0.416172	0.316179	0.492266	0.265048	0.272598	0.640851	0.343694	0.256669	0.182127	1.006570	0.294782	0.386830	0.241867	0.276332	0.166380	0.193924	0.193785	0.510892	0.636612	0.232158	0.460614	0.443366
0.882062	0.242832	0.291053	0.518166	0.338675	0.407783	0.245050	0.288111	1.065870	0.226919	0.229376	0.234061	0.261226	0.172543	0.974846	0.162527	1.582740		0.400965		0.502072	0.232677	2.161710	0.374456	1.018620		0.979576	0.172876	0.351041	0.799712	0.250776	0.519263	0.287367	0.739411	0.258271	0.253596	0.978928	0.171741	0.254604	1.145510	0.235241	0.172627	0.742378	0.366849	0.203534	0.202920	0.181890	0.286005	0.322276	0.168260
0.182206	0.290959	0.282567	0.518852	0.443177	0.167671	0.184856	0.334050	0.458548	0.302288	0.217845	1.240350	0.506974	0.235691	0.516107	0.368826	1.302930		0.218398		0.171738	0.534247	1.129180	0.661873	0.361304		0.255173	0.445943	0.362133	0.324028	0.422246	0.377086	0.163061	0.167148	0.283538	0.221352	0.185377	1.345280	0.488074	0.621722	0.495012	0.166874	0.250767	0.281861	0.259226	0.929397	0.409685	0.175935	0.214047	0.359585
0.385729	0.248837	0.305247	0.602531	0.221762	0.304459	0.627260	0.511595	0.276116	0.207932	0.230386	0.334627	0.406778	0.710167	0.212701	0.172455	1.098270		1.794750		0.425158	0.183376	1.499680	1.007230	0.567400		0.244824	0.281099	2.384140	0.226901	0.650395	0.207716	0.161169	0.960196	0.177136	0.164353	0.437837	0.224187	0.357257	0.719284	0.215554	0.505504	0.170675	0.240845	0.288557	0.222340	0.170927	0.223010	0.247979	1.438110
0.187204	0.421379	0.296426	0.420020	0.180508	0.245528	0.186945	0.468167	0.283603	0.212479	0.160084	0.577406	0.178397	0.217913	0.716717	0.308576	0.289829		0.472799		0.530856	0.271925	0.270639	0.390335	0.216223		1.090310	0.458373	0.851384	0.460885	0.191010	0.432954	0.314861	0.233858	0.427871	0.207426	0.421335	0.298503	0.502752	0.905263	0.207334	0.286618	0.293688	0.203546	0.440482	0.185422	0.184144	0.215137	0.186587	0.457904
0.187911	0.189858	0.327559	0.764122	0.514084	0.297033	0.219945	0.220404	0.838153	0.340231	0.483818	0.340014	0.218578	0.280742	1.106900	0.168830	0.620685		0.831880		0.249416	0.473255	1.109750	0.230243	0.493708		0.530102	0.175109	0.240911	0.273377	0.313315	0.363294	0.250414	0.170656	0.240240	0.182527	0.299767	0.364194	0.475902	0.160234	0.417968	0.218267	0.197057	0.501184	0.203343	0.949280	0.164425	0.189219	0.284025	0.526869
1.511050	0.343389	0.303077	0.659833	0.174963	0.338160	0.475786	0.222134	0.621812	0.301027	0.194239	0.251492	0.257160	0.259934	0.320698	0.217792	0.497689		1.706650		0.941876	0.185006	1.344880	0.238424	1.173790		0.203119	0.361175	0.387130	0.226452	0.431154	0.308529	0.472919	0.201653	0.213438	0.163735	0.692600	0.444194	0.847710	0.986232	0.173034	0.326895	0.279867	0.397354	0.431115	0.283757	0.583558	0.243643	0.636418	0.467721
0.911135	0.250236	0.395025	0.392100	0.251928	0.529392	0.196744	0.193523	0.174155	0.471016	0.256099	0.191522	0.335567	0.215320	0.680542	0.322006	0.393641		0.525513		1.073040	0.191098	0.531915	0.779147	2.444100		1.260980	0.408687	0.524427	0.229439	0.381238	0.575183	0.165253	0.341557	0.433550	0.209339	0.316280	0.678943	0.539972	0.561301	0.258761	0.261854	0.386665	0.190319	0.459991	1.643720	0.225810	0.161464	0.578120	0.844873
0.256966	0.385603	0.208861	0.638806	0.260440	0.243927	0.252790	0.249455	0.181876	0.298568	0.247953	1.228770	0.189322	0.640306	0.366666	0.254421	5.808630		0.388879		0.323201	0.175172	0.542955	0.357165	0.708894		0.899608	0.486881	0.223111	0.352172	0.318930	0.223405	0.278313	0.506903	0.280866	0.283519	2.002030	0.794704	0.580036	0.482001	0.467725	0.423155	0.290184	0.344879	0.219636	0.430152	0.162532	0.189604	1.488780	0.211506
0.935177	0.248672	0.165617	0.436611	0.421609	0.200424	0.241375	0.858419	0.741686	0.218401	0.161749	0.230090	0.188518	0.169343	0.174664	0.219615	0.329750		0.426327		0.327241	0.345033	0.208598	0.534881	0.211012		0.644209	0.207972	0.483183	0.234453	0.221650	0.395814	0.357378	0.228331	0.211318	0.284690	1.412060	0.245009	0.193569	1.153530	0.228941	0.363559	0.213942	0.233588	0.419289	1.081640	0.599926	0.165339	0.903503	0.627579
0.617532	0.225824	0.289678	0.391266	0.224921	0.167972	0.445719	0.184688	0.173786	0.181679	0.370663	0.386827	0.239481	0.393099	0.605302	0.194761	2.136390		0.641181		0.446687	0.398598	0.422072	0.260145	0.504094		0.496858	0.402794	0.740171	0.405700	0.301523	0.263446	0.399283	0.288849	0.423229	0.421995	0.431080	1.573840	1.064910	0.205925	0.370067	0.447861	0.226331	0.323126	0.328720	0.253060	0.182959	0.182915	0.550357	0.379548
1.133080	0.589618	0.330402	1.181020	0.402748	0.392747	0.282774	0.314645	0.186851	0.348712	0.346460	0.524772	0.181569	0.268531	0.224300	0.358166	0.435816		1.216800		0.297450	0.298751	0.622177	0.279361	0.220954		0.314757	0.464967	0.528683	0.254591	0.334489	0.997549	0.324517	0.194911	0.461001	0.231784	0.434221	0.665590	0.579525	0.429495	0.262383	0.239607	0.194874	0.546501	0.191156	0.257000	0.301271	0.213383	0.326257	0.273228
0.182428	0.294155	0.282839	0.484962	0.259053	0.163609	0.322949	0.226605	0.521627	0.249687	0.182202	0.941544	0.252506	0.164730	0.461225	0.305000	2.763770		0.262942		0.244825	0.386534	0.571089	0.761526	0.756133		0.164731	0.315064	0.379958	0.197775	0.214364	0.380313	0.316426	0.289748	0.291124	0.161630	0.242377	0.622953	1.026680	0.865640	0.374894	0.292194	0.269456	0.451653	0.232294	0.513162	0.416784	0.176062	0.263341	0.463132
0.937378	0.171257	0.829930	0.665260	0.247877	0.312479	0.273976	0.202323	0.197897	0.307005	0.224386	0.209073	0.520821	0.507688	0.369824	0.329923	0.391876		0.981638		0.415927	0.643391	0.964294	0.522617	0.407642		0.336213	0.396297	0.425506	0.561766	0.355358	0.322263	0.225816	0.265440	0.536249	0.436269	0.179062	0.367068	0.584699	0.601173	0.178084	0.194192	0.281432	0.175351	0.222028	0.440382	0.402399	0.221340	0.292223	0.520873
1.124580	0.283219	0.421159	0.686615	0.736620	0.179071	0.193590	0.175929	1.593510	0.183758	0.168226	0.697030	0.231156	0.166619	0.259519	0.267950	0.223087		0.225230		0.360551	0.234471	2.701680	0.622156	0.181192		0.454225	0.392317	0.619080	0.231627	0.561550	0.371663	0.346655	0.732591	0.325753	0.224977	0.709546	0.926006	0.372816	1.860800	0.298375	0.229820	0.196670	0.443071	0.595681	0.195729	0.509408	0.209419	1.380080	0.178057
1.667810	1.023060	0.332459	0.375512	0.618140	0.301831	0.193892	0.343694	0.433280	0.276756	0.531941	0.470199	0.160927	0.903966	0.938461	0.236386	0.365232		0.832972		0.176687	0.303325	0.331056	0.284088	1.080200		0.329076	0.219105	0.537114	0.357647	0.285290	0.687674	0.608749	0.278283	0.234147	0.380862	0.827045	0.432337	0.811964	1.139740	0.191329	0.290589	0.207884	0.454146	0.546562	0.626518	0.312484	0.189276	1.080220	0.203013
0.196066	0.169518	0.351433	0.451095	0.387757	0.171673	0.168723	0.179944	1.243300	0.277505	0.477581	0.214706	0.500871	0.419826	0.484864	0.188034	0.236110		0.468688		0.211664	0.362405	0.925421	0.380522	0.169174		0.364767	0.421001	0.408310	0.348884	0.305638	0.306533	0.254194	0.200557	0.287985	0.350895	1.759730	1.576210	0.286416	0.473739	0.447941	0.160128	0.267690	0.196171	0.757901	0.799793	0.323223	0.492637	0.528612	0.530165
0.167014	0.247232	0.238386	0.379351	0.488579	0.415310	0.167980	0.180808	0.269718	0.347946	0.241160	0.424921	0.164586	0.378751	0.176511	0.179547	0.387556		0.705619		0.670228	0.488114	0.559762	0.368726	0.567486		0.287063	0.259454	0.545115	0.241496	0.244521	0.198151	0.182346	0.620469	0.174660	0.476776	0.437641	0.371440	0.184050	0.981133	0.574737	0.195229	1.490230	0.317709	0.422016	0.637252	0.168994	0.188212	0.671094	0.229859
0.977483	0.834851	0.194277	0.303298	0.381918	0.284627	0.438136	0.517253	0.549677	0.262607	0.201446	0.333787	0.240130	0.287201	0.263533	0.270768	1.686490		0.523752		0.667248	0.285963	0.914136	0.317800	0.316853		0.398304	0.202578	0.177686	0.225124	0.279227	0.256070	0.288980	0.286404	0.175886	0.208962	0.800712	0.331094	1.482010	0.266225	0.960270	0.263366	0.367889	0.393152	0.324146	0.506700	0.347969	0.654274	0.619204	2.201870
0.160288	0.272952	0.256050	0.394778	0.564361	0.164153	0.284539	0.205453	1.557050	0.456612	0.244447	0.161559	0.223516	0.254187	0.217539	0.264163	1.138270		0.370114		0.400701	0.441119	0.768248	0.221633	0.925014		0.458145	0.454483	1.073410	0.426596	0.509496	0.360951	0.269171	0.815833	0.356805	0.169712	1.001790	0.161365	0.527097	0.486595	0.238917	0.333591	0.162055	0.288632	0.401691	0.245073	0.269479	0.327212	0.334912	2.532490
0.661768	0.520226	0.654581	0.604378	0.239049	0.161351	0.233428	0.363550	0.245553	0.323820	0.277083	0.235115	0.329321	0.557812	0.465965	0.292522	2.415310		0.772895		0.218038	0.371075	0.873566	0.415610	1.464550		0.519962	0.324267	0.599994	0.395028	0.538136	0.326638	0.189494	0.496640	0.222204	0.434424	0.285233	0.359070	0.317411	0.444052	0.170179	0.453251	0.173608	0.203020	0.182156	0.240936	0.310594	0.323953	0.161665	0.286061
1.218100	0.941837	0.560803	1.077220	0.334847	0.283615	0.181151	0.238985	0.445585	0.351196	0.368758	0.253070	0.161603	0.314172	0.253535	0.290754	0.762966		0.321017		0.387426	0.268266	0.176737	0.342765	0.433081		0.323486	0.242051	0.526227	0.288371	0.365524	1.193640	0.404179	0.212254	0.475616	0.244978	0.909288	0.578162	0.715618	0.330199	0.358598	0.181308	0.385708	0.281790	0.501731	0.534361	0.299921	0.224125	1.645400	0.345189
0.613326	0.200029	0.250254	0.563959	0.203366	0.174624	0.204993	0.295313	0.672748	0.371868	0.266404	1.036210	0.185584	0.894534	0.171711	0.483411	1.103570		0.313830		0.274107	0.189711	1.611570	0.259125	0.529621		0.796076	0.491549	0.531313	0.238709	0.311589	0.188721	0.374534	0.619485	0.242575	0.263700	0.983075	0.298732	1.171570	0.589485	0.705996	0.262691	0.300781	0.258247	0.649673	1.214630	0.362257	0.167618	0.765974	0.359869
0.452592	0.170744	0.269150	0.493968	0.168641	0.310442	0.346773	0.255880	0.966815	0.329008	0.473486	1.105780	0.327594	0.497567	0.258602	0.255343	2.272490		0.491690		0.423648	0.197903	0.329055	0.687257	0.202931		0.558750	0.179862	0.471780	0.256262	0.243542	0.613796	0.248529	0.306015	0.194691	0.357143	0.582538	0.558719	0.315807	0.318468	0.217481	0.199390	0.495229	0.337446	0.428808	0.238297	0.236930	0.182759	1.705340	0.809753
0.164262	1.012980	0.331096	0.234834	0.224439	0.162549	0.387727	0.336188	0.740476	0.246428	0.533819	0.525474	0.163946	0.257198	0.217089	0.253157	1.372150		0.809037		0.658370	0.547955	0.298810	0.173088	0.341187		0.201794	0.244805	0.239109	0.553265	0.329889	0.965394	0.193875	0.770756	0.238078	0.321495	1.238210	0.209040	0.546424	1.100100	0.189133	0.363925	0.596402	0.207160	0.580227	0.295414	0.487792	0.162429	0.384472	0.432140
0.994209	0.698026	0.264456	0.451932	0.441510	0.287199	0.170639	0.217654	0.557875	0.315131	0.217169	0.548771	0.227571	0.218786	0.745454	0.289261	1.707490		0.629002		0.856389	0.365053	0.354688	0.307942	0.370539		0.320187	0.434287	0.263216	0.275480	0.281008	1.443410	0.225232	0.233980	0.490990	0.295997	0.369151	0.996408	0.303435	1.455640	0.579782	0.261686	0.323222	0.297065	0.307666	0.372827	0.231371	0.255490	0.111404	0.318037
0.204123	0.704042	0.345716	0.333181	0.432381	0.314497	0.215578	0.295439	0.479018	0.287266	0.194073	0.339225	0.195799	0.243305	0.211061	0.427124	2.203530		0.562160		1.163210	0.842144	0.502075	0.405842	1.499080		0.782977	0.286483	0.530212	0.489471	0.379270	0.543753	0.270990	0.254378	0.291850	0.190277	0.194034	0.495417	0.444436	0.483542	0.244273	0.475479	0.285180	0.167749	0.368772	0.775963	0.390256	0.220492	0.303992	0.212699
0.169185	0.215143	0.396487	0.384835	0.218534	0.236970	0.200183	0.245041	0.806887	0.300517	0.224037	0.265553	0.268868	0.732850	0.404304	0.388171	0.607155		0.519565		0.257235	0.355618	0.505273	0.357151	0.268971		0.359694	0.642723	0.583531	0.322240	0.315299	0.264511	0.373751	0.450004	0.235139	0.271474	0.177550	0.483520	0.374040	0.659466	0.450554	0.484113	0.228617	0.344546	0.414720	0.242599	0.448300	0.357522	1.249030	0.410203
0.522295	0.379028	0.194486	0.646629	0.178869	0.223850	0.549980	0.179820	0.684095	0.267075	0.189643	0.338268	0.217120	0.549243	0.519308	0.222326	0.459616		1.118720		0.425409	0.211473	0.787966	0.247012	0.657686		1.178250	0.200092	0.174468	0.161110	0.584177	0.394744	0.231844	0.288362	0.187884	0.522669	0.786908	0.213386	0.896561	0.183602	0.323472	0.172438	0.178078	0.476486	0.306058	0.602984	0.478669	0.290518	0.281336	0.919528
0.728546	0.260836	0.489917	0.477865	0.403348	0.223553	0.214099	0.289637	0.761169	0.237622	0.215944	0.458637	0.187417	0.350991	0.394358	0.295895	0.626358		0.187138		0.286121	0.206269	0.798633	1.362850	0.803448		0.215671	0.281538	0.436980	0.291887	0.411067	0.426662	0.262809	0.247444	0.336459	0.258808	0.235603	0.255784	0.564414	0.321080	0.296372	0.287505	0.502865	0.520985	0.359124	0.264869	0.325793	0.236710	0.431347	0.326166
0.200943	0.246199	0.331265	0.348740	0.195514	0.267360	0.185010	0.164345	0.257534	0.212402	0.406725	0.353150	0.235775	0.298422	0.521276	0.277809	2.017260		0.692208		0.392392	0.265616	0.221797	0.389686	0.219856		0.312675	0.364311	0.801469	0.271235	0.188006	1.030900	0.172547	0.511826	0.431370	0.233786	0.492760	0.339732	0.192046	0.794711	0.409693	0.383689	0.297265	0.276226	0.296417	0.272271	0.317702	0.166841	0.689435	1.053450
0.543953	0.403157	0.498921	0.871212	0.253813	0.259159	0.383876	0.312681	0.672266	0.486035	0.284612	0.796953	0.165049	0.698339	0.184165	0.332804	0.169790		0.337054		0.524435	0.175835	0.648867	1.050270	0.655938		0.175690	0.731083	2.796640	0.230293	0.254050	0.254960	0.207817	0.285395	0.367795	0.255757	0.395072	0.504599	0.302196	2.260640	0.350979	0.265194	0.243714	0.776117	0.476155	1.436040	0.179698	0.203523	0.222555	0.213671
0.196704	0.277826	0.173080	0.528292	0.163750	0.195591	0.186798	0.530483	0.164197	0.215265	0.224461	0.297440	0.308031	0.424249	0.404058	0.392472	1.875530		0.824737		0.241422	0.163365	0.904470	0.573532	2.028050		0.475717	0.438785	0.429554	0.597906	0.460146	0.735839	0.578403	0.508866	0.195393	0.162209	0.197367	0.331771	0.174703	0.656029	0.166134	0.381604	0.278740	0.434462	0.166875	1.097210	0.235735	0.204593	0.922402	0.472908
0.523185	0.245484	0.248229	0.749412	0.169291	0.170408	0.473773	0.196561	0.675298	0.344286	0.297298	0.772483	0.204714	0.430910	0.241256	0.223162	0.881052		0.260811		0.748998	0.266160	0.518174	0.437199	3.785790		0.566726	0.224298	0.212490	0.165482	1.141690	0.567921	0.277993	0.759455	0.881473	0.308789	0.313423	0.194086	0.404585	0.683362	1.630960	0.217690	0.288262	0.340578	0.172490	0.430116	1.106230	0.169052	0.614206	0.710877
0.321609	0.496703	0.280729	0.946167	0.179774	0.224749	0.206535	0.266005	0.226022	0.174200	0.459760	0.617214	0.312058	0.168883	0.176568	0.197925	1.359790		0.862581		0.547348	0.239278	0.339564	0.183021	0.983976		0.420202	0.447989	0.244556	0.643569	0.492017	1.103980	0.327927	0.655014	0.303642	0.316456	0.608703	0.702416	0.174032	0.685253	0.617994	0.187944	0.362036	0.270650	0.208781	0.548662	1.140640	0.679180	0.239639	0.189535
1.147980	0.684184	0.195081	0.867237	0.386356	0.187049	0.221181	0.278974	0.339678	0.228902	0.255847	0.716938	0.166450	0.238969	0.204879	0.353552	0.168877		2.031880		2.666010	0.216226	0.624704	0.436618	0.645395		0.185820	0.238951	1.196490	0.197025	0.326222	0.469227	0.281335	0.386731	0.381685	0.197874	0.391362	1.278490	0.230298	0.966310	0.412457	0.189377	0.892792	0.216249	0.387321	1.197100	0.336080	0.279267	0.665555	0.498584
0.580581	0.332090	0.160047	0.357126	0.477288	0.217603	0.173007	0.261205	0.558618	0.254976	0.309625	0.576112	0.331126	0.414412	0.206268	0.767450	3.901020		0.263241		0.227144	0.195251	0.470504	0.213854	1.520450		0.441311	0.199550	0.551312	0.310029	0.204997	0.663308	0.271465	0.248091	0.173516	0.170675	0.541211	0.457445	0.292877	0.310169	0.405447	0.225846	0.274264	0.196144	0.521559	0.678588	0.258355	0.177225	0.153566	0.312159
0.255789	0.382430	0.165734	0.689140	0.229318	0.535847	0.530952	0.345203	0.272071	0.190356	0.382495	0.367401	0.172010	0.523853	0.709282	0.323702	0.548033		1.314040		0.558157	0.224127	1.898010	0.236371	0.186888		0.334250	0.482558	0.493915	0.182489	0.265616	0.212487	0.354211	0.404211	0.329126	0.325760	0.303536	0.461617	1.873540	0.567990	0.573236	0.425587	0.234580	0.367939	0.180282	0.304378	0.446913	0.234496	0.598047	0.409040
0.312619	0.606658	0.259182	0.424816	0.570247	0.465522	0.176296	0.367702	0.251464	0.180600	0.394664	0.170751	0.300726	0.424318	0.752478	0.245675	0.610237		0.508797		0.567067	0.350401	0.689308	0.377203	1.288730		0.247403	0.382939	0.951034	0.283566	0.378162	1.586240	0.284292	0.691324	0.430265	0.296283	0.479299	1.015990	0.473970	0.246857	0.224113	0.176815	0.555725	0.226703	0.238881	0.162473	0.277556	0.166130	0.721879	0.239154
0.352054	0.488461	0.285740	0.513005	0.242018	0.282621	0.164146	0.364149	0.531245	0.254321	0.230417	0.655910	0.182835	0.176507	0.680008	0.300580	0.363430		0.169032		0.816946	0.254059	2.067070	0.314108	1.430020		0.616933	0.242935	0.224614	0.254507	0.402868	0.335361	0.280502	0.466788	0.197415	0.198761	0.253536	1.052170	0.334188	0.504540	0.172245	0.216657	0.188286	0.245014	0.185298	0.391042	0.555554	0.194492	0.119394	0.602178
0.277328	0.217228	0.182711	0.690955	0.533591	0.250223	0.385274	0.325359	1.046160	0.276218	0.177893	0.235321	0.280222	0.297805	0.329924	0.216024	1.324490		0.327855		0.307893	0.420208	0.193090	0.395855	1.640340		0.845696	0.278211	0.306341	0.416345	0.721591	0.288668	0.164897	0.259800	0.305243	0.362725	0.373466	0.184776	0.229352	0.443812	0.418159	0.223440	0.281790	0.183410	1.279630	0.865045	0.291056	0.167112	0.743943	0.569240
0.473714	0.274483	0.228118	0.310037	0.556255	0.172475	0.193319	0.237018	0.549554	0.196971	0.305975	0.351730	0.281425	0.312748	0.370024	0.213438	0.401503		0.471813		1.325180	0.370972	0.184143	0.620365	0.727990		0.173920	0.646809	0.896221	0.291618	0.339160	0.464090	0.220435	0.523283	0.492210	0.300533	0.392254	0.463345	0.175352	0.385505	0.167955	0.185779	0.302600	0.330945	0.236501	0.252831	0.341164	0.301822	0.568467	1.062780
0.583364	0.355767	0.189332	0.935809	0.183223	0.184996	0.233789	0.215121	0.407151	0.168704	0.247576	0.205412	0.249553	0.467737	0.618442	0.287313	1.808420		0.174886		0.277789	0.278917	0.733124	0.524247	0.809860		0.238724	0.292120	0.654290	0.189430	0.198932	0.243271	0.359077	0.354739	0.251794	0.306413	0.216754	0.419346	0.193058	2.115080	0.443600	0.250815	0.232296	0.435152	0.216942	0.396660	0.289363	0.163099	0.297661	0.337266
0.268152	0.612875	0.634477	0.412108	0.263956	0.438165	0.259968	0.392730	0.410371	0.444299	0.247407	0.479177	0.167303	0.164208	0.415309	0.200496	1.604190		0.269111		0.414952	0.465291	0.321538	0.214914	1.209830		0.569960	0.367031	2.507610	0.505123	0.297507	0.180393	0.271274	0.217883	0.356493	0.406476	0.326668	0.220439	0.692675	0.660759	0.470058	0.166453	0.282637	0.204091	0.244960	0.570531	0.286320	0.171391	0.375721	0.447913
1.381620	0.506501	0.200568	0.618688	0.743461	0.243314	0.436529	0.288328	0.590057	0.276031	0.190266	0.528359	0.605661	0.375608	0.442050	0.514693	0.702070		0.302529		0.255116	0.355882	1.423200	0.236601	0.522198		0.197517	0.369210	0.448373	0.274558	0.324151	0.322176	1.214390	0.186590	0.435515	0.400568	0.782619	0.417406	0.195347	0.617540	0.384399	0.199240	0.315784	0.585846	0.573677	0.391638	0.234056	0.280761	3.646030	0.240426
0.489815	0.284895	0.362990	0.392091	0.239539	0.208301	0.302762	0.171307	0.188585	0.372058	0.248780	0.539960	0.311707	0.293872	0.199867	0.719440	0.171088		1.088890		0.285611	0.275151	0.291249	0.556528	1.514440		0.188310	0.162365	0.422105	0.563092	0.212645	0.256307	0.166816	0.210445	0.313194	0.225214	0.352526	0.719516	0.596055	1.183850	0.635454	0.160187	0.491100	0.227591	0.197341	0.952637	0.411607	0.230606	2.535070	0.239977
0.554732	0.737310	0.477927	0.627065	0.341413	0.187077	0.235493	0.323188	0.340559	0.180523	0.342278	0.328663	0.206955	0.276037	0.645034	0.425524	0.847550		0.165770		0.450007	0.245881	2.178460	0.293027	0.316826		0.169533	0.477058	0.354022	0.417008	0.418226	0.408531	0.490127	0.340945	0.448036	0.212544	0.823624	0.337111	0.443667	0.315379	0.190196	0.326925	0.203121	0.240896	0.328287	0.604195	0.315346	0.245748	0.610772	0.456452
0.668053	0.348577	0.407163	0.581292	0.219297	0.163619	0.632447	0.251693	0.225813	0.240328	0.333078	0.166522	0.232741	0.441426	0.176650	2.085950	0.499338		1.805420		0.328665	0.507521	3.105750	0.511838	3.374630		0.252288	0.221645	0.426740	0.163016	0.235579	0.503873	0.223260	0.229670	0.321297	0.592456	0.268499	0.399696	0.658767	1.041870	0.706983	0.219241	0.213735	0.229510	0.286337	0.726856	0.522278	0.193511	0.614438	0.227385
0.951355	0.290472	0.161282	1.138770	0.391214	0.173764	0.173143	0.195877	0.242701	0.193558	0.465919	0.226188	0.406126	0.296840	0.313863	0.772874	1.107840		0.384495		0.539513	0.165219	0.272671	0.328074	0.213361		0.267927	0.694287	0.438491	0.270374	0.284070	0.345702	0.220203	0.263170	0.200688	0.314673	0.932120	0.169290	0.780689	0.446628	0.533570	0.310460	0.191855	0.196005	0.203984	0.441402	0.285984	0.251598	0.218476	0.260017
1.363610	1.388960	0.224452	0.671177	0.578484	0.431807	0.207656	0.245767	1.460500	0.359398	0.184542	1.632890	0.277291	0.378952	0.317428	0.346510	0.291370		0.251398		0.700990	0.359354	0.675828	0.248213	0.363780		0.232196	0.267347	0.987862	0.188468	0.224773	0.397397	0.202764	0.824206	0.167618	0.315083	0.882634	1.026510	0.261201	0.204032	0.798857	0.230338	0.341612	0.245054	0.473947	0.261874	0.308070	0.269010	0.272962	0.401818
0.288933	0.421706	0.547166	0.727999	0.323394	0.164434	0.371940	0.185435	0.417005	0.178917	0.172506	0.299425	0.289255	0.300019	0.700000	0.180256	0.832389		0.962390		0.519237	0.378782	1.430010	0.468986	0.460361		1.447200	0.340819	0.632913	0.262041	0.496015	1.214780	0.164840	0.330723	0.241424	0.232326	0.949217	0.799749	0.310093	0.377438	0.209625	0.173659	0.532629	0.239414	0.214256	0.163284	0.190996	0.184783	0.414975	0.946367
1.747700	0.564659	0.432745	1.020180	0.334214	0.353707	0.317378	0.202423	1.670040	0.291756	0.266873	0.464036	0.204259	0.243516	0.265395	0.237335	0.927173		0.473846		0.546102	0.217422	1.877770	0.341264	0.768539		1.439270	0.207273	0.316962	0.408250	0.331421	0.287726	0.291071	0.486629	0.195936	0.172967	0.308190	1.478850	0.642375	0.333888	0.490139	0.342633	0.246097	0.358645	0.423714	1.070160	0.174417	0.198559	1.114420	0.512622
0.171550	0.174662	1.085150	0.738430	0.370209	0.216796	0.293172	0.164668	0.771244	0.286272	0.207394	0.237552	0.185591	0.259693	0.431875	0.246137	0.374365		0.406456		0.290318	0.197723	0.164038	0.258880	0.804930		1.134630	0.334616	0.474906	0.346315	0.445171	0.401542	0.186299	0.362021	0.184589	0.237297	0.823252	1.139630	0.401413	0.838389	0.335420	0.333510	0.167869	0.188500	0.408014	0.215149	0.767644	0.240424	1.059640	0.187593
0.197826	0.264883	0.390449	0.711876	0.713641	0.170335	0.189075	0.243736	0.520611	0.207923	0.206100	0.743615	0.180170	0.266476	0.473523	0.278910	0.236661		0.966151		0.616556	0.402048	0.658018	0.414009	0.439693		0.516518	0.302162	0.502879	0.269837	0.444179	0.689047	0.328117	0.595168	0.167112	0.320588	0.769709	0.163701	0.263471	0.625150	0.503513	0.242357	0.372277	0.161246	0.197230	0.195047	0.296910	0.222820	0.289239	0.316638
0.333377	0.829503	0.356965	0.677979	0.321274	0.263974	0.196352	0.369200	0.294228	0.233112	0.203174	0.917070	0.163213	0.517998	0.625284	0.210891	0.224700		0.382594		0.653704	1.069950	1.350100	0.396018	0.163164		0.888336	0.322163	0.264991	0.257782	0.712787	0.939255	0.211076	0.447573	0.512907	0.197105	0.200319	0.647632	0.346915	0.471053	0.204284	0.466234	0.476289	0.230583	0.259617	1.270890	0.386299	0.195441	0.154573	0.224577
0.379338	0.385155	0.419221	1.219810	0.225968	0.295303	0.334426	0.454315	0.210640	0.294393	0.398431	0.216153	0.318012	0.299908	0.280108	0.404989	2.586380		1.254500		0.615107	0.498976	0.301379	0.563444	0.924173		0.452668	0.292850	0.391350	0.353423	0.283036	0.201613	0.326993	0.476596	0.515232	0.409238	0.321472	0.256923	0.475867	0.235966	0.512866	0.169393	0.168067	0.189119	0.252196	0.253943	0.277393	0.210010	0.546167	0.164794
1.455840	0.487543	0.206714	1.485390	0.248539	0.171703	0.553948	0.310963	0.723014	0.325858	0.238086	0.778135	0.323420	0.169093	0.465249	0.767480	1.894120		0.208762		0.486690	0.360982	0.161127	0.471925	1.931390		0.338090	0.200760	0.382730	0.333587	0.189307	0.926893	0.217484	0.606913	0.434848	0.617361	0.729334	0.176823	0.449232	0.528724	0.711068	0.160979	0.184262	0.399029	0.254097	0.227396	0.235929	0.208091	0.986468	0.425783
0.432599	0.568318	0.445877	0.703006	0.256713	0.162767	0.288823	0.222289	1.309620	0.162820	0.206457	0.507253	0.170433	0.414323	0.402429	0.204577	1.330950		0.443804		0.444121	0.175599	1.161180	0.239808	0.271388		0.328232	0.172006	0.785886	0.307039	0.187816	0.466061	0.226343	0.198596	0.218523	0.259493	0.213727	0.242608	0.725862	0.835109	0.687468	0.467705	0.251770	0.506669	0.600379	0.596276	0.275400	0.295554	1.104720	0.934187
0.397179	0.227329	0.234851	0.864002	0.163577	0.164111	0.325942	0.285368	0.414189	0.317678	0.433544	0.457131	0.345056	0.467006	0.291719	0.283846	0.279110		2.816120		0.236793	1.812790	0.193026	0.568806	0.444079		0.416707	0.321943	0.654605	0.191195	0.421401	0.747846	0.195520	0.274427	0.206038	0.190797	0.269110	0.178611	1.621550	0.985096	0.341028	0.548005	0.417182	0.471530	0.435388	0.228475	0.173251	0.374982	0.171962	0.248701
0.306664	0.480131	0.626714	0.693340	0.499797	0.171131	0.396065	0.197891	0.633227	0.180973	0.269502	0.429033	0.165481	0.466000	0.285247	0.264301	1.699150		0.745644		0.512534	0.234558	0.738119	0.445892	0.631724		0.523795	0.190966	0.876103	0.214347	0.195578	0.591687	0.321767	0.542006	0.169670	0.162145	0.353647	0.199911	0.494567	0.744615	0.593112	0.228421	0.246569	0.349247	0.483133	0.549746	0.291665	0.165878	1.492780	0.707441
0.189499	1.035940	0.636916	0.547182	0.399388	0.193165	0.358531	0.278469	0.183505	0.227862	0.331773	0.443904	0.174947	0.224458	0.709031	0.276400	1.401860		0.744995		0.169831	0.385521	1.085320	0.207270	0.812597		0.292553	0.304041	1.266450	0.300350	0.747222	0.616700	0.357180	0.433660	0.370224	0.182231	1.042200	0.961195	1.028040	2.363740	0.179618	0.396186	0.205766	0.261129	0.265103	0.530560	0.270570	0.340825	0.686616	0.253226
0.255534	0.192899	0.233994	0.550349	0.338212	0.264222	0.310062	0.165650	0.482943	0.334122	0.185333	0.226097	0.497262	0.500872	0.559897	0.703635	0.913847		0.188670		0.554931	0.364685	0.478106	0.408669	0.937234		0.281118	0.611201	0.607229	0.315333	0.184805	0.210942	0.579041	0.166759	0.176909	0.456386	0.761257	1.090120	0.484716	1.064970	0.446724	0.186962	0.374020	0.260854	0.621393	0.378812	0.191273	0.251327	0.643015	1.099820
1.134490	0.464748	0.270051	0.892634	0.435416	0.184636	0.226835	0.230031	0.328617	0.185857	0.222691	0.175329	0.361547	0.429041	1.101790	0.382265	2.469980		0.318313		0.521718	0.264628	1.088740	0.298365	0.172258		0.403716	1.527490	0.250004	0.188289	0.282619	0.176247	0.528911	0.390057	0.193159	0.322899	0.541904	0.404357	0.396709	0.262846	0.257250	0.259158	0.331994	0.225593	0.506313	0.246989	0.169452	0.259550	0.193997	0.383515
0.519290	0.292397	0.190353	0.619099	0.319559	0.172972	0.355139	0.334267	0.611057	0.191269	0.183825	0.204684	0.375034	0.334259	0.442878	0.186786	0.713060		0.279051		0.197131	0.318128	1.493320	0.241017	0.457144		0.294662	0.436349	1.589000	0.276476	0.437277	0.496065	0.479290	0.922333	0.261120	0.343299	0.336854	1.172640	0.330723	0.521053	0.341969	0.371784	0.283344	0.390044	0.459442	0.381517	0.226149	0.282950	0.436879	0.474152
0.944016	0.295201	0.230212	0.681554	0.424833	0.363510	0.331110	0.356231	0.453633	0.231550	0.418701	0.267940	0.262745	0.214971	0.327166	0.469344	0.353725		0.276158		0.428185	0.525549	0.212737	0.376935	0.876178		0.496555	0.197462	0.212422	0.199857	0.204642	0.214375	0.323995	0.493596	0.384196	0.386936	0.435219	0.929624	0.573787	0.522226	0.218624	0.946235	0.389807	0.223607	0.247164	0.624655	0.627442	0.249499	0.220386	0.581744
0.706936	0.172476	0.377112	0.546870	0.293794	0.249034	0.186351	0.319023	0.204352	0.482871	0.166336	1.136650	0.223395	0.269878	0.887582	0.335946	1.608150		0.983323		0.662191	0.570733	0.425382	0.430251	3.274010		0.496645	0.375440	0.171607	0.713416	0.369446	0.172670	0.164751	0.325128	0.278325	0.213958	0.562104	0.839721	0.770753	0.602382	0.398346	0.236055	0.212782	0.237184	0.668095	0.295092	0.663335	0.220012	0.725975	0.190532
0.202834	0.404356	0.269314	0.362163	0.198545	0.242381	0.207263	0.200932	0.284972	0.192633	0.398078	0.367696	0.267285	0.192338	0.189520	0.186322	1.715900		0.334190		0.466535	0.229178	2.102280	0.522264	0.795027		0.592728	0.311849	0.233765	0.273216	0.281126	0.653169	0.306328	0.192737	0.293801	0.365659	0.518679	0.698415	0.381647	1.033490	0.477695	0.586183	0.234591	0.294559	0.279968	0.175122	0.191023	0.255863	0.300681	0.478499
0.275640	0.242128	0.602644	0.380059	0.502412	0.237495	0.533825	0.208825	0.320809	0.429587	0.467551	0.168517	0.239569	0.581089	0.450264	0.604199	1.377960		1.108600		0.569096	0.171806	0.571593	0.541780	0.551232		0.213371	0.393504	0.544347	0.396601	0.411367	0.257805	0.211876	0.322996	0.530991	0.253604	0.664760	1.011160	0.831836	0.335376	0.624547	0.649738	0.166207	0.308021	0.729303	0.484642	0.428677	0.393636	0.155479	0.346806
0.354010	0.287221	0.215008	0.891075	0.272036	0.267610	0.205513	0.294386	1.175860	0.179289	0.297014	0.296994	0.347208	0.365437	0.327090	0.310532	1.871090		0.982029		0.527591	0.426976	0.377570	0.889665	1.659260		0.401997	0.387913	0.388378	0.243520	0.266626	0.377857	0.166995	0.596172	0.200139	0.486411	0.849767	0.919345	0.392592	0.222194	0.513409	0.508213	0.456425	0.422987	0.333589	0.677228	0.706057	0.280235	0.460500	0.870237
0.353151	0.220657	0.367365	0.332321	0.431741	0.164864	0.250810	0.161205	0.779272	0.229467	0.219861	0.399227	0.197340	0.452036	0.605130	0.402928	0.225395		0.649806		0.283137	0.271288	0.564710	0.525186	0.348209		0.186891	0.170784	1.526320	0.293830	0.263703	0.602638	0.281858	0.307772	0.301561	0.445003	0.478610	0.241659	0.283881	0.806267	0.173400	0.354426	0.274056	0.249021	0.264462	0.580304	0.293941	0.385700	0.340948	0.408397
0.172777	0.304404	0.291657	0.975600	0.228528	0.216919	0.180523	0.297772	1.730490	0.321978	0.327947	1.015730	0.182876	0.399682	0.625197	0.413999	0.232633		0.555955		0.293602	0.326961	0.586303	0.327170	0.663997		0.384224	0.440844	0.207873	0.381130	0.324110	0.847376	0.644935	0.514354	0.513723	1.168620	0.224499	2.600870	0.198561	0.233863	0.453346	0.433417	0.367180	0.335793	0.460118	1.603460	0.344793	0.183581	0.188160	0.200860
0.466315	0.439570	0.478780	0.633249	0.243524	0.294665	0.247149	0.546870	1.237540	0.270148	0.185340	0.211312	0.409583	0.227667	0.481914	0.171319	1.209790		0.244552		0.255219	0.429679	0.207570	0.458865	1.569580		0.178995	0.403368	0.248942	0.596960	0.413846	0.203099	0.197013	0.489791	0.254505	0.174279	0.213102	0.338041	1.058760	1.132180	0.232276	0.288907	0.193809	0.385059	0.378666	0.449017	0.468226	0.172258	0.445179	0.189736
0.174427	0.273123	0.476114	0.213145	0.420475	0.239626	0.164465	0.218773	0.633331	0.286799	0.331473	0.316091	0.188392	0.603938	0.320458	0.373823	1.775140		0.579556		0.298626	0.194976	2.303010	0.507335	0.974081		0.367748	0.376290	0.839367	0.237971	0.385316	0.360333	0.249281	0.461476	0.216110	0.180869	0.190818	0.960212	0.651849	0.256892	0.240739	0.438559	0.265262	0.390487	0.190919	0.295686	0.169939	0.271464	0.234591	0.484365
0.858800	0.447319	0.230562	0.354750	0.461183	0.172415	0.204743	0.218973	0.834448	0.190906	0.305909	0.545901	0.255593	0.339120	0.610444	0.384618	0.594466		0.876493		0.647147	0.746137	0.167785	0.266748	0.186388		0.300821	0.280523	0.277046	0.379326	0.411622	0.232649	0.549110	0.656803	0.197097	0.328941	0.376938	0.941054	2.261230	0.676568	1.188770	0.306383	0.188796	0.262035	0.378051	0.378318	0.243141	0.174838	0.351561	0.838889
0.763677	0.336183	0.491344	0.527790	0.394015	0.204980	0.199705	0.219489	0.452504	0.304577	0.240531	0.232957	0.338188	0.226696	0.272069	0.232536	1.232560		0.695223		0.384201	0.204144	0.271315	0.560130	1.321690		0.367747	0.368297	0.533789	0.431673	0.164861	0.503078	0.587773	0.699172	0.187331	0.273536	0.247318	0.879576	0.531859	0.292815	0.455938	0.198189	0.231138	0.286313	0.478927	0.249614	0.668440	0.191503	1.651640	0.415433
0.374873	0.863486	0.490851	0.530313	0.438613	0.253958	0.255570	0.284709	0.233643	0.491365	0.288917	0.424210	0.256174	0.225372	0.187775	0.194493	2.022100		0.554699		0.738939	0.316853	1.004470	0.241761	0.700444		0.183748	0.253468	1.108910	0.233298	0.419941	0.182476	0.177245	0.317647	0.208933	0.162195	0.298655	1.343980	0.473509	1.131070	0.160815	0.495427	0.364797	0.197223	0.425582	0.622180	0.401844	0.244459	0.550683	0.192587
0.586376	0.633370	0.184000	0.765530	0.241424	0.234823	0.167948	0.193765	0.168999	0.460623	0.278548	0.654939	0.162507	0.205723	1.163400	0.222561	1.432310		0.179330		0.376279	0.458259	0.481840	0.479610	2.060530		0.332567	0.254359	0.440734	0.251568	0.502184	0.538747	0.164300	0.616159	0.297712	0.549869	0.826966	0.352687	1.149320	0.700922	0.205959	0.217943	0.164296	0.169945	0.403177	2.036800	0.257948	0.401559	0.198337	0.448719
0.889374	0.228266	0.674808	0.583977	0.161612	0.424140	0.479305	0.224017	0.855459	0.254409	0.349575	0.317802	0.269397	0.286219	1.101400	0.651486	1.029140		0.298242		0.482051	0.312465	1.122540	0.360780	0.303401		0.365476	0.221787	0.248143	0.224297	0.443581	0.181194	0.168499	0.227574	0.227822	0.180682	0.618436	0.166121	1.560390	0.466062	0.171830	0.430018	0.277073	0.216970	0.436596	0.578414	0.294994	0.377724	0.256268	0.495665
0.848336	0.317799	0.165006	0.404795	0.648118	0.476003	0.421587	0.173787	0.280606	0.174301	0.237357	0.217309	0.251943	0.292569	0.508301	0.183486	1.196200		0.912442		0.530512	0.277530	0.299462	0.218052	0.515086		0.431190	0.397438	0.972554	0.178524	0.383394	0.344685	0.518695	0.756489	0.356182	0.231975	0.183678	1.177960	0.194271	0.469507	0.525638	0.343318	0.628200	0.616694	0.457144	0.239276	0.435449	0.232770	1.525440	0.315904
1.056460	0.345979	0.322578	0.678935	0.245342	0.368848	0.263905	0.286840	0.729522	0.379866	0.271217	1.133960	0.425136	0.311086	0.187609	0.473101	0.344658		0.964310		0.194678	0.319774	0.207064	0.291463	0.422916		0.625621	0.696298	0.932431	0.323190	0.500932	0.240309	0.203850	0.179165	0.411896	0.187122	0.172288	0.217566	0.566631	0.511407	0.191436	0.176882	0.316402	0.254928	0.264435	0.737318	0.355228	0.202013	0.239913	0.209294
0.335778	0.963128	0.666422	0.496668	0.173066	0.606556	0.401207	0.646911	0.368553	0.248403	0.397871	0.283920	0.179323	0.223116	0.298690	0.177026	1.052660		0.657595		0.858094	0.586466	0.312801	0.443251	0.217576		0.190600	0.166612	0.324956	0.281088	0.291436	1.348750	0.224149	0.403987	0.240848	0.216640	0.165482	0.651732	0.161469	0.167764	0.473920	0.299951	0.166575	0.160012	0.211796	0.167183	0.275662	0.192935	0.862619	0.533639
0.522119	0.414183	0.463881	0.384353	0.296380	0.266435	0.177364	0.172221	0.636538	0.264306	0.298114	0.475232	0.381623	0.466357	0.876212	0.217520	0.432335		0.725936		0.243816	0.231076	0.408374	0.566572	1.412190		0.544373	0.219413	0.271810	0.295783	0.537125	0.545831	0.170092	0.288801	0.531950	0.186060	0.502366	0.296356	0.337561	0.202537	0.750982	0.196449	0.353615	0.183015	0.308659	1.018660	0.204272	0.371575	0.813978	0.532413
0.494216	0.284507	0.619655	0.433378	0.270176	0.175491	0.358185	0.366240	0.706609	0.188214	0.318416	0.337818	0.246305	0.573945	0.480850	0.711627	1.811530		0.423612		0.195670	0.186586	0.663059	0.177399	1.413270		0.544048	0.445935	0.328773	0.168711	0.616425	0.381240	0.231630	0.198892	0.328947	0.259789	0.167854	0.539113	0.270760	0.327150	1.887700	0.179021	0.420021	0.206149	0.263693	0.500117	0.185007	0.333932	1.167030	0.331249
0.369905	0.314282	0.173231	0.507046	0.219214	0.169818	0.320129	0.225015	0.643931	0.462067	0.261782	0.292001	0.210232	0.609352	0.327202	0.300601	1.213550		0.385063		0.844068	0.297018	0.314402	0.423221	0.844926		0.216643	0.231932	0.203944	0.173350	0.383799	1.239310	0.178459	0.189839	0.900657	0.167936	0.389277	0.770198	0.345346	0.713877	0.755837	1.003360	0.526090	0.289883	0.249462	0.750692	0.575126	0.198467	0.287593	0.251519
0.806518	0.316646	0.315484	0.441547	0.338746	0.188299	0.163894	0.258294	0.604414	0.180964	0.295593	0.276369	0.326182	0.427086	0.297880	0.311816	0.322439		1.023100		0.499569	0.222917	0.491112	0.290525	0.436039		0.309486	0.410441	0.507137	0.227954	0.290015	1.225660	0.187226	0.641810	0.409713	0.208611	0.175612	0.374549	0.603507	0.558676	0.286713	0.173655	0.405025	0.230866	0.450561	0.237711	0.190218	0.266103	0.483331	0.305623
0.409565	0.686144	0.168560	0.305221	0.512413	0.252069	0.347869	0.326940	1.095780	0.293431	0.376405	0.385914	0.203813	0.185996	0.341221	0.428328	0.192421		0.592987		0.348046	0.293482	0.513018	0.454586	1.059000		0.253113	0.168888	0.193086	0.261863	0.187626	0.338386	0.410010	0.226278	0.189285	0.214252	0.304359	0.423866	0.765419	0.726698	0.182769	0.439265	0.269520	0.238758	0.196543	0.161506	0.417000	0.273827	0.651847	0.999253
0.667054	0.803764	0.374789	0.595463	0.300968	0.215878	0.306723	0.193000	0.187084	0.631054	0.307921	0.296832	0.426494	0.496796	0.225021	0.498268	0.349538		0.435193		0.411791	0.193033	0.621903	0.653627	0.494958		0.220673	0.227622	1.301030	0.270093	0.210112	0.320795	0.301562	0.415104	0.172168	0.224098	0.362906	0.734795	0.429196	1.086970	0.307573	0.253877	0.255371	0.222537	0.211560	0.338653	0.334989	0.162897	0.221279	0.309720
1.510930	0.358212	0.232486	0.643003	0.451301	0.182923	0.472033	0.510225	0.330896	0.240789	0.250791	0.558280	0.198308	0.351701	0.269088	0.569127	1.136770		0.215440		0.366147	0.251834	0.742497	0.447606	0.621377		0.310760	0.535827	0.805011	0.295445	0.197922	0.894317	0.296785	0.483085	0.328631	0.249522	0.397118	0.205216	0.263790	0.225759	0.477433	0.165222	0.233919	0.340494	0.348089	0.287815	0.255462	0.211759	0.461993	0.165372
0.204077	0.168200	0.178842	0.439241	0.418440	0.242062	0.181474	0.286183	0.333336	0.198605	0.251671	0.618314	0.178986	0.208715	0.170813	0.160683	2.523620		0.335922		0.301834	0.761908	0.218707	0.447093	0.179119		0.501028	0.162002	0.404626	0.306564	0.280965	0.173434	0.693489	0.241249	0.359164	0.310366	0.672174	0.271311	0.260554	0.219642	0.444370	0.319907	0.209806	0.364763	0.235313	0.348251	0.988433	0.326368	0.483343	0.198838
0.806382	1.222570	0.259275	0.784362	0.432084	0.201578	0.219543	0.235641	0.219803	0.259513	0.166063	0.165130	0.206651	1.200150	0.351860	0.393901	1.331200		0.538540		0.237954	0.246324	1.118480	0.606951	1.790170		0.491153	0.483866	0.348632	0.163041	0.245558	0.174124	0.174473	0.724117	0.219803	0.511551	0.443835	0.425604	0.212395	1.208030	0.428367	0.419993	0.287496	0.311324	0.263932	0.536918	1.155340	0.292587	0.110715	0.160043
0.531242	0.305492	0.470292	0.796570	0.295931	0.204349	0.216927	0.184121	0.297239	0.417576	0.252206	0.412824	0.249002	0.163863	0.696331	0.538205	0.482973		0.662451		0.448219	0.482430	1.545990	0.173101	0.203272		0.219598	0.295531	0.469255	0.334221	0.484371	0.507526	0.199818	0.440090	0.262891	0.277419	0.292996	0.271458	0.407534	0.762795	0.177101	0.296386	0.271228	0.367877	0.382158	0.635294	0.204671	0.273589	0.670244	1.150550
1.372130	0.376722	0.995319	0.550013	0.209888	0.200959	0.171671	0.367645	0.223062	0.423804	0.236492	0.399383	0.189663	0.240978	0.730474	0.357387	1.009820		0.848857		0.650454	0.511696	0.638551	0.640397	0.512094		0.562907	0.429768	0.285534	0.162615	0.414591	0.193854	0.220589	0.485796	0.378054	0.261960	0.298456	1.447670	0.310637	0.595274	0.266924	0.251323	0.275230	0.790840	0.241254	0.317657	0.301933	0.224106	0.971928	0.198395
0.259794	1.032600	0.329420	0.839214	0.256198	0.165327	0.209162	0.286581	0.514720	0.176782	0.314658	0.251119	0.297294	0.173779	0.209877	0.182815	0.473689		0.577431		0.692450	0.247701	0.510698	0.257631	0.513721		0.851845	0.484566	0.545801	0.215349	0.498055	0.374465	0.215080	0.326311	0.221427	0.278164	0.202779	0.197067	0.502981	0.559961	0.383182	0.200722	0.340051	0.367743	0.174564	1.054050	0.300303	0.282792	0.371979	1.097820
1.271980	0.330009	0.240114	0.439291	0.367632	0.263350	0.189535	0.303412	1.323020	0.190562	0.229411	0.461416	0.274746	0.315986	0.371095	0.649684	0.443420		0.289888		0.183756	0.243609	0.991677	0.286875	0.540881		0.207664	1.646270	0.331012	0.410472	0.315025	0.955434	0.270369	0.207343	0.199931	0.263916	0.208777	0.433041	0.171573	0.846240	0.284397	0.178111	0.265564	0.202106	0.307188	0.261169	0.401819	0.288475	0.795743	0.696261
0.473803	0.315997	0.177481	0.516070	0.261864	0.313293	0.224474	0.160570	0.663332	0.191294	0.182860	0.564590	0.165088	0.443754	0.812048	0.206176	0.334909		0.898726		0.751819	0.207347	0.956725	0.160153	0.810355		0.238113	0.636442	0.330390	0.192035	0.293007	0.760160	0.161357	0.357807	0.238368	0.442407	1.336630	0.746430	0.227368	1.216810	0.376466	0.256456	0.252222	0.266892	0.624325	0.552758	0.357818	0.677727	0.190304	0.167954
0.330994	0.493485	0.394460	0.369208	0.410375	0.615248	0.291551	0.420974	0.397707	0.235630	0.182095	0.454405	0.192249	0.547789	0.238701	0.207088	1.002480		1.062590		0.455678	0.448600	0.381733	0.195290	0.195831		0.381516	0.337720	0.847336	0.568480	0.369833	0.419461	0.170968	0.240363	0.333815	0.258780	0.474768	1.472710	0.240386	0.349904	0.401818	0.175744	0.226111	0.193843	0.470284	0.929221	0.477731	0.302546	0.214129	0.167308
0.547182	0.671876	0.827970	0.891576	0.170019	0.291951	0.273135	0.221208	0.354455	0.251227	0.470478	0.504970	0.219911	0.329033	0.444230	0.317533	0.330177		0.663781		0.657995	0.206668	0.175670	0.733101	0.182183		0.287178	0.388132	0.814890	0.319023	0.212624	0.273957	0.173233	0.336328	0.377794	0.409563	1.480160	0.365688	0.514066	0.784786	0.541512	0.604304	0.185805	0.314778	0.506660	0.219985	0.258116	0.276633	0.881475	0.424832
0.539303	0.421476	0.200944	0.868665	0.411786	0.279707	0.335052	0.422440	1.511080	0.267283	0.305902	0.482168	0.261156	0.563073	0.815256	0.214123	0.313477		0.245304		0.542481	0.178909	1.120340	0.264349	1.166990		0.591196	0.208592	0.508201	0.364535	0.402739	0.450695	0.252977	0.391995	0.321477	0.319626	0.881874	0.294639	0.571436	0.291522	0.357361	0.193150	0.431041	0.364961	0.390637	0.264113	0.204881	0.422417	0.796317	0.165366
0.286351	1.250380	0.675058	0.654806	0.412056	0.368829	0.239679	0.294420	0.366477	0.166885	0.174088	0.765239	0.250613	0.163834	0.195657	0.169200	3.127930		0.461147		0.606284	0.795533	0.193590	0.167202	0.572247		0.398972	0.168097	0.558425	0.405028	0.326923	0.670234	0.171676	0.256295	0.252599	0.325312	0.975290	0.165102	0.446704	0.633721	0.339454	0.196641	0.431372	0.496451	0.353596	0.666975	0.182832	0.200621	1.091000	0.447521
0.893759	0.506153	0.265223	0.819124	0.287634	0.229592	0.587577	0.198170	1.195150	0.162590	0.402548	0.385119	0.189371	0.536000	0.480029	0.361972	1.893050		0.838630		0.516080	0.341014	0.967772	0.396227	0.339796		0.555133	0.307868	0.225477	0.396349	0.805349	1.541230	0.421273	0.211996	0.252226	0.429414	0.164324	0.623657	0.294642	0.194075	0.358806	0.416148	0.242417	0.341241	0.257708	1.570720	0.491587	0.395212	0.663286	0.882526
0.497667	0.208331	0.190810	0.864500	0.367566	0.163025	0.268000	0.234766	0.470029	0.224798	0.592632	0.248561	0.161550	0.313011	0.838109	0.528583	0.317544		0.177258		0.771067	0.427415	0.177842	0.377320	1.993830		0.668038	0.403058	0.218834	0.317337	0.495133	0.533029	0.306046	0.502110	0.169562	0.211752	0.233747	0.388395	0.727724	0.490510	0.525305	0.513129	0.419310	0.221864	0.171369	0.198086	0.188705	0.697349	0.937289	0.796208
0.841926	0.573871	0.381487	0.429369	0.244786	0.261456	0.350477	0.291574	0.288956	0.472437	0.273513	0.243048	0.278100	0.235077	0.614451	0.343658	2.407580		0.616665		0.314549	0.529031	2.245810	0.234031	0.432631		0.333005	0.830129	0.678267	0.479593	0.229732	1.029400	0.343763	0.285601	0.333631	0.166996	0.414374	0.422486	0.183281	0.920721	0.395777	0.195544	0.406226	0.212434	0.281128	0.853617	0.166800	0.225886	1.057270	0.228570
0.458198	0.197980	0.348133	0.301537	0.344062	0.273186	0.348098	0.232055	0.213009	0.343236	0.184515	0.476871	0.172222	0.257507	0.671799	0.335544	0.381900		0.545320		0.598243	0.599523	0.839998	0.525833	0.395708		1.260030	0.160836	0.819564	0.340160	0.306991	0.199303	0.585906	0.552984	0.530409	0.320255	0.196241	0.175558	0.510861	0.284478	0.164613	0.223155	0.189271	0.272450	2.051280	1.604000	0.421790	0.236266	0.203577	0.177203
1.522910	0.186916	0.521409	0.342107	0.317270	0.240553	0.518688	0.206649	0.538812	0.192343	0.318514	1.238160	0.260940	0.592181	0.223832	0.194630	0.171266		0.285766		0.236602	0.306547	0.957176	0.161063	0.666460		0.336708	0.195157	0.255876	0.283983	1.043010	0.741651	0.378935	0.217917	0.468909	0.208234	0.562413	0.566478	0.585733	0.803370	1.224480	0.253205	0.308478	0.184750	0.232680	0.340377	0.204672	0.250744	0.634377	0.240794
0.284536	0.486390	0.192164	0.753065	0.198422	0.260066	0.196070	0.513520	0.309366	0.347802	0.184519	0.697005	0.190075	0.479764	0.263493	0.204028	0.712577		0.544724		0.595718	0.177383	2.216950	0.260381	1.825960		0.437062	0.320215	0.453306	0.430198	0.212124	0.928629	0.479744	0.204435	0.215429	0.162192	0.685504	1.126590	0.285935	0.228293	0.198159	0.172913	0.276372	0.301914	0.291284	0.461755	0.237811	0.293957	0.702872	0.399362
0.943210	0.315278	0.436191	0.736595	0.361559	0.352587	0.192357	0.457407	0.451818	0.233481	0.164644	0.785518	0.254436	0.463130	1.245990	0.378316	0.594850		1.035270		0.457446	0.318070	1.197370	0.500196	0.259175		0.177655	0.175087	0.265879	0.274275	0.775981	0.262043	0.487855	0.259413	0.205273	0.434583	0.233287	0.273267	0.338785	0.331828	0.429676	0.294271	0.292968	0.352132	0.601278	0.878270	0.255802	0.204058	1.126680	0.200377
0.209436	0.169122	0.279172	0.478365	0.438121	0.278785	0.359715	0.323880	0.663869	0.382707	0.177931	0.184206	0.347538	0.596156	0.234598	0.289185	0.665259		0.886738		0.380669	0.306922	0.657845	0.181608	0.177197		0.206928	0.604753	0.175050	0.186131	0.185664	0.710066	0.251127	0.264080	0.201818	0.380399	0.535078	0.388329	1.569250	0.736508	0.781725	0.198349	0.170189	0.257386	0.303453	0.384732	0.411886	0.170401	0.248630	0.196449
0.352306	0.266251	0.227959	0.490915	0.189656	0.676957	0.349797	0.341504	0.339797	0.321958	0.171889	0.219206	0.264313	0.267097	0.715553	0.373522	0.572783		0.278570		0.249217	0.412048	1.446680	0.297550	0.621477		0.165702	0.333292	0.265266	0.202546	0.163349	0.336538	0.273789	0.463158	0.180220	0.250661	0.412598	0.424851	1.029710	0.447673	0.224970	0.618730	0.227722	0.266525	0.179485	0.379400	0.219356	0.163150	0.731208	0.163051
0.790570	0.386704	0.680336	0.931128	0.218802	0.304558	0.187765	0.767695	0.352622	0.423588	0.249298	0.590020	0.312545	0.603548	0.500209	0.462070	0.246688		1.313880		1.627600	0.523939	0.716882	0.652327	0.236146		0.178574	0.173693	0.780343	0.198333	0.331927	0.364534	0.304054	0.559302	0.550086	0.200788	0.652837	0.320391	0.494168	0.679407	0.423067	0.392573	0.166936	0.369000	0.189496	1.180400	0.701667	0.501743	0.213848	0.175972
1.036340	0.245000	0.441226	0.314997	0.253546	0.264803	0.187470	0.389539	2.182750	0.187836	0.168334	0.460374	0.321428	0.444807	0.835386	0.205115	0.257087		0.265953		0.716446	0.191599	1.766460	0.403137	1.139880		0.384953	0.293057	0.683900	0.250305	0.176192	0.512740	0.553159	0.352299	0.168764	0.264080	3.195470	1.870800	0.591660	0.674752	0.472222	0.223786	0.197988	0.172144	0.237152	0.563888	0.284735	0.162185	0.202455	0.281346
0.260794	0.327526	0.236935	0.414039	0.570242	0.198761	0.348728	0.331404	0.898618	0.166739	0.264687	0.270490	0.169789	0.379945	0.371242	0.772991	0.622937		1.149510		0.912480	0.368059	0.845226	0.231830	1.473840		0.383402	0.203670	0.531130	0.398034	0.236685	0.551963	0.239385	0.682265	0.170416	0.498065	0.205730	0.247562	0.397749	0.423613	0.421117	0.162875	0.569571	0.248554	0.172500	0.219567	0.218702	0.313514	0.409363	0.280245
0.703730	0.728187	0.518352	0.687200	0.614610	0.506314	0.447043	0.166665	0.254520	0.211413	0.373238	0.473339	0.167360	0.305231	0.411577	0.244933	0.444158		0.545914		2.007110	0.332858	0.761395	0.209615	0.474263		0.160285	0.196036	1.352140	0.216476	0.379374	1.894040	0.222037	0.236779	0.208436	0.616426	0.300659	0.614550	0.208919	0.243818	0.656349	0.391176	0.442830	0.261571	0.485072	0.558576	0.223538	0.165890	0.394859	0.779002
0.653060	0.425595	0.308742	0.596121	0.389637	0.328423	0.207970	0.266304	0.324134	0.250383	0.264149	0.446844	0.182114	0.299904	0.437847	0.280529	3.352360		0.217009		0.445489	0.261816	0.443040	0.938144	0.467349		0.216625	0.349888	0.372639	0.194155	0.178673	0.678867	0.239931	0.609538	0.708725	0.385458	1.078280	0.489286	0.282263	0.404757	0.549634	0.164448	0.161653	0.186197	0.247739	0.340492	0.326369	0.279507	0.504171	0.487319
0.165758	1.200010	0.182383	0.803685	0.377717	0.250229	0.197985	0.249660	0.222643	0.212209	0.162603	0.379558	0.188992	0.233745	0.235131	0.319396	0.160202		0.565746		0.500798	0.503637	0.318901	0.446495	0.526713		0.253542	0.270654	1.144490	0.457944	0.357141	0.521271	0.278750	0.448814	0.200627	0.259404	0.405315	0.453275	0.401550	0.256674	0.228408	0.352468	0.222286	0.258808	0.368626	0.542619	0.206441	0.480851	0.165371	0.278644
1.131010	1.546880	0.521345	0.874347	0.454237	0.316210	0.250769	0.430806	0.206499	0.590078	0.300243	0.171074	0.335314	0.379808	0.763170	0.181964	1.032240		0.303104		0.229763	0.245059	0.478188	0.535598	0.692388		0.554451	0.216890	0.255288	0.261266	0.296941	0.362118	0.230890	1.047270	0.233777	0.336235	0.827451	0.488996	0.361943	0.208932	0.182735	0.246074	0.175886	0.220749	0.415790	0.478826	0.220312	0.203252	0.286609	0.440574
0.293018	0.209695	0.521699	0.677316	0.231321	0.201628	0.365769	0.182837	3.493320	0.196352	0.229548	0.216157	0.327373	0.307245	0.337622	0.393206	0.914082		0.457344		0.222267	0.435953	0.976003	0.172335	0.940659		0.206563	0.396045	0.506411	0.464101	0.519247	1.272060	0.275663	0.549504	0.416250	0.298653	0.429219	1.568250	0.567621	0.259047	0.195254	0.278311	0.386801	0.412365	0.422725	0.272558	0.502536	0.175560	0.558160	0.254881
1.709230	0.340962	0.255681	2.107340	0.345871	0.206606	0.164473	0.316219	0.382502	0.308540	0.570447	0.251259	0.231849	0.310776	0.434584	0.256125	1.122920		0.272776		0.418882	0.663191	1.176700	0.206396	0.602289		0.394354	0.221165	0.282850	0.186333	0.207038	0.191354	0.377059	0.192011	0.218088	0.261354	0.236251	0.238753	0.736655	0.634718	0.166440	0.284790	0.269209	0.365348	0.178364	0.505326	0.272515	0.210151	0.526426	0.420888
0.394335	0.627280	0.163915	0.387291	0.428885	0.161287	0.199440	0.272124	0.186592	0.177838	0.329697	0.366523	0.728648	0.161178	0.176775	0.640335	0.260011		0.197319		0.216958	0.467302	0.525533	0.520622	0.286071		0.293168	0.298367	1.249080	0.288443	0.189042	0.512705	0.288283	0.321894	0.201890	0.240604	0.199901	0.368315	0.468011	1.371680	0.576419	0.224814	0.306344	0.320773	0.222262	1.950320	0.333979	0.359673	0.583739	0.231299
0.838430	0.350209	0.386368	1.143120	0.425595	0.293848	0.460121	0.271165	0.761319	0.160235	0.295532	0.206001	0.298285	0.202645	0.476488	0.279750	0.699183		0.473040		0.727514	0.171521	0.376959	0.376741	2.090180		0.577042	0.453275	0.705676	0.355950	0.577336	0.615470	0.197752	0.365980	1.120480	0.239419	0.606385	0.509054	0.953737	0.370446	0.253595	0.178816	0.218653	0.276291	0.188630	0.386892	0.171353	0.245314	1.844220	0.328355
0.268183	0.449314	0.231747	0.376273	0.272184	0.232572	0.454416	0.170799	0.611816	0.283046	0.174270	0.517893	0.270220	0.262764	0.511819	0.267721	0.706936		0.908763		0.579019	0.547107	0.256948	0.249484	0.435378		0.173328	0.380669	0.953982	0.371854	0.521282	0.285363	0.256949	0.571631	0.176318	0.269909	0.842630	0.999151	0.180190	0.519377	0.805499	0.456850	0.830522	0.224835	0.312615	0.461898	0.165672	0.220482	1.353020	0.199847
0.388047	0.527346	0.211181	0.466452	0.163857	0.175072	0.171417	0.404840	0.652557	0.168277	0.647832	1.045940	0.226289	0.481495	0.247745	0.179185	1.284900		0.259284		0.459146	0.503963	0.584100	0.764117	3.054200		0.208593	0.468334	0.165565	0.363168	0.618094	0.745682	0.191090	0.842662	0.191323	0.398188	0.380433	0.508768	0.201812	2.175410	0.486289	0.264286	0.186480	0.212820	0.401135	0.431989	0.405580	0.165478	0.334898	0.357714
0.534788	0.859995	0.332415	0.625332	0.461606	0.341431	0.318906	0.200505	0.455727	0.234985	0.250507	0.211633	0.335695	0.541186	0.205331	0.188824	2.080840		0.481726		1.038490	0.178810	0.249385	0.381179	0.351452		1.018680	1.406570	0.539103	0.362812	0.395100	0.355897	0.506072	0.438603	0.239541	0.222080	0.664254	0.279855	1.274510	0.196194	0.319469	0.235932	0.301293	0.222802	0.241085	1.917110	0.211625	0.187835	0.322388	0.237911
0.541046	0.208948	0.356048	0.700146	0.232769	0.199072	0.391201	0.614575	1.990120	0.181424	0.341283	0.324387	0.254751	0.335776	0.601513	0.387268	1.516310		1.007660		0.227845	0.291313	0.816809	0.414239	0.784591		1.589930	0.356350	0.330794	0.323657	0.454115	0.288497	0.310022	0.463025	0.191887	0.597878	1.263250	0.457455	0.324305	1.396920	0.391583	0.167383	0.167295	0.424111	0.547755	0.409198	0.186043	0.196333	0.137329	0.239690
0.250638	1.283290	0.237222	0.333626	0.263647	0.377755	0.211484	0.197903	0.691127	0.173896	0.168034	0.702062	0.246805	0.236180	0.184666	0.182562	0.390245		1.185830		0.296538	0.167706	0.865317	0.241756	0.359207		0.327466	0.253117	0.325842	0.470146	0.211843	0.495737	0.202923	0.444810	0.353510	0.224986	0.398410	0.550219	0.553585	0.789584	0.459373	0.256243	0.244599	0.216845	0.188915	0.726390	0.160826	0.315030	0.132815	0.382893
0.241005	0.649897	0.267253	0.404850	0.162880	0.160353	0.208991	0.297724	0.383881	0.307216	0.168999	0.185372	0.269009	0.167317	0.187592	0.310571	1.074590		0.313046		0.814883	0.358985	0.505305	0.262217	0.836455		1.298190	0.269816	0.884003	0.218332	0.201717	0.878239	0.234305	0.162938	0.637487	0.284629	0.180367	0.826394	1.194570	0.582004	0.240098	0.357278	0.445253	0.224904	0.312542	0.305628	0.333651	0.429679	0.760524	0.884060
0.359039	0.334240	0.485030	0.470684	0.281745	0.422559	0.338842	0.221920	0.649896	0.298358	0.404466	0.541408	0.363259	0.327725	0.252668	0.241065	1.555360		0.752799		0.503745	0.184971	0.934407	1.005330	1.633350		0.330044	0.214989	0.195313	0.288272	0.302794	2.381350	0.209801	0.805963	0.381342	0.210892	0.531051	0.287575	1.127380	0.190627	0.175360	0.290574	0.411938	0.196108	0.196450	0.492943	0.175951	0.209591	0.319823	0.193148
0.634731	0.475748	0.491268	0.534706	0.279532	0.219553	0.381195	0.231741	0.276681	0.402158	0.308454	0.824710	0.430327	0.179561	0.517689	0.186362	0.415972		0.639785		0.225330	0.322768	0.373129	0.304899	1.117350		0.516839	0.374779	0.518349	0.357181	0.364417	0.651756	0.259583	0.218988	0.522661	0.203937	0.342089	0.318897	0.312937	1.751290	0.175016	0.757539	0.197657	0.276664	1.572880	0.201608	0.449411	0.262816	0.379030	0.424820
0.214254	0.268004	0.246550	0.520410	0.738364	0.214647	0.243634	0.403697	0.174598	0.192254	0.236338	0.351191	0.251470	0.342921	0.749057	0.267350	0.886380		0.853226		0.470822	0.581308	0.187480	0.427394	0.702119		0.183993	0.353976	0.174628	0.317985	0.497816	0.343171	0.345302	0.250151	0.299947	0.469771	2.610150	0.185754	0.252578	1.255450	0.338147	0.578638	0.229735	0.649935	0.270544	0.509135	0.179067	0.176387	0.151006	0.170707
0.635572	0.992461	0.425895	0.791273	0.216485	0.199649	0.169955	0.291436	0.389948	0.250175	0.357276	1.019960	0.194149	0.202287	0.298167	0.227398	1.043170		0.542636		1.468810	0.341730	1.178250	0.259976	1.785660		0.182577	0.416080	0.267406	0.447434	0.408101	0.720131	0.557049	1.176410	0.285794	0.186424	0.223403	0.690851	0.657308	0.604503	0.185779	0.448841	0.171216	0.187004	0.185908	0.554854	0.396771	0.336405	0.543795	0.456297
0.671547	0.164909	0.662265	0.815501	0.715978	0.215838	0.202104	0.357260	0.690056	0.205169	0.246180	1.807140	0.219277	0.251738	0.353950	0.422301	0.171285		0.925781		0.994787	0.645584	0.243537	0.340559	0.954981		0.373661	0.198664	0.686730	0.292638	0.507112	0.179773	0.288564	0.500405	0.167082	0.247745	0.703626	0.540336	0.330275	0.622838	0.183625	0.244444	0.259699	0.290203	0.665168	0.277866	0.247444	0.163562	0.485347	0.200757
1.261500	0.734234	0.293256	0.504157	0.241096	0.599740	0.258001	0.167841	0.344881	0.194775	0.178971	0.464009	0.259112	0.299036	0.850396	0.437081	0.525934		0.463977		0.183598	0.464520	0.669183	0.245385	0.321023		0.253697	0.194943	0.183946	0.372349	0.366098	1.431540	0.164774	0.383244	0.377464	0.607013	0.610949	2.531330	0.488709	0.571822	0.496251	0.180925	0.212400	0.318155	0.282317	0.885778	0.306563	0.174914	0.299223	0.247488
0.886710	0.519675	0.351353	0.939786	0.162021	0.224557	0.184549	0.347739	0.628418	0.240800	0.225932	0.238063	0.207471	0.267962	0.487143	0.183701	0.481522		0.247866		0.223602	0.424848	1.326840	0.290368	0.197393		0.269873	0.233410	0.461701	0.258949	0.255262	0.233015	0.484802	0.637378	0.179167	0.226196	0.669634	0.419158	0.818252	0.786719	0.177237	0.180659	0.512712	0.429346	0.237744	0.184091	0.173767	0.213522	0.414717	0.167649
0.571387	0.901526	0.262677	0.369717	0.489619	0.449114	0.221213	0.361768	0.302740	0.443524	0.374903	0.200791	0.182429	0.325510	0.596310	0.719727	0.564915		0.374870		0.333603	0.498577	0.201581	0.264360	0.896272		0.227484	0.170423	0.648972	0.453525	0.183290	0.507218	0.262854	0.245006	0.405950	0.366486	0.575618	0.449782	0.681196	0.403920	0.506384	0.381389	0.182837	0.320213	0.230311	0.352870	0.234864	0.562208	0.428530	0.298464
0.335809	0.446531	0.206342	0.585068	0.738593	0.231636	0.203153	0.349702	0.378524	0.171441	0.351391	0.289524	0.161579	0.267367	0.936663	0.179514	0.762875		0.361639		0.714413	0.370376	0.625564	0.254049	0.242761		0.226364	0.247265	0.434243	0.160016	0.518603	0.454767	0.170483	0.547389	0.520922	0.179563	0.573829	0.935739	0.315908	0.240250	0.293499	0.183131	0.517502	0.304962	0.273991	0.314069	0.441159	0.203504	0.483044	0.575970
0.363229	1.345880	0.810422	0.601739	0.491081	0.302163	0.187896	0.178358	0.353474	0.182899	0.201592	0.258350	0.237193	0.492348	0.354421	0.208740	1.024860		0.668921		0.269482	0.196241	0.199276	0.380846	0.191682		0.345463	0.163808	0.293151	0.308198	0.212570	0.293293	0.424443	0.597585	0.209627	0.177320	0.413970	0.171012	0.935886	0.607910	0.489017	0.215658	0.192863	0.195442	0.278653	0.224340	0.261957	0.227306	0.986451	0.535298
0.689846	0.651143	0.336710	0.919707	0.210871	0.270734	0.271409	0.202735	0.453703	0.248242	0.188372	0.778633	0.186967	0.377275	1.714350	0.295790	8.398430		0.162388		0.371967	0.215407	0.449154	1.145560	0.418020		0.180680	0.738205	0.839743	0.415267	0.299882	0.254440	0.669127	0.353105	0.520749	0.201855	0.169484	0.604426	0.864480	0.603407	1.397010	0.428407	0.161715	0.164944	0.242260	0.645318	0.303141	0.194579	0.822786	0.439082
0.411270	0.263654	0.453843	1.122430	0.223937	0.220276	0.269327	0.160040	0.330777	0.274025	0.202025	0.258487	0.178845	0.185345	0.329159	0.219534	0.253780		0.373871		1.230180	0.424259	0.487245	0.462784	0.797331		0.498399	0.182224	0.884845	0.391047	0.272425	0.232023	0.472713	0.440488	0.873437	0.214323	0.306954	1.272930	0.746970	0.620286	0.391862	0.416742	0.275202	0.379373	0.492826	0.482679	0.695947	0.198975	1.041880	0.206193
0.466101	0.318821	0.367197	0.403087	0.297582	0.273685	0.423011	0.272408	0.843230	0.194503	0.783215	0.615171	0.231256	0.439566	0.518002	0.213216	2.680330		0.597755		0.208912	0.372929	1.094420	0.258883	0.282577		0.318417	0.191210	0.427598	0.223442	0.173144	0.382621	0.223292	0.328205	0.286823	0.279753	0.385941	0.180743	0.414291	0.688960	0.222913	0.294299	0.180175	0.328719	0.531781	0.187396	0.320741	0.283712	0.964017	0.238039
0.197974	0.376150	0.175563	0.364780	0.773746	0.203768	0.404569	0.222439	0.516490	0.180647	0.213803	0.892443	0.224854	0.292794	0.645886	0.457518	0.809266		1.160600		0.694495	0.253239	0.868418	0.246918	1.556790		0.876228	0.161474	0.160301	0.230800	0.475539	0.482485	0.251611	0.899483	0.561156	0.325934	0.247372	0.421914	0.375354	0.173170	0.224704	0.228750	0.306544	0.277234	0.424300	0.377777	0.289088	0.195084	0.158378	0.453759
0.263545	0.480604	0.241817	0.693623	0.217808	0.185298	0.442728	0.388284	1.593920	0.629083	0.268291	0.751055	0.178493	0.356706	0.161247	0.187195	0.340326		0.530772		0.562388	0.373931	0.760153	0.368083	0.639943		0.161329	0.360965	0.196288	0.275382	0.619677	0.385103	0.382590	0.205008	0.178732	0.161531	0.611137	0.317890	0.554151	0.312354	0.253139	0.162561	0.413178	0.181719	0.312338	0.664170	0.171235	0.351053	1.029970	0.474841
1.514530	0.694053	0.418244	0.480762	0.604511	0.214675	0.504965	0.231754	0.177537	0.279191	0.175436	1.088120	0.393744	0.328096	1.035810	0.375639	0.433558		0.313458		0.498895	0.315652	0.484729	0.702819	0.548506		0.254418	0.206741	0.234667	0.335799	0.331120	0.229236	0.251046	0.546485	0.371511	0.203213	0.582951	0.347619	0.201687	0.309417	0.278467	0.212926	0.339634	0.482909	0.703344	0.332701	0.200760	0.232658	0.259746	0.234916
0.486893	0.280015	0.610493	0.462494	0.358821	0.364379	0.420113	0.341220	0.589914	0.265382	0.226521	0.368965	0.280717	0.177644	0.166485	0.278156	0.433738		0.500137		0.386068	0.341159	0.249572	0.243443	0.468671		0.327293	0.749340	0.224760	0.246907	0.364591	0.232090	0.267472	0.261231	0.309712	0.252422	0.372819	0.279209	0.589312	0.706404	0.412721	0.184771	0.469622	0.228107	0.674886	0.743873	0.241874	0.161430	0.601493	0.492671
0.322012	0.357325	0.173482	0.762358	0.404905	0.440757	0.173571	0.210809	1.024940	0.210107	0.224499	0.856744	0.243277	0.345318	0.623682	0.173669	0.730000		0.609918		0.288900	0.453466	0.439272	0.410824	0.215822		0.271365	0.249979	0.211728	0.504567	0.717589	0.174453	0.226324	0.209713	0.418812	0.392266	0.788377	0.662952	0.676494	0.705192	0.498942	0.211447	0.177440	0.176882	0.305326	0.811197	0.184157	0.267150	0.365413	0.504270
1.492740	0.191322	0.438924	0.326131	0.502954	0.395182	0.214070	0.230316	0.327481	0.162822	0.160522	0.385108	0.179847	0.301886	0.376777	0.402855	1.051270		1.238010		0.343345	0.279908	0.746742	0.660203	0.458099		0.300442	0.585854	0.238520	0.368591	0.405171	0.483136	0.521402	0.208611	0.331895	0.182690	0.456333	0.712943	0.219958	0.647611	0.235400	0.288430	0.387290	0.203036	0.340121	0.456415	0.293818	0.384846	0.556436	0.270299
0.284524	0.187036	0.162400	0.835553	0.180600	0.310393	0.268198	0.282388	0.316921	0.166485	0.160224	0.292593	0.222062	0.220847	0.260101	0.351937	2.981070		0.507707		0.737731	0.269370	0.248933	0.234477	0.390251		0.932826	0.359305	0.229335	0.379821	0.250723	1.186000	0.437016	0.494647	0.172747	0.208456	0.477740	0.323641	0.352559	0.302021	1.037790	0.328185	0.384992	0.662339	0.607918	0.561688	0.207816	0.161933	0.685044	0.501781
1.098700	0.569285	0.499162	0.628810	0.176867	0.227243	0.306072	0.200718	0.273016	0.273735	0.351103	0.195941	0.447254	0.355301	0.641802	0.339687	0.967360		1.253690		0.189953	0.247870	1.071410	0.251592	1.165660		0.473147	0.298565	1.528280	0.170573	0.160294	0.192942	0.396046	0.351245	0.239642	0.444071	0.422301	0.356612	0.269446	0.164651	0.382334	0.392627	0.242741	0.222718	0.188919	0.678221	0.450369	0.274584	0.695081	0.613718
1.346120	0.170330	0.318632	0.383983	0.220716	0.262270	0.276728	0.190646	0.213068	0.252249	0.303685	0.415979	0.166516	0.257544	0.240392	0.260799	5.730110		0.524835		0.548618	1.235610	1.492730	0.459595	2.162200		0.181371	0.167919	0.254006	0.272051	0.233677	0.203405	0.382747	0.781226	0.520185	0.519798	0.175443	0.936643	0.837038	1.109020	0.401444	0.306661	0.171411	0.162901	0.226032	0.595388	0.219629	0.231318	0.166775	0.494089
0.211003	0.388976	0.352595	0.508233	0.203436	0.275978	0.305990	0.392540	0.305426	0.375505	0.351874	0.203913	0.178462	0.261970	0.386210	0.260807	0.709736		0.245776		0.214724	0.288942	0.180025	0.296390	0.441146		1.002160	0.223621	2.586560	0.246264	0.455336	0.504912	0.294844	0.410804	0.246309	0.208767	0.328439	2.307250	0.348256	0.173034	0.370635	0.297672	0.358915	0.197664	0.504797	0.208829	0.227275	0.207307	0.933636	0.233553
1.159850	0.859533	0.299637	0.646729	0.250792	0.262366	0.215617	0.232497	0.240337	0.350887	0.173419	0.361780	0.237543	0.250058	0.189855	0.353877	0.764317		0.299727		0.672793	0.204191	2.089240	0.192719	0.674138		0.584644	0.314853	0.462872	0.211941	0.235136	0.214736	0.214948	0.411681	0.390161	0.189446	0.681232	0.472657	0.259054	0.201178	0.356343	0.199995	0.461184	0.377844	0.274865	0.532547	0.206059	0.366894	0.114213	0.382741
0.633347	0.530469	0.373505	1.023220	0.409200	0.365157	0.264184	0.209856	0.414007	0.203070	0.255369	0.901149	0.163570	0.219213	0.326680	0.250416	1.336040		0.481810		0.575512	0.197848	1.141290	0.379571	0.542837		0.289342	0.502686	0.294789	0.205061	0.650976	0.256395	0.306454	0.237129	0.336206	0.304623	0.454012	0.221128	0.486254	1.625590	0.585487	0.180121	0.191115	0.618311	0.340888	0.655366	0.247423	0.174418	0.806552	0.191429
0.354421	0.296867	0.310534	0.444752	0.375472	0.193357	0.348505	0.263213	0.212293	0.443754	0.281854	0.365910	0.176401	0.359458	0.267457	0.169498	0.664612		0.764702		0.775057	0.293756	0.614382	0.242746	1.672580		0.284945	0.243063	0.270216	0.172838	0.383560	2.228400	0.250473	1.156480	0.165085	0.179820	0.426927	0.596125	0.237289	0.863896	0.360596	0.396528	0.252320	0.395035	0.197844	0.306110	1.556010	0.160050	0.276960	0.374404
0.428076	0.239109	0.210051	0.280367	0.666587	0.170708	0.326948	0.240393	0.197392	0.264146	0.308630	0.711853	0.214895	0.181586	0.659170	0.237047	2.022560		0.267429		0.930229	0.166364	1.674980	0.289535	1.112560		0.375058	0.338356	1.141360	0.250315	0.238911	0.203689	0.373998	0.339772	0.239562	0.255895	1.524590	0.352852	0.686024	0.339886	0.392102	0.184263	0.364855	0.402004	0.179068	0.335455	0.654152	1.099870	0.146709	0.967247
0.689022	0.353242	0.195663	0.640822	0.324266	0.175006	0.418551	0.283720	0.189938	0.474191	0.339854	0.243645	0.448718	0.187194	0.684602	0.365404	0.425053		1.591600		1.317010	0.325503	1.774630	0.582635	0.994347		0.292088	0.298982	1.804540	0.389765	0.460676	1.203040	0.392855	0.428273	0.199555	0.298169	0.485990	0.189589	1.967940	0.916475	0.184446	0.374982	0.285043	0.647940	0.265153	0.544863	0.753896	0.237764	0.783663	0.268281
0.325929	0.497203	0.278373	0.303435	0.340673	0.184781	0.259423	0.181545	0.186185	0.255054	0.180892	0.194297	0.175273	0.163022	0.409754	0.384832	0.463794		0.356637		0.216912	0.172377	1.096320	0.308149	1.819780		1.080450	0.372385	0.746860	0.271231	0.318912	0.237127	0.369882	1.058620	0.736291	0.270433	0.689945	0.709250	0.346625	0.161443	0.355526	0.209649	0.289064	0.481148	0.169431	0.181788	0.276548	0.225386	0.676177	0.461740
0.213793	0.627064	0.246835	0.599169	0.382955	0.328781	0.286210	0.295240	0.321588	0.243525	0.237200	0.564844	0.183774	0.555975	0.397509	0.369829	0.307659		0.469798		0.637180	0.613673	0.657348	0.688126	0.698806		0.347752	0.274357	0.372438	0.346324	0.449107	0.608628	0.339413	0.214215	0.243429	0.584902	0.263714	0.827354	0.437302	1.019420	0.511066	0.182355	0.171090	0.177674	0.345073	0.232475	0.164160	0.177264	0.516049	0.540080
1.216650	0.652771	0.381528	0.375159	0.971636	0.195575	0.268732	0.538053	0.167622	0.384433	0.290824	0.244371	0.226784	0.629293	0.242687	0.436307	0.177736		1.066120		0.389812	0.501120	1.064040	0.234462	0.799687		0.178236	0.251386	0.662962	0.216776	0.243076	0.647232	0.303104	0.886986	0.252031	0.273052	1.430790	0.297503	0.750915	0.593024	0.264550	0.180271	0.247365	0.218705	0.408990	0.218757	0.284977	0.188015	0.308885	0.472845
0.690090	0.602933	0.380298	0.390568	0.550415	0.256373	0.284784	0.419227	0.283607	0.316302	0.368376	0.165629	0.267718	0.338345	0.386886	0.465661	1.856510		0.169394		0.877880	0.442796	0.343812	0.215805	0.494405		1.002420	0.426195	0.221876	0.732091	0.166699	0.393024	0.283159	0.428131	0.263662	0.347380	0.780639	0.320355	0.213722	0.607976	0.175253	0.316172	0.294771	0.297855	0.202787	1.099480	0.197329	0.296801	0.608287	0.438143
0.425319	0.430221	0.388810	0.464427	0.724445	0.494571	0.237012	0.292672	0.200824	0.411710	0.307830	0.329118	0.379831	0.299050	0.581258	0.163928	2.325030		0.326840		0.217178	0.246151	3.203610	0.221791	0.707432		0.474079	0.203650	0.522136	0.215063	0.521950	0.308059	0.430968	0.211484	0.243040	0.245863	0.543377	0.272702	0.557741	0.180906	0.347823	0.243111	0.209586	0.905959	0.285323	0.572212	0.186424	0.268511	0.635291	0.282655
0.360896	0.729911	1.216050	1.147330	0.275069	0.172269	0.171995	0.473032	0.955447	0.183671	0.176088	0.426296	0.162737	0.247908	0.252541	0.411061	0.794584		0.466948		0.446290	0.367274	1.285110	0.368763	0.360129		0.475267	0.213823	0.363123	0.432689	0.170897	0.873356	0.183177	0.362504	0.404238	0.286223	0.814132	0.291295	0.761909	0.195343	0.253722	0.325228	0.218148	0.219615	0.206855	0.388984	0.187023	0.207742	0.170000	0.332646
1.911350	0.403506	0.546962	0.409553	0.347577	0.205453	0.246570	0.184430	0.492907	0.351178	0.272106	0.401398	0.186810	0.582150	0.250666	0.270498	0.499604		0.246487		0.462973	0.226926	1.260700	0.413830	0.594660		0.321511	0.164204	0.349986	0.444315	0.171060	1.479770	0.293029	0.359465	0.228213	0.280086	0.221060	0.235570	1.107780	1.360000	0.190997	0.333165	0.271793	0.277700	0.301386	0.413652	0.848890	0.197499	0.635110	0.380135
0.261141	0.179579	0.208484	0.371105	0.608808	0.425006	0.171604	0.201629	0.169203	0.217593	0.385272	0.177613	0.192699	0.269279	0.564736	0.185976	0.361864		0.553377		1.229380	0.427037	0.528965	0.283376	0.554744		0.310066	0.245391	2.378940	0.359601	0.346501	0.482974	0.287873	0.164346	0.646893	0.308697	0.526154	0.641272	0.188008	0.620113	0.839473	0.410684	0.249710	0.357683	0.186230	0.198045	0.386772	0.484226	0.332945	0.348740
0.184905	0.263654	0.367223	0.357272	0.390214	0.185121	0.442718	0.369837	0.167185	0.384400	0.359640	0.186653	0.172282	1.442750	0.477968	0.878432	0.307234		0.160589		0.354261	0.448674	0.457107	0.300483	0.572712		0.585011	0.198795	0.444105	0.237412	0.489607	0.439138	0.188033	0.475262	0.291271	0.374489	0.326304	0.634452	1.493020	0.799629	0.345067	0.293927	0.161574	0.258957	0.188916	0.710754	0.292599	0.178099	0.207045	0.324607
0.252563	0.226458	0.297293	0.731011	0.226403	0.204498	0.424650	0.163213	0.787509	0.216530	0.349522	0.492204	0.217567	0.483943	0.441898	0.470685	0.223219		3.108760		0.542930	0.230421	0.274746	0.506083	1.461640		0.245402	0.221375	0.190754	0.294467	0.221491	0.938957	0.173175	0.178090	0.287139	0.631259	0.238847	0.610101	0.868406	1.042500	0.438034	0.473855	0.375609	0.239139	0.363213	0.511367	0.237382	0.321486	0.203450	0.227593
0.971102	0.413910	0.219922	0.467135	0.353662	0.243805	0.160747	0.233110	0.517319	0.228348	0.204609	0.187322	0.241381	0.256201	0.698311	0.203243	2.264860		0.378857		2.001000	0.228921	0.229552	0.519212	0.571099		0.350430	0.619322	1.072940	0.504866	0.371779	0.812709	0.226937	0.426178	0.363257	0.350013	0.947491	0.426547	0.461917	1.004780	0.415007	0.224229	0.322871	0.237627	0.274313	0.327923	0.281886	0.215057	0.117976	0.276325
0.408004	0.191385	0.255501	0.357196	0.232224	0.193592	0.200520	0.367300	0.697398	0.255181	0.167044	0.254617	0.215846	0.201844	0.521030	0.232849	0.640101		0.794876		0.417235	0.625332	0.185169	0.700276	0.268097		0.314609	0.307544	0.400204	0.256263	0.281963	0.299276	0.279303	0.366039	0.203037	0.664515	0.868830	1.445370	0.491857	0.283371	0.385179	0.582063	0.541095	0.215968	0.349023	1.372890	0.170551	0.360363	0.496545	0.166877
0.318318	0.417050	0.243030	0.408385	0.190850	0.371824	0.233143	0.254125	0.358440	0.238808	0.290059	0.247328	0.365033	0.359168	0.259501	0.264752	0.212391		0.467845		0.573744	0.205081	1.444400	0.330718	1.638740		0.176498	0.229931	0.520881	0.355709	0.294019	0.538854	0.262091	0.270513	0.163678	0.274890	0.422629	0.565104	0.619542	0.357528	0.200656	0.454326	0.230831	0.726322	0.323311	1.433100	0.265451	0.284273	0.784233	1.160350
0.364113	0.163250	0.385755	0.392827	0.406174	0.215460	0.540192	0.342148	0.234074	0.216651	0.278891	0.168750	0.240977	0.276605	0.302948	0.331812	1.334090		0.342160		0.642645	0.342504	0.398318	0.223919	0.216787		0.231991	0.305947	0.211528	0.345865	0.327016	0.485781	0.170148	0.723398	0.679906	0.201594	3.093660	0.752781	0.617062	0.497388	0.217360	0.549507	0.168665	0.166815	0.289683	0.196192	0.268923	0.190005	1.728810	0.360849
0.443356	0.542977	0.539888	0.615533	0.309682	0.196224	1.126860	0.552044	0.632413	0.497137	0.231844	1.013210	0.394275	0.324066	0.210329	0.209019	3.071220		0.233061		0.427070	0.194322	1.303910	0.404018	0.266432		0.192330	0.231842	0.437169	0.356192	0.299748	0.800697	0.885829	0.301173	0.336013	0.182835	0.369443	0.239498	1.055320	0.641659	0.191762	0.292350	0.473199	0.317250	0.188411	1.303900	0.226399	0.858371	0.352636	0.588950
0.682081	1.123880	0.956184	0.530236	0.337073	0.184368	0.295378	0.314937	0.404209	0.608158	0.196376	0.336111	0.348094	0.465594	0.548317	0.512325	0.579401		0.306140		0.773635	0.274279	0.514356	0.441196	0.770688		0.555986	0.492446	0.684509	0.268271	0.415491	0.637246	0.647422	1.018300	0.528188	0.244671	5.055070	0.568802	0.402065	0.274608	0.260993	0.358822	0.239071	0.287925	0.537922	0.349313	0.418015	0.202803	0.681965	0.659907
0.872517	0.326469	0.707119	0.796412	0.498115	0.228939	0.213597	0.326774	0.808702	0.219491	0.382419	0.959903	0.280227	0.245584	0.552761	0.304135	1.595180		0.608127		0.634481	1.024780	0.167440	0.593820	0.164270		0.315333	0.348660	0.483668	0.814195	0.439116	1.621360	0.479041	0.177021	0.594874	0.289589	1.707970	1.195920	0.430919	0.477397	0.297997	0.241311	0.358188	0.208732	0.352536	0.609978	0.253385	0.222578	0.659074	0.514572
0.753202	0.341186	0.427571	0.474869	0.388541	0.203348	0.350852	0.325735	0.378372	0.180940	0.289143	0.185482	0.441018	0.167056	0.180422	0.728832	1.044760		0.178683		1.604010	0.587667	0.742075	0.328362	1.169120		0.200754	0.482395	0.383208	0.769702	0.282585	0.702786	0.245547	0.606589	0.229292	0.198268	1.330820	0.951849	0.490912	0.724710	0.329555	0.210813	0.190358	0.201167	0.247037	0.414149	0.324519	0.204529	0.345360	0.592036
0.366291	0.567835	0.331050	1.123320	0.459617	0.177300	0.239660	0.191246	0.195246	0.355283	0.285685	0.630605	0.525519	0.255622	0.675845	0.343884	1.730370		0.889671		0.596117	0.320971	0.545729	0.255407	0.616655		0.295580	1.007310	0.160812	0.222206	0.582386	0.461543	0.284692	0.455501	0.200172	0.437307	0.381237	0.161176	0.511221	1.270320	0.178193	0.350569	0.313416	0.174489	0.271059	0.668678	0.189821	0.192406	0.460028	0.563498
0.597534	0.262892	0.767365	0.918608	0.412449	0.162976	0.329456	0.417887	0.710165	0.406385	0.339602	0.334971	0.210670	0.578576	0.325822	0.304057	3.739660		0.586830		0.424098	0.204244	0.264605	0.355552	0.584247		0.294907	0.216662	0.204631	0.275544	0.709880	0.333988	0.277825	0.358106	0.186715	0.251195	1.097210	0.359200	0.285759	0.595991	0.180796	0.327030	0.271706	0.493805	0.199655	0.300268	0.589025	0.177277	0.550888	0.593989
0.486056	0.745349	0.249429	0.754419	0.331112	0.252159	0.262058	0.272890	0.400181	0.181247	0.177910	0.432006	0.180127	0.296783	0.638671	0.515744	0.291313		0.504882		0.413408	0.217312	0.172801	0.165582	1.785750		0.265445	0.288389	0.453796	0.179745	0.265348	1.273390	0.177619	0.278782	0.367798	0.403106	2.726200	0.899057	0.405310	0.315731	0.287324	0.169147	0.380785	0.699206	0.279090	0.954459	0.177280	0.185139	0.301765	0.399642
0.816316	0.533656	0.454950	0.354537	0.327073	0.215333	0.301793	0.277161	0.249507	0.219806	0.303510	0.951478	0.265098	0.192083	0.216024	0.275939	0.981826		0.875899		0.304890	0.631094	0.493547	0.465904	1.194600		0.394325	0.228122	0.242231	0.275354	0.177244	0.452442	0.185086	0.386940	0.484038	0.394446	0.191417	0.254264	1.997960	0.219703	0.523509	0.220706	0.215796	0.193627	0.310376	0.268211	0.212538	0.238773	0.313380	0.616512
0.835655	0.260715	0.299427	0.840134	0.250417	0.176998	0.300853	0.316875	0.973826	0.178458	0.406437	0.888608	0.281513	0.421189	0.240512	0.471922	2.695150		0.234094		0.750888	0.224528	0.821006	0.165645	0.240595		0.306451	0.312809	0.425579	0.272846	0.442020	0.200833	0.178229	0.368229	0.213603	0.691657	1.140230	1.563880	0.765308	1.214350	0.210022	0.204302	0.451845	0.171042	0.695129	0.280796	0.388217	0.261617	0.829882	0.864862
0.404398	0.834898	0.272396	1.341570	0.466935	0.284038	0.260865	0.218777	0.210855	0.261152	0.392299	0.507929	0.287130	0.536750	0.304810	0.264856	0.173516		1.367790		0.653039	0.511562	1.882170	0.184986	0.161707		0.199158	0.169614	0.336341	0.218860	0.211595	0.772239	0.413507	0.368769	0.357487	0.201831	0.430760	0.998583	0.186976	0.530160	0.302012	0.167607	0.643528	0.202010	0.310711	0.197123	0.264622	0.239578	0.325820	0.361525
0.262776	0.265982	0.624951	0.284759	0.190467	0.374309	0.195505	0.317201	0.304493	0.217592	0.274638	0.763686	0.166828	0.674875	0.636680	0.219319	0.525273		0.535305		0.173555	0.529796	1.776920	0.292309	0.179964		0.560188	0.372983	0.220722	0.384678	0.269114	1.020910	0.448943	0.493422	0.337950	0.343447	0.333520	0.477375	0.175947	0.816860	0.530455	0.185082	1.379940	0.174106	0.253186	0.597732	0.402039	0.261083	0.776842	0.177742
0.290379	0.319830	0.177728	0.767529	0.301461	0.215184	0.434643	0.315540	0.470782	0.195534	0.266381	0.170141	0.174076	0.237689	0.404345	0.360662	0.363986		0.993337		0.172035	0.448043	1.236270	0.210864	0.487989		0.529060	0.211579	0.784354	0.305849	0.409442	0.380357	0.180875	0.774006	0.185525	0.238401	0.915125	1.634270	0.270392	0.407849	0.273781	0.169114	0.260933	0.250032	0.177376	0.267929	0.221164	0.220302	0.255808	0.299599
0.701235	0.416149	0.390048	0.912018	0.295560	0.263144	0.319333	0.205077	0.317309	0.235524	0.180520	0.203720	0.336252	0.714993	0.360732	0.549128	1.118520		1.289740		0.230548	0.241493	0.283702	0.752751	1.327000		0.368412	0.218785	0.303196	0.240284	0.264937	0.270406	0.697590	0.455984	0.295877	0.281678	0.281581	0.578892	0.307137	0.249642	0.302851	0.463969	0.319701	0.314712	0.338959	1.364870	0.232120	0.175807	0.382809	0.665521
1.199520	0.329536	0.414650	0.510389	0.329644	0.205465	0.292697	0.355862	0.177632	0.213445	0.165712	0.742468	0.278325	0.229390	0.251097	0.231416	0.873145		0.255549		0.207803	0.293001	0.774774	0.323472	0.416031		0.473340	0.361390	0.706262	0.233254	0.237050	0.324274	0.277712	0.302781	0.282940	0.225395	0.490077	0.270026	0.521800	0.637834	0.257776	0.987851	0.213510	0.514753	0.245349	0.579343	0.240788	0.303795	0.216542	0.225982
0.305702	0.422957	0.433389	0.574633	0.358159	0.188232	0.225758	0.203887	0.247166	0.300400	0.206933	0.325091	0.224391	0.293121	0.778661	0.200782	1.336150		0.417465		0.197962	0.385406	0.701537	0.640363	0.335280		1.363510	0.355760	0.754490	0.180287	0.187580	2.751680	0.246597	0.820700	0.253312	0.169864	0.521140	2.694050	0.367739	0.892720	0.165158	0.178591	0.319269	0.321154	0.420909	1.200200	0.253395	0.305350	0.617230	0.267861
0.663273	0.916430	0.455432	0.654322	0.196935	0.202339	0.248574	0.167646	0.242579	0.172407	0.163174	0.485275	0.353564	0.430785	0.185777	0.268283	1.465130		0.453407		0.887427	0.471964	0.463856	0.333174	0.950275		0.211730	0.517770	0.724038	0.407104	0.302249	0.353719	0.430449	0.353796	0.333231	0.226404	0.421527	0.316650	0.210755	0.514063	0.343034	0.164329	0.227167	0.204664	0.335899	1.139790	0.198709	0.181225	0.725125	0.213354
0.190966	0.503940	0.533025	0.451438	0.588280	0.396740	0.262084	0.282883	0.716563	0.259644	0.324509	0.344952	0.207287	0.329347	0.705834	0.196081	1.166500		0.385082		0.348651	0.339593	0.815410	0.400020	0.206691		0.321534	0.401514	0.686013	0.344505	0.258486	1.423120	0.326475	0.325471	0.167547	0.382991	0.292312	0.253698	0.423466	0.393081	0.188413	0.178370	0.162864	0.307941	0.312901	0.204003	0.231386	0.273303	0.616247	0.202373
0.260073	0.282302	0.180477	0.491725	0.198838	0.219556	0.173310	0.280460	0.441289	0.186408	0.303271	0.382480	0.257936	0.226649	0.283659	0.316935	0.433636		0.437519		0.401071	0.194055	1.043230	0.406570	1.344240		0.245760	0.435927	0.572534	0.300563	0.266879	0.297699	0.167125	0.275764	0.412400	0.221279	1.867750	0.660065	0.516296	0.426618	0.434299	0.265055	0.334467	1.044980	0.264332	0.694827	0.214334	0.357573	0.395526	0.459119
0.194925	0.403248	0.578417	0.492691	0.202301	0.179443	0.346815	0.229844	0.475269	0.204099	0.250153	1.185180	0.306745	0.342633	0.675893	0.293203	0.815310		0.220393		0.271916	0.290003	0.313673	0.566221	0.447638		0.326068	0.417228	0.745125	0.638687	0.787262	0.520814	0.212867	0.266463	0.298106	0.221257	0.178220	0.705301	0.259903	0.883574	0.360958	0.268983	0.232940	0.226852	0.374696	0.191696	0.255223	0.261212	0.480848	0.334790
0.470664	0.193281	0.212753	0.570489	0.396934	0.274164	0.349194	0.187613	0.478625	0.204492	0.510764	0.167345	0.252536	0.266078	0.569310	0.263903	1.981100		0.181601		0.856760	0.457207	0.323496	0.202655	0.295382		0.183259	0.321191	0.378102	0.294432	0.454148	0.181127	0.217258	0.192465	0.308974	0.561189	0.276401	0.323336	0.444682	0.508494	0.352335	0.239067	0.253647	0.283796	0.274860	0.740400	0.280168	0.168540	1.196680	0.590088
0.171111	0.315308	0.382242	0.458692	0.287550	0.169845	0.293447	0.363174	0.673600	0.198914	0.188105	0.654303	0.160365	0.338561	0.291054	0.610412	1.042760		0.454260		0.773881	0.501460	0.214690	0.483185	0.970208		0.374053	0.432852	0.332030	0.558935	0.373965	1.378000	0.327970	0.668931	0.191723	0.256882	0.480722	0.753797	0.503227	0.617984	0.406230	0.283405	0.166962	0.249920	0.515634	0.807281	0.258978	0.419684	0.151625	0.289115
0.277000	0.326661	0.362663	0.788454	0.313517	0.162833	0.217041	0.206070	0.540086	0.178998	0.387302	1.055940	0.170035	0.349408	0.390962	0.407488	0.676324		0.246905		0.183002	0.332718	0.408200	0.195934	1.448120		0.191714	0.240949	0.415275	0.169802	0.325879	1.023720	0.613246	0.704131	0.470681	0.920834	0.199505	1.072880	0.658017	1.159000	0.731411	0.190614	0.166934	0.332956	0.354838	0.405471	0.348091	0.391638	0.222132	0.865958
1.075330	0.428787	0.378419	0.694682	0.575979	0.378201	0.180302	0.297165	0.202505	0.226792	0.370329	0.497329	0.197989	0.356384	0.293108	0.274655	1.508340		0.810409		0.659422	0.841450	0.403669	0.232911	0.230823		0.236453	0.200512	0.799114	0.267377	0.505130	0.966679	0.223454	0.609217	0.192245	0.656257	0.605740	0.252788	1.634510	0.429768	0.518624	0.247659	0.203930	0.445616	0.550106	0.167292	0.194855	0.260352	0.158574	0.411663
0.178398	0.411230	0.471532	0.416453	0.240849	0.282446	0.460490	0.260572	0.865750	0.219527	0.454200	0.583507	0.209174	0.286874	0.629776	0.384918	0.825393		1.111100		0.184819	0.186533	0.392195	0.433171	0.311357		0.359307	0.415778	0.643915	0.260601	0.532651	0.565270	0.194771	0.866120	0.255064	0.531862	0.209172	0.952931	0.237870	0.991208	0.176143	0.329395	0.182769	0.349446	0.165226	1.191890	0.283714	0.173258	0.287497	0.289465
1.341410	0.565942	0.160624	0.843668	0.341035	0.398259	0.169241	0.236271	0.563515	0.221385	0.199343	0.211965	0.249309	0.160793	0.441165	0.292018	0.198048		0.433965		0.329070	0.334131	0.223087	1.256790	0.795673		0.221837	0.220671	0.572921	0.268756	0.297817	0.835257	0.432362	0.361579	0.323419	0.325328	1.043550	0.503376	0.709944	1.417450	0.292376	0.525512	0.237109	0.370353	0.160204	0.396632	0.484333	0.248982	0.270399	0.522664
1.475040	0.443096	0.387273	0.404341	0.605563	0.175819	0.389369	0.241349	0.186894	0.200156	0.362959	0.232808	0.199140	0.246475	0.161579	0.278041	0.368466		0.161062		0.650395	0.263341	0.647963	0.279180	0.623560		0.299874	0.176322	0.504684	0.307396	0.263435	0.582305	0.310868	0.932907	0.408369	0.216938	0.457338	0.319058	0.445746	0.489561	0.192464	0.163399	0.444052	0.467968	0.309411	1.634460	0.199865	0.211373	0.159127	0.172750
0.266216	0.173464	0.409290	0.945521	0.296957	0.511455	0.160949	0.680227	0.608271	0.167735	0.203182	0.237017	0.248113	0.207576	0.413318	0.226507	0.362509		1.206040		0.729884	0.296394	1.362250	0.264068	0.721902		0.205987	0.172298	0.475490	0.180554	0.359674	0.619135	0.576878	0.268570	0.357334	0.263571	0.447592	1.279300	0.950509	0.345673	0.510566	0.565405	0.561334	0.473024	0.264205	0.325981	0.479954	0.181682	1.458650	0.611320
0.174045	0.338918	0.434935	0.635842	0.375415	0.793014	0.221056	0.215956	0.255122	0.493200	0.357689	0.342307	0.243689	0.402172	0.310867	0.462372	4.461640		0.210039		2.536230	0.483431	0.588569	0.605961	0.392271		0.640118	0.162108	0.435397	0.168937	0.307974	0.827311	0.241239	0.258070	0.537645	0.160865	0.172864	0.288138	0.540030	0.439989	0.545996	0.273707	0.251171	0.263507	0.364135	0.516588	0.427505	0.299188	0.424193	0.500848
0.194681	0.903954	0.502226	0.345856	0.365479	0.248412	0.349058	0.344257	0.784115	0.504743	0.230222	0.481317	0.289284	0.303304	0.458250	0.225578	0.725847		0.612896		0.498348	0.348727	1.011260	0.227435	0.674790		0.395214	0.334289	0.506293	0.192232	0.349480	0.348096	0.245457	0.182512	0.276752	0.515347	0.559799	0.276802	1.025780	0.167004	0.609057	0.440974	0.374304	0.381867	0.390245	0.353227	0.229857	0.220441	1.450020	0.249410
1.045800	0.791981	0.415846	0.483162	0.233512	0.209530	0.345408	0.214985	0.163177	0.261986	0.321059	0.761729	0.227914	0.211762	0.484121	0.403057	0.292399		0.197155		0.480044	0.218526	0.889509	0.568952	0.830107		0.202891	0.259762	2.270760	0.251819	0.500222	0.180258	0.178994	0.480447	0.492336	0.315183	0.735304	0.207801	0.736311	0.394423	0.322671	0.342803	0.380415	0.286003	0.276377	0.185007	0.260698	0.210079	0.475249	0.408977
0.829011	0.386508	0.219656	0.350462	0.779743	0.162749	0.328830	0.203926	0.413508	0.419019	0.255269	0.161768	0.185391	0.494751	0.237462	0.257125	0.256206		0.161515		0.678250	0.619471	0.722603	0.233340	0.205178		0.325090	0.179645	0.545635	0.215235	0.354999	0.885031	0.243278	0.306109	0.270003	0.246821	0.274096	0.790795	0.421924	0.934805	0.647481	0.512114	0.358602	0.182114	0.425928	0.677224	0.572347	0.183057	0.165800	0.443656
1.064330	0.698365	0.244468	0.629319	0.874758	0.318424	0.510187	0.226335	0.481013	0.301484	0.369364	0.276659	0.238316	0.342542	0.427266	0.570014	2.517070		1.129270		0.729218	0.388438	1.877050	0.362844	0.593270		0.287115	0.424972	0.192718	0.245483	0.867463	1.002640	0.206847	0.282467	0.204446	0.253316	1.913710	0.759099	0.642886	0.589771	0.356498	0.227876	0.279455	0.253612	0.175834	0.621785	0.415690	0.279433	1.065090	0.305550
0.409803	0.399876	0.176018	0.692867	0.450807	0.180936	0.350486	0.259281	0.397345	0.202616	0.187322	0.212804	0.394627	0.403880	0.361719	0.303017	0.178667		0.333046		0.246458	0.277836	0.796813	0.404947	0.215833		0.666670	0.416111	0.370798	0.592846	0.524908	1.779290	0.282217	0.309238	0.201078	0.301950	0.916907	0.495324	0.215716	0.419620	0.172412	0.172474	0.893239	0.464140	0.440408	1.082630	0.492447	0.365842	0.243062	0.324049
0.769914	0.666117	0.335981	0.573139	0.287937	0.337268	0.483031	0.173818	0.274212	0.292452	0.409613	0.267352	0.257544	0.188302	0.246917	0.641493	1.064090		0.906705		0.200417	0.397306	0.460587	0.270700	0.690320		0.493427	0.853080	0.532696	0.241565	0.353783	0.190888	0.303327	0.186912	0.229553	0.239745	0.234577	0.273026	0.307887	0.361487	0.166109	0.355793	0.215772	0.189112	0.178173	0.658805	0.307906	0.687760	0.282697	0.785929
0.397245	0.430299	0.254148	0.494072	0.350350	0.429059	0.350732	0.204702	0.624819	0.352096	0.199052	0.755570	0.398370	0.177748	1.521640	0.503353	0.586653		0.327584		0.467229	0.251457	0.312441	0.186163	1.837830		0.448415	0.383594	0.166525	0.387963	0.428459	0.407030	0.564830	0.561736	0.184220	0.167671	1.446310	0.303084	0.317885	0.177983	0.173039	0.220201	0.185284	0.201739	0.254434	0.761678	0.239929	0.243146	1.388790	1.974010
0.391504	0.681709	0.235159	0.354775	0.276012	0.281033	0.290352	0.192091	0.838529	0.196445	0.179743	1.165590	0.233227	0.314286	0.331186	0.196203	0.387135		0.297561		0.531614	0.365908	0.342858	0.581303	0.181049		0.692545	0.436136	0.503021	0.259833	0.391697	0.205888	0.318000	0.520703	0.315304	0.202416	1.217230	0.254218	0.203990	0.517929	0.686261	0.353112	0.166774	0.295261	0.420476	0.214066	0.185352	0.171661	1.242260	0.178342
0.717389	0.281805	0.173980	0.448213	0.180970	0.280444	0.251804	0.345035	0.261041	0.412351	0.197268	0.430837	0.372508	0.193198	0.519642	0.253361	0.254872		1.155800		0.673043	0.252976	0.448870	0.338965	0.444073		2.242880	0.437007	0.410442	0.272263	0.330105	0.264736	0.189512	0.220319	0.262783	0.205255	1.295010	0.232249	0.783977	0.387688	0.439462	0.352710	0.186581	0.403863	0.185698	0.575275	0.184959	0.197724	0.482716	1.171180
0.208835	0.425034	0.327016	0.567731	0.331615	0.291650	0.528017	0.311652	1.646660	0.182987	0.330391	0.413489	0.256580	0.747747	0.174654	0.242446	0.322799		0.430717		0.453085	0.174754	0.178594	0.261055	0.639316		0.487257	0.533030	0.305699	0.244798	0.174530	0.452065	0.187078	0.291618	0.201529	0.544083	0.587493	0.523994	0.668784	1.253850	0.537814	0.728846	0.240941	0.246318	0.347428	0.182720	0.218217	0.540142	0.578219	0.594299
0.616383	0.301245	0.203421	0.399368	0.573401	0.208460	0.552644	0.415839	0.333082	0.202410	0.205840	0.619210	0.231632	0.247699	0.886457	0.699579	0.958283		0.245354		0.196671	0.229998	0.512967	0.516730	0.387286		0.279287	0.195754	0.610614	0.509713	0.305172	0.351414	0.306778	0.575621	0.324688	0.305986	0.335389	0.291074	0.274881	0.729450	0.227151	0.203868	0.201566	0.382591	0.842393	0.190726	0.405753	0.168578	0.612993	0.223118
0.226975	0.841764	0.359381	0.443055	0.171303	0.322214	0.221139	0.180468	0.286367	0.529548	0.290058	1.538480	0.370521	0.538637	0.495872	0.558728	0.979443		0.557662		0.880631	0.301760	0.767901	0.162358	1.646440		0.686344	0.186441	0.522127	0.187969	0.439416	1.952930	0.332481	0.255053	0.186788	0.348221	0.582755	1.065170	0.385566	0.507537	0.446660	0.203858	0.215314	0.160522	0.253372	0.394332	0.788292	0.235083	0.192076	0.278145
0.761305	0.275914	0.487614	0.397686	0.173136	0.220050	0.252528	0.263649	0.312226	0.320022	0.252204	0.521957	0.381191	0.257981	0.301716	0.333034	0.748033		0.315291		0.597372	0.340176	1.039850	0.763507	0.257360		0.583344	0.474619	0.575132	0.312125	0.191096	1.003840	0.190336	0.484816	0.301961	0.382073	1.041410	0.483183	0.407149	0.760507	0.314954	0.243494	0.391978	0.215055	0.370607	0.622455	0.659731	0.187049	0.764184	0.646313
0.228304	0.378418	0.451392	0.374375	0.576095	0.219343	0.445649	0.201973	0.400051	0.612045	0.226714	0.180760	0.241166	0.200663	0.378256	0.380580	1.356960		0.611132		0.265266	0.185510	2.178130	0.772339	0.757283		0.738852	0.394551	0.317520	0.191993	0.349867	0.199178	0.375717	0.262536	0.342920	0.163011	2.065640	0.225451	0.248583	0.289212	0.350810	0.298052	0.236307	0.245866	0.392841	0.650807	0.296498	0.202402	0.883975	0.678199
1.203190	0.190908	0.327741	0.729079	0.372628	0.185625	0.387394	0.171039	0.205359	0.345027	0.370993	0.347096	0.190973	0.397858	0.537198	0.215196	0.349420		0.987959		0.206955	0.365330	0.872028	0.819696	0.576761		0.325213	0.388813	0.461018	0.430150	0.422248	0.384952	0.203053	0.715803	0.222972	0.200459	2.041670	0.349234	0.222313	0.480467	0.213159	0.273332	0.414251	0.275071	0.264105	0.235894	0.274879	0.825109	0.984548	0.291273
0.256649	0.629363	0.461831	0.795094	0.219106	0.212487	0.283214	0.243816	0.839346	0.171087	0.174110	0.834839	0.179056	0.284579	0.323439	0.180146	0.712458		0.302676		0.237867	0.168915	0.423845	0.451300	0.487443		0.642814	0.624829	0.494645	0.167602	0.753501	0.519216	0.409141	0.311656	0.173842	0.506469	0.327199	0.186552	0.244654	0.180254	0.445438	0.161919	0.336857	0.201482	0.255270	1.615310	0.472040	0.362873	1.159900	0.195251
0.422608	0.188614	0.312903	0.405379	0.543835	0.324289	0.421093	0.168316	0.239311	0.195447	0.486136	0.325790	0.311521	0.182596	0.660742	0.194959	1.266040		0.362799		0.559205	0.342010	0.281950	0.388908	1.188600		0.239797	0.252962	0.834655	0.166558	0.543325	0.295170	0.236513	0.816766	0.329663	0.247632	0.911950	0.328041	0.329264	0.544709	0.247660	0.309539	0.450804	0.206184	0.166852	0.911203	0.223601	0.259353	0.526745	2.048580
0.330055	0.671974	0.338794	0.329579	0.439828	0.362540	0.169839	0.682359	0.667009	0.220236	0.269545	0.584745	0.266725	0.225808	0.755755	0.482902	1.459780		0.523635		0.513694	0.260420	0.313276	0.213763	0.219265		0.544018	0.191449	0.770587	0.187359	0.314765	0.316547	0.328728	0.367549	0.318901	0.229271	0.774923	1.994290	0.454371	0.710891	0.486253	0.265189	0.303061	0.302812	0.444863	0.280899	1.283210	0.464418	0.178621	1.063730
0.765196	0.919538	0.215978	0.609322	0.331656	0.258141	0.369037	0.212175	0.360449	0.300921	0.279620	0.213980	0.866119	0.277378	1.140660	0.400321	1.728560		0.807473		1.082650	0.427885	1.277110	0.467590	2.792100		0.470183	0.849999	0.208009	0.348168	0.214497	1.279310	0.327571	0.211380	0.383113	0.291066	1.428930	0.628729	0.738213	0.811117	0.310775	0.424593	0.225311	0.262733	0.173948	0.434997	0.248214	0.328696	0.770736	0.221016
0.861653	0.583166	0.266467	0.605214	0.792169	0.182363	0.254642	0.331211	1.273330	0.215248	0.357773	0.356955	0.458043	0.364271	0.247383	0.166976	5.908480		0.525188		0.437290	0.171987	1.020680	0.581655	0.978468		0.168082	0.267562	0.743649	0.427285	0.276781	0.161171	0.172479	0.520275	0.228273	0.674170	0.775266	0.464191	0.161086	0.278544	0.398729	0.315673	0.381012	0.169954	0.183262	0.193337	0.422964	0.174999	0.620807	1.203810
0.774369	0.338420	0.349113	0.751346	0.219165	0.279253	0.500113	0.270143	0.650651	0.355300	0.200604	0.385931	0.193655	0.390017	0.251068	0.202692	3.652820		0.422721		0.297950	0.204565	0.857740	0.358273	1.010410		0.583765	0.176139	0.368792	0.323391	0.487589	1.560220	0.280770	1.015570	0.343474	0.379004	0.397740	0.233360	0.316483	0.337254	0.390362	0.360903	0.214920	0.377019	0.202233	0.793974	0.171794	0.203235	0.305303	0.338092
0.667801	0.166923	0.232398	0.412401	0.599232	0.356924	0.178349	0.203372	0.781245	0.260116	0.637757	0.579697	0.219573	0.419049	0.229701	0.274436	0.354853		0.555257		0.641284	0.513081	0.927422	0.428679	0.197903		0.337529	0.236965	0.697932	0.394040	0.471622	0.260445	0.254008	0.666495	0.549524	0.175753	0.469077	0.185835	0.487720	0.535721	0.359584	0.183574	0.185204	0.440678	0.197513	0.314191	0.259146	0.220810	0.462759	0.692604
0.234617	0.194341	0.177606	0.609753	0.359029	0.176941	0.210221	0.200605	1.037250	0.168831	0.192367	0.194322	0.248507	0.416392	0.662338	0.296497	1.004560		1.164510		0.519313	0.297916	0.326186	0.363112	0.410545		1.158680	0.279733	0.438007	0.349295	0.492445	0.435266	0.304297	0.686557	0.242554	0.472261	0.205343	0.254107	0.172838	1.447110	0.167060	0.250464	0.246493	0.210616	0.414519	0.378253	0.386440	0.188277	0.612792	0.295052
0.264769	0.542050	0.312756	0.436135	0.202155	0.373213	0.276508	0.238526	0.725645	0.281887	0.349957	0.514917	0.176602	0.858698	0.398560	0.211936	2.634260		0.709964		0.513714	0.538236	0.199541	0.279414	1.470280		0.592082	0.279820	0.454486	0.174867	0.190772	0.637202	0.411940	0.353016	0.480896	0.265993	0.303781	0.403317	0.434976	0.224052	0.569619	0.222214	0.393738	0.535166	0.280285	0.347815	0.314002	0.225512	0.464702	0.239606
0.261344	0.258564	0.174995	0.457042	0.904159	0.393062	0.489608	0.221056	0.278734	0.170882	0.236674	0.648836	0.201759	0.204588	0.512818	0.403878	0.953125		0.325791		2.666100	0.334208	0.553943	0.737029	0.335174		0.221571	0.353883	0.606747	0.231230	0.290940	1.771350	0.163779	0.253220	0.751817	0.573753	1.002310	0.300862	0.664373	0.872201	0.199636	0.290746	0.302532	0.192003	0.177846	0.200412	0.461813	0.220206	0.240833	0.555567
1.393820	1.083590	0.196427	0.531339	0.193605	0.243115	0.220603	0.318899	0.685447	0.263438	0.199314	0.519134	0.312268	0.373965	0.377830	0.388374	4.387760		1.184160		0.164537	0.160402	0.495350	0.447138	0.485255		0.336309	0.162206	0.556572	0.377619	0.484698	0.301798	0.317937	0.802646	0.171274	0.320168	0.206672	0.709885	0.569667	0.339926	0.260777	0.227611	0.631270	0.184985	0.306230	0.206795	0.321459	0.178012	0.284651	0.478756
0.361276	0.589654	0.347263	0.517950	0.313202	0.198601	0.298748	0.220050	0.416894	0.246204	0.188607	0.288425	0.334171	0.422039	0.480674	0.446808	2.341350		0.526232		0.259576	0.471969	0.642753	0.293578	0.178455		0.299996	0.499976	0.283279	0.205861	0.298758	0.186565	0.286076	0.185011	0.427632	0.277499	0.467788	0.396388	0.383403	1.514130	0.389344	0.221986	0.340769	0.443845	0.208377	0.215353	0.249801	0.278002	0.618567	0.614548
0.614056	0.964591	0.443981	0.758702	0.714420	0.287708	0.504636	0.267527	1.948290	0.362941	0.180129	0.961879	0.172907	0.405096	0.368697	0.319780	0.418880		1.376650		0.355421	0.320529	0.321614	0.204520	0.929594		0.194578	0.210767	0.537754	0.807699	0.669901	0.478394	0.358229	0.546969	0.220088	0.181712	0.279752	0.342683	1.535670	0.491179	0.309431	0.168228	0.256367	0.351658	0.420751	0.307858	0.299289	0.167329	0.421906	0.324823
0.355567	0.199732	0.317540	0.829433	0.279697	0.200521	0.539776	0.190827	0.555596	0.224665	0.181866	0.356924	0.267342	0.205848	0.216102	0.275769	1.359830		0.887439		0.347280	0.163606	0.616651	0.331394	0.454234		0.236752	0.183475	0.302285	0.957852	0.254492	0.240459	0.233426	0.460435	0.202718	0.446939	0.649514	0.245554	0.347353	0.243277	0.344219	0.220479	0.226965	0.518518	0.313734	0.234320	0.211646	0.644613	0.622370	0.339763
0.933346	0.211236	0.334441	0.377118	0.261465	0.235243	0.289589	0.257942	0.734649	0.440921	0.272810	0.337907	0.178223	0.204217	0.161703	0.277769	1.188210		0.777507		0.229914	0.277458	0.268399	0.429317	0.469550		0.262297	0.282120	0.613256	0.217781	0.650170	0.289624	0.164593	0.935470	0.425123	0.291846	0.237488	0.666424	0.604630	0.318505	0.550933	0.324965	0.477143	0.228564	0.457450	1.560670	0.233647	0.238660	0.356415	0.504023
1.577940	0.214859	0.304391	0.770021	0.382637	0.334621	0.343361	0.234241	1.816490	0.266210	0.600968	0.815617	0.305539	0.280562	0.923681	0.172805	0.855789		1.383530		0.748650	0.175152	0.449145	0.689100	1.750170		0.182688	0.294365	0.218131	0.208371	0.354158	0.562302	0.214540	0.286959	0.211910	0.319238	1.353220	0.996205	0.401331	0.776770	0.331582	0.319136	0.490415	0.241503	0.295798	0.365303	0.199123	0.422495	0.677620	0.501649
0.442720	0.322862	0.165270	0.619125	0.258873	1.021310	0.286726	0.533149	0.242497	0.474347	0.329727	0.289577	0.223342	0.181269	0.277956	0.215747	4.877030		1.401770		0.817744	0.352455	0.654706	0.789114	0.232128		0.417905	0.580419	0.246512	0.182827	0.245857	0.584120	0.190131	0.522975	0.311897	0.264492	0.369984	0.169916	0.539565	1.436420	0.247554	0.346691	0.186056	0.393137	0.289756	1.871880	0.382168	0.168320	0.857948	0.177016
0.303127	0.253847	0.204614	0.387664	0.171147	0.377940	0.272457	0.572568	0.197923	0.184474	0.199465	0.815087	0.358811	0.256685	0.469636	0.222218	0.258555		1.147340		0.499830	0.315497	0.864346	0.326372	1.097050		0.499954	0.311402	0.247508	0.234673	0.402813	0.298212	0.331932	0.375662	0.312507	0.697644	0.982221	0.247065	0.549789	0.368344	0.469416	0.424471	0.278879	0.337578	0.252802	0.316228	0.860013	0.382404	0.491998	0.415553
0.581315	0.873571	0.202486	0.691752	0.318105	0.218605	0.344502	0.533498	1.516310	0.234777	0.176806	0.344780	0.486168	0.193427	0.595291	0.305665	0.365116		0.423393		0.403308	0.224120	0.520496	0.418713	1.015210		0.421705	0.474713	0.502034	0.250958	0.556171	1.270640	0.376137	0.526729	0.263312	0.203889	0.324764	1.139110	1.069620	0.425715	0.164793	0.215715	0.410913	0.294835	0.795455	0.525441	0.330405	0.201097	0.434214	0.734451
0.599204	0.440599	0.179256	0.660625	0.604472	0.278446	0.441292	0.348430	0.497245	0.351971	0.222185	0.753061	0.244889	0.330068	0.251106	0.205678	0.983856		0.269939		0.174944	0.520491	0.444445	0.505394	0.270657		0.471018	0.185041	1.685470	0.176499	0.464335	0.240624	0.188569	0.254281	0.241272	0.277472	0.763577	0.943744	0.787027	0.160174	0.279609	0.206257	0.215200	0.195566	0.170140	0.853381	0.278822	0.224138	0.482462	0.301791
0.606242	0.892196	0.353054	0.529851	0.453738	0.180808	0.184872	0.184326	0.288822	0.185329	0.467866	0.626027	0.280046	0.429245	0.413501	0.277311	0.586515		1.600490		0.943170	0.308336	0.543889	0.174319	0.505414		1.003200	0.228030	0.377131	0.218373	0.199649	0.224700	0.274569	0.262998	0.229180	0.168141	1.169010	0.332837	0.773776	2.233070	0.174229	0.482444	0.204447	0.160598	0.440490	0.954919	0.215735	0.165806	0.950672	0.362643
0.342748	0.398250	0.239651	0.411662	0.344639	0.200392	0.348754	0.309817	0.239065	0.254017	0.342694	0.279806	0.240570	0.338708	0.313543	0.345291	0.358442		0.790036		1.287210	0.542234	2.443680	0.288153	0.345627		0.510442	0.204338	0.258650	0.221521	0.331541	0.296268	0.235929	0.473583	0.509920	0.248805	0.382481	0.468758	0.244263	0.162453	0.380762	0.265337	0.203129	0.276734	0.309820	1.369130	0.564499	0.160111	0.144865	0.472827
0.376165	0.279618	0.231090	0.458654	0.288235	0.166375	0.279572	0.467735	1.154000	0.527556	0.192629	0.436719	0.278241	0.214000	0.329082	0.342989	0.288828		2.044620		0.270277	0.240921	1.708900	0.162885	0.927467		0.240333	0.161850	0.262758	0.328537	0.173183	1.249990	0.206518	0.635143	0.167580	0.419315	0.748710	0.488662	0.235530	0.730864	1.320130	0.403101	0.270612	0.475739	0.353997	0.574749	0.359573	0.202546	0.633746	0.170658
0.573311	0.408973	0.180099	0.660857	0.191003	0.169825	0.373964	0.285275	0.624411	0.242770	0.243484	0.562674	0.171122	0.322613	0.774641	0.378410	0.396854		1.372410		0.490888	0.226629	0.764238	0.340394	0.624206		0.375840	0.357671	0.381118	0.300771	0.352998	0.941714	0.522356	0.177990	0.174435	0.197200	0.243089	0.492166	0.333838	0.931007	0.643615	0.243846	0.363294	0.409099	0.280837	0.665087	0.277001	0.216003	0.635796	0.164200
0.246900	0.321886	0.337391	0.551921	0.214464	0.479702	0.340034	0.481617	0.646443	0.395329	0.209325	0.262822	0.166266	0.181807	0.339343	0.221708	0.502212		0.337321		0.424568	0.285643	0.420316	0.519434	0.180529		0.333372	0.355076	0.485174	0.182115	0.179006	1.329440	0.163289	0.456115	0.340853	0.574789	0.251613	1.059150	0.756175	0.276755	0.221096	0.314078	0.169964	0.191186	0.191639	0.320076	0.236548	0.212996	0.625577	0.230648
0.503279	0.465545	0.313576	0.424953	0.380781	0.349229	0.169842	0.472887	0.569947	0.160229	0.280969	0.265537	0.244717	0.206239	0.337886	0.557857	0.236846		1.019550		0.901576	0.397100	1.486140	0.211004	1.433810		0.301245	0.196348	0.539518	0.200776	0.461152	0.298243	0.280233	0.283036	0.203720	0.474467	0.387213	0.307249	0.807678	1.247920	0.250761	0.293534	0.181984	0.196468	0.343253	0.340920	0.206267	0.480329	0.771789	0.381650
0.431410	0.346200	0.426950	0.629848	0.194116	0.232670	0.430776	0.290824	0.258837	0.302220	0.339272	0.487936	0.283178	0.167134	0.345961	0.221703	1.555430		0.526780		0.585832	0.384854	0.166687	0.267236	0.165068		0.168314	0.373927	0.463113	0.352593	0.252899	0.810336	0.165650	0.420226	0.162187	0.207437	0.466601	0.582010	0.764882	0.839792	0.458756	0.232173	0.178595	0.190142	1.543780	0.416357	0.199858	0.214939	0.576698	0.515530
0.267288	0.435354	0.199491	0.713063	0.389597	0.181888	0.202874	0.313864	0.550534	0.182338	0.233186	0.181534	0.207600	0.229730	0.369054	0.427359	0.175670		1.382960		0.202803	0.303738	0.408488	0.378197	2.239330		0.198870	0.269145	0.269245	0.451019	0.360203	1.979520	0.187284	0.285122	0.167697	0.217349	0.861335	0.590992	0.244262	0.187544	0.447029	0.166100	0.233632	0.178966	0.476816	0.351201	0.332420	0.360596	0.314242	0.620653
0.893851	0.239400	0.330658	0.767984	0.174534	0.219754	0.238966	0.341381	0.360507	0.189261	0.245393	0.528863	0.354008	0.300627	0.558915	0.397063	0.966472		1.025240		0.361411	0.182692	0.535496	0.188566	0.315454		0.494028	0.274498	0.332192	0.191308	0.204663	0.631127	0.165395	0.255576	0.188064	0.275324	0.646940	0.333507	0.658518	0.518589	0.275021	0.212732	0.309533	0.339304	0.162405	0.256801	0.237479	0.479131	0.339191	0.715024
1.291240	0.403198	0.590055	0.531900	0.425995	0.245296	0.471150	0.287575	0.835281	0.288753	0.383217	0.536950	0.290025	0.173831	0.297001	0.327794	0.179807		0.222848		0.788061	0.471242	0.246033	0.177545	0.394423		0.383455	0.185486	0.255218	0.368570	0.406583	0.500327	0.417932	0.685398	0.207835	0.338680	0.321863	1.149300	0.417270	0.386764	0.287871	0.178068	0.263408	0.251821	0.279273	0.370854	0.401510	0.161901	0.177260	0.509360
0.322567	0.816070	0.255079	0.423851	0.331477	0.270317	0.477728	0.280936	3.774540	0.262389	0.272228	0.176528	0.161995	0.475998	0.632898	0.209900	2.581610		0.272027		0.257509	0.267721	1.088410	0.346891	0.193906		0.579198	0.387728	0.349324	0.277077	0.277172	0.375395	0.348945	0.403091	0.332651	0.637315	0.222979	0.364636	0.500112	0.944008	0.237906	0.160084	0.452871	0.317390	0.635352	0.250938	0.367078	0.255634	0.679219	0.164098
1.747770	0.391330	0.346897	0.513795	0.445072	0.207594	0.266846	0.338094	1.456130	0.221920	0.307513	0.831493	0.273946	0.302567	0.387163	0.239355	0.502676		1.023940		0.206754	0.429581	0.167643	0.358710	0.433155		0.397689	0.344030	0.171940	0.259621	0.217453	0.163654	0.191313	1.038970	0.421395	0.443826	0.299465	0.175039	0.519587	0.708363	0.188790	0.294899	0.208639	0.527185	0.573861	1.327340	0.167979	0.215466	0.675657	0.388884
0.972619	0.391125	0.274872	0.426004	0.224516	0.286850	0.542513	0.371916	2.317540	0.278649	0.307087	0.282735	0.273882	0.343119	0.278242	0.433737	0.257521		1.691350		0.830077	0.395357	0.486607	0.266042	0.569660		0.162034	0.165410	0.646940	0.261995	0.618265	0.468487	0.279328	0.627598	0.495512	0.173005	0.365602	1.452520	0.238307	0.459947	0.195554	0.954966	0.472263	0.292314	0.303438	0.299921	0.327005	0.261118	0.589251	0.161279
0.332607	0.728240	0.441049	0.535760	0.278210	0.253343	0.161890	0.261949	0.865280	0.362430	0.298851	0.582923	0.238058	0.197156	0.195662	0.425218	0.269570		0.982617		2.464410	0.228311	0.596373	0.290052	0.299151		0.633723	0.165223	0.344965	0.329525	0.509235	0.177392	0.203100	0.496291	0.190336	0.169477	0.172035	0.465785	0.497294	0.779544	0.244170	0.306087	0.274934	0.180382	0.671980	0.642834	0.197553	0.541077	1.129890	0.256726
0.194754	0.174172	0.210590	0.582706	0.248471	0.213527	0.310414	0.195470	0.725807	0.236846	0.387154	0.317490	0.199213	0.173951	0.728904	0.351126	0.553009		0.290777		0.258134	0.233401	2.012570	0.319236	0.263866		0.230719	0.366876	0.477132	0.258592	0.194699	0.164283	0.380744	0.588011	0.592912	0.226110	0.299929	0.793896	0.207498	0.552025	0.171723	0.306138	0.170130	0.291188	0.174446	0.420338	0.213486	0.208017	0.732491	0.547235
1.107800	0.407312	0.300657	0.524004	0.516416	0.174947	0.272251	0.173629	0.732553	0.403366	0.235092	0.337965	0.166891	0.330944	0.440962	0.300412	1.724550		0.456713		0.374357	0.303327	0.254331	0.250958	0.981341		0.377743	0.312849	0.238806	0.370053	0.245700	0.732780	0.243773	0.264227	0.379111	0.219431	0.229834	0.598894	0.360278	0.491900	0.265059	0.382107	0.176345	0.393845	0.179442	0.317451	0.232326	0.301976	0.244278	0.355124
0.512568	0.332692	0.203084	0.856098	0.598071	0.301323	0.223965	0.424756	0.442800	0.163297	0.179074	0.774361	0.170874	0.218900	0.275696	0.198405	0.302307		0.404181		0.556764	0.255560	0.603293	0.205129	1.438170		0.926612	0.220764	0.578463	0.387150	0.318896	0.304631	0.249443	0.320612	0.171462	0.282339	1.642190	0.462554	0.258026	0.602214	0.175618	0.365934	0.283650	0.314117	0.324068	0.520985	0.452771	0.162883	0.203362	1.194790
0.362930	0.493020	0.288707	0.637865	0.174712	0.230924	0.504449	0.264721	0.191587	0.181742	0.200171	0.950592	0.198095	0.287552	0.233426	0.226845	0.694340		1.641970		0.471523	0.238466	1.170130	0.386056	1.589550		0.628068	0.262462	0.308672	0.486665	0.447387	0.252379	0.275376	0.595580	0.723460	0.309232	0.224558	0.428932	0.447915	0.345694	0.380543	0.529570	0.510180	0.176656	0.534038	0.167862	0.373199	0.166698	0.577344	0.570273
0.558483	0.482575	0.300372	0.549075	0.366764	0.172734	0.484817	0.239979	0.272054	0.303792	0.249398	0.241438	0.278342	0.281242	0.325046	0.511436	2.762180		0.739961		0.276652	0.275339	0.956322	0.360681	0.273548		0.242156	0.201619	0.330781	0.383506	0.205894	1.308690	0.341632	0.266831	0.388902	0.209783	0.618745	0.338169	0.214496	0.944287	0.191068	0.297603	0.185597	0.368331	0.195330	1.135300	0.309660	0.410899	1.073950	0.448237
0.653733	0.336365	0.172018	0.781388	0.198919	0.262508	0.341914	0.460220	0.257092	0.206527	0.168861	0.292333	0.279607	0.244480	0.470332	0.205120	0.746042		1.135600		0.822185	0.333848	0.570520	0.160102	2.028600		0.197110	0.174751	0.177218	0.444839	0.183884	0.424901	0.875125	1.034850	0.188348	0.490908	0.538329	0.167326	0.365501	0.413854	0.178006	0.505176	0.285827	0.267874	0.210751	0.286364	0.334905	0.243670	0.363842	0.614256
0.517418	0.855374	0.180209	0.428856	0.493241	0.271118	0.288145	0.328084	0.450677	0.284243	0.332604	0.274280	0.169877	0.270462	0.422250	0.351410	1.710500		0.709822		0.408958	1.206370	0.284789	0.733517	1.452600		0.354501	0.576792	0.263361	0.180650	0.200276	0.551076	0.235690	0.808045	0.276612	0.313657	0.592156	0.452520	0.296157	0.471465	0.271948	0.438121	0.284947	0.178637	0.191176	0.579816	0.889913	0.215337	0.927104	0.556858
0.325144	0.796344	0.221537	0.694338	0.273020	0.162484	0.332236	0.261662	1.253710	0.238022	0.411361	0.641411	0.249020	0.523223	0.217960	0.534303	2.142820		0.737831		0.203318	0.191797	2.260780	0.408214	0.988525		0.385278	0.376107	0.982941	0.532824	0.251980	2.479870	0.226327	1.107450	0.272138	0.180662	0.365618	0.360969	0.566592	0.585687	0.247951	0.283689	0.493438	0.406323	0.255893	0.287687	0.186788	0.519872	1.021940	0.345972
0.537434	0.169818	0.194555	0.324362	0.481102	0.203241	0.178062	0.267383	0.523116	0.250749	0.328437	0.326131	0.560414	0.163349	0.276221	0.186117	1.083240		2.097140		0.169568	0.352108	1.257150	0.862680	1.213330		0.283048	0.205747	1.100380	0.179021	0.424386	0.342470	0.227903	0.312902	0.299009	0.362417	0.700004	0.799602	0.306127	0.229660	0.214598	0.165677	0.697059	0.296312	1.934060	0.448174	0.220210	0.179235	2.280470	0.876225
0.783420	0.179615	0.264639	0.578357	0.436488	0.183412	0.316360	0.236162	1.011450	0.369373	0.377465	0.480423	0.299810	0.516008	0.843215	0.375711	2.406750		0.910954		0.312950	0.211190	0.374329	0.516240	0.205367		1.146990	0.274592	0.251228	0.640456	0.406843	0.286145	0.437551	0.180404	0.247931	0.271664	0.784822	0.902887	0.414564	0.785691	0.273041	0.540579	0.224147	0.410086	0.243317	0.170917	0.228036	0.233139	0.343910	0.490945
0.208057	0.839910	0.181878	0.758633	0.323068	0.247152	0.305313	0.376257	1.249640	0.367772	0.221347	0.196580	0.491399	0.288968	0.245506	0.196399	0.634644		0.217012		0.570116	0.161320	1.392970	0.574360	0.192017		0.579930	0.225608	0.263233	0.241236	0.214212	0.268793	0.279889	0.575742	0.225222	0.297590	0.450616	1.100120	0.517086	0.255981	0.247969	0.204671	0.494662	0.221517	0.218649	1.237730	0.388423	0.194452	0.267771	0.244604
0.597305	0.249142	0.262423	0.491110	0.588744	0.407847	0.261710	0.271543	1.624520	0.563060	0.353586	0.327596	0.215637	0.229971	0.289754	0.193541	0.238712		0.385608		0.170325	0.580559	0.991242	0.296730	0.719907		0.278500	0.725201	0.214086	0.165834	0.359188	0.354153	0.727680	0.338653	0.170629	0.337509	0.480363	0.562802	0.461277	0.220504	0.227842	0.209001	0.397938	0.389842	0.310025	0.231836	0.247568	0.176258	0.897449	0.410384
0.261957	0.683806	0.605861	0.779040	0.458521	0.262062	0.342225	0.169332	1.386880	0.234110	0.803559	0.212185	0.269189	0.490723	0.323646	0.244355	0.590196		2.539240		0.470169	0.194025	0.776340	0.240475	1.174360		0.224045	0.317867	0.260188	0.255087	0.236715	0.187958	0.319817	0.461563	0.190417	0.162534	0.431517	0.664823	0.387562	0.361181	0.261655	0.240558	0.344280	0.170554	0.669014	0.829398	0.186514	0.268705	0.303300	0.509739
0.460654	0.532837	0.362172	0.970324	0.425634	0.164276	0.252727	0.297103	0.269239	0.226027	0.216728	0.166877	0.202038	0.454658	0.565760	0.266408	0.980981		0.420210		1.252650	0.389219	1.197240	0.362524	0.609374		0.183622	0.222476	0.719483	0.469013	0.743984	2.303940	0.246733	0.174092	0.279625	0.182433	0.760900	2.242200	1.398030	0.651713	0.495073	0.317576	0.355528	0.169836	0.352630	0.547080	0.188101	0.227663	0.506497	0.179071
0.754902	0.674213	0.399337	0.487735	0.613819	0.318684	0.430320	0.177851	0.745011	0.366143	0.221578	0.605399	0.223109	0.422262	0.372141	0.329994	0.168443		0.592482		0.446049	0.270387	1.060570	0.179357	0.230665		0.511538	0.234641	0.424205	0.198453	0.434474	0.952853	0.166385	0.277340	0.196183	0.778793	0.344464	0.195473	0.266682	0.266171	0.775449	0.295097	0.748535	0.648124	0.912770	0.531112	0.262985	0.203501	0.324864	0.282678
0.733575	0.312617	0.461022	0.883355	0.667580	0.284518	0.191524	0.335561	0.316971	0.179353	0.198053	0.610384	0.498375	0.390696	0.166289	0.271729	0.249844		0.560088		0.614049	0.388671	0.195131	0.654980	0.178696		0.387355	0.379115	1.811980	0.816531	0.312993	0.700511	0.244950	0.586925	0.302906	0.273128	0.508331	0.827653	0.323359	0.213187	0.273151	0.229238	0.425735	0.529402	0.185688	2.398640	0.311653	0.255021	0.241851	0.262992
1.219490	0.897712	0.523564	0.502715	0.324157	0.203654	0.356712	0.172316	1.222240	0.354139	0.339291	0.232429	0.185241	0.259751	0.450743	0.235422	0.994710		0.877147		0.336508	0.261580	0.832488	0.471368	0.498529		0.396825	0.181043	0.161516	0.202006	0.261829	1.759790	0.219752	0.256972	0.307424	0.208721	0.959256	0.364778	0.520102	1.091270	0.204223	0.175522	0.665649	0.341282	0.200280	0.236929	1.075730	0.194444	1.453030	0.584848
0.379853	0.302446	0.506351	0.470918	0.436810	0.167024	0.270660	0.371563	0.377941	0.693958	0.403669	0.534959	0.244558	0.549461	0.229689	0.190514	1.061320		1.852540		0.276185	0.165328	0.545799	0.170965	0.677059		0.937778	0.188333	0.734672	0.173095	0.390151	0.998107	0.464748	0.903830	0.523881	0.305411	0.414405	0.350075	0.351449	1.008170	0.350542	0.414337	0.255073	0.209264	0.281976	0.799657	0.200636	0.174705	0.382165	0.352717
0.200557	1.252460	0.233610	0.676905	0.453462	0.207408	0.249164	0.207959	0.171821	0.173844	0.206161	0.612693	0.321245	0.199591	0.169296	0.388795	1.687300		1.272430		0.459234	0.341605	0.202399	0.344885	0.259849		0.321681	0.310557	0.206509	0.236839	0.405364	0.168681	0.638600	0.703885	0.655942	0.221050	0.749715	0.525920	0.422389	1.077670	1.029550	0.218389	0.367104	0.402228	0.473202	0.606350	0.222717	0.163474	0.454522	0.848820
0.584061	0.377457	0.336387	0.524427	0.451021	0.194134	0.205034	0.354128	0.540312	0.233596	0.188330	0.248909	0.205088	0.292128	0.357714	0.383986	0.367373		0.505574		0.285979	0.230561	1.334920	0.353448	0.625618		0.438462	0.482595	0.193915	0.246945	0.299202	0.930352	0.310943	0.201214	0.302689	0.235924	0.636033	0.322326	0.543640	1.375900	0.184162	0.172422	0.264296	0.166954	0.223957	0.295443	0.251955	0.187375	1.223120	0.214803
0.746847	0.857839	0.286931	0.582993	0.266338	0.378402	0.203365	0.464553	0.357722	0.304498	0.258748	0.483158	0.200601	0.376114	0.702438	0.299938	0.542038		0.633553		0.612919	0.278511	0.941943	0.203317	0.190921		1.199460	0.251037	0.328984	0.335621	0.348068	0.775837	0.307187	0.829448	0.227740	0.272015	1.539590	0.174911	0.216973	0.374912	0.431919	0.279927	0.173996	0.242987	0.339665	1.892490	0.343347	0.192689	0.630637	0.906047
1.148260	0.442836	0.420899	0.735033	0.189095	0.306512	0.226783	0.184523	0.653690	0.174320	0.738060	0.227814	0.227341	0.327901	0.550133	0.332510	0.555240		0.958783		0.490363	0.222285	0.537469	0.467187	0.600052		0.187926	0.182371	0.450497	0.184771	0.194935	0.597776	0.174880	0.289816	0.290545	0.229684	0.320810	1.020030	1.132180	0.424242	0.166262	0.256986	0.240267	0.174771	0.295496	0.610502	0.549564	0.194256	0.700534	0.254294
0.357465	0.405449	0.189418	0.288002	0.197918	0.259164	0.616220	0.535962	0.516903	0.291287	0.313607	0.331897	0.322420	0.266054	0.389593	0.177951	0.658164		0.217551		0.550735	0.355790	0.664126	0.588119	0.722405		0.171999	0.243955	0.250773	0.223836	0.198379	0.221572	0.231289	0.300108	0.227693	0.165011	0.812923	0.230549	0.774198	0.518603	0.242102	0.211245	0.301255	0.353753	0.540464	1.801060	0.239635	0.198045	0.956182	0.172311
0.237736	0.364451	0.206091	0.717418	0.250734	0.191581	0.264060	0.379582	1.860110	0.353022	0.398162	0.270843	0.210759	0.455414	0.814344	0.283254	0.757269		0.178646		0.800399	0.267080	3.089980	0.260916	1.335750		0.499617	0.231635	0.304198	0.421152	0.492801	0.478129	0.300206	0.230460	0.170163	0.258557	0.546482	0.796968	0.544955	2.304120	0.172476	0.353989	0.381636	0.252437	0.362316	0.520477	0.554380	0.231065	1.166970	0.287419
0.363028	0.521483	0.463135	0.437268	0.178044	0.317440	0.161697	0.256979	0.595535	0.227456	0.301743	0.403926	0.191408	0.230213	0.215564	0.367497	2.484230		0.781243		0.249535	0.162011	0.439542	0.403471	1.675960		0.379765	0.230589	0.416544	0.467233	0.379339	1.176030	0.240525	0.353480	0.208662	0.197439	1.220450	0.528812	0.303514	0.226617	0.551277	0.429854	0.443138	0.203502	0.703594	1.064160	0.214526	0.166921	0.903306	0.305862
0.271465	0.243273	0.334257	1.010820	0.358805	0.229029	0.253319	0.172532	0.251855	0.267480	0.201596	0.362403	0.180867	0.327647	0.320389	0.390973	0.211777		1.458400		0.708496	0.424116	1.514190	0.210738	0.270252		0.603768	0.493197	0.380020	0.828678	0.277162	0.356682	0.371192	0.590364	0.564623	0.418383	0.182006	0.373277	1.728700	0.229412	1.016230	1.085850	0.394522	0.171529	0.201661	0.714314	0.646910	0.346466	0.228947	0.453012
0.907635	0.577773	0.383572	0.230216	0.638683	0.190893	0.305422	0.174558	0.383032	0.218030	0.164918	0.567468	0.248899	0.466780	0.657681	0.377527	0.539615		0.369064		0.224526	0.169923	0.522463	0.267584	0.465802		0.756321	0.164448	0.315581	0.394428	0.251997	0.323394	0.198263	0.599536	0.162276	0.269503	1.100600	0.399072	0.358911	0.832648	0.489687	0.370653	0.186527	0.361499	0.265002	0.313755	0.292628	0.321788	0.555922	0.250629
0.167813	0.404175	0.194712	0.662290	0.411590	0.257684	0.417693	0.243111	0.618112	0.193342	0.185296	0.755273	0.272746	0.541642	0.752633	0.494300	0.632558		0.278672		0.424591	0.367263	0.874863	0.377375	0.900075		0.952986	0.308292	0.197317	0.486055	0.555740	0.223141	0.192477	0.199245	0.415299	0.199201	0.419595	0.322564	2.613830	1.136960	0.201500	0.439430	0.218427	0.392633	0.367142	0.691824	0.399526	0.209376	0.535261	0.199042
0.552507	1.015200	0.198205	0.591527	0.221694	0.185152	0.204279	0.349171	0.609489	0.174562	0.309837	0.261210	0.353263	0.398009	0.563789	0.248645	1.136780		0.622967		0.163962	0.244319	0.178750	0.591150	1.731910		0.238427	0.613111	0.400947	0.228421	0.231589	0.342533	0.308484	0.452178	0.429524	0.404482	0.440693	1.111190	0.194397	0.624443	0.678994	0.331040	0.401009	0.242325	0.311786	0.190711	0.335240	0.617150	0.240415	0.393853
0.167999	0.479478	0.212860	1.011160	0.686465	0.273023	0.231205	0.223606	0.650306	0.348315	0.232489	0.345875	0.289185	0.320566	0.431265	0.418466	0.881474		1.692140		0.585559	0.288255	1.571570	0.287179	1.709080		0.211135	0.235018	0.556208	0.232842	0.385953	0.207876	0.183555	0.485696	0.283966	0.358941	0.454278	0.209620	0.532614	0.313761	0.329329	0.179843	0.187559	0.173540	0.207458	0.718105	0.172079	0.416694	1.399210	0.321462
0.483960	0.535103	0.426854	0.342989	0.190159	0.179019	0.228190	0.162242	0.252198	0.588554	0.311181	0.913894	0.175980	0.233282	0.271789	0.219173	7.209310		0.805422		0.744705	0.288699	0.569919	0.586915	0.835910		0.182578	0.454460	0.428229	0.603703	0.262596	0.196444	0.180022	1.187040	0.634218	0.174094	1.110520	0.382166	0.635023	0.664525	0.274495	0.263628	0.589193	0.298007	0.314562	0.353476	0.231553	0.205617	0.791871	0.379664
0.191312	0.653143	0.230365	0.595695	0.334677	0.326527	0.236343	0.443966	0.463911	0.196330	0.323086	1.304400	0.339286	0.256580	0.683872	0.264377	0.240726		1.007140		0.956610	0.357967	0.939055	0.367626	1.304280		0.396656	0.179300	0.652713	0.311048	0.176312	0.379121	0.319042	0.490431	0.313062	0.240914	0.766062	0.375755	0.693990	0.841395	0.532205	0.200185	0.286393	0.312777	0.245314	0.308205	0.221686	0.388398	0.672358	0.622741
0.818867	0.210963	0.304811	0.529198	0.343294	0.219848	0.237603	0.184275	0.353060	0.260856	0.214509	0.776594	0.207263	0.412857	0.314852	0.254539	2.258960		0.273339		0.464283	0.402762	0.367165	0.268979	0.694579		0.350751	0.392496	0.256674	0.293316	0.488592	1.789460	0.882301	0.204977	0.371443	0.209334	0.359493	0.363312	0.298417	0.588298	0.719961	0.162581	0.412960	0.485385	0.484073	1.081010	0.200155	0.216128	0.350569	2.033090
0.430418	0.791337	0.274070	0.526395	0.342872	0.294856	0.302110	0.328080	0.331906	0.317384	0.178408	0.739303	0.467748	0.341754	0.267554	0.279317	0.286227		0.643583		0.369767	0.189154	1.441860	0.545114	1.450060		0.775438	0.331236	0.217580	0.218680	0.514290	0.797278	0.183756	0.285733	0.500705	0.186170	0.405816	0.762350	0.520646	1.493430	0.438941	0.414697	0.389228	0.292406	0.197293	0.551031	0.301698	0.279386	0.152501	0.239063
0.380550	0.206730	0.512275	0.313962	0.214584	0.272843	0.164436	0.675505	1.203050	0.213093	0.270724	0.221089	0.220411	0.608753	0.210243	0.573599	0.992358		0.328316		0.455668	0.856176	0.343614	0.691294	0.839534		0.289662	0.337581	0.338171	0.290448	0.478639	0.249693	0.290111	0.547848	0.273761	0.315462	0.287645	0.753516	1.549260	0.293532	0.709831	0.163751	0.484472	0.184795	0.209563	0.253771	0.676213	0.171965	0.504953	0.234446
0.203869	0.209608	0.280234	0.514393	0.383954	0.315437	0.210339	0.279731	0.523047	0.160054	0.287894	0.424504	0.292362	0.322621	0.328319	0.248880	1.375000		1.920210		0.871363	0.188278	0.409768	0.244546	1.332380		0.631839	0.416854	1.420350	0.457447	0.245608	0.362500	0.493493	0.860840	0.582104	0.423845	0.352762	1.201890	0.269328	1.103700	0.239405	0.224982	0.197175	0.320223	0.178925	1.683550	0.234532	0.776691	0.207284	0.310510
0.537020	0.761258	0.338886	0.719581	0.202443	0.230105	0.258378	0.163496	1.218580	0.252893	0.551533	0.460907	0.225301	0.233780	0.206534	0.532121	1.882260		1.133650		0.735148	0.206983	0.211235	0.261590	2.693240		0.232239	0.221956	0.362251	0.213072	0.362075	0.990771	0.373108	0.232311	0.348690	0.197227	1.482890	0.680616	0.280473	1.290320	0.169526	0.360996	0.963574	0.266883	0.197819	0.316562	0.198173	0.238124	0.247538	0.270252
0.558786	0.640120	0.240084	0.724025	0.364897	0.177744	0.214718	0.299659	0.368458	0.295290	0.187366	0.272007	0.210806	0.298989	0.234912	0.308206	0.248566		0.745093		0.374754	0.829880	0.461349	0.277070	0.606292		0.202434	0.221117	0.333790	0.625679	0.525310	0.395139	0.558063	0.334583	0.235299	0.317689	0.531825	1.892570	0.402011	0.748466	0.601225	0.197666	0.343590	0.321750	0.306265	0.309039	0.179981	0.187338	0.205148	0.955719
0.401541	0.612239	0.513098	0.392680	0.503392	0.215472	0.296553	0.292699	0.386256	0.288174	0.291070	0.242195	0.163104	0.331457	0.456939	0.426268	1.581390		0.627427		0.760692	0.167919	1.219060	0.185728	0.518129		0.268461	0.188620	0.280905	0.366896	0.308341	0.633690	0.421982	0.173476	0.383593	0.189000	0.288425	0.438009	1.048880	1.030260	0.244629	0.406988	0.175832	0.278070	0.311317	0.870848	0.284728	0.510358	0.262475	0.180373
0.308979	0.239905	0.399489	1.070190	0.172064	0.261920	0.341220	0.268760	0.200703	0.327081	0.208554	0.879293	0.310832	0.635890	0.195003	0.300401	1.318180		0.384839		0.659161	0.700926	0.258911	0.306564	0.254815		0.757095	0.562620	0.855621	0.347674	0.199212	0.215038	0.303151	0.168294	0.172225	0.190829	1.056200	1.240760	0.380401	0.179419	0.165348	0.212093	0.248663	0.186215	0.518800	0.844138	0.295897	0.182723	0.624689	0.221849
0.224057	0.261091	0.440167	0.641305	0.321774	0.341814	0.309985	0.184961	0.567125	0.454421	0.323510	0.672789	0.204911	0.557362	0.294004	0.218301	0.965463		0.323666		0.435022	0.515832	0.712875	0.561903	0.933704		0.380214	0.202824	0.429408	0.352450	0.538158	0.384639	0.414738	0.224859	0.284711	0.406145	1.287680	0.264446	0.463166	0.382545	0.620110	0.184597	0.191846	0.337535	0.316710	0.251064	0.389170	0.178585	0.167667	0.396171
0.195754	0.648462	0.259116	0.597974	0.457169	0.177289	0.265697	0.197855	0.754431	0.995123	0.351493	0.708588	0.333628	0.202666	0.224960	0.337803	7.138390		0.389292		0.205072	0.599519	0.628506	0.795384	0.234786		0.511904	0.464271	0.282916	0.167252	0.177655	0.468835	0.320365	0.911702	0.183732	0.297950	0.266710	0.303263	0.509638	0.965360	0.183318	0.248310	0.411397	0.468278	0.279829	0.275122	0.251330	1.040340	0.171189	0.195477
0.476392	0.321329	0.309646	0.611730	0.284418	0.488212	0.261871	0.260974	0.831021	0.256403	0.255662	1.119430	0.409207	0.459584	0.529922	0.182449	0.372233		0.453946		0.170320	0.390489	0.473903	0.322490	1.049630		0.408567	0.196881	0.261528	0.325793	0.333843	0.846088	0.285977	0.458130	0.408791	0.165585	0.194897	0.426154	0.669004	0.443869	0.516060	0.210902	0.378154	0.197641	0.293148	1.239560	0.184780	0.267870	0.663985	0.169080
0.504834	0.751621	0.747183	0.380403	0.196223	0.185540	0.296799	0.200528	0.241675	0.174690	0.320437	0.558504	0.395464	0.400753	0.533488	0.454551	1.620660		0.781968		0.741741	0.281469	0.413375	0.728547	0.938299		0.834480	0.319849	0.642297	0.206781	0.330224	0.193717	0.417973	0.420587	0.425949	0.664023	0.278695	0.259640	0.275477	0.841108	0.369581	0.183396	0.165029	0.195829	0.353262	0.204183	0.290567	0.195916	0.138252	0.500531
0.369711	1.104930	0.268111	0.581858	0.472164	0.220436	0.210807	0.208669	1.441000	0.293344	0.166349	0.234400	0.328966	0.231991	0.388193	0.267077	0.708377		0.869044		0.503494	0.230098	2.397190	0.544485	0.238020		0.973001	0.267126	1.067130	0.409195	0.324354	0.232816	0.382284	0.499564	0.468821	0.272812	0.809764	0.579629	0.756909	0.679812	0.325687	0.344008	0.233066	0.276016	0.194640	0.358546	0.902369	0.169492	0.645989	0.224008
0.171557	0.288539	0.815616	0.583689	0.408467	0.240150	0.276865	0.185039	0.196438	0.415974	0.248551	0.289848	0.458378	0.325533	0.613978	0.211802	0.645331		1.923220		0.205067	0.307397	1.132660	0.196673	0.208297		0.224588	0.302843	0.956822	0.519290	0.313899	0.482037	0.240670	0.241572	0.197847	0.403184	0.349505	0.282068	0.383748	0.205539	0.252425	0.389501	0.160544	0.407206	0.296380	0.341779	0.165671	0.596357	0.758963	0.190714
0.658903	0.297149	0.427794	0.295861	0.182758	0.200094	0.195065	0.269249	0.227592	0.297516	0.581061	0.289058	0.263867	0.672165	0.488285	0.440293	1.006550		0.203738		1.134740	0.188340	1.169270	0.222999	0.253386		0.654024	0.493180	0.380542	0.213938	0.417234	1.649200	0.191387	0.172333	0.506512	0.320657	0.410637	0.599660	0.802898	0.925568	0.272799	0.326965	0.184369	0.170352	1.407900	0.226788	0.262695	0.179211	0.179435	0.277272
0.434403	0.515093	0.261809	0.418197	0.160206	0.512793	0.185442	0.202347	0.989978	0.470513	0.205285	1.342820	0.491974	0.432624	1.626510	0.202101	0.658630		0.744111		0.796544	0.235678	0.478592	0.312054	1.512680		0.316890	0.389535	0.222779	0.338243	0.299362	0.590035	0.293039	0.289156	0.211421	0.161825	0.437009	0.620233	0.677266	0.341528	0.420224	0.408025	0.208417	0.614378	0.388657	0.764213	0.297981	0.383657	0.276518	0.538807
0.888062	0.259205	0.372996	0.678482	0.265778	0.237761	0.274215	0.186355	0.521346	0.185742	0.235133	0.928703	0.434894	0.274735	0.284584	0.265138	0.161009		0.799200		0.723375	0.428332	1.160120	0.167457	0.322040		0.235312	0.611065	0.309576	0.169195	0.169977	0.737353	0.330797	0.215072	0.256750	0.306264	0.494045	3.088200	0.586909	0.846772	0.694127	0.722924	0.281732	0.226433	0.293762	0.520075	0.179366	0.225279	0.426450	0.178824
2.541860	0.361146	0.540133	0.833984	0.497636	0.172052	0.756319	0.609863	0.296022	0.424732	0.405189	0.186947	0.337212	0.225189	0.226725	0.400292	1.329510		0.506335		0.217355	0.195511	0.300704	0.217953	0.170570		0.260603	0.280796	0.686219	0.339006	0.220366	0.817304	0.249277	0.294430	0.332836	0.563380	0.184847	0.346744	0.286660	1.127680	0.209142	0.299199	0.181639	0.386819	0.433635	0.446350	0.179425	0.175502	0.477306	2.615450
0.300722	0.727706	0.430920	0.450550	0.252392	0.164651	0.321092	0.473506	1.173550	0.404343	0.415109	0.489281	0.256203	0.557538	0.614188	0.360860	0.228459		0.426467		1.678790	0.297409	0.427842	0.520725	0.191242		0.174031	0.324519	0.397282	0.656991	0.260610	0.383277	0.234702	0.291538	0.382612	0.212032	0.446987	0.561754	0.879894	0.646017	0.197025	0.303599	0.217681	0.313300	0.409664	0.531367	0.499184	0.170622	0.158325	0.194104
0.276106	0.676535	0.166459	0.777711	0.165432	0.748065	0.229748	0.290768	0.234639	0.196423	0.415719	0.336077	0.168039	0.274389	0.536800	0.249350	0.240618		0.314928		0.390103	0.483555	0.365573	0.567411	0.290175		0.717126	0.343028	0.303013	0.232641	0.198723	0.547192	0.255497	0.236364	0.296122	0.336877	0.164624	0.366483	0.215295	0.462516	0.274302	0.528868	0.244226	0.179395	0.326059	0.311566	0.295921	0.213223	0.487651	0.352367
0.899463	0.637067	0.166287	0.449645	0.202609	0.371252	0.274029	0.352611	0.180779	0.190040	0.283484	0.542460	0.331380	0.207618	0.225290	0.257365	1.030550		0.396836		0.340533	0.407245	2.399180	0.343422	0.771956		0.427843	0.435590	2.209420	0.417415	0.560332	0.305561	0.267233	0.232477	0.164794	0.237978	1.059300	0.355216	0.387118	0.733760	0.432880	0.291072	0.215680	0.168453	0.350508	0.491457	0.883264	0.183244	0.162121	0.700991
0.582195	0.297795	0.200914	0.814192	0.162952	0.218424	0.403805	0.276983	0.346101	0.220430	0.218363	0.995968	0.372758	0.350523	0.262171	0.479281	1.010040		0.178535		0.210670	0.202196	0.433988	0.169135	0.748872		1.153890	0.345428	0.399986	0.351576	0.733940	1.271330	0.250282	0.608619	0.321458	0.242820	0.279422	0.475562	0.277593	0.643484	0.422475	0.352043	0.180064	0.164955	2.117520	0.351495	0.205488	0.220133	0.136431	0.279027
1.114180	0.278824	0.206735	0.591291	0.195374	0.173272	0.160583	0.264975	1.584010	0.204646	0.463159	0.526778	0.166439	0.272388	0.386592	0.250271	1.032960		0.569542		0.397697	0.273738	4.041710	0.455628	0.880229		0.358807	0.219108	0.458243	0.293770	0.414642	0.191070	0.169052	0.432281	0.195488	0.322263	0.232154	0.785720	0.252347	0.511505	0.281983	0.291885	0.271865	0.207673	0.292771	0.265117	0.210845	0.216253	0.362119	0.322340
0.399664	0.797377	0.189834	0.423719	0.816623	0.174401	0.344236	0.251194	0.209441	0.252510	0.256949	0.486648	0.279599	0.478879	0.851282	0.294797	1.172530		0.350781		0.829952	0.498607	0.807379	0.454334	1.024730		0.234861	0.187599	0.417917	0.287134	0.252910	0.255385	0.226557	0.364804	0.345488	0.234237	1.236230	0.706340	0.348419	0.737919	0.347493	0.263621	0.253635	0.246019	0.557641	0.673033	0.216652	0.274429	0.138499	0.162653
0.940025	0.402923	0.213097	0.702319	0.351365	0.315810	0.236456	0.275523	0.307722	0.201352	0.234983	1.013630	0.295242	0.172215	0.209217	0.499551	0.257018		1.171400		0.411253	0.576274	1.794420	0.296132	0.395361		0.732385	0.294710	0.274029	0.297294	0.616951	0.744916	0.395655	0.288997	0.364557	0.380167	0.544998	0.325222	0.174319	0.625475	0.218436	0.299720	0.217307	0.408776	0.225363	1.154510	0.395258	0.169311	0.571774	0.240655
0.231741	0.349282	0.448097	0.582019	0.790083	0.431173	0.300330	0.333413	0.861891	0.178209	0.360005	0.633974	0.326899	0.194651	0.226002	0.513135	0.815821		0.864508		0.815546	0.166719	0.307677	0.324166	0.438290		0.212617	0.236540	0.160545	0.291092	0.934128	0.434886	0.247095	0.222295	0.369386	0.325850	0.557801	0.438476	0.380245	0.604677	0.172195	0.268831	0.386312	0.353015	0.227457	0.551629	0.374579	0.671686	0.396137	0.615776
0.404136	0.374441	0.188100	0.523263	0.267693	0.224380	0.168319	0.304259	0.636812	0.288462	0.216255	0.200069	0.331597	0.558166	0.224090	0.209687	1.757190		0.504371		0.661085	0.229936	0.433230	0.255947	0.243680		0.195854	0.428241	0.382488	0.161262	0.217063	1.128280	0.422598	0.997224	0.255687	0.368281	0.415208	0.176717	0.240200	0.379244	0.237206	0.161283	0.162369	0.277775	0.283035	1.017720	1.527510	0.332129	0.732313	0.232683
0.421591	0.307539	0.317403	0.410088	0.244851	0.735850	0.414530	0.252316	1.123440	0.364610	0.562805	0.481890	0.260045	0.546711	1.396820	0.223754	1.824150		0.392314		0.821372	0.226999	0.923077	0.630882	0.506620		0.323932	0.292368	0.387191	0.325791	0.232559	0.217637	0.207468	0.336689	0.188350	0.235067	0.724467	1.339480	0.218573	0.547721	0.253454	0.160617	0.252229	0.253994	0.189904	0.519326	0.397545	0.277552	0.840764	0.241385
1.555690	0.356232	0.301789	0.751611	0.326516	0.455179	0.299548	0.176948	0.306770	0.195452	0.271722	0.861182	0.204320	0.533518	0.209589	0.263743	0.423204		0.181381		0.483265	0.381057	0.252827	0.532750	0.628169		0.292345	0.200596	0.323608	0.345727	0.291428	0.580377	0.243374	0.411922	0.305310	0.185553	1.583270	2.337640	1.166680	0.365353	0.212272	0.161426	0.293549	0.162387	0.187690	0.384099	0.352323	0.308695	0.238831	0.163299
0.343831	0.388386	0.338979	0.501971	0.366514	0.361731	0.450517	0.201364	1.070720	0.282864	0.173138	0.249820	0.199829	0.387134	0.505026	0.205805	0.378706		0.632473		0.563623	0.255425	1.347050	0.538909	0.631616		0.489282	0.188110	0.202696	0.444308	0.538814	1.153860	0.225003	0.355183	0.336880	0.336060	0.745688	0.535648	0.540537	0.488773	0.173551	0.206147	0.169751	0.293002	0.215374	0.315329	0.772893	1.117440	0.893955	0.559094
0.184861	0.259609	0.744580	0.429262	0.397214	0.203629	0.655185	0.346958	0.285732	0.352358	0.296275	0.222661	0.349031	0.308355	1.008790	0.274110	0.993073		0.489577		0.734212	0.423404	0.424118	0.297744	1.010980		0.179231	0.211265	0.198211	0.241612	0.249858	0.177124	0.239963	0.677970	0.301286	0.630052	0.219405	0.593013	0.374256	0.671261	0.289104	0.346322	0.245115	0.168772	0.359421	0.246284	0.239228	0.180709	0.475621	0.175321
0.201254	1.011130	0.265538	0.690307	0.332846	0.184708	0.220582	0.189782	0.929096	0.181223	0.207902	0.263007	0.231941	0.400375	0.244607	0.201913	0.177519		1.292750		1.126230	0.270497	0.703171	0.196552	0.358142		0.527266	0.302057	0.601058	0.472370	0.194610	0.221716	0.582024	0.582248	0.465488	0.161391	0.412406	0.821130	0.807782	0.361895	0.226977	0.377178	0.478384	0.250446	0.197703	0.384621	0.523978	0.297164	0.180811	0.251573
0.225078	0.175815	0.332061	0.446017	0.244779	0.171106	0.175591	0.290506	1.098530	0.185627	0.422904	0.655909	0.202570	0.411938	0.163326	0.470232	0.423999		1.121770		0.749549	0.270285	0.350744	0.252144	0.804793		0.354083	0.579419	0.229489	0.379308	0.386761	0.804191	0.492011	0.628809	0.177531	0.233886	1.689860	1.598680	0.182056	0.271856	0.216811	0.294977	0.635606	0.317627	0.297970	0.176953	0.251375	0.365579	0.675897	0.950946
0.185107	0.790337	0.202833	0.862163	0.182372	0.261336	0.513270	0.255694	0.239276	0.242066	0.556331	0.585146	0.249152	0.380612	0.282514	0.253858	3.071890		1.432070		0.306310	0.421856	0.380469	0.212057	1.032070		0.183135	0.192062	0.405253	0.202627	0.424975	0.439072	0.450464	0.268748	0.251279	0.253305	0.766341	0.241122	0.333004	0.361744	0.223459	0.384265	0.260401	0.234338	0.539949	0.273927	0.341793	0.344360	0.119258	0.523833
0.178560	0.244951	0.236006	0.482719	0.518414	0.349712	0.473676	0.192660	1.116780	0.327292	0.392754	0.631068	0.219332	0.452018	0.208907	0.207825	2.792650		0.238684		0.368895	0.229124	0.304525	0.362891	1.608970		0.164050	0.238105	1.129460	0.431105	0.311840	0.640930	0.586461	0.243528	0.278283	0.848268	0.669863	0.590398	0.642480	0.830899	0.259058	0.271170	0.192730	0.308312	0.356370	3.135510	0.849383	0.359220	0.585585	0.382428
0.697319	1.249070	1.164150	0.563200	0.327059	0.286060	0.191178	0.227055	0.274540	0.200200	0.283587	0.398662	0.282376	0.375951	0.256676	0.430465	1.988650		0.767370		0.370545	0.550491	1.761680	0.368585	0.221147		0.402433	0.198409	0.677598	0.232012	0.161030	0.699140	0.356139	0.246098	0.200983	0.600025	0.400450	0.174028	0.163722	1.029580	0.209693	0.165698	0.392040	0.222866	0.321750	0.278926	0.292992	0.372970	0.813335	0.257485
0.891860	0.437445	0.211793	0.695276	0.326379	0.185300	0.258772	0.817727	0.324138	0.181878	0.332859	0.400715	0.288077	0.173091	0.205459	0.177247	0.392869		0.406557		0.256033	0.287576	1.245850	0.429493	0.455238		0.240081	0.231978	0.209308	0.289360	0.367995	0.178529	0.328970	0.583670	0.345966	0.313459	0.475730	0.300955	0.173885	0.697190	0.667812	0.388898	0.241711	0.188106	0.219935	0.388123	0.181101	0.245170	0.347057	0.693293
0.322857	0.264477	0.327959	0.762376	0.276555	0.359775	0.180323	0.512171	0.184712	0.440993	0.496279	0.613143	0.189614	0.458914	0.389955	0.186928	0.495494		0.344519		0.364972	0.692356	0.175752	0.382957	0.208950		0.204012	0.273495	0.398439	0.356977	0.286701	0.576376	0.363729	0.305368	0.279493	0.379820	0.522452	0.190628	0.308105	0.650282	0.527125	0.161223	0.685953	0.273964	0.325756	0.226819	0.393689	0.175029	0.572315	0.399694
0.897803	1.209440	0.636463	0.634918	0.208209	0.185843	0.232406	0.279232	0.264760	0.314461	0.208103	1.228920	0.335180	0.277676	0.348267	0.309276	0.894612		0.959927		1.242980	0.370996	0.418910	0.380792	1.844470		0.392140	0.480340	0.549585	0.341899	0.323856	0.167911	0.502055	0.173103	0.362615	0.390163	0.318858	0.611216	0.325602	0.543764	0.200133	0.471635	0.298407	0.267133	0.294728	0.768074	0.173204	0.162617	0.385013	0.537103
0.931305	0.907759	0.404889	0.812684	0.572478	0.263952	0.683615	0.296593	0.403266	0.177612	0.551264	0.425935	0.402240	0.582231	0.395504	0.342163	2.264950		0.617516		0.974151	0.240148	0.316711	0.178442	0.273541		0.741995	0.264823	1.293770	0.296410	0.256598	0.375096	0.372525	0.185194	0.231650	0.161435	0.588391	0.569863	0.317186	0.431861	0.222377	0.193818	0.191527	0.227256	0.403818	0.348521	0.193380	0.240829	0.289329	0.189630
0.705241	0.165145	0.160845	0.454624	0.279357	0.166148	0.204289	0.311365	0.661420	0.220020	0.167492	0.162180	0.242436	0.479387	0.172172	0.376247	6.316930		1.264000		0.257407	0.196224	1.034100	0.164010	0.179044		0.170719	0.343156	0.669341	0.217273	0.419789	0.534991	0.475838	0.272419	0.603771	0.171951	0.378800	0.552144	0.641348	0.240739	0.281541	0.277189	0.506987	0.467827	0.176428	0.750396	0.197441	0.192004	0.362967	0.789006
0.930055	0.608494	0.326046	0.656202	0.457747	0.236272	0.295909	0.205220	0.746589	0.203003	0.165611	0.295782	0.249808	0.160861	0.382069	0.236097	0.186103		1.574290		0.562418	0.344033	0.520753	0.324134	0.958603		0.390598	0.482538	0.179471	0.372990	0.556987	0.970884	0.875377	0.760552	0.210917	0.194586	0.538745	0.485642	0.395822	0.312071	0.329376	0.527370	0.262085	0.231916	0.763009	0.214553	0.302695	0.162387	0.640731	0.195806
0.310113	0.319631	0.197533	0.592430	0.202859	0.305802	0.798205	0.460882	0.585760	0.222249	0.224089	0.382077	0.185322	0.520859	0.563408	0.205850	0.196898		0.565657		1.101180	0.325081	0.734691	0.275412	0.596846		0.719793	0.906848	0.296159	0.418735	0.224735	0.406349	0.275696	0.385766	0.327095	0.269201	0.847296	0.347527	1.010560	0.749461	0.171604	0.174977	0.264905	0.427934	0.212102	0.268688	0.217314	0.329439	0.967200	0.183718
0.274461	0.499638	0.356157	0.415273	0.851271	0.238444	0.264211	0.289252	1.063630	0.248481	0.191026	0.221723	0.270060	0.231311	0.662278	0.208279	0.330073		0.609294		0.298092	0.176589	0.695627	0.364666	0.622214		0.378899	0.161614	0.467584	0.539970	0.314438	0.169813	0.520266	0.601131	0.424955	0.556410	0.604286	0.605177	0.482013	0.650865	0.205431	0.431393	0.170173	0.293948	0.405503	1.046620	0.233117	0.216978	1.102890	0.244455
0.180871	0.677517	0.488040	0.356247	0.498781	0.167065	0.387781	0.235412	0.171139	0.390894	0.256596	0.384321	0.174235	0.325576	0.807354	0.572525	0.527898		0.495798		0.418121	0.179493	0.949022	0.469629	0.376512		0.883125	0.413272	0.428551	0.538253	0.751168	0.890414	0.272264	0.384029	0.429051	0.164661	0.536472	0.677773	0.526161	1.572250	0.582800	0.306287	0.381112	0.406600	0.689130	0.289692	0.210858	0.201488	0.865342	0.190043
0.559379	0.186368	0.404865	0.440517	0.491258	0.212574	0.251226	0.224549	0.341620	0.207652	0.258367	0.623931	0.196344	0.780155	0.243158	0.340171	0.279827		0.451047		0.347625	0.179793	2.718150	0.273318	0.527879		0.990395	0.210478	0.217560	0.373142	0.310949	0.312430	0.255799	0.474072	0.214922	0.254754	0.857943	0.207164	0.591621	0.473523	0.168711	0.288919	0.818272	0.303461	0.329541	1.068690	0.456033	0.281378	0.825711	0.393560
0.338320	0.636361	0.377993	0.632956	0.516463	0.274367	0.493038	0.242577	0.538597	0.414338	0.245769	0.750415	0.260246	0.203885	0.358110	0.203117	0.797868		0.844563		1.258130	0.893055	0.461682	0.306202	0.612144		0.217767	0.164974	0.414906	0.190093	0.532120	0.328949	0.492699	0.266528	0.543559	0.326284	0.579121	0.308632	0.202193	0.225450	0.217524	0.189345	0.287700	0.210685	0.379321	0.381331	0.492236	0.220834	1.037680	0.248377
0.688048	0.179469	0.299606	0.520447	0.170269	0.180796	0.263466	0.161460	0.267522	0.168438	0.335022	0.683468	0.440395	0.210438	0.753541	0.400639	1.127170		0.319287		1.115110	0.534057	0.173396	0.437140	0.269264		0.346184	0.494876	1.069850	0.163160	0.471926	0.565336	0.301407	0.521248	0.427237	0.258010	0.395467	0.282921	0.570045	0.627693	0.481205	0.422853	0.304106	0.413577	0.171828	0.394765	0.237479	0.392768	1.889490	0.189857
0.544408	0.923660	0.383384	0.467488	0.434231	0.165000	0.485563	0.402507	0.501520	0.221132	0.245318	0.798556	0.254212	0.302223	0.492182	0.346298	0.714973		0.537545		0.377148	0.299022	0.525258	0.208782	0.558901		0.605190	0.279150	0.348560	0.169586	0.239348	0.674357	0.236315	0.161240	0.243360	0.196722	0.341021	0.781151	1.108410	0.654902	0.326514	0.488435	0.438608	0.179196	0.302755	0.338945	0.305604	0.239447	0.317037	0.671892
1.185940	0.829434	0.519937	0.573245	0.209364	0.192378	0.576329	0.459375	0.234935	0.453443	0.267010	0.716539	0.229417	0.551229	0.457589	0.174440	1.463770		0.775190		0.302238	0.543729	0.288405	0.534808	0.665407		0.549799	0.385714	0.200074	0.207930	0.226209	0.469751	0.230846	0.416623	0.371707	0.431802	0.241102	0.675478	0.554704	0.170956	0.197859	0.305315	0.495317	0.500061	0.191536	0.164347	0.233377	0.197876	0.448874	0.310478
0.616440	0.946051	0.552759	0.694563	0.310572	0.521056	0.265004	0.272031	0.494175	0.222785	0.592755	0.191171	0.243995	0.347436	0.571211	0.164407	1.067940		0.700228		1.035070	0.269690	0.167325	0.234826	0.701874		0.597908	0.339416	0.573986	0.513407	0.185613	0.357370	0.204735	0.426545	0.273424	0.260079	0.518913	0.734827	0.268302	0.901192	0.488287	0.170866	0.542698	0.424866	0.738285	0.291462	0.269359	0.275204	0.298692	0.563350
0.550406	0.406608	0.218077	0.381323	0.291295	0.188076	0.173689	0.175922	0.405312	0.250659	0.232068	0.246401	0.163442	0.601520	0.489964	0.172596	0.300182		1.016170		0.169217	0.281897	1.803090	0.461026	0.197704		0.319216	0.207242	0.426416	0.222103	0.275334	0.241339	0.330176	0.562217	0.221340	0.315179	0.166098	0.389333	0.606203	0.199819	0.314693	0.223023	0.411517	0.467465	0.219201	0.465114	0.166842	0.279612	0.409733	0.343592
0.323097	0.654516	0.450284	1.205920	0.763304	0.299919	0.294339	0.185707	0.341808	0.248265	0.242047	0.553346	0.233374	0.636954	0.192400	0.514215	0.567236		0.335926		0.428949	0.448381	2.132110	0.171812	1.324750		0.374935	0.276646	0.423986	0.694772	0.341838	0.805344	0.458677	0.294502	0.229673	0.189808	0.184535	0.686538	0.276493	0.387755	0.548481	0.266988	0.167227	0.280001	0.333059	0.982912	0.173814	0.193478	0.578908	1.039500
0.388173	0.366735	0.375044	0.564402	0.268315	0.386338	0.615228	0.189620	1.202680	0.230599	0.326880	0.562091	0.330446	0.358423	0.267236	0.262115	0.318970		0.716357		0.396769	0.277215	1.428600	0.531236	0.703901		0.170101	0.209996	0.728503	0.330760	0.250268	0.303552	0.187187	0.512679	0.427028	0.268078	0.161694	0.267264	0.711021	0.324669	0.445503	0.487939	0.256344	0.308327	0.229599	0.184207	0.219446	0.216102	0.408217	0.456118
0.690890	0.342718	0.258226	0.687525	0.254959	0.308255	0.321487	0.271626	0.454787	0.184992	0.196518	0.651261	0.333769	0.234991	0.627172	0.223237	0.345619		0.394214		0.577016	0.250192	1.035150	0.272621	0.921701		0.273449	0.450915	0.160730	0.171611	0.250391	0.585555	0.294035	0.678579	0.207866	0.369072	0.229018	0.252226	0.848365	0.692234	0.170124	0.170467	0.214954	0.237800	1.070290	1.724480	0.646094	0.449356	0.167411	0.511749
0.379414	0.769638	0.353137	0.272791	0.522708	0.387451	0.363616	0.267159	0.267797	0.181978	0.300811	1.150650	0.184714	0.731902	0.870572	0.178483	0.176661		0.558181		0.384739	0.168133	0.445722	0.304590	0.554841		0.329838	0.336882	0.307729	0.168781	0.278876	0.235984	0.194378	0.422550	0.171173	0.441734	0.209538	0.333186	0.366645	0.653680	0.205422	0.253618	0.245961	0.425419	0.175380	2.691900	0.269132	0.184820	0.358057	0.280201
0.635114	0.283230	0.473657	1.138300	0.171763	0.591398	0.244505	0.175285	0.428345	0.322230	0.217325	0.486733	0.208512	0.179855	0.334836	0.215283	1.001190		0.422694		0.275383	0.315409	0.192886	0.318838	0.782461		0.411393	0.222336	1.486080	0.209888	0.317915	0.417014	0.300520	0.306645	0.226274	0.305493	1.701820	0.250075	1.270060	0.641945	0.378716	0.436283	0.178739	0.573426	0.406252	0.204978	0.184489	0.199834	0.131473	0.216708
0.655757	1.008910	0.312077	1.240180	0.199218	0.421358	0.540295	0.242314	0.482614	0.207374	0.160281	0.367334	0.178424	0.278565	0.532488	0.537029	0.227348		0.605007		0.191623	0.529799	0.222213	0.305281	0.179496		0.730806	0.309768	0.673671	0.164502	0.552844	0.374566	0.171814	0.288789	0.263393	0.188416	0.923582	0.288997	0.943855	0.322509	0.161934	0.184538	0.261737	0.314692	0.297336	0.170740	0.300413	0.476699	0.976663	0.556138
0.882449	0.167815	0.479475	0.727934	0.272275	0.179264	0.223315	0.234324	0.228889	0.192900	0.285464	0.546381	0.492768	0.406200	0.825421	0.246979	0.229002		0.290357		0.166551	0.223700	1.657210	0.421022	0.332249		0.427810	0.332122	0.432333	0.281649	0.202874	0.881027	0.526647	0.352770	0.177349	0.311547	0.892339	0.364110	0.819616	0.193101	0.169703	0.384361	0.167598	0.594800	0.336884	0.705788	0.186254	0.213297	0.387846	0.276712
0.287839	0.741842	0.252649	0.336008	0.346712	0.343837	0.294969	0.166455	0.174862	0.376168	0.561499	0.178936	0.271436	0.408568	0.336983	0.503861	1.444710		0.270219		0.807112	0.183151	0.706675	0.253382	0.520408		0.160910	0.358376	0.300912	0.366031	0.164040	0.609285	0.172458	0.164887	0.193407	0.359198	0.629693	0.635845	0.431502	0.332275	0.323054	0.244476	0.198046	0.210182	0.458580	0.273140	0.296983	0.262587	0.888542	1.022820
1.296970	0.271460	0.405635	0.508502	0.944393	0.200748	0.411487	0.197704	0.339224	0.192029	0.160223	0.194714	0.347398	0.472892	0.856233	0.519013	5.023040		1.030480		0.277939	0.528540	0.168805	0.391561	0.314010		0.605008	0.196096	1.024420	0.261447	0.319921	0.752821	0.389302	0.514931	0.178367	0.303428	0.298031	0.503423	0.463503	1.026710	0.307662	0.317683	0.235488	0.571139	0.339050	0.694238	0.215844	0.251364	0.950701	0.480071
0.511886	0.668451	0.780112	0.793480	0.457415	0.317677	0.292334	0.360273	0.185856	0.160653	0.396573	0.246947	0.296334	0.362686	0.163818	0.287951	3.608560		0.228187		1.019120	0.207171	0.496555	0.504115	0.948389		0.296953	0.213806	0.372987	0.257793	0.486823	0.740014	0.261835	0.245908	0.630538	0.209066	1.348990	0.490062	0.753943	0.255699	0.215408	0.357654	0.204593	0.216583	0.459965	0.181663	0.277526	0.178214	0.512596	0.410766
0.423365	0.163045	0.299982	0.699136	0.407131	0.227482	0.531261	0.257679	0.621950	0.368606	0.203474	0.312117	0.200255	0.482662	0.264370	0.164869	1.923180		1.048260		0.236073	0.210348	0.482930	0.194677	0.380524		0.350582	0.319089	0.500789	0.568233	0.260869	3.172940	0.190804	0.292919	0.429580	0.508142	0.282572	1.921790	0.544102	0.383960	0.591905	0.255737	0.358030	0.545141	0.173506	0.426392	0.169637	0.261138	0.220491	0.391222
2.643490	0.204393	0.249570	0.377411	0.220013	0.174354	0.277445	0.822597	0.840520	0.233794	0.228049	0.200938	0.323478	0.229133	0.226144	0.178231	0.365733		0.769084		1.646710	0.279907	0.371471	0.705176	0.225976		0.574351	0.238275	0.214959	0.270726	0.161524	1.088430	0.319429	0.218514	0.160332	0.520801	0.242170	0.170109	1.166620	0.450080	0.441290	0.203475	0.246090	0.161982	0.331262	0.241218	0.211724	0.444113	0.238186	0.306280
0.314783	0.267547	0.485047	0.456906	0.405402	0.182213	0.190271	0.325774	0.282069	0.160424	0.162613	0.313206	0.181136	0.279921	0.770761	0.242663	0.272967		0.256900		0.497350	0.237139	1.552510	0.407649	0.253051		0.501637	0.379149	0.338602	0.172090	0.328921	2.935760	0.398015	0.194688	0.327800	0.309336	0.570664	0.393991	0.162547	1.952800	0.186248	0.220275	0.180892	0.233082	0.202595	0.953985	0.190722	0.371293	0.880962	0.243984
1.248310	0.448776	0.608940	0.413926	0.527483	0.412679	0.591348	0.228095	1.037050	0.169527	0.179831	0.201555	0.302202	0.262333	0.526357	0.172044	0.674514		0.526227		1.068740	0.279583	0.366381	0.380489	0.494111		0.499861	0.291713	0.678059	0.283591	0.344638	0.572351	0.362955	0.526676	0.340592	0.366086	0.285619	0.224210	0.382659	0.718039	0.184300	0.226179	0.399989	0.365070	1.030750	0.346771	0.234585	0.230037	0.320740	0.182288
0.324028	0.425419	0.494186	0.656247	0.608016	0.202737	0.456595	0.340360	0.406828	0.325449	0.280630	0.779364	0.476321	0.286755	0.381140	0.209259	0.214747		0.821463		1.321940	0.234275	0.222463	0.408569	1.662390		1.141400	0.333954	0.219184	0.310386	0.544318	0.243125	0.334277	1.133780	0.361429	0.260242	0.663964	0.420873	0.224744	1.182620	0.379783	0.218951	0.261473	0.194308	0.450881	0.354598	0.251862	0.191233	0.209871	0.900607
0.745091	0.228086	0.230238	0.464729	0.258636	0.354246	0.283461	0.162643	1.194660	0.191476	0.265490	0.646423	0.198191	0.242500	0.219606	0.188728	0.305204		0.266800		0.669315	0.282796	0.245915	0.222317	0.622197		1.991290	0.182532	0.265524	0.342446	0.431620	0.654936	0.177305	0.211020	0.227245	0.340473	0.368539	1.405210	0.199313	0.702831	0.202225	0.264917	0.210495	0.378649	0.173141	0.248051	0.366844	0.277573	0.343055	0.256872
0.652100	0.546538	0.375282	0.435652	0.162110	0.222119	0.607674	0.373571	0.716243	0.185280	0.166958	0.421201	0.269958	0.167130	0.578224	0.311127	0.603151		1.058310		0.260377	0.505926	0.199007	0.198381	0.279367		0.319202	0.282441	0.382069	0.308858	0.993919	0.939292	0.162507	0.304653	0.328801	0.279185	0.189637	0.548205	0.861023	0.794400	0.421211	0.170611	0.229763	0.254088	0.252201	0.294785	0.371234	0.684080	1.317240	1.218740
0.315844	0.564578	0.322469	0.595158	0.281157	0.184158	0.335340	0.248532	0.377700	0.169152	0.255026	0.214210	0.291036	0.239792	0.527405	0.213085	1.198330		0.427003		0.216149	0.379961	1.327150	0.562975	0.993208		0.216136	0.248200	0.407948	0.328711	0.217677	0.226099	0.278681	0.289732	0.283176	0.200491	0.998293	0.661031	0.223858	0.561659	0.264454	0.610149	0.391092	0.322876	0.312434	0.612113	0.426392	0.178420	0.603730	0.471971
1.697670	0.623827	0.391826	0.981183	0.572213	0.162432	0.208994	0.234665	0.916949	0.187235	0.362764	0.598606	0.525009	0.221254	0.960461	0.295562	0.398922		0.506970		0.553769	0.337903	0.234739	0.356337	0.171535		0.170888	0.185936	0.301814	0.160969	0.219648	0.343319	0.219288	0.513590	0.558567	0.185852	1.021280	0.443899	0.433217	1.144030	0.170917	0.187345	0.175301	0.189384	0.314142	2.495190	0.529399	0.415710	0.922916	0.308898
1.205470	0.487132	0.294653	0.348725	0.315485	0.563198	0.208679	0.172509	0.596161	0.243358	0.523703	0.311110	0.206168	0.357668	0.698053	0.210498	0.670904		0.176379		0.306902	0.394458	0.979078	0.459523	0.433936		0.507117	0.338821	3.082910	0.171207	0.245590	0.377250	0.292355	0.944801	0.601109	0.414985	0.271254	0.218881	0.455881	0.376363	0.604576	0.223771	0.196422	0.231199	0.495996	0.980223	0.178209	0.195476	0.818988	0.405475
0.555778	1.124820	0.256935	0.492586	0.197420	0.177207	0.228645	0.323592	0.981789	0.338866	0.194949	0.639892	0.212346	0.216263	0.546130	0.358941	0.430750		0.459563		0.465154	0.556883	1.255950	0.412020	0.226179		0.276526	0.481872	0.545269	0.369166	0.161441	0.908655	0.330960	0.441208	0.317549	0.276865	1.023610	0.835038	0.363715	1.197150	0.191929	0.220972	0.337250	0.282959	0.165763	0.362070	0.327465	0.259614	0.308319	0.201077
0.409768	0.970678	0.444469	0.373130	0.843174	0.337186	0.329513	0.168632	0.189797	0.216252	0.192822	0.695435	0.187281	0.540191	0.256867	0.524165	0.238926		0.526613		0.232046	0.289513	0.713630	0.572515	0.428840		0.631551	0.588261	0.268417	0.811645	0.216716	0.470805	0.186632	1.100660	0.284863	0.216744	1.095350	0.973913	0.325413	0.170105	0.575550	0.164032	0.311656	0.194232	0.520190	0.180471	0.198730	0.239026	0.311497	0.355930
0.706421	0.170181	0.210125	0.578046	0.507677	0.179919	0.269944	0.497078	0.700797	0.696568	0.244615	0.539226	0.177089	0.349481	0.278361	0.172566	1.465710		0.513273		0.912891	0.340419	3.458590	0.668299	1.069900		0.539158	0.344591	0.382372	0.298678	0.380059	0.386587	0.163776	0.385693	0.247683	0.288708	0.220181	0.279108	0.520188	0.250608	0.231434	0.239149	0.306332	0.206201	0.233068	0.586597	0.466563	0.170501	0.461667	3.433070
0.997998	0.688746	0.166773	0.806129	0.195743	0.242142	0.431400	0.426941	0.236641	0.174658	0.232342	0.307010	0.190859	0.207399	0.459359	0.377086	1.080450		0.186991		0.277086	0.176315	0.434102	0.212805	0.477056		1.311510	0.220227	0.773045	0.316294	0.324464	0.820560	0.529643	0.500268	0.227022	0.257467	0.313418	0.207465	1.072700	0.474268	0.299923	0.208503	0.351622	0.401674	0.339703	0.366737	0.912118	0.207931	0.270987	0.251609
0.546984	0.202044	0.384811	0.376336	0.387710	0.276054	0.237970	0.349229	0.448315	0.305410	0.299213	0.938086	0.201755	0.525439	0.306851	0.427421	0.197970		0.602915		0.841988	0.208387	2.122570	0.219070	1.618890		0.258012	0.239076	0.386173	0.535204	0.535479	0.248761	0.210325	0.346346	0.247316	0.436758	1.045620	0.806491	0.637998	0.857005	0.324680	0.230294	0.447756	0.698153	0.551533	0.678006	0.170320	0.163355	0.249522	0.259658
0.438701	0.350726	0.426854	0.555022	0.516308	0.173807	0.303330	0.325996	0.662592	0.162673	0.308091	0.320390	0.562737	0.347739	0.417820	0.459490	0.355330		0.608088		0.526145	0.168561	0.247769	0.166530	0.855051		0.436790	0.222947	0.662076	0.527565	0.175757	0.405893	0.224875	0.433878	0.288299	0.536605	0.160431	0.544089	0.203656	0.517363	0.165396	0.182542	0.172624	0.714355	0.217917	1.514090	0.248124	0.238659	0.609071	0.422311
0.969856	0.879703	0.496675	0.224685	0.229422	0.270170	0.401799	0.273958	0.460103	0.301787	0.600802	0.498872	0.171216	0.416578	0.222935	0.208916	0.489706		0.771999		0.237737	0.450517	0.270427	0.206422	2.657840		0.213143	0.241161	1.032230	0.495420	0.498323	0.596160	0.269586	0.310789	0.357232	0.462584	0.368486	0.538516	0.295899	0.642248	0.192137	0.294994	0.998211	0.199875	0.229765	0.223411	0.546746	0.210725	0.901507	0.389439
0.271629	0.796339	0.182935	0.475558	0.644903	0.176026	0.262878	0.295518	0.308033	0.256715	0.289720	0.254436	0.189638	0.424417	0.241602	0.328587	1.778660		0.884532		0.520487	0.338411	0.554946	0.765402	0.245451		0.360136	0.283117	0.301116	0.306806	0.217401	0.280886	0.380009	0.429196	0.222878	0.393702	0.206538	0.204102	0.667116	0.450487	0.163623	0.231202	0.827892	0.223077	0.553390	1.055110	0.212058	0.395784	0.736245	0.334961
1.120990	0.178207	0.340616	0.734956	0.188341	0.204529	0.465552	0.345945	0.439981	0.412018	0.581100	0.228574	0.234435	0.284304	0.199255	0.178967	1.396060		0.608425		1.202830	0.645859	0.800729	0.167828	0.169199		0.181895	0.255752	0.730832	0.356386	0.335099	0.216384	0.810181	0.394941	0.333968	0.195697	0.234114	0.602050	0.528944	0.253743	0.197486	0.250117	0.186792	0.259571	0.330719	0.458756	0.174402	0.469063	0.623063	0.269409
0.208669	0.731444	0.348338	0.689094	0.190673	0.384762	0.257058	0.419947	0.726213	0.390914	0.192797	0.905673	0.198140	0.172844	0.188245	0.350124	0.796461		1.027500		0.188364	0.594114	1.174130	0.337917	1.023810		0.634574	0.188301	0.453274	0.395519	0.212273	0.313359	0.577259	0.177217	0.314772	0.271077	0.302622	1.358070	0.799412	1.106790	0.235533	0.228112	0.260078	0.437548	0.217883	0.900577	0.288587	0.428792	0.150080	0.235757
0.989838	0.324962	0.322737	0.456221	0.174463	0.444505	0.162341	0.299475	0.587922	0.184004	0.231753	0.438643	0.243142	0.168849	0.393433	0.251262	0.165183		0.253790		0.300320	0.315997	2.564640	0.339065	0.885749		0.169786	0.244085	0.640020	0.354403	0.501460	0.303552	0.275548	0.567288	0.183972	0.256836	0.283781	1.243200	0.390455	0.589861	0.230058	0.220948	0.161125	0.209996	0.509205	0.598807	0.187492	0.299324	0.410963	0.425717
1.016720	0.250684	0.208895	0.516282	0.297005	0.268389	0.355649	0.245088	0.602292	0.329967	0.215034	0.339475	0.179632	0.469515	0.172179	0.171088	0.331595		0.212377		0.622328	0.194855	0.344137	0.200099	0.184955		0.233109	0.340705	0.238745	0.223267	0.404411	0.353754	0.473353	0.636656	0.267744	0.162632	0.970463	0.799074	0.257548	0.802952	0.389499	0.160253	0.258199	0.296402	0.474027	0.482715	0.669971	0.392607	0.441196	0.535324
0.563018	0.449673	0.317066	0.563603	0.220620	0.271099	0.337523	0.200982	0.237003	0.188194	0.405326	0.459691	0.319398	0.185883	0.387482	0.207643	0.385144		0.737672		0.185645	0.397156	0.491336	0.484982	0.210130		0.455014	0.525586	0.588327	0.297164	0.676448	0.225458	0.396378	0.362936	0.383930	0.205030	0.176044	0.693805	0.238292	0.326961	0.164599	0.275917	0.572937	0.256045	0.417393	0.195892	0.190835	0.267082	0.888911	0.397277
0.989450	0.338497	0.299796	0.875504	0.218585	0.170351	0.497046	0.355862	0.806056	0.310073	0.187648	0.276930	0.253855	0.280805	0.572006	0.571748	0.187545		0.640650		0.312379	0.220431	1.735840	0.478787	1.453150		0.163093	0.210276	0.276728	0.249952	0.292061	1.339260	0.175767	0.226777	0.287116	0.232723	0.389785	0.337402	0.493467	0.608633	0.398645	0.382563	0.273797	0.314922	0.284813	0.486514	0.304025	0.220873	0.676371	0.856549
0.352216	0.496505	0.654002	0.777089	0.334112	0.174890	0.248204	0.199554	0.544754	0.249608	0.206368	0.314835	0.268730	0.263875	0.312845	0.281382	0.317397		1.232150		0.325768	0.400731	0.164742	0.480558	0.365280		0.614220	0.192954	0.337346	0.161893	0.462352	0.735668	0.388900	0.507137	0.233356	0.355489	0.552538	1.030860	0.820034	0.712087	0.310164	0.210449	0.461738	0.291425	0.181223	0.560107	0.339447	0.222615	0.166951	0.361910
0.522407	0.299860	0.227233	0.468395	0.374146	0.374082	0.452921	0.198137	0.655966	0.235051	0.245343	0.601903	0.222790	0.221160	0.999364	0.246271	0.758066		0.522062		0.661503	0.320849	0.382581	0.600417	0.844807		0.523434	0.284710	0.196779	0.180775	0.370903	0.661177	1.409150	0.321960	0.314372	0.512244	0.944859	0.283090	2.965570	0.445164	0.222140	0.203272	0.252180	0.317266	0.323791	0.295121	0.335849	0.167971	0.313321	0.316577
0.320028	0.190981	0.440107	0.400919	0.214275	0.309501	0.353059	0.205544	1.087830	0.577042	0.263947	0.727573	0.255730	0.242303	0.721214	0.326129	1.167360		0.526734		0.679387	0.603168	0.751253	0.371773	0.287236		0.364131	0.167639	0.178401	0.340673	0.202081	0.583847	0.247710	0.668922	0.173419	0.262912	0.590527	0.474626	0.343699	0.422804	0.289492	0.179742	0.167029	0.330411	0.320784	0.691845	0.258814	0.333175	0.176004	0.311542
2.129720	0.270777	0.164967	0.423610	0.581303	0.360173	0.176486	0.240982	0.284169	0.176424	0.435381	0.240081	0.192719	0.229963	1.054590	0.279753	1.684720		0.526652		0.707184	0.467648	1.399690	0.503673	0.845420		0.393205	0.342097	0.941228	0.217788	0.318305	0.310890	0.321468	0.253304	0.301833	0.281432	0.487272	0.831420	0.564378	0.313167	0.565650	0.451991	0.194103	0.230899	0.180480	0.667218	0.253280	0.190472	0.648881	0.342812
0.501765	0.306646	0.578941	0.733448	0.213568	0.168967	0.279328	0.163227	0.463437	0.195373	0.516569	0.305450	0.193426	0.256782	0.891038	0.184156	0.408563		0.719694		0.681706	0.496759	2.513100	0.321438	0.503595		0.531274	0.264464	0.253972	0.331826	0.312790	0.398475	0.382568	0.390192	0.220222	0.339615	1.446290	1.712800	0.278838	0.294737	0.345015	0.179767	0.310182	0.385761	0.333880	1.862240	0.326169	0.198048	0.272444	0.186833
0.220798	0.459666	0.194650	0.340593	0.323760	0.383371	0.185656	0.178856	1.472590	0.209473	0.374814	0.295779	0.257279	0.374839	1.234130	0.276291	0.402007		0.383612		0.292013	0.333334	0.661589	0.246326	0.309348		0.266747	0.250489	0.378737	0.389487	0.197582	0.454695	0.244243	0.792449	0.208438	0.253733	0.941158	0.350893	0.287851	0.166580	0.206680	0.241760	0.307732	0.282591	0.229116	0.270386	0.374866	0.238673	0.361593	0.346855
1.008250	0.599142	0.478555	0.446551	0.398761	0.258247	0.330531	0.196727	0.330897	0.238351	0.248078	0.256277	0.245070	0.165505	0.868519	0.186409	0.780280		1.001640		0.653003	0.274849	0.270527	0.263367	0.664450		0.462479	0.322095	0.356995	0.286976	0.198499	0.382353	0.228920	0.305558	0.297460	0.190427	0.280346	0.415854	0.247567	0.377213	0.252807	0.196732	0.204426	0.492457	0.163849	0.727592	0.303081	0.291325	0.462514	0.214518
0.375405	0.316913	0.290022	0.732327	0.657287	0.217968	0.443688	0.191217	1.521320	0.235486	0.241710	0.242966	0.273758	0.343332	0.804013	0.352444	1.513720		0.297453		0.250454	0.220230	0.724187	0.476845	0.386204		0.273359	0.284104	0.368884	0.930277	0.423314	0.169119	0.249641	0.365294	0.251578	0.406709	0.207539	0.326568	0.859707	0.804366	0.160729	0.167378	0.293393	0.291460	0.218595	0.201638	0.168377	0.209340	0.458694	0.727570
0.395710	0.295354	0.215146	1.080280	0.310487	0.179409	0.462149	0.279616	0.256340	0.226569	0.239341	0.733695	0.363782	0.194050	0.632431	0.323209	0.778120		1.429550		0.444172	0.177649	0.451492	0.283985	0.450832		0.432589	0.263789	0.355585	0.178730	0.230058	0.546131	0.378975	0.788411	0.270795	0.196939	1.485080	0.408953	0.770512	0.343018	0.248607	0.258444	0.374678	0.254748	0.269880	0.320276	0.315051	0.359200	0.664086	0.281570
0.203128	0.483087	0.270947	0.632616	0.683816	0.169038	0.262291	0.507199	0.266313	0.356782	0.421596	0.578343	0.166599	0.270994	0.265205	0.209006	1.919380		0.819480		0.226490	0.271778	1.319700	0.272492	0.605112		0.606237	0.234728	0.622024	0.333066	0.170755	0.862449	0.277094	0.251471	0.173122	0.332123	0.235423	0.210427	0.571996	0.432615	0.621372	0.557322	0.275694	0.199399	0.255917	0.937910	0.230182	0.366868	1.005250	0.350606
0.487372	0.492913	0.245381	0.688717	0.357039	0.318012	0.304834	0.312212	0.871027	0.235101	0.220185	0.189829	0.191325	0.554676	0.753908	0.284794	0.438020		1.014840		0.820657	0.252167	1.520520	0.423655	0.418278		0.519731	0.502362	0.166223	0.819447	0.450044	0.283198	0.272986	0.309108	0.248664	0.292668	0.329999	1.547610	0.652736	0.405455	0.206545	0.250951	0.279880	0.296878	0.217780	1.139750	0.222109	0.318526	0.364549	0.440370
0.272730	0.175243	0.453772	1.118450	0.166857	0.313963	0.389433	0.307160	0.372190	0.174275	0.508467	0.405997	0.343568	0.433630	0.451924	0.193248	0.274099		0.831809		0.821711	0.207125	0.368828	0.376853	0.221218		0.795918	0.516124	0.186819	0.538164	0.415490	0.167121	0.216257	0.210461	0.304422	0.209344	0.226954	0.778613	0.366466	0.842632	0.219612	0.225659	0.285359	0.378869	0.539950	0.226142	0.212431	0.263086	0.526087	0.178538
0.175438	0.285267	0.259334	0.263928	0.830011	0.269110	0.277920	0.350073	1.178860	0.168869	0.255532	0.319814	0.390844	0.231403	0.231401	0.191480	1.245540		0.188530		1.041060	0.600750	0.509974	0.397803	0.425959		0.174750	0.454380	9.404080	0.357206	0.254147	3.008150	0.301800	0.575656	0.257121	0.191701	1.006380	0.227025	0.201756	0.248463	0.420194	0.243138	0.184496	0.257730	0.209187	0.191415	0.198826	0.474757	0.445312	0.364823
2.769490	0.306676	0.671860	0.401623	0.528314	0.316621	0.292297	0.312196	0.282600	0.309812	0.307629	0.330451	0.191687	0.187559	0.754175	0.228621	0.964089		0.953281		0.162353	0.546555	0.314034	0.312807	0.725015		0.370027	0.227264	0.671967	0.251035	0.453045	0.776525	0.302512	0.329268	0.205686	0.238991	0.466540	1.373590	0.430858	0.955021	0.278193	0.256941	0.388056	0.166484	0.329210	0.444009	0.200710	0.207205	0.243377	0.696562
0.401941	0.447255	0.411240	0.997820	0.544153	0.281110	0.318352	0.312550	0.241373	0.177891	0.367995	0.657541	0.365185	0.284010	0.626921	0.194915	1.285550		0.207553		0.201997	0.415783	0.256787	0.229411	0.311451		0.292804	0.171459	0.275911	0.480932	0.176080	1.468660	0.280989	0.291501	0.209939	0.280995	0.607829	0.972029	0.338176	0.848772	0.220190	0.408962	0.207269	0.396545	0.178044	1.120590	0.361187	0.204533	0.512815	0.716387
0.989575	0.190006	0.232270	0.191828	0.299736	0.177969	0.291380	0.542849	0.512138	0.289908	0.214152	1.078000	0.195702	0.200147	0.468018	0.179904	1.713550		0.259624		0.432355	0.189794	2.132880	0.447273	0.461534		0.276680	0.224735	0.327029	0.544107	0.643019	0.199778	0.321504	0.932298	0.352191	0.508085	0.627767	0.279187	1.472610	1.100750	1.075980	0.247399	0.318751	0.306558	0.327521	0.645506	0.188864	0.360525	0.122638	0.490244
0.670212	0.333373	0.178666	0.584499	0.194131	0.630202	0.208118	0.271807	0.267307	0.286805	0.335120	0.515347	0.373836	0.227852	0.295607	0.489443	0.752128		0.324947		0.747227	0.401585	2.042920	0.652729	0.577983		0.900031	0.749503	0.476401	0.246109	0.244199	0.405730	0.190162	0.266092	0.408142	0.293614	0.764577	0.284509	1.153230	0.161529	0.195366	0.243014	0.323058	0.187268	0.179035	0.580434	0.195600	0.165034	0.688160	0.193012
0.348273	0.240259	0.180153	0.689563	0.232951	0.170362	0.185826	0.234018	0.219627	0.221173	0.264441	0.271286	0.261535	0.316542	1.658070	0.461191	1.413700		1.383260		0.558053	0.215375	2.295460	0.195204	0.376338		0.647906	0.612811	0.347996	0.203256	0.347939	0.676223	0.422800	0.453400	0.177787	0.176794	0.536978	0.242467	0.344197	1.132390	0.314411	0.285509	0.333327	0.366660	0.245910	0.717990	0.426484	0.325328	0.501985	0.286549
0.543642	0.840845	0.247477	0.424288	0.341403	0.320662	0.318201	0.317205	2.942010	0.182070	0.346069	0.419587	0.164346	0.202632	0.443615	0.218893	0.911968		0.434379		0.430621	0.342029	1.600560	0.448358	0.609862		0.244372	0.486025	0.482191	0.477041	0.413663	0.451252	0.391995	1.183030	0.226329	0.163694	0.454420	0.446493	1.101490	0.292819	0.692578	0.290579	0.308049	0.446870	0.345410	0.430537	0.171640	0.436197	0.812788	0.448035
0.204768	0.199862	0.353843	0.905035	0.598431	0.215453	0.173387	0.178762	0.790563	0.204404	0.173930	0.162897	0.192292	0.283580	0.308582	0.465200	0.212142		1.172230		0.726489	0.177577	1.123330	0.247328	1.376140		0.426372	0.203070	0.311974	0.326024	0.346848	0.373379	0.354102	0.415921	0.339481	0.164031	0.187907	0.259263	0.702659	0.604735	0.558936	0.324656	0.256229	0.174745	0.619104	0.262507	0.560261	0.691751	0.332462	0.211225
0.728035	0.236704	0.222654	0.572579	0.296363	0.201944	0.335827	0.380661	1.340210	0.265895	0.260278	0.171922	0.202486	0.212478	0.772565	0.294064	0.862037		0.617355		0.505673	0.260648	2.460060	0.707826	0.437073		0.251927	0.342654	0.405023	0.372323	0.310644	0.479942	0.372572	0.240800	0.242968	0.208904	0.278534	0.454471	0.574727	0.278381	0.232115	0.266337	0.180132	0.409317	0.914754	0.890354	0.335099	0.350846	0.763263	0.587990
0.366629	0.548560	0.658452	0.449810	0.427884	0.168582	0.208187	0.225396	0.202528	0.207823	0.528765	0.363916	0.309295	0.360191	0.274240	0.307936	0.343367		0.217618		0.483568	0.246241	0.161630	0.408510	0.326754		0.221025	0.452329	0.257684	0.583460	0.561367	0.189603	0.278145	0.247611	0.222550	0.256126	0.210126	1.000950	0.452616	0.282632	0.220912	0.257293	0.184437	0.503676	0.450875	1.200880	0.410906	0.385826	0.241560	0.259661
0.266532	0.565331	0.439876	0.602355	0.444990	0.315938	0.376144	0.282590	0.428518	0.429292	0.374735	0.259043	0.273298	0.306823	0.414664	0.197303	0.330402		0.370961		0.227827	0.336921	0.966878	0.382648	1.473530		0.378341	0.325997	0.403572	0.256886	0.225113	0.457637	0.195436	0.223136	0.295604	0.261406	0.188037	0.315966	0.664091	0.907363	0.303215	0.260796	0.450502	0.192376	0.561401	0.716112	0.348024	0.360314	1.070600	0.279358
0.828181	0.458975	0.365663	0.650445	0.288994	0.525849	0.185177	0.176322	0.295853	0.194962	0.224992	0.932810	0.196135	0.171822	1.209380	0.414939	0.286231		1.312310		0.707146	0.290328	0.793404	0.349861	0.369075		0.561527	0.192265	0.943315	0.493125	0.245171	0.442333	0.278038	0.229774	0.214969	0.243060	0.534495	0.560597	0.325915	0.370384	0.230328	0.180570	0.395053	0.656743	0.400156	0.249495	0.429429	0.170967	0.342568	0.268327
1.293760	0.285265	0.305592	0.607038	0.193485	0.279041	0.192657	0.203460	0.828799	0.455642	0.214607	0.530749	0.393153	0.622156	0.450792	0.318655	1.650110		0.435811		0.924464	0.593981	1.321110	0.715486	0.678388		0.392704	0.655615	0.179884	0.822090	0.287823	0.593575	0.276371	0.385714	0.249702	0.296300	0.160219	0.495338	0.317736	0.554167	0.201851	0.461009	0.168436	0.182917	0.250996	0.845683	0.286442	0.236124	1.754140	0.561886
0.303315	1.001670	0.260723	0.532103	0.264579	0.285303	0.166398	0.563103	0.257183	0.328183	0.392620	0.522129	0.735094	0.247482	0.227362	0.274162	0.295601		0.458814		0.338649	0.350598	0.689911	0.223438	0.340728		0.347651	0.505949	0.965173	0.276947	0.375195	0.416568	0.177414	0.165752	0.167005	0.635550	0.276268	1.345420	0.629717	1.176480	0.327123	0.317050	0.218087	0.161505	0.547167	0.220587	0.338761	0.261007	0.710146	0.178843
0.510498	0.192563	0.169232	0.411434	0.249520	0.407320	0.469611	0.360385	0.872065	0.281244	0.216399	0.212937	0.293698	0.178852	0.282631	0.349475	1.302210		0.359079		0.305076	0.246661	0.400421	0.439596	0.352015		0.282913	0.338551	3.691320	0.211153	0.253526	0.370126	0.447842	0.998978	0.305539	0.269760	0.170316	0.312081	0.397644	0.824702	0.347791	0.428377	0.282011	0.243327	0.836467	0.334440	0.223421	0.245887	0.816604	0.236955
0.810544	0.557749	0.237868	0.678091	0.188097	0.501756	0.310452	0.289914	0.882100	0.239865	0.187208	0.401538	0.278924	0.377529	0.182275	0.237674	1.053700		0.402606		1.231870	0.182055	0.248053	0.336863	0.924087		0.230642	0.927362	0.200092	0.433372	0.255791	0.167213	0.213101	0.362761	0.301749	0.303593	0.472788	0.526577	0.327406	0.257138	0.344789	0.351016	0.558149	0.168026	0.296873	0.901856	0.266498	0.285023	0.200734	0.160722
0.864262	1.334800	0.638084	0.426530	0.288747	0.188694	0.266143	0.167664	0.445425	0.210694	0.318430	0.218652	0.367125	0.256978	0.243389	0.378633	0.365535		0.721651		0.363503	0.226693	0.475152	0.714406	0.344630		0.174996	0.361699	0.194886	0.407728	0.333701	0.550703	0.377721	0.478541	0.366710	0.305861	0.501047	0.459272	0.397399	1.361930	0.667395	0.210232	0.209080	0.183015	0.251478	0.550796	0.246980	0.162513	0.217903	0.397655
0.457178	0.213730	0.608115	0.572524	0.414353	0.248751	0.398226	0.185342	1.665910	0.358310	0.235196	0.330402	0.306945	0.187471	0.201773	0.161395	1.003980		0.499981		0.333913	0.532732	1.875550	0.176757	0.424770		0.824620	0.248504	0.702877	0.172051	0.264612	0.942535	0.267700	0.253402	0.662967	0.301407	0.425723	0.563261	0.211168	0.780616	0.410311	0.328820	0.461816	0.226046	0.281375	0.718553	0.797987	0.203039	0.862214	0.391017
0.405962	0.201368	0.543780	0.680201	0.509458	0.322199	0.241844	0.177197	0.165140	0.287553	0.181192	0.394814	0.210859	0.344498	0.240520	0.212603	1.625750		0.324378		0.672740	0.376238	0.426954	0.478378	0.523815		0.687099	0.385776	0.838225	0.240471	0.215392	0.304515	0.210786	0.218463	0.276948	0.267961	0.764810	0.717249	0.704331	0.289237	0.176323	0.225277	0.466055	0.219809	0.241393	0.577928	0.227628	0.245949	0.127251	0.719637
0.196569	0.197012	0.458143	0.865450	0.435185	0.171967	0.462713	0.226025	0.800786	0.421670	0.388274	0.315495	0.187004	0.231557	1.239830	0.186654	0.786889		0.526669		1.663660	0.427500	0.451676	0.281841	1.140380		0.515549	0.241540	0.263776	0.352570	0.570692	0.166640	0.506349	0.405517	0.278886	0.225110	0.208875	0.718034	0.515843	0.345264	0.331959	0.310524	0.405300	0.384025	0.252012	0.320291	0.297101	0.277475	0.928924	0.710260
1.393820	0.167904	0.290725	0.538398	0.216643	0.166414	0.696480	0.189090	0.498582	0.227922	0.254988	0.460188	0.163087	0.222489	1.056920	0.290138	0.808509		0.357487		0.980724	0.206037	0.871602	0.393281	0.439031		0.611718	0.225035	0.370424	0.229402	0.400116	0.528606	0.275536	0.511578	0.221818	0.210630	0.580882	0.223209	1.274030	0.529638	0.253335	0.186993	0.251661	0.411772	0.401383	0.330088	0.215705	0.235531	0.645546	0.227540
0.264324	0.273981	0.503016	0.618787	0.381734	0.197089	0.243973	0.175144	0.213876	0.272405	0.294718	0.462804	0.175248	0.323204	0.650250	0.477090	1.150020		2.827620		0.313522	0.223058	0.387106	0.469863	0.262371		0.285850	0.267256	0.552661	0.199808	0.161016	0.285989	0.372240	0.659601	0.275847	0.166810	0.305082	0.565913	0.591196	0.675323	0.191962	0.329918	0.233854	0.371145	0.341542	1.102070	0.297384	0.233223	0.165848	0.316343
0.243205	0.257523	0.172885	0.609299	0.615723	0.169721	0.254323	0.182480	0.287097	0.381593	0.329737	0.372400	0.384450	0.293585	0.206985	0.248808	0.330037		0.914986		0.292501	0.227657	0.295155	0.167999	0.422659		0.222710	0.245999	0.204657	0.412934	0.341492	0.451357	0.323611	0.614565	0.193842	0.531870	1.296890	0.418149	0.207288	1.773380	0.179617	0.170825	1.036650	0.310050	0.212065	0.209865	0.873120	0.193212	0.306154	0.347241
0.209668	0.565438	0.221370	0.332305	0.408095	0.345296	0.259845	0.167437	0.262971	0.176961	0.262843	0.676537	0.174669	0.302425	0.234907	0.674982	0.228244		0.320588		0.769932	0.283729	0.969367	0.323000	1.178390		0.535761	0.272662	1.059590	0.442992	0.242782	0.589926	0.637568	0.448418	0.310776	0.201338	0.377384	0.498492	0.404781	0.161068	0.233393	0.170404	0.160259	0.223656	0.349846	0.394736	0.204716	0.168205	0.143710	0.266356
0.279143	0.268673	0.222002	0.826346	0.440425	0.437147	0.344000	0.190846	0.359250	0.180773	0.267879	0.647114	0.210061	0.263540	1.330210	0.216034	0.901505		0.968460		0.647085	0.313201	0.374365	0.228699	1.057890		0.366273	0.265790	0.207079	0.331282	1.213940	0.414141	0.199891	0.369406	0.289362	0.366197	0.225676	0.498242	1.520730	0.811548	0.465798	0.182524	0.225647	0.373857	0.493932	0.341285	0.355243	0.388637	0.302474	0.711543
0.334724	0.665565	0.826676	0.509278	0.373710	0.201213	0.160241	0.190939	0.242590	0.246059	0.351484	0.740237	0.189569	0.373387	0.443718	0.372611	0.458843		0.219653		0.516689	0.244954	1.141080	0.515390	0.414143		0.251691	0.235686	0.167652	0.202909	1.172010	0.218086	0.294437	0.200605	0.252191	0.165644	0.330486	0.440129	0.391088	0.886997	1.004100	0.489462	0.544289	0.410004	0.433611	0.447890	0.220656	0.210987	0.608570	0.303062
0.725182	0.477416	0.608477	0.354233	0.482827	0.334848	0.194400	0.433772	0.812337	0.350163	0.360360	0.258401	0.382482	0.160566	0.556795	0.185836	0.709821		0.242262		0.568006	0.168240	1.192420	0.176401	0.413643		0.303287	0.541401	0.250534	0.334617	0.195411	0.232005	0.297319	0.209587	0.189253	0.171201	0.848264	3.028430	0.924182	0.710337	0.192052	0.196340	0.706793	0.275276	0.318254	0.756099	0.326552	0.193121	0.224540	0.785155
0.271100	0.206804	0.184766	0.374382	0.223309	0.187184	0.180170	0.256908	0.941572	0.332301	0.212005	0.208997	0.314797	0.406153	1.241020	0.165859	1.172470		0.319164		0.222337	0.355489	3.036960	0.629919	0.605920		0.318094	0.908098	0.468057	0.314499	0.440211	0.213928	0.342094	0.430176	0.305536	0.263827	0.881702	0.385646	0.267996	0.638958	0.187090	0.214999	0.359564	0.697315	0.756174	0.813635	0.184742	0.211190	0.677888	0.389527
0.203246	0.520310	0.391633	0.398523	0.514577	0.214042	0.186708	0.241253	0.201256	0.308944	0.240080	0.249326	0.180843	0.402484	0.544813	0.324484	0.405260		1.907400		0.353842	0.230076	0.215443	0.399426	0.416015		1.345620	0.253650	1.134600	0.327955	0.493223	0.330185	0.365887	0.285691	0.252186	0.267064	3.349130	0.581302	0.197643	0.221264	0.505603	0.223428	0.314741	0.650703	0.176997	1.979310	0.176951	0.233621	0.507085	0.294069
0.643637	0.302175	0.353572	0.668053	0.418613	0.268113	0.263948	0.211855	0.181526	0.269776	0.244230	0.177033	0.193320	0.202546	0.893091	0.407798	0.208461		0.199062		0.316057	0.395036	0.333580	0.186121	0.248362		0.327840	0.236529	0.363120	0.856126	0.337132	0.180479	0.214619	0.284238	0.310974	0.242195	1.018050	0.603983	0.665241	0.929548	0.161144	0.410792	0.191078	0.296032	0.165716	0.781191	0.424977	0.258679	0.180553	0.258776
0.195167	0.295093	0.214592	0.532645	0.505888	0.207969	0.257780	0.245088	0.306751	0.238204	0.565041	0.438805	0.472700	0.180165	0.888569	0.244154	0.280633		0.341366		1.010010	0.228826	0.311235	0.421961	0.355294		0.449335	0.174320	0.399769	0.168608	0.420226	0.387045	0.602182	0.337750	1.058030	0.173565	0.347890	0.720302	0.318506	0.638138	0.170520	0.444092	0.178461	0.240144	0.578110	0.375965	0.201446	0.161728	0.458154	0.194504
0.665802	1.178910	0.163192	0.794927	0.407673	0.171758	0.315704	0.224355	0.682691	0.212981	0.212139	0.272389	0.253309	0.330768	0.398035	0.250193	0.699373		0.352861		0.371882	0.212236	0.287173	0.328830	0.279704		0.304251	0.215345	0.468949	0.233715	0.458023	0.417186	0.179110	0.326179	0.227444	0.226717	0.503894	0.264651	0.235478	0.167050	0.208552	0.243195	0.364367	0.290901	0.428331	0.366221	0.285605	0.171249	0.749316	0.433693
0.394472	0.844483	0.340690	1.514450	0.228871	0.172108	0.283665	0.210957	0.831919	0.176950	0.299316	0.284907	0.239079	0.449838	0.481586	0.525004	1.034380		0.306615		0.397647	0.229964	0.474247	0.633849	0.794252		1.270680	0.520045	1.079220	0.329230	0.457177	0.549108	0.298234	0.435391	0.201083	0.258449	0.343916	1.581590	0.489814	0.489140	0.161554	0.270996	0.176532	0.176095	0.397538	1.837720	0.722393	0.175706	1.250590	0.374196
0.593698	0.763591	0.187397	0.403414	0.348350	0.168794	0.166059	0.240882	0.240831	0.299903	0.299093	0.208186	0.251478	0.273760	0.585556	0.230433	0.617896		0.530863		0.982915	0.199122	0.198912	0.272601	0.645201		0.162155	0.307286	0.366919	0.336475	0.508995	0.408972	0.258381	0.940656	0.482610	0.355686	1.053800	0.356832	0.442895	0.211770	0.420380	0.420312	0.354133	0.173807	0.233533	0.172592	0.635808	0.543363	0.377904	0.326659
0.435928	0.217611	0.695509	0.357055	0.255332	0.275608	0.237385	0.187291	0.161553	0.279133	0.242034	0.263974	0.197925	0.601176	1.064660	0.196458	0.200325		0.852608		0.232653	0.623360	0.226495	0.444083	0.616858		1.293640	0.371641	0.216073	0.344199	0.259186	0.223241	0.196741	0.170300	0.334810	0.600827	0.391214	0.619255	0.316513	0.176240	0.368683	0.672805	0.308949	0.166944	0.307447	0.197862	0.395020	0.203677	0.327017	0.472568
0.730421	0.753279	0.342426	0.786449	0.360709	0.687376	0.231431	0.261811	0.426825	0.248888	0.249270	0.318362	0.160766	0.396249	0.668448	0.291459	0.599654		0.215750		0.181569	0.379121	0.318940	0.625096	0.202089		0.222073	0.404612	0.370152	0.452713	0.224383	0.399553	0.179051	0.168166	0.194617	0.209556	0.248640	2.090040	0.516044	0.494573	0.161458	0.454832	0.208053	0.303226	0.275617	0.329078	0.310597	0.372717	0.312805	0.309312
0.316012	0.677473	0.293332	0.632038	0.182176	0.171803	0.249531	0.233885	0.362294	0.253995	0.179382	0.771700	0.318291	0.212598	0.406433	0.354756	0.431925		0.335104		0.504353	0.333376	0.295080	0.219730	2.373370		0.204868	0.197664	0.760716	0.573161	0.313634	0.524042	0.460886	0.228105	0.421175	0.427804	0.268118	0.219732	0.396601	0.204798	0.275302	0.160114	0.453785	0.459295	0.468789	0.259728	0.184391	0.409803	0.371398	0.569543
0.241833	0.260930	0.160114	0.657734	0.363826	0.168843	0.173648	0.208163	1.455030	0.354797	0.233862	0.825938	0.283994	0.181914	0.190456	0.385715	0.322116		0.681545		0.160359	0.261299	2.338780	0.755983	1.025790		0.899135	0.508423	0.444693	0.160962	0.254800	0.491079	0.206338	0.258541	0.266939	0.171208	1.057050	0.190063	0.434816	0.634943	0.688179	0.256544	0.344104	0.419307	0.386729	0.277762	0.217072	0.160639	0.570178	0.321786
0.346821	0.615743	0.371759	0.531127	0.280891	0.462187	0.355928	0.220097	0.911137	0.586702	0.390347	0.654030	0.283239	0.311043	0.552192	0.161336	1.907360		0.162558		0.224357	0.192524	0.174819	0.348089	0.210281		0.261496	0.572184	0.414777	0.798393	0.247284	0.245076	0.331209	0.337618	0.517373	0.182951	0.541583	0.574417	0.501481	0.584399	0.255153	0.315938	0.192236	0.203384	0.956702	0.649045	0.219765	0.438934	0.270314	0.368323
0.465317	0.606123	0.202388	0.420440	0.291257	0.210913	0.291723	0.305936	0.242145	0.204192	0.452146	0.434155	0.406644	0.257879	0.471477	0.167938	0.597040		0.160394		0.413908	0.248247	0.792441	0.582411	1.142940		0.557074	0.349221	0.247932	0.417405	0.221452	0.217894	0.195613	0.208582	0.279160	0.240672	1.140210	0.417036	0.487819	0.223861	0.217716	0.330166	0.177675	0.202660	0.355196	0.866332	0.168152	0.161330	0.839801	0.173337
0.910803	0.804156	0.207656	0.984507	0.182463	0.313195	0.197902	0.237516	0.604531	0.163130	0.186382	0.685377	0.210998	0.282007	0.177422	0.400379	0.937039		0.910637		0.325941	0.252344	0.910189	0.215081	0.617187		0.709530	0.487982	0.249119	0.436120	0.160286	0.657234	0.191531	0.223070	0.399537	0.255449	0.474812	0.597585	0.282880	0.316493	0.360520	0.211545	0.256602	0.340190	0.441169	0.228297	0.470749	0.196015	0.142375	0.203048
0.472761	0.342990	0.261482	0.464864	0.356750	0.221437	0.286926	0.233403	0.232907	0.165414	0.235000	0.233437	0.285606	0.341240	0.260768	0.175050	0.842509		0.426211		0.229234	0.507735	1.653080	0.616989	2.498910		0.363103	0.209011	0.249642	0.600632	0.279489	0.258393	0.302294	0.163346	0.324464	0.356371	0.282391	0.179464	0.175194	0.295379	0.160025	0.368290	0.260296	0.222938	0.357766	2.560170	0.378709	0.164793	0.523382	0.328139
1.579980	0.538929	0.474336	0.497429	0.283040	0.236689	0.349350	0.303807	0.463307	0.166656	0.230314	0.573643	0.202414	0.224753	0.165812	0.320833	1.975140		1.597640		0.723733	0.169983	2.065830	0.293861	1.040260		0.538981	0.232864	0.849347	0.206989	0.290658	0.303465	0.423144	0.718583	0.167743	0.461365	0.253335	0.719817	2.332890	0.710209	0.177430	0.315186	0.252248	0.165316	0.176607	0.456908	1.256130	0.372768	0.439387	0.495124
0.811920	0.431096	0.392184	1.202770	0.294585	0.176633	0.241567	0.166651	0.363020	0.219029	0.296607	0.426017	0.450544	0.303717	0.183380	0.183066	3.396280		0.824615		0.452848	0.286632	1.781370	0.186716	0.206061		0.256663	0.186157	0.298133	0.244579	0.279424	0.854506	0.188523	0.489059	0.310795	0.247588	0.421011	0.284145	0.509874	2.051880	0.291969	0.313314	0.509903	0.262191	0.290654	1.335070	0.516334	0.225187	0.311187	0.186481
0.261635	0.669224	0.450886	0.601940	0.316078	0.242573	0.180723	0.225023	0.282469	0.335845	0.233793	0.250810	0.192482	0.311360	0.371639	0.304309	0.210123		0.166179		0.397258	0.200940	0.282811	0.470205	0.637640		0.213563	0.260468	0.686950	0.222080	0.170669	1.912990	0.318657	0.634354	0.206010	0.177175	0.436128	0.160007	0.762226	0.202254	0.225465	0.194027	0.421408	0.229429	0.244814	1.581790	0.220908	0.240591	0.503294	0.296740
0.291991	1.185740	0.160564	0.576064	0.280860	0.524259	0.339422	0.444652	0.196300	0.595497	0.173122	0.322790	0.235336	0.615748	0.184633	0.247069	0.654382		0.354291		0.374032	0.241981	0.789032	0.365825	0.236198		0.260928	0.199421	1.174610	0.335207	0.209403	0.394373	0.258572	0.178946	0.369045	0.206390	0.398210	1.112770	0.665679	0.356539	0.340692	0.299835	0.498601	0.487690	0.689807	0.208095	0.178584	0.340371	0.647339	0.289136
0.395726	0.417873	0.511634	0.764767	0.444910	0.294643	0.178888	0.376021	0.619874	0.343767	0.205502	0.338639	0.263142	0.444694	0.299196	0.166696	1.404240		0.384518		0.715010	0.321110	0.314221	0.255538	1.606590		0.485723	0.547058	0.662814	0.168922	0.645247	0.245927	0.197473	0.162189	0.160305	0.287247	0.309711	0.645902	0.704290	0.351075	0.962002	0.192948	0.212980	0.292706	0.197476	0.169655	0.191409	0.581631	0.446399	0.318893
0.803104	0.601506	0.287669	0.745603	0.286005	0.270204	0.211154	0.180245	0.385304	0.343691	0.183425	0.318805	0.241269	0.405076	0.246020	0.418930	0.807891		1.258210		0.766665	0.200315	0.369057	0.274348	0.501200		0.276040	0.212961	0.249234	0.519401	0.308130	0.529409	0.388513	0.369955	0.380294	0.327368	0.429865	0.584054	0.244723	0.721449	0.212172	0.233279	0.463895	0.307609	0.272655	0.335837	0.208303	0.208099	0.683688	1.332430
0.220422	0.607958	0.248581	0.574357	0.366602	0.317763	0.292814	1.205400	1.027680	0.317115	0.179636	0.708185	0.272324	0.274565	0.322917	0.194786	1.615000		0.411885		0.849212	0.328211	0.440474	0.575607	0.197859		0.203573	0.490652	0.742532	0.163245	0.919653	0.522585	0.172357	0.535676	0.287187	0.233978	1.156700	0.674166	0.211906	0.247158	0.600048	0.256538	0.254655	0.181512	0.160723	0.680679	0.176736	0.344704	3.554080	0.364039
1.122990	0.211325	0.297062	0.362473	0.213557	0.186189	0.552618	0.242466	0.412558	0.354660	0.339621	0.940515	0.314383	0.375612	0.374839	0.228537	0.263497		0.698788		0.673126	0.597645	0.301197	0.683968	1.166390		0.179234	0.365045	0.339290	0.235937	0.330773	0.543753	0.487218	0.606651	0.191382	0.260714	0.505994	0.197038	0.560828	0.333234	0.396637	0.439506	0.242335	0.342720	0.345167	0.578920	0.411290	0.323419	0.260299	0.600838
0.243695	0.231178	0.171465	0.740713	0.176849	0.233463	0.327638	0.168923	0.235302	0.497843	0.171372	0.386025	0.161558	0.419179	1.209640	0.171142	0.991741		0.362820		0.413258	0.482969	0.235592	0.813144	0.400901		1.053950	0.227217	0.738463	0.162353	0.266969	0.261003	0.323927	0.612566	0.169619	0.220111	0.385138	0.768702	1.107130	0.173889	0.496311	0.188152	0.302655	0.336433	0.183308	0.534211	0.291143	0.224840	0.571532	0.249658
0.927741	0.246895	0.245000	0.690044	0.225464	0.222858	0.421349	0.314480	0.547154	0.387934	0.289936	0.552578	0.162259	0.346700	0.227296	0.409460	0.446826		0.927236		0.172579	0.226084	1.123120	0.308054	0.556375		0.249339	0.246969	0.184282	0.326552	0.285096	0.605428	0.469028	0.263102	0.196790	0.385570	0.895472	0.740056	0.734775	0.208234	0.672176	0.476753	0.259625	0.212521	0.343004	0.208800	0.353913	0.344538	0.134245	3.640280
0.167379	0.211679	0.828045	0.414272	0.416877	0.167792	0.172349	0.668718	2.584150	0.224634	0.164159	0.716990	0.175823	0.178357	0.392189	0.304090	0.583812		1.327590		0.344758	0.216620	0.570421	0.435883	0.429416		0.221957	0.263230	0.304171	0.176166	0.224671	0.262855	0.429891	0.404995	0.255637	0.170734	0.439245	0.937462	0.161314	0.401412	0.362974	0.231078	0.297238	0.250446	0.710554	1.048530	0.371179	0.179742	1.238010	0.576478
0.322134	1.474850	0.253903	0.311036	0.442102	0.456816	0.169769	0.274270	0.242062	0.193331	0.297651	0.233782	0.180167	0.481916	1.991270	0.353856	0.175462		0.617629		0.400342	0.192759	0.765791	0.626455	0.984685		0.495070	0.274611	0.709593	0.304134	0.173875	0.410576	0.412578	0.451027	0.195565	0.291254	0.751403	0.329142	1.218640	0.696816	0.475290	0.215690	0.754562	0.205406	0.325167	0.999281	0.160776	0.196796	0.409624	0.588428
0.378152	0.206170	0.429861	0.413215	0.176375	0.182211	0.252301	0.217056	1.396340	0.208525	0.537013	0.433069	0.434088	0.277507	1.057670	0.480072	0.184483		0.893730		0.411473	0.422750	0.619415	0.194282	0.771764		0.867670	0.180851	0.182510	0.391990	0.299618	0.460890	0.218621	0.327994	0.204601	0.440832	0.792487	0.538756	0.359666	0.245364	0.268438	0.288132	0.201508	0.242898	0.259338	0.547713	0.524880	0.209486	0.364024	0.841618
0.356572	0.412412	0.354645	0.865239	0.558864	0.825516	0.173885	0.442933	0.221214	0.356760	0.190783	0.475614	0.252856	0.843723	0.740599	0.394352	1.409940		0.162991		0.346240	0.189499	1.133820	0.438418	0.413773		0.358518	0.236196	0.729887	0.204194	0.350717	0.198375	0.417612	0.303580	0.241959	0.342144	0.835603	0.342904	0.770007	0.258290	0.393899	0.174801	0.312856	0.326833	0.305166	0.227147	0.211624	0.250148	0.255398	4.283860
0.873062	0.647001	0.565256	1.191140	0.234617	0.540437	0.373098	0.174200	0.561325	0.221040	0.283034	0.461111	0.168281	0.377277	0.879526	0.165440	0.712287		1.022190		0.251906	0.341550	0.500323	0.317746	0.530754		0.481906	0.578434	0.210519	0.284983	0.755722	0.391956	0.222671	0.221201	0.166783	0.253589	0.494636	0.162600	0.627469	0.264803	0.307550	0.165365	0.544553	0.212022	0.395825	0.560212	0.166188	0.238830	0.144673	0.210824
0.552509	0.684079	0.341594	0.376350	0.169078	0.243828	0.337233	0.208615	0.277171	0.349882	0.303585	0.618437	0.178177	0.170318	0.181537	0.363274	0.248982		0.373718		1.032540	0.636283	0.258379	0.584556	0.972989		0.411421	0.438775	0.742262	0.178231	0.170124	0.223021	0.160129	0.399738	0.250297	0.291014	0.487082	0.978399	0.235175	1.865650	0.732971	0.229230	0.208068	0.210027	0.218278	0.314400	0.269052	0.191652	0.337817	0.666851
1.931780	0.418582	0.341116	0.611256	0.547773	0.185742	0.353838	0.215713	1.866220	0.206288	0.355175	0.454171	0.315639	0.171648	0.249958	0.232659	0.188330		0.813900		1.093540	0.165900	1.017190	0.904106	0.215271		0.425313	0.191847	0.531742	0.230291	0.456696	0.352163	0.322496	0.658675	0.192712	0.372562	1.050560	0.564891	0.679202	0.619628	0.242238	0.365159	0.191084	0.446910	0.380835	0.160861	0.167622	0.218486	1.756540	2.976990
0.281339	0.701618	0.427498	0.710269	0.245009	0.178578	0.287959	0.167816	0.530136	0.180483	0.322084	0.577522	0.189713	0.278987	0.640175	0.163773	0.177185		0.955629		0.178488	0.429988	1.692360	0.222620	1.333930		0.560839	0.231322	0.479839	0.242301	0.328607	1.143210	0.370198	0.621200	0.542286	0.229391	1.051020	0.186886	0.990526	0.951562	0.247775	0.246138	0.314800	0.189290	0.399603	0.348728	0.182868	0.224365	0.702885	0.207640
0.988547	0.444795	0.524735	0.541909	0.739632	0.299986	0.309777	0.260068	0.451833	0.165197	0.241803	0.757708	0.262448	0.257415	0.353520	0.488913	0.813912		0.490467		0.168143	0.996800	0.355504	0.165295	0.693436		0.485436	0.449393	0.673105	0.207367	0.182337	0.534874	0.446751	0.169516	0.417473	0.189273	0.394936	0.205733	0.381346	0.258273	0.237372	0.472207	0.197502	0.174627	0.426795	0.466939	0.400239	0.290836	0.595601	0.270984
0.436830	0.197470	0.208380	0.704090	0.722114	0.197002	0.443538	0.190261	0.332942	0.167430	1.131050	0.428967	0.200148	0.247936	0.290161	0.235453	1.844210		0.415581		0.170204	0.229677	1.154890	0.435780	0.436607		0.289031	0.709334	0.290266	0.415071	0.281992	0.899721	0.261819	0.427667	0.258525	0.206877	1.120240	0.671438	1.820650	0.267556	0.412621	0.175205	0.203461	0.172187	0.454277	0.172871	0.183794	0.181742	0.347212	0.249932
0.719162	0.203238	0.458774	0.757276	0.467285	0.293184	0.262993	0.229725	1.721830	0.325137	0.261530	0.312184	0.285054	0.936345	0.420591	0.477078	0.907510		0.707525		0.604361	0.505108	1.371800	0.215639	0.487546		0.963824	0.193593	1.587740	0.272480	0.368329	1.227810	0.247107	0.755608	0.286554	0.423624	0.267453	0.702371	0.234247	0.730508	0.352344	0.284673	0.554430	0.199817	0.366457	0.753746	0.188777	0.493067	1.666030	0.310953
1.132040	0.381351	0.174836	0.821351	0.443576	0.329901	0.424126	0.250943	1.404650	0.162221	0.237039	0.331167	0.160893	0.492944	0.374149	0.259216	1.096120		0.336388		0.568519	0.206162	0.465257	0.217696	0.288967		0.589955	0.654101	1.117320	0.308446	0.168004	0.722427	0.262958	0.565992	0.454914	0.294754	0.196105	1.597830	0.622361	0.393737	0.220151	0.176347	0.229942	0.197771	0.216493	1.496190	0.173456	0.358164	0.554138	1.401050
0.187194	0.418624	0.296969	0.364252	0.310770	0.200678	0.336868	0.179831	0.265256	0.243547	0.168201	0.406497	0.318654	0.750390	1.594850	0.279647	1.019760		0.523860		0.189024	0.514053	0.907621	0.286977	0.332228		0.295160	0.329894	0.497076	0.322502	0.336113	0.514449	0.297011	1.287130	0.354062	0.171064	0.516430	0.363639	0.563010	0.320697	0.403376	0.204983	0.533654	0.205589	0.299719	0.544275	0.264707	0.313872	0.305908	0.374734
0.719035	0.176769	0.451791	0.363409	0.209783	0.174557	0.167371	0.313050	0.263240	0.419301	0.294940	0.228941	0.167268	0.190199	0.375557	0.883649	1.033260		0.905655		0.782048	0.201148	0.398133	0.243718	0.294942		0.531673	0.224802	0.569138	0.423175	0.463941	0.186835	0.205696	0.248380	0.271454	0.285322	0.423717	0.555966	0.256511	0.288907	0.593481	0.160616	0.507823	0.387875	0.330129	0.614236	0.268947	0.224069	0.748269	0.339207
0.352598	0.246647	0.279768	0.795836	0.415361	0.271440	0.210595	0.315976	1.117080	0.617712	0.363631	0.259683	0.379940	0.329793	0.428970	0.210029	0.288955		0.189046		0.164789	0.197209	0.384444	0.469106	0.516845		0.384085	0.222715	0.272438	0.238770	0.180065	0.420760	0.319918	0.221971	0.296210	0.200069	1.394370	0.619444	0.227997	0.652504	0.203547	0.228843	0.238509	0.328585	0.429449	1.059330	0.342700	0.371636	0.703650	0.425185
0.280576	0.523104	0.381445	0.515350	0.332361	0.172162	0.222870	0.463557	0.832101	0.166148	0.266327	0.213138	0.197126	0.367784	0.953329	0.265817	0.453775		0.561597		0.264139	0.206247	0.232224	0.371413	0.281739		0.189319	0.278880	0.264971	0.344735	0.366624	0.249330	0.262326	0.634966	0.392151	0.371288	0.271112	0.473429	0.178638	0.406721	0.252139	0.219285	0.183162	0.402486	0.330200	1.266420	0.250008	0.253185	0.323052	0.436555
0.205851	0.329370	0.317316	0.421072	0.270610	0.233992	0.169913	0.179629	0.196447	0.350326	0.446791	0.265405	0.252348	0.431096	0.305451	0.213994	0.676575		0.372339		0.269507	0.289824	0.238415	0.294929	0.187316		0.661497	0.658778	0.174777	0.228120	0.207531	0.614845	0.340576	0.284326	0.171443	0.429743	0.656760	0.260707	0.437745	0.333190	0.163431	0.189133	0.391754	0.384435	0.264804	1.299280	0.177237	0.163260	0.509777	0.270258
0.370034	0.636103	0.276741	0.432214	0.556382	0.278031	0.211484	0.174448	0.262444	0.251585	0.615534	0.240592	0.185205	0.208107	0.654763	0.401224	1.349990		0.302992		0.322795	0.302530	0.416556	0.348335	0.280417		0.321184	0.508843	0.964720	0.362524	0.548601	0.376172	0.240001	0.337843	0.214527	0.356383	0.356222	0.395271	0.219707	4.097010	0.391682	0.520087	0.279241	0.189310	0.261908	0.667125	0.195412	0.471999	0.193475	0.319972
0.493168	0.254516	0.218924	0.829717	0.298816	0.190083	0.199476	0.340638	1.487080	0.233638	0.360383	0.455727	0.191265	0.435876	1.152640	0.357078	0.974101		0.442200		1.088980	0.173290	1.781620	0.720047	0.262684		0.313846	0.192729	0.169424	0.286796	0.209208	0.679865	0.355619	0.861822	0.507803	0.297535	0.363439	0.829094	0.258955	0.358187	0.201830	0.217739	0.254998	0.315413	0.217710	0.524022	0.180969	0.196078	0.640508	0.399917
0.223647	0.314707	0.216151	0.534261	0.661683	0.225632	0.382345	0.186522	0.318558	0.198461	0.603368	0.717118	0.224522	0.234377	0.601958	0.188299	0.339780		0.581167		1.407140	0.345680	0.535234	0.286579	0.870958		0.263613	0.271569	1.219450	0.169346	0.240290	0.261637	0.282668	0.366693	0.210684	0.817856	0.293702	0.368288	0.284718	0.304296	0.161363	0.326957	0.795592	0.436718	0.663845	0.392750	0.371707	0.301928	0.162278	0.707503
0.898770	1.554320	0.254391	0.330553	0.192254	0.213535	0.361409	0.415759	0.463272	0.185020	0.181528	0.199708	0.410451	0.539164	0.223332	0.377219	2.108440		0.480992		0.550916	0.184416	0.499150	0.504100	0.807456		0.370380	0.305621	0.325218	0.408742	0.241109	0.365544	0.345657	0.423416	0.267346	0.224794	0.230803	0.975723	0.273184	0.326178	0.200506	0.169007	0.216693	0.266799	0.283456	0.504969	0.255566	0.179207	0.431642	0.448356
0.345516	0.173831	0.325557	0.491683	0.426644	0.734253	0.253367	0.374632	0.513714	0.301146	0.201155	0.184053	0.670880	0.698290	0.858079	0.427131	0.621407		0.178972		0.411884	0.245388	1.848080	0.311517	0.213588		0.235470	0.406852	0.164238	0.370776	0.379832	0.410782	0.179186	0.431732	0.356083	0.179683	0.432195	0.571255	0.410015	0.502896	0.363344	0.299310	0.187035	0.457598	0.362073	0.731717	0.339805	0.169779	0.865779	0.248378
0.458573	0.241731	0.200052	0.482006	0.302343	0.207000	0.209282	0.578458	0.161226	0.196431	0.374088	0.195572	0.564252	0.443154	0.443876	0.174535	0.930959		0.401304		0.224551	0.514683	0.347837	0.518684	0.288560		0.392483	0.219694	0.169399	0.312152	0.423130	0.310380	0.173575	0.649572	0.284359	0.450480	0.780877	0.422715	0.684984	1.057300	0.447697	0.439378	0.877759	0.369332	0.165785	1.578830	0.271276	0.388948	0.241494	0.657270
0.357830	0.352703	0.325072	0.300544	0.453124	0.573423	0.265987	0.172325	0.356780	0.758609	0.243716	1.116510	0.199486	0.183905	0.865324	0.484951	1.465670		0.354504		0.878923	0.184651	1.000630	0.380277	0.673833		0.687893	0.212079	0.196455	0.346306	0.705678	0.512550	0.334712	1.589730	0.202757	0.245786	0.338003	0.383548	0.644021	0.263642	0.417694	0.393396	0.246396	0.272368	0.207422	1.948980	0.202186	0.188177	0.599476	0.203968
0.285254	1.868120	0.241081	0.666647	0.279855	0.181476	0.326975	0.308011	0.447532	0.391956	0.325060	0.675138	0.276853	0.455409	0.217782	0.347933	2.006620		0.682880		0.516175	0.171611	0.557666	0.228040	1.267060		0.788270	1.028470	0.443056	0.354533	0.253815	0.334173	0.160894	0.498995	0.222486	0.316662	0.294278	0.251769	0.508262	0.192755	0.264803	0.278902	0.426790	0.180052	0.216440	0.555387	0.656830	0.202240	0.398228	0.353428
0.232859	0.335968	0.440602	0.460577	0.543443	0.345162	0.198767	0.425727	0.763469	0.236562	0.278785	0.353661	0.281071	0.228050	0.289193	0.330839	1.259560		1.006520		1.302970	0.339956	0.611255	0.537790	0.487764		0.303101	0.193438	0.321601	0.266635	0.199946	1.129740	0.310290	0.578978	0.186851	0.173709	0.300683	0.905598	0.190518	0.929949	0.278970	0.367899	0.287763	0.305805	0.502114	0.309516	0.284771	0.212547	0.760495	0.583545
0.682570	0.406112	0.327692	0.692579	0.194916	0.180804	0.282326	0.186774	0.388565	0.217393	0.496290	0.327409	0.258040	0.247288	0.871747	0.298905	0.241793		0.243230		0.805064	0.199001	1.160000	0.429066	0.948672		0.625705	0.162317	0.294299	0.292379	0.439446	0.252367	0.193187	0.677255	0.160150	0.233545	1.167900	0.665987	0.182641	0.378825	0.417237	0.199520	0.415046	0.180684	0.204249	1.759780	0.457987	0.369493	0.433506	0.691735
0.202662	0.519544	0.273086	0.863387	0.500199	0.219793	0.351154	0.192825	3.944850	0.227618	0.170008	0.223070	0.465814	0.461320	0.920363	0.295723	0.531784		0.202229		0.478651	0.195467	0.754785	0.395597	0.858638		0.781331	0.509908	0.244010	0.241441	0.246599	1.222170	0.539794	0.179359	0.560673	0.236402	3.670330	0.218364	0.845533	0.377435	0.216937	0.544999	0.303321	0.177590	0.165921	0.227862	0.160914	0.259241	0.094459	0.203532
0.448154	0.237027	0.493448	0.624363	0.228238	0.991610	0.377928	0.274657	0.757142	0.706478	0.312700	0.217491	0.169634	0.362159	0.224580	0.270241	0.420938		0.693328		0.332623	0.303912	3.416240	0.260300	0.235616		0.244255	0.247922	1.449500	0.266384	0.331519	0.253218	0.302206	0.160065	0.255097	0.495990	0.177334	0.470463	0.288296	0.918477	0.502727	0.171796	0.185900	0.358148	0.275525	0.735061	0.210876	0.199390	0.519684	0.250204
0.367927	1.060130	0.375768	0.416438	0.315598	0.211502	0.320692	0.333797	0.448683	0.222077	0.171220	0.310140	0.189702	0.233579	0.296893	0.483635	0.543054		0.851210		0.671495	0.513933	0.661595	0.235684	0.340934		0.298850	0.221797	0.352972	0.277424	0.206243	0.267606	0.201299	0.479555	0.204609	0.167438	0.233222	1.993480	0.723653	0.975711	0.185511	0.335292	0.450166	0.168978	0.231753	0.294002	0.365163	0.163421	0.157017	0.372838
0.766619	1.452970	0.277588	0.264558	0.195960	0.255261	0.408600	0.306033	0.928825	0.347732	0.513877	0.200841	0.323396	0.614746	0.178965	0.358062	1.382900		0.355147		0.660880	0.221890	0.913114	0.492243	0.324164		0.402329	0.190746	0.419404	0.355293	0.513546	0.425519	0.163664	0.240129	0.259761	0.397249	0.615255	0.270596	0.761631	0.533020	0.231343	0.173705	0.281082	0.160175	0.238292	0.867869	0.587682	0.263759	0.756246	0.432075
0.996870	0.184605	0.310411	0.675620	0.236671	0.186255	0.219122	0.495272	1.378850	0.181274	0.174764	0.372239	0.238469	0.221244	0.289817	0.610604	0.390930		0.347054		0.230124	0.194520	0.436338	0.221321	1.101470		0.361400	0.430468	0.199680	0.225012	0.421292	0.318907	0.365801	0.266635	0.166393	0.197381	1.007130	0.607447	0.187059	2.116160	0.202836	0.383332	0.510270	0.296597	0.454496	0.420180	0.294115	0.270816	0.384916	0.242788
0.520728	0.341972	0.401820	0.564414	0.172244	0.319087	0.292435	0.184218	0.256181	0.171415	0.279667	0.518860	0.245805	0.295067	0.418861	0.315802	0.506732		0.444013		0.338307	0.367092	1.430330	0.212106	0.367695		0.469933	0.198908	0.745531	0.417761	0.306634	0.205967	0.241533	0.563654	0.194088	0.282888	0.210052	0.310668	0.805156	0.595169	0.250869	0.210442	0.338155	0.185181	0.207571	0.661488	0.222924	0.172760	0.136424	0.484275
0.322639	1.572160	0.315393	0.815206	0.496949	0.201300	0.240106	0.196381	0.330516	0.425107	0.343305	0.527234	0.163296	0.357366	0.808657	1.190310	0.744420		0.897590		0.635008	0.535584	0.468367	0.214229	0.460489		0.173699	0.272691	0.263950	0.164524	0.168852	0.263264	0.236124	0.496577	0.448333	0.164540	1.045450	0.359532	0.315773	2.295750	0.654408	0.172017	0.161313	0.348879	0.235420	0.674570	0.378676	0.423929	0.943068	0.799918
0.377624	0.237778	0.237820	0.438754	0.463195	0.250025	0.189690	0.284529	0.320634	0.337667	0.345828	0.316717	0.367973	0.186747	0.222113	0.570599	0.602324		0.776303		0.595620	0.181695	0.902803	0.512954	0.621307		0.658896	0.886755	0.815944	0.403418	0.500358	0.208991	0.267000	0.206676	0.197458	0.282068	0.771168	0.207481	0.579071	0.569918	0.168396	0.163786	0.168906	0.583940	0.379141	0.547505	0.262766	0.204137	0.513861	0.219716
0.814104	1.405950	0.184156	0.618445	0.228274	0.235012	0.242286	0.294160	0.216803	0.245503	0.164026	0.389294	0.266034	0.192331	0.786552	0.246873	0.258428		0.194529		1.071970	0.499866	0.200058	0.748170	1.060820		0.268687	0.289946	0.223234	0.198582	0.243682	0.192018	0.185946	0.424467	0.313354	0.256137	0.573043	0.377101	0.215991	0.733586	0.640159	0.198571	0.329533	0.203093	0.364990	0.665996	0.308327	0.207202	0.934669	0.430768
0.707273	0.950650	0.187044	0.641363	0.312636	0.185995	0.185303	0.303722	0.352838	0.283039	0.202105	0.174999	0.380712	0.454260	0.881907	0.529511	2.365920		0.443945		0.602554	0.526160	1.865020	0.177000	0.956063		0.678443	0.261006	1.284060	0.423887	0.232362	0.460830	0.512047	0.205162	0.284691	0.573948	0.720390	0.236536	0.645333	0.220306	0.855535	0.219924	0.593213	0.188643	0.366803	0.511240	0.162609	0.252792	0.702350	0.357396
0.894985	0.486422	0.555501	1.007990	0.446713	0.182579	0.241994	0.378401	0.392897	0.366249	0.324731	0.387840	0.314036	0.163749	0.222153	0.212871	0.232887		0.349441		0.609883	0.232889	0.411161	0.246985	0.370625		0.277802	0.209584	0.364824	0.211349	0.183181	2.059760	0.630444	0.525841	0.481557	0.304845	1.675660	0.824641	0.401647	0.215436	0.182437	0.276962	0.169769	0.389076	0.419456	0.200576	0.171505	0.367296	0.443746	0.364598
0.803767	1.346450	0.174378	0.593683	0.252063	0.413547	0.400766	0.275235	1.072020	0.205692	0.250391	0.413396	0.225063	0.176100	0.579408	0.271115	0.367902		0.473034		0.750350	0.360710	0.552867	0.207956	0.393865		0.269232	0.430857	0.294476	0.309439	0.399132	0.261927	0.585490	1.928010	0.403357	0.658846	0.610468	0.289829	0.600012	0.646301	0.280734	0.191799	0.474728	0.337403	0.205938	0.409802	0.194860	0.245029	3.805190	0.829837
0.663470	0.712307	0.320594	0.510941	0.270101	0.439495	0.433098	0.228087	0.472259	0.401172	0.217979	0.225287	0.317211	0.453171	0.314639	0.227670	0.169096		0.824850		0.936373	0.259035	1.472240	0.257554	0.785505		1.244800	0.703629	0.261934	0.265216	1.069900	0.682441	0.390002	0.422667	0.469317	0.271964	0.801216	0.627517	0.402438	4.009510	0.173521	0.257576	0.210018	0.171606	0.457981	0.505476	0.200905	0.241271	0.377893	0.267602
0.434404	0.805711	0.195541	0.624455	0.206319	0.172500	0.166117	0.246201	0.260774	0.260047	0.322590	0.267292	0.342942	0.204535	0.750941	1.173950	0.423042		0.457490		0.821550	0.498636	0.327039	0.464971	1.272450		0.601393	0.683879	0.831307	0.272487	0.359469	0.229264	0.206263	1.245380	0.231506	0.258117	0.779707	0.737567	0.245353	0.185134	0.212540	0.238488	0.787590	0.346707	0.227686	1.602750	0.172154	0.243648	0.089165	0.258580
0.858840	0.283276	0.428747	0.604944	0.235180	0.327850	0.304901	0.217995	0.302203	0.429734	0.260414	0.515536	0.245010	0.212096	0.342593	0.227476	0.296079		0.273847		0.662021	0.336034	2.903770	0.521689	0.226491		0.239476	0.172975	0.791995	0.209904	0.201312	0.317989	0.305960	0.261434	0.427551	0.589500	0.260299	0.563275	0.225964	0.824908	0.299833	0.244195	0.168394	0.203593	0.426699	0.293775	0.365754	0.462410	0.337254	0.163565
[truncated: 6,515 more rows]
[truncated: 14 more columns]
