# Supplementary material for: Fmrp regulates neuronal balance in embryonic motor circuit formation
Source: Front Neurosci. 2022 Nov 3;16:962901. doi: 10.3389/fnins.2022.962901 (PMC9669763; doi:10.3389/fnins.2022.962901)
Supplement: Supplementary file 1 [file Data_Sheet_1.ZIP › Fig.2 48h apposed geph per area.csv]

wild-type	fmr1
6.4491001	1.7254879
	8.2771277
7.2957828
7.1707087	4.1565682
	3.5903681
5.4195298
	5.4027793
8.6122796
	3.9940778
7.6783071
	5.2872740
4.2149386	2.9268270
	4.7023906
9.7883298
	4.8175155
4.2446599
	4.1352534
7.9979296
