# Supplementary material for: Fmrp regulates neuronal balance in embryonic motor circuit formation
Source: Front Neurosci. 2022 Nov 3;16:962901. doi: 10.3389/fnins.2022.962901 (PMC9669763; doi:10.3389/fnins.2022.962901)
Supplement: Supplementary file 1 [file Data_Sheet_1.ZIP › Fig.2 48h apposed puncta vgat.csv]

wild-type	fmr1
7.5289968	1.8161291
	7.3617833
7.3036036
7.2798671	4.5645503
	3.5889494
5.0371171
	5.8429090
8.1556840
	3.8404137
7.8316913
	5.0710592
4.9686913	2.8751657
	4.5338543
7.9079619
	4.9562310
4.2647080
	3.9669300
7.2082407
