# Supplementary material for: Fmrp regulates neuronal balance in embryonic motor circuit formation
Source: Front Neurosci. 2022 Nov 3;16:962901. doi: 10.3389/fnins.2022.962901 (PMC9669763; doi:10.3389/fnins.2022.962901)
Supplement: Supplementary file 1 [file Data_Sheet_1.ZIP › Fig.2 48h geph puncta per area.csv]

wild-type	fmr1
24.9108510	9.2258582
	28.9489930
24.9260970
22.4109550	11.9098580
	17.6816830
26.5024730
	19.4705330
30.8967790
	20.4699290
25.8320840
	22.0086980
12.1425930	18.7286450
	21.3514930
37.8076260
	20.4592360
18.5739330
	24.1542730
27.9519140
