# Supplementary material for: Fmrp regulates neuronal balance in embryonic motor circuit formation
Source: Front Neurosci. 2022 Nov 3;16:962901. doi: 10.3389/fnins.2022.962901 (PMC9669763; doi:10.3389/fnins.2022.962901)
Supplement: Supplementary file 1 [file Data_Sheet_1.ZIP › Fig.2 48h geph size total pop.csv]

wild-type	fmr1
0.6376054	0.7343643
0.6487572	0.9884901
0.8195370	0.7395459
	0.8893475
0.7773675
	1.1512616
0.8306048
	0.8195562
0.5471371	0.8620972
0.6533867	0.7549718
0.6833114
	0.7345883
0.6906556	0.8303504
	0.8079445
0.7757712
