# Supplementary material for: Fmrp regulates neuronal balance in embryonic motor circuit formation
Source: Front Neurosci. 2022 Nov 3;16:962901. doi: 10.3389/fnins.2022.962901 (PMC9669763; doi:10.3389/fnins.2022.962901)
Supplement: Supplementary file 1 [file Data_Sheet_1.ZIP › Fig.2 48h Geph Total Population.csv]

wild-type	wild-type	wild-type	wild-type	wild-type	wild-type	wild-type	wild-type	wild-type	wild-type	wild-type	wild-type	wild-type	wild-type	wild-type	wild-type	wild-type	wild-type	wild-type	wild-type	wild-type	wild-type	wild-type	wild-type	wild-type	wild-type	wild-type	wild-type	wild-type	wild-type	wild-type	wild-type	fmr1	fmr1	fmr1	fmr1	fmr1	fmr1	fmr1	fmr1	fmr1	fmr1	fmr1	fmr1	fmr1	fmr1	fmr1	fmr1	fmr1	fmr1
1.053030	1.189610	1.310550	1.183930	1.261400	1.260870	1.508260	1.027960	1.547700	1.227830	2.142460	1.707390	5.560970	1.719470	1.270270	2.734120	1.066900	2.484440	1.739480	1.337430	1.511780	1.428110	4.544410	1.299180	1.877210	1.318180	1.480390	1.696460					3.627110	1.994150	1.432290	1.137050	2.388580	2.985430	1.428130	1.141840	1.937790	1.222870	1.720330	1.385700	1.362750	1.388330	1.474280	1.363290	1.672750	1.543310
0.839862	1.076690	1.305280	1.119170	1.132100	1.230630	1.015230	1.021440	1.232550	1.106530	1.956470	1.600790	4.315090	1.573520	1.246190	2.689940	1.035340	2.401090	1.326410	1.193570	1.447070	1.321230	3.921550	1.280850	1.686480	1.269380	1.077070	1.443520					2.928450	1.533150	1.144300	1.104820	2.214630	2.972140	1.390000	1.085160	1.457270	1.043910	1.339160	1.076740	1.138170	1.324190	1.392190	1.268430	1.366610	1.530230
0.766055	1.063660	1.276050	1.092060	1.025080	1.212040	0.882565	0.881968	1.217880	1.097270	1.592930	1.553900	3.381830	1.345630	1.141830	2.414900	0.970967	2.019220	1.291790	1.012020	1.215440	1.288720	3.452840	1.101040	1.478920	1.141170	0.981341	1.158640					2.639450	1.236120	1.054560	1.095020	2.205400	2.872060	1.307870	1.084780	1.142870	1.010230	1.316030	1.065400	1.052000	1.292890	1.204570	1.222510	1.253430	1.415510
0.736655	1.063110	1.159790	1.040660	1.010740	1.152930	0.876213	0.881424	1.209310	1.089280	1.564310	1.449990	2.591430	1.332290	0.997596	2.401080	0.907816	1.998430	1.194140	0.991355	1.182610	1.277760	3.210750	1.059280	1.387170	1.123070	0.924489	1.073080					2.497830	1.116650	1.039750	1.030180	2.199530	2.661600	1.250370	0.984805	1.091360	0.967363	1.230300	1.058390	1.047800	1.239430	1.115590	1.216270	1.176470	1.261480
0.710251	1.043340	1.138340	0.989564	0.997051	1.060540	0.803105	0.863142	1.079560	1.002970	1.504700	1.434560	2.229040	1.233110	0.962676	2.142130	0.759493	1.967780	1.171470	0.974798	1.145270	1.249130	2.540260	1.023060	1.337860	1.096110	0.847811	1.069520					2.490680	1.028820	1.001280	0.983013	2.057740	2.605020	1.110320	0.963652	1.064730	0.913938	1.162730	1.035840	1.017470	1.148570	1.006280	1.109910	1.163840	1.239550
0.707534	1.016910	1.096370	0.984556	0.953096	1.051130	0.795851	0.854603	1.000440	0.976520	1.466680	1.313470	1.709280	1.188770	0.928018	2.106780	0.746440	1.951060	1.165920	0.967077	1.065680	1.178240	2.494610	0.997476	1.312120	1.043930	0.824275	0.999106					2.451300	1.006000	0.993434	0.914672	1.956880	2.530870	1.063360	0.951740	1.035320	0.908256	1.115740	1.016300	0.998020	1.131120	0.997280	1.092310	1.131110	1.216130
0.678519	0.992585	1.078690	0.980711	0.934715	1.042840	0.786681	0.786631	1.000100	0.851961	1.435750	1.295720	1.650190	1.177290	0.883439	2.049380	0.722322	1.856160	1.113010	0.964906	1.048660	1.172500	2.436100	0.932962	1.296310	0.967036	0.822432	0.987775					2.399000	0.996685	0.974955	0.903951	1.853090	2.458930	1.039100	0.942900	1.010370	0.824073	1.095090	1.006170	0.988657	1.099750	0.963239	1.048510	1.118480	1.185520
0.668686	0.982482	1.028750	0.977120	0.900841	1.024020	0.785519	0.779469	0.976877	0.846882	1.395620	1.258650	1.621720	1.175490	0.881077	1.937380	0.689830	1.854710	1.112880	0.950734	1.005910	1.128710	2.412960	0.895682	1.294450	0.960293	0.800984	0.984079					2.373450	0.987707	0.959588	0.877594	1.714030	2.431960	0.975114	0.934306	1.008840	0.820038	1.092370	0.997039	0.985534	1.094640	0.947827	1.047050	1.109590	1.162400
0.667625	0.914854	1.015310	0.918485	0.894956	1.008050	0.774230	0.761141	0.974047	0.842421	1.379320	1.250160	1.602750	1.105130	0.836100	1.902660	0.677808	1.853660	1.083840	0.915683	1.001700	1.109910	2.407450	0.874960	1.256820	0.955591	0.797643	0.969633					2.318310	0.970261	0.907942	0.869580	1.706410	2.425580	0.961196	0.910817	1.004700	0.815361	1.041670	0.985386	0.954121	1.030520	0.937520	1.035040	1.098040	1.117330
0.666330	0.886856	0.979957	0.911755	0.883575	0.989552	0.768314	0.761131	0.971792	0.842139	1.328780	1.193010	1.479430	1.084890	0.828231	1.882930	0.676488	1.822790	1.070680	0.895153	0.990701	1.105620	2.283830	0.866740	1.227270	0.944434	0.796342	0.969072					2.268770	0.954878	0.894730	0.865601	1.682610	2.416780	0.953917	0.901060	0.998162	0.810150	1.008460	0.970652	0.952682	1.000770	0.931098	1.033880	1.097680	1.061630
0.661779	0.885870	0.961287	0.911248	0.865543	0.982542	0.720220	0.752507	0.968040	0.824815	1.318240	1.188510	1.451480	1.077530	0.828070	1.863100	0.649953	1.786800	1.065760	0.882569	0.970588	1.101410	2.231380	0.866303	1.218780	0.943258	0.792774	0.947826					2.193990	0.902146	0.871482	0.861185	1.633030	2.397060	0.943533	0.873722	0.983607	0.799636	0.978027	0.946693	0.917609	0.969493	0.901536	1.022330	1.061310	1.043180
0.627914	0.871010	0.952662	0.890344	0.855238	0.966150	0.718586	0.751565	0.948440	0.824642	1.297130	1.182460	1.406550	1.067740	0.825294	1.825150	0.649177	1.779000	1.017170	0.881525	0.951980	1.095520	2.229330	0.864171	1.198250	0.937886	0.758135	0.940325					2.178750	0.896273	0.870993	0.855154	1.604590	2.369170	0.896882	0.844806	0.979281	0.786474	0.977543	0.938953	0.889261	0.969004	0.884771	1.017080	1.043790	1.026440
0.625856	0.869679	0.943905	0.889972	0.854524	0.955682	0.705109	0.743282	0.944857	0.821439	1.249560	1.176480	1.269210	1.060810	0.815588	1.779250	0.647869	1.767190	1.011200	0.869246	0.927911	1.085040	2.207960	0.858998	1.197930	0.899522	0.755629	0.935436					2.174150	0.890319	0.870702	0.838243	1.595150	2.355820	0.881329	0.836017	0.952723	0.776578	0.968678	0.935816	0.843542	0.955137	0.867660	1.012000	1.027520	1.011750
0.622208	0.867849	0.942904	0.858264	0.830249	0.947152	0.700755	0.741114	0.933911	0.815421	1.247070	1.175140	1.255550	1.056560	0.787870	1.764190	0.629709	1.733290	1.011140	0.861603	0.897804	1.083110	2.176730	0.854274	1.181270	0.897510	0.754331	0.929435					2.164450	0.877380	0.849146	0.836358	1.595110	2.314980	0.855386	0.834751	0.937359	0.776188	0.948206	0.935050	0.838060	0.942161	0.866099	1.000790	1.025150	0.984273
0.619759	0.863428	0.931618	0.857392	0.826752	0.939988	0.696355	0.722768	0.889905	0.793534	1.237940	1.166460	1.236280	1.045800	0.780832	1.760740	0.626437	1.682500	1.008200	0.855849	0.881929	1.081380	2.163510	0.826529	1.174650	0.883758	0.752699	0.928439					2.157870	0.861200	0.848571	0.818800	1.586700	2.314270	0.851739	0.832428	0.932925	0.772284	0.946943	0.925093	0.836758	0.922069	0.856004	0.971024	1.004040	0.978520
0.612657	0.861469	0.924631	0.848558	0.823968	0.937534	0.695653	0.714288	0.884050	0.785543	1.232190	1.163510	1.233500	1.041510	0.776720	1.732710	0.624020	1.672500	0.995486	0.850647	0.874425	1.073160	2.097510	0.808559	1.130220	0.880707	0.718380	0.924994					2.119270	0.859100	0.838173	0.812320	1.578790	2.288800	0.849473	0.831931	0.932788	0.767414	0.946627	0.922576	0.813141	0.917755	0.844745	0.948134	0.996424	0.976714
0.610900	0.836755	0.920374	0.846870	0.811964	0.930619	0.691766	0.713805	0.880215	0.784029	1.232040	1.147010	1.192130	1.021010	0.771051	1.724510	0.622740	1.664320	0.984649	0.848954	0.864894	1.066150	2.076490	0.807447	1.077040	0.876528	0.711949	0.920821					2.089950	0.852430	0.837773	0.809993	1.570930	2.268720	0.831551	0.827417	0.931993	0.760102	0.934714	0.907709	0.808154	0.906254	0.839574	0.931143	0.995012	0.974751
0.602386	0.820031	0.919751	0.833451	0.793574	0.926353	0.674108	0.708374	0.865314	0.778099	1.229180	1.137610	1.186670	1.007460	0.770791	1.700170	0.610898	1.662800	0.983976	0.842937	0.861693	1.064110	2.059320	0.796813	1.051590	0.871760	0.698066	0.918095					2.051950	0.843792	0.836582	0.807012	1.566520	2.222880	0.829237	0.823328	0.922002	0.758641	0.902279	0.906499	0.802519	0.905267	0.830413	0.930937	0.990408	0.974418
0.601859	0.817910	0.918215	0.805532	0.792741	0.918074	0.670076	0.695569	0.863650	0.777724	1.224950	1.129290	1.175430	1.007020	0.766948	1.640570	0.606927	1.653150	0.982704	0.837828	0.859588	1.054920	2.030240	0.780426	1.049090	0.870036	0.694375	0.914826					2.032480	0.827545	0.834792	0.761512	1.557060	2.196460	0.816773	0.822554	0.876646	0.747263	0.901333	0.899237	0.791979	0.886602	0.823848	0.917552	0.983667	0.956431
0.596942	0.794249	0.907250	0.794948	0.789647	0.911805	0.667659	0.694291	0.852961	0.774589	1.216310	1.116090	1.162380	0.973898	0.765338	1.628700	0.606899	1.643090	0.971746	0.836689	0.854298	1.054770	2.027280	0.770051	1.033450	0.865395	0.692267	0.896797					2.017710	0.826193	0.826346	0.746071	1.546340	2.193270	0.816770	0.821865	0.872931	0.741952	0.900779	0.885034	0.787548	0.886063	0.816236	0.917395	0.981275	0.951931
0.592470	0.790472	0.898337	0.790813	0.789251	0.910223	0.664918	0.692022	0.850157	0.774190	1.215790	1.104190	1.149210	0.964760	0.765147	1.626880	0.601424	1.635980	0.961213	0.832792	0.853008	1.047560	2.017520	0.767181	1.025130	0.859424	0.690212	0.896172					2.013890	0.824409	0.824001	0.745044	1.544540	2.180470	0.815182	0.817302	0.868322	0.741813	0.889354	0.872861	0.779335	0.879535	0.806506	0.904935	0.963889	0.951006
0.589812	0.783763	0.892750	0.778969	0.778499	0.898243	0.654831	0.682194	0.841020	0.763748	1.186160	1.094360	1.131240	0.963276	0.763470	1.552880	0.600283	1.623610	0.959885	0.831816	0.852202	1.035350	1.982520	0.759264	1.008970	0.857604	0.684830	0.888955					2.005300	0.821295	0.822820	0.743297	1.534960	2.149430	0.803755	0.810593	0.866496	0.735600	0.881119	0.859340	0.775740	0.861831	0.800704	0.885785	0.951413	0.943685
0.587705	0.774202	0.892656	0.778968	0.771382	0.891299	0.649655	0.673108	0.834904	0.758872	1.182950	1.091930	1.117930	0.922950	0.760810	1.546660	0.598389	1.615130	0.959631	0.827426	0.845578	1.034470	1.976490	0.756906	0.993541	0.850862	0.683225	0.881952					2.003080	0.819137	0.821928	0.743152	1.519530	2.131370	0.802421	0.809258	0.860087	0.733951	0.875438	0.857009	0.773745	0.855381	0.800350	0.878421	0.934540	0.904270
0.586842	0.773826	0.890639	0.772077	0.767961	0.887978	0.646078	0.669607	0.832467	0.742568	1.159500	1.090590	1.117540	0.916226	0.751371	1.532250	0.596378	1.613440	0.958959	0.825937	0.833456	1.025520	1.976460	0.743142	0.991775	0.837547	0.679897	0.881436					1.988730	0.806915	0.820226	0.730863	1.515200	2.118450	0.799756	0.808228	0.859344	0.731014	0.868083	0.856425	0.763513	0.848872	0.800318	0.866965	0.921298	0.880801
0.585434	0.770123	0.889603	0.771251	0.764999	0.871305	0.645734	0.659805	0.808660	0.735252	1.146020	1.085620	1.114630	0.908065	0.745239	1.522740	0.594978	1.605960	0.952603	0.815758	0.831275	1.011760	1.952720	0.739894	0.983789	0.833462	0.676807	0.876922					1.982930	0.798567	0.806106	0.729031	1.509830	2.105190	0.794193	0.800368	0.845146	0.730990	0.856101	0.855944	0.746994	0.848319	0.796447	0.865186	0.904321	0.878819
0.584255	0.768641	0.882489	0.745461	0.758900	0.870644	0.643003	0.653005	0.798592	0.728952	1.134080	1.084450	1.088670	0.897234	0.744041	1.509140	0.583998	1.593730	0.952072	0.814035	0.825971	1.006820	1.951370	0.737976	0.975029	0.823259	0.675558	0.867888					1.973450	0.797715	0.801156	0.728936	1.494060	2.094160	0.792137	0.794857	0.844309	0.729045	0.847570	0.853521	0.744950	0.847282	0.791414	0.862330	0.903694	0.867241
0.583898	0.763463	0.874711	0.739576	0.757977	0.867790	0.636481	0.652540	0.797819	0.724921	1.129070	1.071610	1.088340	0.896218	0.743278	1.482600	0.582500	1.571950	0.950673	0.809434	0.819846	1.000420	1.928370	0.737261	0.971386	0.814805	0.670630	0.858747					1.922840	0.791975	0.797905	0.726344	1.491640	2.078720	0.791625	0.794367	0.831433	0.725918	0.842934	0.842351	0.735556	0.845005	0.789099	0.851294	0.901808	0.863954
0.582119	0.763326	0.872198	0.736288	0.751288	0.859406	0.633422	0.650197	0.797395	0.722049	1.125810	1.070420	1.052350	0.889615	0.737631	1.455850	0.581076	1.567730	0.940092	0.809053	0.815662	0.999566	1.926620	0.732862	0.969123	0.814492	0.667047	0.854597					1.902820	0.782961	0.797235	0.724940	1.487340	2.037120	0.788775	0.791886	0.829588	0.724897	0.823494	0.820951	0.734084	0.842428	0.788543	0.850946	0.899129	0.861125
0.579677	0.754553	0.871973	0.719401	0.746208	0.857453	0.630307	0.648795	0.787470	0.721981	1.120830	1.067210	1.048560	0.884203	0.736413	1.454320	0.578073	1.566420	0.933217	0.807066	0.813294	0.996979	1.921440	0.728759	0.968948	0.813742	0.666366	0.851022					1.901930	0.773703	0.796606	0.719231	1.483980	2.006330	0.788521	0.784111	0.829468	0.723798	0.812648	0.808751	0.724788	0.841579	0.787376	0.847369	0.895780	0.847798
0.577886	0.753554	0.863759	0.718206	0.740098	0.853741	0.625031	0.646647	0.780183	0.719139	1.117760	1.066100	1.035170	0.878998	0.734301	1.446350	0.577306	1.564740	0.916323	0.805401	0.812587	0.994104	1.908780	0.718821	0.965986	0.811659	0.661745	0.848118					1.886550	0.772423	0.795284	0.715192	1.477000	2.001940	0.787705	0.779270	0.811193	0.703785	0.809737	0.796391	0.720837	0.839695	0.768223	0.844636	0.894996	0.835595
0.576185	0.745504	0.856501	0.713779	0.739911	0.852312	0.615862	0.637424	0.778761	0.715858	1.116300	1.065730	1.009330	0.878359	0.724962	1.442380	0.574378	1.562420	0.915298	0.804189	0.811484	0.989230	1.902220	0.718646	0.964620	0.809704	0.657791	0.838995					1.885820	0.766265	0.775883	0.713799	1.467260	1.982890	0.778762	0.766786	0.810778	0.690585	0.803412	0.795575	0.719257	0.837874	0.766547	0.840224	0.875613	0.830295
0.573101	0.742614	0.852421	0.713479	0.733398	0.844072	0.614803	0.634548	0.777512	0.712789	1.111740	1.060410	0.983636	0.877531	0.723150	1.437210	0.573996	1.557900	0.910990	0.803851	0.807894	0.988733	1.895830	0.718543	0.958331	0.809216	0.655278	0.826228					1.875320	0.760642	0.769864	0.711907	1.462510	1.974890	0.766333	0.763044	0.808849	0.685629	0.802368	0.792706	0.714496	0.824791	0.759226	0.822783	0.868330	0.827591
0.571056	0.742607	0.852087	0.710360	0.729362	0.839805	0.607266	0.629684	0.772729	0.711575	1.109790	1.059300	0.983185	0.875218	0.718075	1.433100	0.573492	1.545640	0.906515	0.800029	0.807226	0.985503	1.871180	0.717531	0.958078	0.808063	0.652861	0.824847					1.872200	0.758919	0.767012	0.705351	1.456300	1.972990	0.764852	0.751691	0.807532	0.684664	0.801936	0.790210	0.712790	0.806637	0.758511	0.819927	0.861397	0.823891
0.569738	0.740270	0.845358	0.708658	0.728625	0.837120	0.606937	0.628983	0.767831	0.705565	1.109050	1.059110	0.981652	0.866961	0.715238	1.426780	0.572114	1.543150	0.893741	0.798614	0.801486	0.982943	1.865030	0.716678	0.945872	0.801623	0.640851	0.816776					1.817270	0.758026	0.764732	0.703168	1.453360	1.950630	0.764048	0.748986	0.806537	0.682535	0.800674	0.777555	0.706197	0.800792	0.756632	0.818604	0.855993	0.822180
0.569088	0.739352	0.837277	0.707608	0.721446	0.836683	0.605108	0.628589	0.767094	0.704526	1.106010	1.058850	0.978819	0.863822	0.712438	1.426170	0.570847	1.525960	0.882747	0.798208	0.797774	0.973489	1.845310	0.716079	0.938879	0.791401	0.635204	0.816614					1.815360	0.755836	0.761878	0.699896	1.452410	1.932500	0.757318	0.738574	0.804197	0.681091	0.800419	0.774418	0.704970	0.799847	0.755462	0.815757	0.847357	0.808997
0.562967	0.733441	0.836936	0.703838	0.715610	0.830617	0.602807	0.622405	0.766457	0.699696	1.098800	1.053880	0.974824	0.861416	0.709009	1.414270	0.567845	1.522550	0.878407	0.794573	0.796696	0.962501	1.836750	0.708953	0.928536	0.789208	0.632237	0.816424					1.801000	0.754481	0.758128	0.698167	1.451160	1.916620	0.756707	0.730171	0.803857	0.677866	0.793683	0.768379	0.697493	0.798096	0.751844	0.813155	0.840240	0.800502
0.560022	0.733157	0.835704	0.702919	0.704811	0.814805	0.602340	0.620236	0.766300	0.696259	1.093960	1.047290	0.971776	0.860575	0.705943	1.402780	0.567112	1.503860	0.876080	0.784688	0.794907	0.949005	1.814370	0.702892	0.925873	0.789107	0.621608	0.807665					1.793580	0.750099	0.756425	0.688537	1.448040	1.914760	0.753783	0.723681	0.803650	0.670385	0.793276	0.767249	0.694219	0.794192	0.751528	0.809080	0.835869	0.799880
0.555272	0.726403	0.828295	0.697022	0.704154	0.809460	0.600635	0.617628	0.757558	0.687028	1.091980	1.042330	0.968201	0.844402	0.702721	1.399940	0.564558	1.488720	0.871174	0.780609	0.793380	0.948774	1.812890	0.695641	0.919927	0.783573	0.621574	0.801878					1.785570	0.750024	0.755275	0.687928	1.446690	1.909620	0.747351	0.723191	0.802652	0.669784	0.793122	0.764167	0.691063	0.791135	0.746700	0.806220	0.829143	0.799789
0.550934	0.721671	0.823531	0.695539	0.695817	0.807279	0.598926	0.614973	0.756406	0.686151	1.077360	1.041280	0.959713	0.841401	0.699425	1.381450	0.560804	1.487820	0.867371	0.775028	0.789236	0.936814	1.804760	0.694124	0.916299	0.781157	0.619914	0.799278					1.784390	0.749723	0.752977	0.681931	1.442060	1.908740	0.746589	0.714590	0.801762	0.667067	0.785948	0.759415	0.684536	0.790922	0.741090	0.806067	0.826948	0.799247
0.549410	0.719487	0.821158	0.695179	0.695047	0.805801	0.597853	0.613002	0.753929	0.685189	1.076770	1.034090	0.958780	0.841324	0.697700	1.377680	0.560000	1.487040	0.866172	0.773386	0.788804	0.931226	1.799010	0.691190	0.904858	0.778441	0.619295	0.797493					1.768820	0.746949	0.751913	0.679199	1.440080	1.904250	0.744243	0.714426	0.801583	0.661293	0.784595	0.756396	0.682869	0.786718	0.739961	0.805969	0.826004	0.796252
0.544101	0.716424	0.811929	0.694749	0.694993	0.804258	0.596186	0.611552	0.750624	0.683407	1.071860	1.032690	0.957316	0.839966	0.694582	1.368150	0.556991	1.479390	0.860095	0.773034	0.786566	0.930974	1.793990	0.690051	0.902400	0.776023	0.617068	0.797351					1.764870	0.745089	0.748096	0.678870	1.431910	1.896310	0.743591	0.708545	0.800572	0.660166	0.781273	0.754881	0.682795	0.780123	0.736761	0.805133	0.825207	0.795675
0.542926	0.715381	0.811880	0.694526	0.690324	0.803952	0.595214	0.611039	0.747232	0.682495	1.063770	1.031400	0.954450	0.834823	0.690928	1.367120	0.556047	1.478960	0.860063	0.770187	0.781824	0.929983	1.792750	0.689275	0.901629	0.772135	0.613112	0.794839					1.756020	0.743321	0.737894	0.676661	1.425320	1.890850	0.742679	0.707108	0.797345	0.657646	0.778738	0.751663	0.677235	0.779590	0.733029	0.804523	0.821977	0.789438
0.541242	0.715036	0.810351	0.685837	0.689953	0.803390	0.594801	0.610824	0.744057	0.679486	1.061840	1.030120	0.944294	0.834565	0.686615	1.365890	0.555404	1.471870	0.856784	0.766846	0.779251	0.919601	1.788420	0.682331	0.886074	0.771883	0.612806	0.794243					1.750780	0.736775	0.731765	0.673242	1.410650	1.888380	0.734746	0.703878	0.791820	0.656948	0.776913	0.751477	0.676866	0.779137	0.730652	0.801056	0.813287	0.780037
0.537676	0.710780	0.808466	0.675758	0.689532	0.802908	0.594063	0.610777	0.741505	0.679253	1.055880	1.022330	0.938537	0.829490	0.684587	1.361150	0.555100	1.471240	0.853678	0.766130	0.777298	0.904814	1.786480	0.681903	0.880380	0.770668	0.611977	0.793807					1.747140	0.736019	0.729901	0.670011	1.402160	1.882800	0.728669	0.693011	0.791417	0.656400	0.771234	0.747947	0.676210	0.776540	0.730556	0.800593	0.802949	0.776212
0.535386	0.709569	0.802514	0.668468	0.688075	0.799680	0.593104	0.609820	0.738324	0.676148	1.054310	1.021440	0.938401	0.821413	0.683405	1.348340	0.555061	1.467630	0.851963	0.765567	0.776263	0.899682	1.784440	0.681892	0.879859	0.765562	0.610276	0.790649					1.745390	0.730031	0.728177	0.668840	1.399830	1.882590	0.728286	0.685832	0.789577	0.653430	0.769587	0.743644	0.674640	0.765405	0.730390	0.797066	0.801611	0.775910
0.533958	0.708572	0.796757	0.665327	0.686377	0.799413	0.591578	0.609367	0.738007	0.671758	1.053030	1.014170	0.934651	0.815233	0.683011	1.345090	0.551768	1.466620	0.848955	0.765393	0.776007	0.897696	1.780520	0.679963	0.875621	0.764230	0.608307	0.788781					1.742270	0.728220	0.720477	0.661044	1.392160	1.881130	0.724613	0.684802	0.785120	0.653399	0.765495	0.739744	0.672625	0.761553	0.729606	0.795764	0.801072	0.774253
0.531814	0.708081	0.789168	0.664790	0.684565	0.790543	0.589786	0.605014	0.734923	0.667722	1.051200	1.013730	0.929853	0.806443	0.682556	1.343680	0.551414	1.447660	0.846393	0.763599	0.773700	0.894807	1.779060	0.676104	0.869279	0.762460	0.608204	0.785877					1.729920	0.728204	0.720153	0.660713	1.388380	1.881090	0.723634	0.681723	0.776464	0.653215	0.764476	0.739047	0.671244	0.754258	0.726708	0.794481	0.799587	0.770439
0.530854	0.704938	0.783268	0.656385	0.680870	0.789106	0.586478	0.603860	0.730472	0.667162	1.047320	1.013260	0.924515	0.804483	0.676623	1.342300	0.547215	1.440870	0.846381	0.761110	0.773506	0.892983	1.773860	0.675884	0.867048	0.755690	0.605493	0.779883					1.728220	0.724826	0.717354	0.651289	1.380830	1.860030	0.714879	0.678523	0.771545	0.649413	0.764466	0.736174	0.668128	0.751693	0.724763	0.790626	0.795944	0.768819
0.529459	0.704306	0.780905	0.650652	0.680197	0.789024	0.585048	0.601763	0.728653	0.662736	1.040370	1.004860	0.917594	0.799123	0.676515	1.341230	0.544045	1.440810	0.845168	0.759007	0.771140	0.892202	1.764540	0.671266	0.866601	0.753367	0.605052	0.777749					1.723990	0.724783	0.713427	0.650552	1.371300	1.850820	0.711615	0.675911	0.770400	0.647629	0.762520	0.732596	0.666645	0.737022	0.723280	0.787836	0.795926	0.768545
0.528816	0.703902	0.779474	0.646623	0.676020	0.786641	0.581776	0.601001	0.728151	0.660783	1.036630	1.003450	0.915471	0.797294	0.674127	1.332810	0.542964	1.440210	0.843459	0.758650	0.771069	0.889826	1.752550	0.664409	0.862694	0.753182	0.599326	0.776421					1.720410	0.719058	0.707247	0.646507	1.366950	1.843610	0.710662	0.674547	0.769692	0.646386	0.755773	0.726732	0.665897	0.732249	0.722416	0.787028	0.792714	0.755644
0.528316	0.701086	0.778347	0.645105	0.673213	0.786253	0.580195	0.600009	0.727686	0.659894	1.034420	1.002330	0.914711	0.793225	0.671514	1.329510	0.536594	1.437200	0.842234	0.756777	0.769162	0.888447	1.748730	0.664054	0.862305	0.750439	0.598045	0.774102					1.716800	0.718691	0.701752	0.646003	1.356810	1.831000	0.710560	0.670831	0.768829	0.646246	0.752304	0.726413	0.665492	0.732184	0.718289	0.779108	0.790851	0.749447
0.525560	0.699734	0.777619	0.641766	0.672481	0.783639	0.577846	0.598370	0.724748	0.658760	1.028400	0.999229	0.913977	0.792886	0.669992	1.321320	0.532669	1.433420	0.842157	0.755029	0.764199	0.883941	1.740810	0.663529	0.861582	0.745862	0.595356	0.765698					1.714630	0.716640	0.698043	0.642268	1.353060	1.825650	0.703586	0.669986	0.762987	0.645727	0.736940	0.721953	0.663205	0.726783	0.718123	0.773041	0.790726	0.746902
0.525528	0.698975	0.774191	0.635568	0.671588	0.782003	0.577486	0.597571	0.724635	0.658558	1.021590	0.997507	0.911424	0.791225	0.665681	1.316130	0.531236	1.428000	0.838749	0.754644	0.763412	0.881779	1.732340	0.662865	0.860224	0.745350	0.590676	0.764174					1.713930	0.711288	0.693044	0.638432	1.351490	1.821110	0.700592	0.668000	0.761131	0.641153	0.735110	0.720143	0.663123	0.726021	0.715505	0.769098	0.788401	0.746195
0.524036	0.696926	0.771432	0.633187	0.668825	0.780971	0.577001	0.596081	0.723783	0.656690	1.020640	0.997384	0.908152	0.781170	0.661668	1.314410	0.529018	1.418650	0.837750	0.751546	0.763259	0.880153	1.730490	0.662274	0.854469	0.743208	0.589528	0.762899					1.711800	0.707924	0.690818	0.638199	1.346510	1.810350	0.699107	0.664899	0.761053	0.639706	0.729293	0.719447	0.661602	0.723692	0.714283	0.767078	0.786410	0.746110
0.523669	0.694865	0.769760	0.632113	0.666857	0.779476	0.574962	0.593416	0.723681	0.655599	1.020450	0.996924	0.907965	0.780983	0.658060	1.311830	0.528886	1.413350	0.837046	0.747757	0.762995	0.878318	1.724560	0.661694	0.853743	0.742967	0.587354	0.761900					1.710570	0.706812	0.685752	0.637443	1.345420	1.807500	0.698329	0.662592	0.759808	0.639227	0.725558	0.719414	0.661358	0.723187	0.712681	0.766617	0.784025	0.745962
0.520690	0.694251	0.768759	0.629224	0.666721	0.777233	0.574147	0.592281	0.721372	0.652761	1.017590	0.996239	0.902790	0.780306	0.657946	1.302720	0.528678	1.403890	0.835589	0.747726	0.762443	0.874089	1.716590	0.660477	0.853707	0.742877	0.586284	0.761616					1.699170	0.705519	0.684984	0.637046	1.341730	1.793050	0.698314	0.658936	0.757831	0.636538	0.724550	0.719150	0.658346	0.721750	0.712516	0.764834	0.781690	0.741160
0.519501	0.692228	0.763761	0.627962	0.666525	0.776199	0.573364	0.590242	0.720583	0.652467	1.013800	0.996230	0.900525	0.779189	0.656970	1.296690	0.528182	1.403560	0.835332	0.745489	0.761752	0.860926	1.711910	0.656731	0.852108	0.742691	0.582688	0.761595					1.693500	0.702897	0.683245	0.635770	1.338760	1.787710	0.697689	0.655588	0.756299	0.635785	0.723974	0.717544	0.656870	0.713991	0.710282	0.763929	0.776649	0.737866
0.519310	0.690022	0.761800	0.627935	0.662602	0.774665	0.572794	0.589624	0.718404	0.642260	1.004290	0.994546	0.896737	0.777243	0.656902	1.291960	0.527579	1.402250	0.829465	0.744185	0.761327	0.859637	1.706380	0.652112	0.851864	0.741270	0.581396	0.761449					1.685620	0.700297	0.678127	0.635102	1.338380	1.785480	0.696218	0.655121	0.754567	0.634674	0.717889	0.716469	0.654089	0.709533	0.708947	0.762161	0.775096	0.734125
0.517206	0.689269	0.761064	0.626823	0.662416	0.773738	0.572355	0.586857	0.717682	0.642083	1.002920	0.990187	0.892155	0.776132	0.654777	1.291120	0.526532	1.401730	0.829405	0.743316	0.760145	0.856436	1.699670	0.651990	0.849656	0.738368	0.580147	0.757901					1.680600	0.697748	0.677936	0.634674	1.331530	1.783690	0.694958	0.653644	0.754075	0.633876	0.716987	0.715814	0.652714	0.706773	0.705790	0.760442	0.772495	0.732667
0.516894	0.685651	0.752814	0.625467	0.662201	0.773680	0.571730	0.584622	0.714232	0.641328	0.989154	0.984362	0.890594	0.774780	0.653563	1.289940	0.526508	1.399000	0.829284	0.740733	0.757269	0.854961	1.699020	0.651961	0.845223	0.736808	0.579658	0.757847					1.680300	0.697692	0.676409	0.632345	1.325130	1.776740	0.694891	0.649111	0.752879	0.633725	0.712408	0.715641	0.651415	0.706667	0.703294	0.758928	0.771507	0.731459
0.515352	0.685228	0.751642	0.624814	0.660119	0.773291	0.570323	0.583957	0.713622	0.640696	0.986239	0.984310	0.889101	0.772411	0.651969	1.286550	0.526471	1.395440	0.825932	0.739460	0.752415	0.853905	1.696020	0.650961	0.844575	0.736517	0.578476	0.746796					1.678160	0.695257	0.674886	0.632171	1.323920	1.775880	0.694658	0.646530	0.752197	0.631215	0.712117	0.714751	0.651252	0.705998	0.698629	0.756877	0.770163	0.730973
0.514101	0.682987	0.746588	0.622131	0.658056	0.770161	0.569225	0.583353	0.707805	0.640682	0.985314	0.981514	0.888220	0.769846	0.650168	1.280110	0.526275	1.395230	0.824581	0.730738	0.751930	0.853028	1.687940	0.650279	0.836989	0.732957	0.577668	0.743516					1.657550	0.692640	0.674438	0.632043	1.323560	1.774910	0.694139	0.646107	0.749747	0.627710	0.710259	0.714434	0.650660	0.705770	0.698375	0.754875	0.768561	0.730733
0.514072	0.682329	0.744039	0.620997	0.657325	0.767191	0.566785	0.580739	0.703000	0.639971	0.984724	0.979026	0.887776	0.766723	0.649324	1.274550	0.525496	1.394730	0.823266	0.730704	0.751785	0.852116	1.687600	0.649790	0.833219	0.728054	0.576574	0.741482					1.650320	0.692125	0.673605	0.631719	1.317170	1.757750	0.693651	0.645859	0.745197	0.624324	0.707417	0.712918	0.650382	0.704188	0.696590	0.754597	0.768139	0.730285
0.513023	0.681906	0.743983	0.620641	0.654221	0.765758	0.566519	0.578484	0.696640	0.638343	0.984155	0.977724	0.886477	0.765778	0.648825	1.273830	0.525165	1.392000	0.822235	0.728779	0.750693	0.850811	1.684300	0.647995	0.830816	0.727644	0.570577	0.739348					1.648690	0.690741	0.673530	0.631109	1.315890	1.750930	0.689674	0.643204	0.745133	0.621330	0.703970	0.711377	0.650200	0.702741	0.694835	0.750716	0.768096	0.726689
0.513000	0.678607	0.740402	0.620151	0.653801	0.764457	0.564884	0.576168	0.695376	0.631389	0.981739	0.975106	0.883093	0.764216	0.646478	1.266720	0.524950	1.389670	0.813325	0.725889	0.746527	0.850715	1.679180	0.645008	0.829497	0.724519	0.570404	0.738582					1.642450	0.690120	0.669288	0.629387	1.311320	1.748200	0.683236	0.642762	0.743444	0.619744	0.703124	0.710746	0.650140	0.702251	0.691838	0.750536	0.768005	0.726354
0.512886	0.677396	0.740388	0.619845	0.653749	0.760934	0.563369	0.575022	0.693006	0.630752	0.979575	0.974794	0.876036	0.759534	0.644318	1.262320	0.524026	1.387170	0.811081	0.718697	0.745398	0.850580	1.679150	0.644248	0.827707	0.720410	0.568503	0.735334					1.627390	0.689475	0.668213	0.628653	1.310690	1.743260	0.682242	0.642663	0.743432	0.618529	0.700661	0.709729	0.648435	0.702137	0.687841	0.749593	0.765532	0.725595
0.511782	0.676714	0.739174	0.618825	0.649130	0.758213	0.563146	0.574001	0.690758	0.626483	0.978167	0.967685	0.875973	0.759426	0.643692	1.261890	0.522544	1.379240	0.804486	0.716868	0.745139	0.847348	1.676650	0.643336	0.825978	0.719992	0.568241	0.734901					1.621040	0.688948	0.667666	0.627707	1.305830	1.741680	0.681573	0.641197	0.742523	0.615122	0.699767	0.707376	0.647265	0.701848	0.686790	0.748410	0.765280	0.724326
0.511091	0.676398	0.738919	0.618448	0.648205	0.757602	0.562902	0.573587	0.688965	0.613230	0.977664	0.965812	0.873976	0.753242	0.642304	1.253280	0.520855	1.376150	0.804448	0.713632	0.742723	0.846298	1.670560	0.642980	0.825842	0.718444	0.567864	0.734275					1.617460	0.688780	0.666311	0.627560	1.305050	1.740830	0.680279	0.640918	0.741306	0.613926	0.699647	0.706296	0.646647	0.701421	0.685939	0.739452	0.763784	0.719046
0.506233	0.676116	0.738054	0.617450	0.648127	0.757056	0.562315	0.572327	0.687337	0.612255	0.976899	0.963811	0.870553	0.752532	0.636870	1.248750	0.519634	1.374740	0.803693	0.713546	0.741211	0.843508	1.668430	0.641477	0.821585	0.717336	0.563870	0.731614					1.613810	0.686297	0.666126	0.626107	1.298180	1.731520	0.677546	0.638111	0.736673	0.611982	0.699495	0.704568	0.644927	0.698961	0.685049	0.739198	0.763169	0.718110
0.505208	0.674397	0.736748	0.609876	0.647741	0.757037	0.562223	0.571698	0.687094	0.610697	0.975339	0.962206	0.869478	0.752316	0.635252	1.239280	0.517700	1.368770	0.803691	0.712902	0.740424	0.843264	1.662700	0.640151	0.818863	0.715921	0.563244	0.731358					1.609350	0.685640	0.663005	0.623888	1.297710	1.730510	0.676354	0.637598	0.732932	0.611151	0.699382	0.704461	0.642993	0.696800	0.684794	0.736979	0.759378	0.716480
0.504599	0.673131	0.731393	0.609345	0.647469	0.755863	0.562172	0.571234	0.686410	0.609218	0.973435	0.956926	0.869449	0.749584	0.632923	1.237160	0.516069	1.364840	0.802450	0.710548	0.739505	0.840946	1.658120	0.637804	0.818469	0.713387	0.563097	0.730184					1.599650	0.684365	0.661730	0.622944	1.295080	1.720630	0.675565	0.634690	0.732200	0.610457	0.699158	0.702310	0.640344	0.696247	0.683444	0.736574	0.758883	0.714954
0.504272	0.672661	0.730623	0.608478	0.645474	0.753485	0.561676	0.570421	0.683976	0.603085	0.973385	0.956109	0.866773	0.743206	0.630622	1.236820	0.513538	1.359020	0.800454	0.708736	0.738066	0.839733	1.657470	0.636653	0.816794	0.712855	0.561644	0.727461					1.598640	0.681776	0.658435	0.622325	1.295000	1.715880	0.675257	0.633383	0.730395	0.606822	0.698298	0.702088	0.638404	0.688721	0.682029	0.735951	0.757886	0.712937
0.502797	0.671176	0.730030	0.606273	0.644327	0.752770	0.560393	0.569594	0.683921	0.601531	0.972214	0.955260	0.862611	0.736304	0.629951	1.233630	0.513234	1.358270	0.794153	0.708404	0.732914	0.837510	1.655690	0.636238	0.810052	0.712802	0.561603	0.722590					1.597460	0.677947	0.655043	0.622225	1.294550	1.712390	0.674736	0.632628	0.730054	0.606628	0.693469	0.701779	0.635425	0.686998	0.677467	0.733299	0.757597	0.711093
0.502701	0.670157	0.728757	0.601704	0.644291	0.751747	0.560037	0.568456	0.683729	0.600831	0.965001	0.952987	0.858446	0.735733	0.629662	1.232060	0.513112	1.350460	0.789397	0.707656	0.729128	0.833446	1.645190	0.636204	0.807150	0.712040	0.559895	0.720210					1.595850	0.677437	0.651066	0.620451	1.292750	1.700430	0.674322	0.632481	0.729420	0.606455	0.692914	0.701690	0.635401	0.685113	0.677450	0.730143	0.754182	0.709783
0.501812	0.669849	0.726691	0.600655	0.644218	0.750100	0.558862	0.566231	0.683496	0.600169	0.962697	0.950421	0.857160	0.735082	0.627125	1.230310	0.512278	1.347500	0.789247	0.706147	0.727278	0.830349	1.636740	0.634242	0.806729	0.710195	0.558878	0.718955					1.595280	0.675561	0.649913	0.617287	1.292420	1.699980	0.672612	0.631554	0.727378	0.606068	0.692029	0.701624	0.633379	0.681938	0.677198	0.729386	0.754129	0.707529
0.501742	0.668188	0.726012	0.598818	0.643589	0.749134	0.557067	0.565227	0.683366	0.599991	0.960444	0.950328	0.854886	0.734894	0.627123	1.229740	0.507697	1.346890	0.788213	0.703783	0.726167	0.828283	1.635900	0.633617	0.806172	0.709768	0.558496	0.718216					1.593570	0.674604	0.648316	0.616361	1.286640	1.698490	0.665939	0.631286	0.725370	0.604328	0.690596	0.696992	0.632355	0.679320	0.676349	0.728790	0.751140	0.705515
0.500690	0.665709	0.725818	0.598098	0.640566	0.746460	0.555830	0.564515	0.678762	0.598066	0.955311	0.950307	0.849825	0.734555	0.625951	1.228970	0.507644	1.345180	0.786745	0.703120	0.725963	0.823461	1.624080	0.630616	0.805262	0.708248	0.557996	0.718183					1.587950	0.674370	0.648026	0.616134	1.286550	1.692010	0.664560	0.629397	0.724212	0.601736	0.689795	0.696913	0.632123	0.679265	0.674507	0.726967	0.751132	0.700810
0.500504	0.664650	0.725675	0.596506	0.640479	0.744803	0.554829	0.564207	0.677073	0.595179	0.950616	0.948432	0.849452	0.733952	0.623590	1.228780	0.507153	1.343090	0.786667	0.702758	0.724309	0.822866	1.617550	0.630379	0.804251	0.708028	0.557744	0.714620					1.587060	0.672694	0.647446	0.615539	1.281160	1.688670	0.664394	0.628512	0.723215	0.600954	0.689401	0.695309	0.631456	0.677399	0.671495	0.724799	0.750069	0.700359
0.499980	0.664020	0.724675	0.596043	0.639721	0.743639	0.554696	0.564101	0.674811	0.594506	0.949825	0.945440	0.847854	0.732590	0.623304	1.227010	0.506884	1.342620	0.786361	0.701919	0.722483	0.821130	1.612350	0.630235	0.802315	0.707217	0.557117	0.714161					1.580060	0.671011	0.642660	0.614967	1.278390	1.684280	0.663222	0.628391	0.722770	0.600480	0.685173	0.692827	0.628324	0.676837	0.671098	0.723188	0.748142	0.698909
0.499908	0.662670	0.723340	0.595814	0.639702	0.740767	0.552345	0.563386	0.674188	0.592941	0.949556	0.945437	0.845163	0.731149	0.623241	1.221750	0.506775	1.341800	0.786061	0.697463	0.721577	0.819976	1.607680	0.629758	0.801117	0.703916	0.556823	0.713538					1.575650	0.669089	0.641203	0.612442	1.275520	1.682960	0.663119	0.628229	0.721723	0.600179	0.684871	0.692538	0.620891	0.676365	0.669481	0.722684	0.746118	0.698683
0.498602	0.662584	0.723164	0.594521	0.639607	0.740529	0.551936	0.562661	0.672845	0.591561	0.949009	0.944098	0.841044	0.725692	0.622207	1.209860	0.506204	1.335560	0.785792	0.697396	0.721084	0.818720	1.605680	0.629667	0.799379	0.703897	0.556536	0.709797					1.573100	0.667802	0.638960	0.612024	1.273890	1.680720	0.662411	0.627273	0.719938	0.599940	0.683493	0.690638	0.619943	0.675526	0.668970	0.718359	0.743984	0.697534
0.498101	0.660591	0.721599	0.594399	0.638462	0.739599	0.551596	0.561338	0.672824	0.589589	0.947613	0.941801	0.836924	0.724792	0.621668	1.206080	0.505223	1.335130	0.784831	0.697070	0.720076	0.818530	1.604710	0.629059	0.799131	0.702545	0.553641	0.709424					1.562210	0.666798	0.635837	0.611671	1.273170	1.677180	0.661177	0.626467	0.719415	0.598537	0.683207	0.688317	0.619842	0.675411	0.668477	0.718095	0.743440	0.695008
0.497754	0.659748	0.719615	0.593562	0.637623	0.737327	0.550603	0.557236	0.670639	0.588327	0.946697	0.939571	0.830835	0.724545	0.621480	1.203330	0.504732	1.334600	0.784083	0.695913	0.719549	0.818466	1.604310	0.627147	0.798870	0.700207	0.551938	0.707935					1.561600	0.665510	0.635406	0.610971	1.270410	1.674630	0.660440	0.625494	0.716676	0.597124	0.680832	0.687573	0.619170	0.674744	0.668201	0.716201	0.740779	0.686668
0.497002	0.659137	0.719585	0.593372	0.637202	0.736975	0.549316	0.557028	0.670146	0.587702	0.946125	0.936680	0.830636	0.724236	0.620045	1.200030	0.504292	1.330660	0.776448	0.695622	0.719325	0.814204	1.598930	0.625912	0.797537	0.698819	0.550452	0.707761					1.548260	0.664676	0.635313	0.608321	1.267410	1.673660	0.660138	0.623432	0.716045	0.596801	0.680271	0.687364	0.618170	0.674502	0.668075	0.715599	0.740671	0.685299
0.496905	0.655644	0.719203	0.591916	0.636245	0.736188	0.545743	0.556880	0.670031	0.587483	0.944089	0.927912	0.830071	0.723867	0.619472	1.197710	0.503321	1.329100	0.773612	0.695045	0.717568	0.813873	1.590000	0.623018	0.797116	0.696713	0.548151	0.704778					1.542540	0.660210	0.634902	0.607643	1.265010	1.668180	0.656631	0.622747	0.715454	0.596346	0.680148	0.686634	0.616660	0.673183	0.664785	0.714222	0.740450	0.684276
0.496834	0.654546	0.718038	0.586718	0.636164	0.733555	0.545419	0.556845	0.669384	0.586549	0.943201	0.927722	0.828433	0.719774	0.617616	1.197390	0.502460	1.327900	0.773222	0.690709	0.717502	0.806559	1.584540	0.622997	0.796602	0.693968	0.547894	0.703949					1.542540	0.660209	0.633501	0.605240	1.262890	1.664700	0.654138	0.619335	0.713760	0.595789	0.680144	0.686254	0.615320	0.672460	0.663191	0.711583	0.740288	0.682624
0.495587	0.654396	0.717340	0.586671	0.635633	0.730461	0.545408	0.556732	0.668460	0.585946	0.941330	0.927572	0.828228	0.718989	0.617077	1.190900	0.501510	1.326990	0.773221	0.689854	0.716696	0.805759	1.580130	0.622153	0.796202	0.693430	0.547822	0.703620					1.540310	0.657367	0.632394	0.605152	1.259820	1.663660	0.652615	0.618272	0.712821	0.593565	0.679966	0.685912	0.614940	0.671907	0.662158	0.711006	0.737976	0.682291
0.495528	0.652645	0.717133	0.583747	0.634729	0.727622	0.544814	0.555417	0.664705	0.585597	0.939843	0.926493	0.825594	0.718768	0.615470	1.187820	0.501447	1.326640	0.773192	0.688055	0.715551	0.804834	1.576660	0.621686	0.796061	0.693305	0.547486	0.702256					1.533840	0.655762	0.632297	0.605099	1.256340	1.657980	0.652043	0.618052	0.711899	0.590865	0.679709	0.685824	0.614335	0.671892	0.661722	0.710391	0.737731	0.680316
0.495526	0.652613	0.716716	0.583116	0.633994	0.726870	0.543227	0.553452	0.663733	0.583482	0.936560	0.925349	0.822066	0.718349	0.614928	1.186590	0.499423	1.326000	0.772429	0.687659	0.715117	0.804708	1.567770	0.620244	0.795547	0.692215	0.546452	0.701199					1.533650	0.654451	0.631150	0.605056	1.256160	1.656880	0.649521	0.617906	0.709857	0.589823	0.678697	0.685363	0.613909	0.669410	0.661138	0.709485	0.735017	0.680078
0.492156	0.651287	0.716704	0.582832	0.631489	0.726502	0.541816	0.551581	0.663597	0.582261	0.935394	0.920863	0.822055	0.718199	0.614499	1.185290	0.495345	1.324210	0.770689	0.685810	0.714816	0.801424	1.561750	0.618229	0.795204	0.691360	0.546294	0.700712					1.531140	0.654099	0.630775	0.604815	1.252610	1.646650	0.648276	0.617442	0.708934	0.589699	0.678328	0.685354	0.613554	0.668492	0.659920	0.708935	0.734370	0.679829
0.489948	0.649851	0.716603	0.581572	0.630683	0.726394	0.541114	0.550972	0.662258	0.581831	0.933119	0.917386	0.821203	0.715760	0.613921	1.179810	0.495282	1.324020	0.769931	0.685051	0.714376	0.800035	1.556400	0.617246	0.793478	0.690557	0.545911	0.700711					1.530110	0.653171	0.630559	0.603742	1.251030	1.644970	0.647773	0.614916	0.706630	0.589098	0.676614	0.685342	0.613098	0.667570	0.657959	0.708747	0.730126	0.679468
0.487632	0.649697	0.715905	0.581361	0.630092	0.724907	0.540342	0.548701	0.661607	0.579085	0.932768	0.913791	0.817270	0.715415	0.613885	1.179580	0.494828	1.323210	0.768768	0.683310	0.714158	0.795269	1.550000	0.617040	0.792471	0.688281	0.545402	0.700498					1.526250	0.651290	0.629121	0.602339	1.250400	1.638560	0.647137	0.614524	0.706132	0.588375	0.675630	0.684626	0.612893	0.666900	0.657389	0.708490	0.727073	0.678669
0.483604	0.648035	0.715591	0.578370	0.628545	0.724170	0.539985	0.546062	0.660830	0.578366	0.931945	0.911366	0.813424	0.714696	0.611010	1.175520	0.494171	1.316670	0.768177	0.682388	0.710579	0.794813	1.549790	0.616963	0.791241	0.686308	0.545398	0.699947					1.525470	0.651020	0.626197	0.602042	1.248370	1.637400	0.646541	0.614046	0.704440	0.586500	0.673929	0.684250	0.610076	0.666846	0.654778	0.708073	0.726715	0.677511
0.482427	0.643592	0.714731	0.578293	0.628237	0.723688	0.539670	0.545232	0.659339	0.578290	0.931662	0.910505	0.811652	0.714240	0.608807	1.169240	0.493959	1.315600	0.767263	0.682316	0.708844	0.794209	1.549710	0.615474	0.791104	0.684616	0.544551	0.696810					1.524300	0.648597	0.626148	0.601748	1.247220	1.635030	0.644137	0.611381	0.704008	0.586072	0.673229	0.680941	0.609916	0.666283	0.654086	0.707613	0.723486	0.675294
0.481041	0.643503	0.714377	0.577475	0.627551	0.721613	0.538054	0.544473	0.659004	0.577500	0.931453	0.910032	0.809910	0.714108	0.607812	1.168010	0.493814	1.312000	0.764269	0.681642	0.708263	0.787478	1.545850	0.612791	0.790720	0.681536	0.544386	0.695017					1.521540	0.648177	0.625902	0.601571	1.244920	1.626420	0.643607	0.611210	0.699663	0.585822	0.671747	0.680326	0.609762	0.665568	0.651625	0.704679	0.720442	0.673316
0.480238	0.641815	0.714117	0.576936	0.626652	0.719394	0.537722	0.542916	0.658946	0.577260	0.931086	0.909218	0.809794	0.713865	0.607789	1.167840	0.492834	1.308290	0.764160	0.680699	0.707458	0.785718	1.544870	0.611744	0.790253	0.679575	0.543089	0.693336					1.514700	0.646628	0.623773	0.600964	1.243350	1.619980	0.643329	0.609607	0.699596	0.585796	0.671570	0.680269	0.603702	0.664047	0.651516	0.700703	0.719712	0.670852
0.480190	0.641230	0.712382	0.576236	0.626132	0.718077	0.537710	0.542277	0.658003	0.576615	0.929368	0.908846	0.807877	0.712090	0.607504	1.165810	0.492762	1.307960	0.764116	0.680573	0.706841	0.785414	1.531920	0.611599	0.789686	0.676567	0.540582	0.693265					1.513390	0.645700	0.620524	0.600196	1.238430	1.615780	0.642621	0.609487	0.698783	0.585647	0.671538	0.679486	0.603508	0.662036	0.649135	0.699662	0.719529	0.670199
0.478869	0.641202	0.712123	0.575389	0.625636	0.717018	0.537575	0.541577	0.656176	0.576110	0.929186	0.905563	0.806903	0.711272	0.604652	1.163880	0.490154	1.306170	0.763366	0.680421	0.704395	0.784314	1.525850	0.611267	0.787299	0.674212	0.539947	0.692650					1.508850	0.642732	0.618632	0.599030	1.235060	1.614460	0.642394	0.609429	0.697497	0.582823	0.670056	0.677045	0.603242	0.661503	0.648399	0.697334	0.718219	0.669856
0.478604	0.640041	0.711991	0.574094	0.624865	0.716937	0.537457	0.540637	0.656068	0.576099	0.928323	0.904800	0.805448	0.711170	0.603406	1.162450	0.489815	1.304660	0.761710	0.679831	0.704106	0.782681	1.525290	0.610311	0.787271	0.673995	0.539634	0.691762					1.508510	0.642623	0.617961	0.597964	1.234450	1.609930	0.641602	0.609010	0.694663	0.582799	0.667996	0.676273	0.600413	0.661349	0.648192	0.695127	0.716955	0.660334
0.477034	0.639341	0.711246	0.573766	0.623640	0.715662	0.537099	0.539743	0.654419	0.576019	0.927194	0.904421	0.805349	0.710897	0.602858	1.161830	0.489402	1.299580	0.760199	0.676896	0.702431	0.781482	1.525280	0.609823	0.785693	0.673679	0.539613	0.691348					1.506140	0.641966	0.617914	0.596640	1.232810	1.608920	0.640998	0.608271	0.691954	0.580439	0.667937	0.675736	0.598842	0.660278	0.646053	0.693886	0.716552	0.660180
0.476782	0.638300	0.709395	0.572900	0.623548	0.714182	0.536818	0.539570	0.654282	0.575180	0.921487	0.903528	0.804646	0.709982	0.597475	1.156820	0.489011	1.295840	0.757244	0.676143	0.700646	0.778854	1.523280	0.608895	0.782729	0.673526	0.539606	0.689576					1.500380	0.641516	0.617359	0.596629	1.232490	1.608060	0.640540	0.606028	0.691822	0.580383	0.666104	0.675622	0.597301	0.660103	0.645546	0.693751	0.716300	0.657595
0.476707	0.637872	0.708002	0.572711	0.622763	0.714026	0.536590	0.538677	0.653782	0.574485	0.920244	0.899519	0.804382	0.708969	0.597168	1.154290	0.488771	1.295810	0.754179	0.674025	0.699791	0.778748	1.521910	0.608319	0.782369	0.673314	0.535818	0.688439					1.499000	0.640767	0.617334	0.595624	1.230860	1.606280	0.637438	0.605731	0.690311	0.579441	0.665244	0.672989	0.596303	0.659326	0.643498	0.692960	0.716153	0.657004
0.474905	0.636363	0.707402	0.571886	0.622693	0.713960	0.536281	0.538355	0.651994	0.573391	0.920224	0.898319	0.803504	0.707507	0.597129	1.153910	0.487701	1.292990	0.754096	0.672568	0.697948	0.777733	1.506010	0.605725	0.780581	0.672150	0.535159	0.687283					1.495380	0.640499	0.617242	0.595522	1.227400	1.605620	0.637408	0.603069	0.689864	0.579343	0.665138	0.672463	0.595928	0.659027	0.643206	0.692429	0.715994	0.656117
0.473827	0.635854	0.707185	0.570383	0.621518	0.713684	0.533483	0.538223	0.651877	0.572339	0.919814	0.897418	0.802984	0.705847	0.596914	1.151600	0.487194	1.287810	0.753662	0.669325	0.696996	0.774909	1.499210	0.604884	0.780123	0.670979	0.534277	0.686729					1.491000	0.640322	0.616820	0.592451	1.226430	1.604390	0.635562	0.602987	0.689306	0.579184	0.663981	0.669807	0.594136	0.657836	0.642357	0.687445	0.715134	0.655854
0.473821	0.635318	0.706684	0.569197	0.620661	0.709709	0.533263	0.537774	0.651546	0.571539	0.919277	0.896732	0.801340	0.705271	0.595934	1.144340	0.486489	1.281490	0.753424	0.669108	0.694712	0.773250	1.498270	0.603819	0.780027	0.669265	0.533811	0.685392					1.485800	0.639991	0.616774	0.591327	1.222930	1.603420	0.634371	0.602786	0.688866	0.578873	0.663419	0.669261	0.593345	0.656576	0.641846	0.687422	0.714267	0.652965
0.472183	0.633533	0.706395	0.567897	0.620644	0.709641	0.533066	0.536042	0.648930	0.570196	0.912822	0.895118	0.800608	0.704662	0.593469	1.144150	0.486190	1.278930	0.751383	0.668945	0.694529	0.771895	1.495370	0.603052	0.778400	0.665925	0.530848	0.685347					1.484300	0.639534	0.615826	0.591013	1.221760	1.602110	0.633294	0.601857	0.687424	0.574581	0.662786	0.664948	0.593266	0.655713	0.641843	0.687347	0.713633	0.649766
0.469211	0.633270	0.705854	0.565093	0.619209	0.708132	0.532345	0.535997	0.648540	0.570105	0.912380	0.894525	0.800275	0.703844	0.592342	1.138220	0.485071	1.272450	0.750351	0.667948	0.694323	0.771541	1.493060	0.602861	0.777800	0.664196	0.530631	0.685021					1.478420	0.639354	0.615511	0.590921	1.219560	1.599070	0.633257	0.601695	0.687360	0.573750	0.662766	0.664849	0.593080	0.654217	0.639816	0.686234	0.711527	0.649272
0.468783	0.631773	0.703628	0.564457	0.618955	0.706759	0.531741	0.535271	0.647904	0.569865	0.911394	0.894358	0.798349	0.699605	0.592339	1.135890	0.485008	1.272420	0.750013	0.667256	0.693214	0.771266	1.485440	0.602634	0.776105	0.661996	0.530146	0.684818					1.474940	0.639023	0.615488	0.590701	1.219500	1.596100	0.633161	0.600565	0.687082	0.572880	0.662464	0.664712	0.592158	0.653248	0.639763	0.686080	0.709713	0.648038
0.468613	0.631716	0.703569	0.562124	0.618888	0.706308	0.531142	0.535042	0.647882	0.569140	0.909431	0.893502	0.791687	0.699602	0.588418	1.135200	0.484807	1.272040	0.747223	0.667216	0.691456	0.770445	1.483390	0.602251	0.773775	0.661928	0.529970	0.684741					1.474770	0.638223	0.613104	0.590403	1.218350	1.593030	0.633068	0.600089	0.686785	0.572176	0.662441	0.664174	0.591467	0.653014	0.639357	0.682662	0.708615	0.647745
0.467362	0.631229	0.702386	0.560455	0.617307	0.705835	0.529258	0.534990	0.644680	0.568973	0.908953	0.892207	0.791595	0.698589	0.587994	1.132840	0.484419	1.271100	0.746834	0.666420	0.690258	0.770359	1.479030	0.601889	0.772729	0.661579	0.529911	0.681307					1.466500	0.638060	0.612150	0.590335	1.218150	1.586320	0.632734	0.599001	0.685951	0.571503	0.662116	0.662969	0.591073	0.652464	0.638160	0.682661	0.708156	0.647659
0.466301	0.630990	0.701682	0.559502	0.616715	0.705319	0.528091	0.534810	0.643700	0.567609	0.905677	0.891810	0.791437	0.694366	0.587765	1.131650	0.482963	1.270220	0.745904	0.665375	0.686412	0.770245	1.477370	0.601134	0.769052	0.660140	0.529504	0.677996					1.457240	0.637548	0.611608	0.590036	1.216240	1.580930	0.632511	0.598053	0.685809	0.569383	0.661459	0.662945	0.591062	0.652001	0.637795	0.682169	0.708089	0.645951
0.466201	0.629856	0.699769	0.559457	0.614909	0.704963	0.526568	0.534665	0.643543	0.567166	0.905357	0.891135	0.787486	0.694349	0.586331	1.127040	0.482726	1.269070	0.745359	0.664636	0.685534	0.768988	1.474250	0.601084	0.768066	0.658558	0.528381	0.676905					1.454140	0.637157	0.609293	0.589967	1.215460	1.579150	0.632397	0.597985	0.685632	0.569303	0.661053	0.661145	0.590977	0.650868	0.637654	0.679374	0.706289	0.645870
0.466171	0.629115	0.697650	0.556360	0.613130	0.704867	0.525932	0.533482	0.643416	0.566798	0.903958	0.890763	0.784242	0.693601	0.585801	1.126470	0.481941	1.268440	0.744163	0.664209	0.682461	0.768962	1.471450	0.600763	0.767186	0.658367	0.527481	0.676595					1.452890	0.636877	0.607945	0.587524	1.214030	1.579090	0.631474	0.597944	0.683423	0.568233	0.657621	0.660630	0.589922	0.649742	0.637577	0.679156	0.703645	0.645838
0.465937	0.628473	0.696316	0.555972	0.612825	0.703690	0.525708	0.533174	0.643018	0.565422	0.903565	0.890236	0.783767	0.691481	0.585544	1.121150	0.481267	1.268360	0.743725	0.663068	0.681968	0.766791	1.470490	0.599684	0.765984	0.657312	0.527447	0.675731					1.450170	0.636623	0.607445	0.586895	1.207580	1.564020	0.630847	0.596302	0.682091	0.567330	0.656751	0.659454	0.589197	0.649203	0.637098	0.679105	0.702149	0.644275
0.465407	0.628310	0.695903	0.555856	0.612705	0.702952	0.525652	0.532954	0.642815	0.564375	0.903536	0.889738	0.780371	0.690873	0.584796	1.118910	0.480864	1.265860	0.743576	0.660708	0.681585	0.762953	1.463450	0.599662	0.764523	0.656938	0.526623	0.675725					1.449090	0.635081	0.606986	0.586323	1.204310	1.560620	0.629981	0.593718	0.682014	0.566446	0.656603	0.658275	0.587981	0.648848	0.635016	0.678193	0.701616	0.642558
0.465245	0.626608	0.693318	0.554417	0.612023	0.700344	0.524625	0.532170	0.642158	0.562645	0.899930	0.887491	0.780030	0.690159	0.584365	1.113380	0.480045	1.265590	0.737510	0.660628	0.681219	0.761869	1.462070	0.599297	0.764492	0.656881	0.526205	0.674964					1.448840	0.635049	0.606950	0.586266	1.204130	1.560600	0.629280	0.593086	0.681862	0.565813	0.655828	0.657256	0.587798	0.648264	0.634947	0.678091	0.700845	0.641454
0.463911	0.626332	0.691751	0.554283	0.611279	0.697711	0.524205	0.531486	0.641438	0.562249	0.899090	0.886944	0.778299	0.689919	0.583757	1.113210	0.479605	1.265180	0.737135	0.658649	0.681157	0.760196	1.461370	0.598759	0.761551	0.656089	0.525828	0.674648					1.447130	0.634966	0.605459	0.585973	1.203610	1.560090	0.627476	0.592334	0.680370	0.564628	0.655597	0.655931	0.587694	0.648190	0.634193	0.675479	0.699876	0.641290
0.463438	0.625566	0.689331	0.553391	0.610455	0.696825	0.522989	0.530476	0.640899	0.562003	0.892867	0.885818	0.777487	0.689913	0.583160	1.113110	0.479278	1.263890	0.735025	0.657682	0.679315	0.757579	1.460420	0.598496	0.761011	0.655966	0.525551	0.674009					1.444300	0.634612	0.604926	0.585732	1.203230	1.558690	0.627290	0.591425	0.680021	0.561702	0.655324	0.655365	0.586819	0.647351	0.634151	0.674685	0.698715	0.640850
0.462691	0.625078	0.688422	0.553386	0.609730	0.696778	0.522305	0.530265	0.639053	0.561932	0.886771	0.885713	0.775972	0.689314	0.582878	1.112240	0.478821	1.257640	0.733761	0.657621	0.679313	0.756479	1.453340	0.598485	0.760074	0.655670	0.525529	0.673814					1.436370	0.634583	0.604175	0.584897	1.203140	1.558040	0.627113	0.591050	0.677046	0.560845	0.655157	0.653151	0.584971	0.647180	0.633206	0.674241	0.698432	0.640824
0.462621	0.622066	0.685193	0.553041	0.609089	0.696259	0.521865	0.529619	0.637227	0.561432	0.884808	0.885025	0.771942	0.684865	0.582160	1.109730	0.478743	1.256470	0.729432	0.657555	0.677754	0.755040	1.453160	0.597519	0.759289	0.655322	0.525289	0.673653					1.435580	0.633251	0.603225	0.584162	1.201580	1.557120	0.626887	0.590708	0.675533	0.560623	0.654953	0.652735	0.584104	0.646897	0.632727	0.674062	0.698136	0.639781
0.462510	0.619939	0.684920	0.552169	0.608806	0.695995	0.521822	0.529414	0.636028	0.561028	0.884313	0.883122	0.771837	0.684368	0.581708	1.108620	0.478250	1.256210	0.728706	0.656820	0.676865	0.755033	1.451570	0.595820	0.757770	0.655227	0.525048	0.672244					1.433760	0.632736	0.602548	0.583800	1.200260	1.551090	0.626110	0.590488	0.675256	0.560578	0.654659	0.648522	0.583729	0.646800	0.632725	0.674059	0.698115	0.639296
0.462302	0.617739	0.684730	0.552082	0.608803	0.695993	0.520871	0.528922	0.635069	0.560057	0.881913	0.882191	0.769199	0.684061	0.580790	1.107780	0.477855	1.254240	0.728166	0.652298	0.676629	0.754601	1.450900	0.594220	0.757431	0.653970	0.524410	0.671995					1.431030	0.632645	0.602339	0.581870	1.198810	1.550380	0.624810	0.590394	0.673887	0.560327	0.654233	0.647701	0.583622	0.646713	0.632218	0.673072	0.698060	0.639295
0.461789	0.617590	0.683877	0.551007	0.606862	0.695741	0.519994	0.528607	0.634518	0.559709	0.881474	0.881118	0.767533	0.682760	0.580710	1.105700	0.477770	1.253950	0.726597	0.650334	0.676520	0.753700	1.449380	0.593938	0.756841	0.652190	0.524092	0.671389					1.430240	0.632582	0.601963	0.581657	1.198650	1.548790	0.624709	0.589614	0.672324	0.560268	0.653966	0.647648	0.582114	0.646054	0.631990	0.671618	0.697580	0.639180
0.461331	0.617464	0.683665	0.550398	0.605547	0.694832	0.519952	0.527392	0.634460	0.559098	0.881387	0.880058	0.767195	0.682466	0.579096	1.103640	0.477513	1.253720	0.725072	0.650312	0.675829	0.752366	1.448430	0.593269	0.755523	0.651845	0.524066	0.670854					1.427770	0.631280	0.601932	0.581164	1.198530	1.546900	0.624000	0.588854	0.671508	0.559792	0.653809	0.647436	0.581157	0.645893	0.631850	0.670576	0.697292	0.638444
0.460804	0.616848	0.682240	0.549147	0.605489	0.694733	0.519416	0.526854	0.634259	0.558083	0.880402	0.879916	0.764765	0.682052	0.579051	1.103610	0.475492	1.250740	0.724044	0.649028	0.675817	0.751010	1.445990	0.593186	0.754706	0.651784	0.523809	0.670749					1.424160	0.629877	0.601802	0.579877	1.195640	1.545850	0.622801	0.588485	0.670645	0.559333	0.653066	0.646620	0.580058	0.644545	0.631501	0.670265	0.695305	0.638213
0.460411	0.616079	0.681851	0.548166	0.604983	0.691129	0.519304	0.526428	0.633645	0.557847	0.877951	0.875222	0.764213	0.681266	0.579024	1.102750	0.475014	1.250210	0.723088	0.648624	0.674663	0.749328	1.445880	0.588975	0.754144	0.650822	0.523091	0.670306					1.423030	0.627557	0.599550	0.578650	1.194210	1.544940	0.621467	0.587624	0.670384	0.559010	0.652715	0.645942	0.579940	0.644366	0.631406	0.668675	0.693960	0.637082
0.460332	0.615721	0.681750	0.547213	0.604728	0.690908	0.519202	0.526010	0.633310	0.557821	0.877348	0.874812	0.760630	0.680728	0.578450	1.101630	0.475007	1.248150	0.722569	0.648176	0.674398	0.749127	1.445230	0.586808	0.752977	0.649755	0.522628	0.670149					1.420080	0.627446	0.599004	0.578532	1.192910	1.541070	0.620529	0.586891	0.670267	0.558992	0.651456	0.645069	0.579936	0.643603	0.630643	0.668183	0.692984	0.635778
0.459797	0.615479	0.681247	0.546937	0.603626	0.690278	0.518953	0.525156	0.632255	0.557454	0.875772	0.874245	0.758247	0.680409	0.578040	1.096330	0.474521	1.245310	0.721909	0.647207	0.673195	0.748034	1.445150	0.586478	0.751778	0.648723	0.522131	0.670119					1.419880	0.626749	0.598908	0.578480	1.192690	1.538190	0.620358	0.586597	0.669399	0.558851	0.649236	0.643948	0.578719	0.642829	0.628637	0.668136	0.692144	0.635513
0.459583	0.615337	0.680756	0.545921	0.603388	0.687996	0.518528	0.524508	0.628856	0.556570	0.874729	0.868004	0.757996	0.680333	0.577895	1.093980	0.473653	1.244690	0.720456	0.646282	0.671702	0.746943	1.444950	0.586285	0.751358	0.643336	0.521698	0.669696					1.415380	0.626525	0.598175	0.578168	1.192310	1.536320	0.620273	0.585166	0.666107	0.557622	0.648693	0.642845	0.578427	0.642501	0.628182	0.667633	0.691610	0.634810
0.458094	0.614865	0.679885	0.545673	0.603328	0.687903	0.518172	0.524016	0.627736	0.555950	0.872222	0.867013	0.754966	0.679651	0.577837	1.093910	0.472908	1.244630	0.720132	0.646214	0.671677	0.746490	1.440860	0.584153	0.750303	0.642777	0.521318	0.667555					1.414360	0.626066	0.596819	0.578155	1.190990	1.532550	0.619026	0.583751	0.665523	0.556097	0.648659	0.642399	0.578108	0.642182	0.627946	0.667585	0.690782	0.633597
0.456882	0.614479	0.679842	0.545410	0.602618	0.686922	0.517610	0.523927	0.627434	0.555673	0.869422	0.866837	0.754370	0.678344	0.577188	1.093470	0.472833	1.243650	0.719661	0.645739	0.671344	0.746329	1.440360	0.583197	0.749792	0.642334	0.520152	0.666783					1.414090	0.625857	0.595409	0.578105	1.188870	1.527660	0.618356	0.583341	0.664559	0.556035	0.648072	0.641815	0.577984	0.641748	0.627300	0.666748	0.690677	0.632878
0.456842	0.614044	0.678084	0.543154	0.601431	0.685986	0.517578	0.523474	0.626216	0.555084	0.869278	0.865778	0.753971	0.678162	0.576641	1.092830	0.472174	1.243450	0.719428	0.645616	0.670873	0.745126	1.439760	0.583104	0.749672	0.641609	0.519706	0.666034					1.406720	0.624705	0.594180	0.577676	1.188150	1.524620	0.617807	0.583087	0.664428	0.555682	0.647842	0.641349	0.575983	0.641335	0.627249	0.666472	0.690544	0.632827
0.456285	0.613199	0.674628	0.542657	0.600077	0.685248	0.517567	0.522441	0.626096	0.554656	0.868955	0.865557	0.753894	0.677934	0.575658	1.090820	0.471329	1.242330	0.719417	0.645546	0.670679	0.742901	1.438570	0.582778	0.748771	0.641546	0.519418	0.665082					1.404650	0.624282	0.594100	0.577594	1.187120	1.521380	0.616654	0.582963	0.663881	0.555635	0.646118	0.640547	0.575721	0.640434	0.626796	0.666371	0.688763	0.632506
0.456249	0.613135	0.673119	0.542001	0.598390	0.684828	0.517026	0.522387	0.625157	0.554433	0.868078	0.865259	0.751880	0.677758	0.574928	1.089150	0.470685	1.238490	0.718458	0.645420	0.670342	0.742430	1.436380	0.582225	0.748637	0.640410	0.519045	0.664890					1.403050	0.624214	0.593506	0.577432	1.186930	1.520060	0.616445	0.581894	0.663640	0.555523	0.645700	0.640373	0.575544	0.640388	0.623502	0.665798	0.688157	0.631621
0.456222	0.613056	0.672865	0.540629	0.597970	0.683832	0.516925	0.520263	0.623932	0.552918	0.866487	0.863706	0.751757	0.677451	0.574340	1.088290	0.470639	1.237850	0.717260	0.645258	0.670200	0.742170	1.436120	0.581404	0.746781	0.639319	0.518815	0.661383					1.402770	0.623366	0.593482	0.577413	1.186190	1.518390	0.615764	0.581695	0.663356	0.554581	0.645396	0.639303	0.575035	0.639886	0.622933	0.665504	0.688081	0.631298
0.456030	0.612318	0.672201	0.538705	0.597416	0.679079	0.516748	0.520089	0.622157	0.552235	0.865708	0.862390	0.751752	0.677354	0.573024	1.086370	0.470518	1.234880	0.716752	0.644206	0.669690	0.740929	1.431760	0.579159	0.746204	0.638554	0.518380	0.661170					1.398010	0.622874	0.591670	0.577260	1.186150	1.513450	0.615261	0.580924	0.663355	0.553304	0.644366	0.638493	0.574419	0.639453	0.621116	0.665377	0.686205	0.630513
0.454751	0.611994	0.671760	0.538701	0.596198	0.676773	0.516629	0.519720	0.621342	0.551472	0.865680	0.861998	0.751079	0.676605	0.572679	1.082910	0.470264	1.233960	0.715743	0.643244	0.669652	0.740274	1.431010	0.576743	0.745750	0.638523	0.518339	0.660581					1.397130	0.621395	0.591654	0.577181	1.186010	1.512460	0.614750	0.580750	0.663181	0.553133	0.644248	0.636400	0.573040	0.639027	0.620280	0.663628	0.686101	0.630439
0.454323	0.611966	0.670968	0.537662	0.594557	0.676295	0.516465	0.519181	0.621193	0.551347	0.865358	0.861222	0.749898	0.676421	0.572269	1.082810	0.469850	1.233580	0.715706	0.643109	0.668756	0.740067	1.423640	0.576564	0.745350	0.636514	0.517935	0.659600					1.396190	0.619558	0.590869	0.575658	1.183590	1.511730	0.613325	0.579412	0.662638	0.552853	0.643669	0.636209	0.572282	0.638803	0.620241	0.662610	0.685419	0.629196
0.454165	0.611711	0.669611	0.537660	0.594070	0.676281	0.516269	0.518878	0.621100	0.551273	0.863690	0.859842	0.749697	0.675631	0.572158	1.076380	0.469032	1.226470	0.714653	0.642701	0.668374	0.738641	1.422770	0.575813	0.743656	0.635161	0.517895	0.658891					1.396010	0.618315	0.590858	0.575588	1.182230	1.504540	0.612651	0.578161	0.661762	0.552624	0.643654	0.635512	0.571878	0.638779	0.620159	0.662247	0.685367	0.628694
0.453151	0.611547	0.669134	0.537423	0.593766	0.675945	0.515968	0.517551	0.621075	0.550963	0.863176	0.858295	0.748463	0.674386	0.571773	1.073690	0.468233	1.224770	0.714611	0.642131	0.668361	0.738288	1.421950	0.574330	0.742985	0.634768	0.517339	0.658317					1.395250	0.618037	0.590295	0.574662	1.180020	1.502190	0.612587	0.577510	0.660544	0.552504	0.642389	0.632923	0.571557	0.638743	0.619847	0.661850	0.685186	0.627934
0.452876	0.611502	0.668894	0.536607	0.593759	0.673650	0.515453	0.516512	0.620353	0.550132	0.861889	0.857695	0.746165	0.673502	0.571684	1.073060	0.467321	1.224730	0.713576	0.640534	0.668215	0.737077	1.417430	0.573587	0.742902	0.634086	0.516877	0.657893					1.391960	0.617455	0.590131	0.574525	1.179950	1.501930	0.610658	0.576586	0.659778	0.551953	0.641504	0.632816	0.570753	0.638110	0.619375	0.661174	0.684667	0.627033
0.452147	0.611237	0.668758	0.534789	0.593648	0.669682	0.515159	0.515486	0.620339	0.547679	0.859800	0.855413	0.743000	0.672726	0.571318	1.073040	0.466653	1.222910	0.712548	0.639504	0.667685	0.737030	1.415470	0.569969	0.742665	0.633110	0.515962	0.657742					1.391920	0.616707	0.589441	0.574017	1.179280	1.496490	0.609530	0.575601	0.657378	0.551115	0.640780	0.631512	0.570356	0.637047	0.619289	0.660191	0.683881	0.626113
0.452119	0.609692	0.668565	0.534538	0.593473	0.669173	0.515019	0.515377	0.620205	0.547603	0.859321	0.852740	0.741423	0.672119	0.571010	1.072050	0.465656	1.222800	0.712185	0.639335	0.667598	0.735663	1.409680	0.569747	0.742640	0.632503	0.514564	0.656548					1.391450	0.616648	0.588003	0.573349	1.178550	1.493980	0.607080	0.573632	0.657116	0.550709	0.640264	0.631372	0.569402	0.636878	0.617136	0.659572	0.683869	0.625781
0.451007	0.609438	0.667574	0.533857	0.593299	0.668156	0.514888	0.514307	0.619924	0.547375	0.857440	0.852132	0.741011	0.671727	0.570695	1.071350	0.464356	1.218570	0.711467	0.636920	0.666223	0.734191	1.409550	0.568345	0.742140	0.631419	0.513444	0.656500					1.390140	0.615066	0.586882	0.571628	1.171160	1.493930	0.606738	0.572788	0.656318	0.549896	0.639894	0.631207	0.568328	0.636678	0.616756	0.658358	0.682893	0.625258
0.449764	0.609152	0.667215	0.532315	0.593264	0.667822	0.514491	0.513654	0.619839	0.547301	0.855384	0.851646	0.738008	0.670652	0.570149	1.071100	0.464225	1.215170	0.710906	0.636050	0.665878	0.734151	1.409390	0.568132	0.737810	0.630588	0.511888	0.656055					1.386170	0.614260	0.586436	0.571561	1.165340	1.492800	0.606693	0.571910	0.654952	0.549777	0.639503	0.630952	0.567631	0.635186	0.616096	0.657701	0.681898	0.624470
0.449610	0.608959	0.666507	0.529714	0.590128	0.666621	0.514476	0.513076	0.619480	0.547095	0.853362	0.851430	0.735507	0.670440	0.569934	1.068280	0.463766	1.213860	0.709968	0.635961	0.665264	0.731404	1.408660	0.567827	0.737527	0.629378	0.511724	0.654948					1.380560	0.613692	0.585832	0.570809	1.163420	1.492130	0.606567	0.570892	0.654182	0.549627	0.637642	0.630700	0.565657	0.633493	0.615610	0.656739	0.681669	0.622172
0.449506	0.608597	0.666182	0.528737	0.588593	0.666143	0.514404	0.510759	0.618537	0.546081	0.849475	0.850825	0.733623	0.670140	0.569918	1.067940	0.462321	1.212970	0.709775	0.635079	0.665165	0.731374	1.408540	0.566434	0.736891	0.629346	0.510798	0.654436					1.376250	0.612451	0.585131	0.570522	1.162100	1.487320	0.606486	0.570788	0.653434	0.548170	0.637345	0.630094	0.565043	0.633217	0.615099	0.653627	0.680798	0.621291
0.449490	0.608342	0.666018	0.528006	0.588510	0.663968	0.513782	0.510363	0.617966	0.545893	0.848154	0.849061	0.733251	0.669120	0.569490	1.067790	0.462108	1.212600	0.709588	0.634982	0.664101	0.731213	1.408000	0.566208	0.734341	0.628680	0.510104	0.653856					1.373530	0.610874	0.584672	0.569749	1.160070	1.483420	0.606333	0.570554	0.653314	0.547563	0.637010	0.628660	0.564769	0.631078	0.613953	0.652351	0.680176	0.621154
0.449413	0.608326	0.665264	0.526650	0.588124	0.663535	0.513718	0.509915	0.617855	0.545245	0.847271	0.848624	0.730944	0.668591	0.568948	1.067160	0.461775	1.209660	0.707336	0.634724	0.662885	0.731128	1.407160	0.564206	0.734123	0.628515	0.508593	0.653646					1.371210	0.610281	0.584402	0.569142	1.159730	1.482170	0.606283	0.570428	0.652841	0.547534	0.635849	0.628610	0.564509	0.630280	0.613913	0.652098	0.680101	0.620892
0.448429	0.608192	0.664340	0.525874	0.587635	0.662427	0.513354	0.509486	0.616267	0.545118	0.846734	0.847666	0.729837	0.666660	0.568840	1.064190	0.461754	1.204440	0.707185	0.634520	0.660851	0.730897	1.406660	0.564069	0.732214	0.628091	0.508244	0.652970					1.370960	0.609554	0.584238	0.568945	1.159560	1.481880	0.606108	0.570423	0.651337	0.547438	0.635805	0.627614	0.564395	0.628634	0.612987	0.651705	0.680050	0.620234
0.446929	0.607861	0.664060	0.525834	0.587406	0.661632	0.513001	0.508184	0.616193	0.544928	0.846637	0.847370	0.728291	0.666332	0.568219	1.062240	0.460968	1.204280	0.707166	0.634502	0.660047	0.729011	1.405410	0.563618	0.731991	0.627495	0.508150	0.652565					1.366720	0.608897	0.584160	0.568529	1.156700	1.480880	0.605056	0.569950	0.650883	0.546309	0.635760	0.627569	0.564295	0.628266	0.612811	0.651508	0.679471	0.619865
0.446409	0.607572	0.663467	0.525160	0.587008	0.661420	0.512260	0.508164	0.616045	0.544705	0.845759	0.847172	0.728129	0.665931	0.567918	1.061630	0.460084	1.204060	0.705692	0.634133	0.659348	0.724685	1.403680	0.563503	0.730798	0.627302	0.506716	0.652231					1.363320	0.608613	0.583789	0.568500	1.153370	1.477380	0.604317	0.569822	0.650866	0.545840	0.634241	0.627104	0.563932	0.628198	0.612694	0.651308	0.678541	0.617813
0.446335	0.606608	0.663065	0.523810	0.586790	0.660920	0.511631	0.508015	0.615566	0.544663	0.845629	0.841572	0.727045	0.665112	0.567386	1.058320	0.460056	1.202870	0.705666	0.633337	0.658283	0.723464	1.403610	0.563007	0.730086	0.627253	0.506532	0.651329					1.361370	0.607856	0.581826	0.568321	1.152740	1.475110	0.603900	0.569277	0.650612	0.545454	0.633393	0.626112	0.563298	0.627766	0.612683	0.649978	0.678336	0.617465
0.446288	0.606600	0.662779	0.523494	0.586212	0.660596	0.511152	0.507398	0.615438	0.543579	0.844829	0.841212	0.726469	0.663893	0.566971	1.057290	0.459593	1.200890	0.703804	0.633263	0.656879	0.723095	1.402160	0.562749	0.729964	0.627234	0.506401	0.651281					1.360060	0.607668	0.581097	0.568032	1.152210	1.474210	0.603029	0.567693	0.649861	0.545149	0.633094	0.625935	0.563264	0.627488	0.612604	0.649921	0.678062	0.617350
0.446098	0.605146	0.661777	0.521177	0.586140	0.660569	0.511128	0.506178	0.614878	0.542721	0.844539	0.841054	0.725680	0.663526	0.566834	1.056640	0.459169	1.200430	0.703557	0.632464	0.656316	0.723001	1.397100	0.562448	0.725905	0.626730	0.505823	0.650488					1.357670	0.607543	0.580852	0.568006	1.150300	1.472220	0.602858	0.567117	0.649744	0.544569	0.632867	0.625007	0.563062	0.625568	0.612229	0.649616	0.676551	0.615997
0.445989	0.604340	0.661091	0.521176	0.585512	0.660320	0.510989	0.505914	0.614501	0.541497	0.844150	0.839877	0.724346	0.663444	0.566365	1.056520	0.458720	1.199160	0.702713	0.632208	0.655652	0.719843	1.395580	0.562145	0.725587	0.626686	0.505622	0.650100					1.356450	0.607127	0.580048	0.567682	1.149580	1.471970	0.602231	0.566850	0.649680	0.544371	0.632827	0.623649	0.562628	0.622613	0.609033	0.649448	0.675117	0.615748
0.445864	0.604065	0.660112	0.520726	0.585410	0.659032	0.510770	0.505419	0.613663	0.540041	0.843953	0.837789	0.723470	0.663049	0.566208	1.055690	0.458476	1.198480	0.702375	0.631628	0.655186	0.719701	1.394010	0.561555	0.723317	0.626591	0.503400	0.649699					1.355010	0.606355	0.579711	0.567675	1.149480	1.470210	0.602081	0.566822	0.648992	0.544319	0.632218	0.622521	0.562483	0.622231	0.608872	0.649375	0.675000	0.615446
0.445775	0.603887	0.660035	0.520128	0.585070	0.658724	0.509258	0.504910	0.613360	0.539607	0.843307	0.837381	0.722151	0.662951	0.566020	1.054500	0.457396	1.197470	0.702367	0.629853	0.654494	0.719655	1.393970	0.561055	0.721907	0.626495	0.502905	0.649674					1.352400	0.604389	0.578530	0.567324	1.146230	1.469460	0.601226	0.566229	0.647925	0.543557	0.632187	0.622504	0.561093	0.622138	0.608492	0.649188	0.674682	0.615358
0.444385	0.603773	0.658938	0.519622	0.585055	0.658061	0.509016	0.504759	0.612554	0.539556	0.842857	0.835403	0.720262	0.662948	0.565532	1.052080	0.456278	1.196950	0.701859	0.629180	0.654457	0.718254	1.393320	0.560930	0.720108	0.625467	0.502848	0.647958					1.351060	0.604325	0.578448	0.567324	1.140520	1.468830	0.600672	0.566055	0.646214	0.543492	0.631477	0.621772	0.560753	0.622082	0.608148	0.648957	0.674330	0.614043
0.443275	0.603188	0.658888	0.518856	0.585022	0.657834	0.508575	0.504599	0.612328	0.539338	0.840632	0.835067	0.719724	0.662504	0.564415	1.048720	0.456150	1.196510	0.701421	0.629075	0.651778	0.718113	1.392590	0.560699	0.719647	0.625461	0.502116	0.647938					1.349550	0.603729	0.577809	0.567115	1.140280	1.468640	0.598773	0.565088	0.645511	0.543287	0.629634	0.621520	0.560280	0.622028	0.607296	0.648698	0.674169	0.614002
0.443237	0.602896	0.658750	0.518515	0.584455	0.657689	0.508444	0.503662	0.611743	0.539117	0.838929	0.834909	0.718225	0.661576	0.563965	1.048680	0.456083	1.196310	0.701306	0.628286	0.651134	0.717023	1.392420	0.560666	0.719113	0.623613	0.501925	0.647604					1.349210	0.603552	0.577108	0.566842	1.135570	1.465210	0.598217	0.565057	0.645301	0.543251	0.627867	0.621344	0.558831	0.621498	0.606342	0.647796	0.674051	0.612553
0.442981	0.602675	0.658671	0.517817	0.583734	0.657283	0.508313	0.503215	0.611081	0.538732	0.838623	0.830708	0.717338	0.660690	0.562837	1.047690	0.455775	1.193200	0.701165	0.627778	0.650489	0.716657	1.387020	0.560561	0.719095	0.623565	0.501649	0.646657					1.347040	0.603143	0.577105	0.566074	1.132210	1.464930	0.597277	0.564221	0.644575	0.543239	0.627699	0.621340	0.558555	0.621246	0.606094	0.647193	0.673333	0.611556
0.442686	0.602484	0.657472	0.516756	0.582792	0.656451	0.508280	0.500981	0.610978	0.537465	0.837770	0.829639	0.717016	0.658527	0.562698	1.045010	0.455125	1.190750	0.701083	0.626222	0.650042	0.715554	1.386810	0.559660	0.718019	0.623214	0.501561	0.646136					1.344980	0.602788	0.577013	0.565329	1.131580	1.464810	0.597213	0.564150	0.644085	0.542482	0.626533	0.620452	0.558447	0.621063	0.605544	0.647012	0.673176	0.611463
0.442508	0.602202	0.657212	0.516241	0.582789	0.656365	0.508197	0.500528	0.610666	0.537215	0.837673	0.829512	0.715940	0.658393	0.562615	1.044510	0.454105	1.190490	0.700390	0.626119	0.649869	0.715497	1.386180	0.559114	0.717774	0.622697	0.501151	0.644803					1.344890	0.602655	0.576518	0.565108	1.131170	1.457020	0.597202	0.564063	0.643991	0.542329	0.626422	0.620213	0.558309	0.620524	0.605064	0.645964	0.672939	0.610790
0.441733	0.602175	0.657006	0.515979	0.582396	0.655955	0.507730	0.500246	0.609852	0.537037	0.837129	0.827913	0.715611	0.657363	0.562544	1.044470	0.453778	1.189200	0.700026	0.625987	0.649724	0.714898	1.382880	0.558657	0.717026	0.622364	0.501097	0.644800					1.343630	0.601997	0.576399	0.564571	1.130950	1.454680	0.596129	0.564025	0.643672	0.542309	0.625000	0.619559	0.558300	0.619799	0.604846	0.645843	0.671692	0.610249
0.441542	0.601271	0.656351	0.515880	0.581724	0.655317	0.506390	0.499971	0.609432	0.536693	0.836958	0.824338	0.714224	0.657099	0.561241	1.043960	0.453395	1.188770	0.698776	0.624765	0.648325	0.714779	1.381570	0.558649	0.716749	0.622298	0.501094	0.643919					1.343260	0.601619	0.576082	0.564228	1.128580	1.452430	0.595945	0.563100	0.643647	0.540388	0.624921	0.618412	0.557596	0.618119	0.604474	0.643134	0.671288	0.609965
0.441220	0.600960	0.656304	0.515698	0.581709	0.655048	0.505501	0.499950	0.608112	0.536527	0.836930	0.823824	0.709828	0.656633	0.561222	1.043510	0.453181	1.188470	0.698543	0.623717	0.647486	0.714509	1.380060	0.558606	0.715865	0.622291	0.500966	0.643814					1.341220	0.600453	0.575922	0.563180	1.128170	1.442860	0.595230	0.563094	0.643299	0.540083	0.624813	0.616929	0.555815	0.616838	0.603580	0.642880	0.669553	0.609230
0.440604	0.600957	0.656015	0.515360	0.581185	0.653404	0.503067	0.499709	0.607857	0.536518	0.836685	0.823080	0.709753	0.654074	0.560499	1.041470	0.452437	1.188420	0.697660	0.623511	0.647214	0.714233	1.379340	0.558547	0.714765	0.621939	0.500399	0.643041					1.340660	0.600106	0.575824	0.562836	1.124420	1.442330	0.593053	0.562938	0.642933	0.539750	0.624065	0.616632	0.554471	0.616576	0.603119	0.642337	0.668222	0.608877
0.440484	0.600871	0.654397	0.513428	0.580712	0.652709	0.501869	0.499567	0.607660	0.536206	0.835410	0.821821	0.709264	0.651676	0.560225	1.039970	0.452353	1.188290	0.697494	0.622999	0.646253	0.713868	1.378490	0.556270	0.714186	0.621903	0.500310	0.642919					1.340420	0.599716	0.575570	0.562263	1.121440	1.442100	0.592983	0.561429	0.642341	0.539740	0.623070	0.615896	0.554109	0.616132	0.602860	0.641689	0.668109	0.607923
0.440402	0.599570	0.654327	0.513231	0.580395	0.652494	0.501453	0.498713	0.605840	0.536158	0.835145	0.821361	0.709254	0.650676	0.560143	1.038260	0.451764	1.185710	0.697241	0.622533	0.646013	0.713669	1.377520	0.556014	0.712796	0.621872	0.499963	0.642413					1.339480	0.598798	0.575475	0.560625	1.120240	1.440710	0.592924	0.561382	0.640202	0.539671	0.622755	0.614594	0.553873	0.615412	0.602465	0.640531	0.668069	0.607835
0.439982	0.599340	0.652988	0.512446	0.579801	0.651919	0.501283	0.498561	0.605070	0.536009	0.834740	0.821182	0.707726	0.650486	0.559662	1.036450	0.451660	1.185420	0.696919	0.621949	0.645720	0.713408	1.376490	0.555708	0.712784	0.621789	0.499617	0.641916					1.338010	0.598787	0.573675	0.560565	1.119390	1.439810	0.592860	0.561207	0.639828	0.539241	0.621425	0.614227	0.553521	0.615073	0.601526	0.640051	0.667811	0.607408
0.439763	0.599085	0.652730	0.511663	0.579204	0.651655	0.500716	0.498369	0.604970	0.534594	0.834647	0.820296	0.705892	0.648695	0.559109	1.036370	0.451464	1.185140	0.696625	0.621911	0.645709	0.710270	1.373340	0.555422	0.710868	0.621256	0.499287	0.641134					1.337450	0.596799	0.573247	0.560536	1.119020	1.437940	0.592774	0.561188	0.639657	0.539005	0.620802	0.614183	0.553435	0.614418	0.600886	0.639855	0.667717	0.607402
0.439371	0.598962	0.652691	0.509877	0.579176	0.651510	0.500347	0.498362	0.604757	0.533782	0.833151	0.819687	0.704261	0.648682	0.558438	1.033090	0.451390	1.184500	0.695786	0.621598	0.645242	0.709413	1.372640	0.555061	0.710070	0.620771	0.498203	0.640526					1.333390	0.596720	0.572992	0.560078	1.118650	1.437280	0.592718	0.560935	0.639640	0.538982	0.620426	0.613457	0.553241	0.614347	0.597135	0.638732	0.667408	0.607059
0.439357	0.598674	0.652053	0.509330	0.578619	0.650912	0.498722	0.497560	0.604153	0.532464	0.832836	0.818958	0.704156	0.648529	0.557963	1.030880	0.451157	1.184340	0.695065	0.621038	0.645132	0.708099	1.372560	0.555006	0.709994	0.620208	0.498030	0.640071					1.332570	0.596601	0.572955	0.559742	1.117570	1.436570	0.592170	0.560654	0.639386	0.538462	0.618175	0.613277	0.552172	0.614240	0.597123	0.638637	0.667187	0.605708
0.438827	0.598629	0.651970	0.509015	0.578387	0.650631	0.498656	0.496822	0.604075	0.532129	0.831466	0.818168	0.703785	0.647771	0.557864	1.030010	0.451136	1.183440	0.694878	0.619740	0.644764	0.708013	1.370480	0.554771	0.709591	0.619428	0.497519	0.639991					1.332350	0.595778	0.572882	0.559736	1.116290	1.435760	0.591689	0.560612	0.639239	0.536185	0.616565	0.612900	0.551894	0.613647	0.596903	0.638312	0.667165	0.604366
0.438654	0.598404	0.651595	0.507795	0.578258	0.650381	0.498040	0.496565	0.604055	0.531164	0.831345	0.817239	0.703422	0.645394	0.557059	1.029810	0.450542	1.179820	0.694172	0.619487	0.644237	0.707876	1.369900	0.554694	0.707511	0.619069	0.496782	0.639619					1.330340	0.595644	0.572015	0.559640	1.112960	1.435230	0.591680	0.560497	0.638126	0.536056	0.616359	0.612537	0.551324	0.613617	0.596205	0.638056	0.666443	0.604224
0.438345	0.598098	0.651385	0.507262	0.577697	0.649659	0.497326	0.496530	0.603193	0.531135	0.831275	0.817075	0.703038	0.642719	0.556513	1.029300	0.450444	1.178380	0.693616	0.618865	0.643406	0.706715	1.369490	0.554657	0.707506	0.617209	0.496054	0.639308					1.328530	0.594940	0.571855	0.559503	1.112780	1.434370	0.591598	0.559058	0.637749	0.536037	0.615722	0.612156	0.551054	0.613188	0.595259	0.637566	0.666390	0.603381
0.438006	0.597753	0.651216	0.505084	0.577068	0.648967	0.497305	0.495520	0.602221	0.529389	0.831181	0.815621	0.702760	0.642473	0.556318	1.028230	0.449495	1.177750	0.693245	0.618805	0.642862	0.706546	1.367850	0.552765	0.705407	0.616228	0.495454	0.638902					1.328230	0.594921	0.571170	0.559352	1.108380	1.433100	0.591501	0.558467	0.637261	0.534678	0.615689	0.610541	0.550563	0.611236	0.594949	0.636773	0.664695	0.601902
0.437496	0.596535	0.649656	0.504915	0.576775	0.648794	0.497191	0.494735	0.601941	0.529350	0.831097	0.815476	0.702746	0.642433	0.556089	1.027410	0.449091	1.175590	0.693217	0.617971	0.642602	0.706546	1.366930	0.552681	0.705073	0.615419	0.494450	0.638443					1.326470	0.594574	0.570911	0.559095	1.108050	1.432880	0.591399	0.558287	0.636502	0.534235	0.615099	0.610111	0.550147	0.611018	0.594877	0.635807	0.664396	0.601750
0.437123	0.596384	0.649478	0.504562	0.575974	0.648158	0.496946	0.493401	0.601586	0.529243	0.830913	0.814946	0.702446	0.641039	0.556043	1.026590	0.449011	1.173040	0.692708	0.617538	0.642381	0.706392	1.366830	0.552113	0.703487	0.615327	0.494397	0.637940					1.325710	0.594553	0.570325	0.559074	1.103610	1.432660	0.591048	0.558060	0.636432	0.533235	0.615030	0.609266	0.549221	0.610774	0.592957	0.634893	0.664271	0.601633
0.436536	0.596340	0.649007	0.504081	0.575894	0.647222	0.496936	0.492645	0.600906	0.528994	0.824697	0.812857	0.701583	0.640627	0.555599	1.024490	0.448957	1.172280	0.692401	0.616910	0.642161	0.704305	1.366480	0.552099	0.703109	0.614463	0.494280	0.637898					1.324810	0.594416	0.569414	0.559072	1.103280	1.430370	0.590232	0.557938	0.636082	0.533181	0.614721	0.608807	0.548983	0.610517	0.592425	0.634734	0.663667	0.601493
0.436351	0.596085	0.648852	0.503958	0.575837	0.645861	0.496401	0.492583	0.600860	0.528864	0.824332	0.812607	0.701203	0.638456	0.554749	1.022810	0.448838	1.172170	0.692027	0.616490	0.641586	0.703505	1.366100	0.552072	0.701578	0.614425	0.493099	0.637661					1.322500	0.594272	0.568741	0.558939	1.101690	1.429480	0.589889	0.557482	0.636053	0.532790	0.613878	0.608533	0.547857	0.610516	0.590472	0.634305	0.663588	0.600747
0.436321	0.596077	0.648789	0.503295	0.575678	0.644202	0.496380	0.492214	0.600760	0.528192	0.823201	0.811843	0.700106	0.638281	0.554220	1.022710	0.448124	1.170640	0.691886	0.615992	0.640183	0.703199	1.363500	0.551968	0.699790	0.614372	0.491413	0.636941					1.322260	0.594047	0.568479	0.558433	1.101630	1.426740	0.589577	0.557457	0.635637	0.532202	0.613766	0.608402	0.547706	0.609444	0.589564	0.632955	0.663476	0.600609
0.435255	0.594419	0.648019	0.501342	0.575116	0.643693	0.495579	0.492060	0.600688	0.527653	0.822840	0.811600	0.696293	0.638010	0.553359	1.022510	0.448003	1.170400	0.691682	0.615858	0.639263	0.701918	1.359000	0.551711	0.699495	0.614075	0.491394	0.636879					1.320060	0.593866	0.567501	0.558344	1.099850	1.426300	0.589444	0.555931	0.635490	0.532163	0.612736	0.607625	0.547344	0.608599	0.589286	0.632698	0.661865	0.600071
0.435149	0.594151	0.647965	0.501328	0.574215	0.643651	0.494804	0.491770	0.599583	0.526863	0.821453	0.811545	0.696117	0.637642	0.552651	1.020790	0.447315	1.167150	0.691126	0.614743	0.639042	0.701562	1.357790	0.551705	0.698833	0.613788	0.490751	0.636042					1.318140	0.593849	0.567314	0.557601	1.095320	1.424980	0.588961	0.555825	0.635298	0.532020	0.612320	0.607487	0.547152	0.608150	0.589173	0.632695	0.661787	0.600014
0.434851	0.592328	0.647666	0.501052	0.573444	0.643171	0.493949	0.491704	0.599165	0.526320	0.821449	0.810185	0.695371	0.637244	0.551885	1.019730	0.446705	1.166430	0.690130	0.614164	0.638053	0.701531	1.357610	0.551479	0.698300	0.613375	0.490705	0.635374					1.317940	0.593391	0.566965	0.557325	1.094880	1.424180	0.588678	0.555416	0.634384	0.531954	0.612024	0.606408	0.546635	0.608073	0.588737	0.632585	0.661714	0.599983
0.434313	0.591846	0.647477	0.500966	0.573342	0.643137	0.493884	0.491311	0.598112	0.525671	0.820791	0.809274	0.695266	0.637209	0.551856	1.019360	0.446504	1.165790	0.689275	0.613965	0.637650	0.701441	1.355440	0.551366	0.697645	0.613284	0.490288	0.634997					1.317650	0.593318	0.566776	0.556738	1.094780	1.423780	0.588258	0.555065	0.634170	0.531422	0.611688	0.605841	0.546482	0.607469	0.588442	0.632540	0.660118	0.599192
0.434183	0.591711	0.646906	0.500368	0.573121	0.642056	0.493397	0.491247	0.597763	0.525586	0.820260	0.807311	0.694410	0.637084	0.551489	1.017530	0.446182	1.163740	0.688684	0.613488	0.637307	0.701327	1.355360	0.550453	0.696940	0.613097	0.489518	0.633464					1.317180	0.593178	0.566665	0.556692	1.094620	1.421690	0.588054	0.554852	0.633897	0.530388	0.611501	0.604278	0.545636	0.607344	0.587800	0.632398	0.660007	0.599048
0.433952	0.589980	0.646650	0.500129	0.572750	0.641656	0.492390	0.490799	0.597110	0.525354	0.820175	0.806858	0.694299	0.636770	0.551405	1.016110	0.445588	1.162830	0.688500	0.613426	0.636937	0.700860	1.355090	0.550441	0.696495	0.612679	0.489436	0.632972					1.316200	0.593076	0.565684	0.555749	1.094270	1.418870	0.587860	0.554594	0.633449	0.529913	0.610274	0.603826	0.545476	0.607313	0.587088	0.631735	0.659215	0.598930
0.433821	0.588900	0.646062	0.499151	0.572544	0.641239	0.491825	0.490175	0.596848	0.524393	0.818487	0.803585	0.693610	0.636648	0.550061	1.016080	0.444737	1.159710	0.688071	0.613297	0.636333	0.698736	1.351480	0.549886	0.695519	0.612428	0.489225	0.632828					1.315650	0.592871	0.565282	0.554057	1.091420	1.418400	0.587842	0.554283	0.633404	0.529882	0.610186	0.603586	0.545461	0.607202	0.586281	0.630279	0.659180	0.598915
0.433712	0.588264	0.645967	0.498986	0.572520	0.640002	0.491584	0.489883	0.596843	0.523430	0.818439	0.803522	0.693539	0.635352	0.549945	1.015370	0.444465	1.158580	0.687193	0.612714	0.635196	0.698511	1.347930	0.549814	0.694015	0.611965	0.489110	0.632756					1.315310	0.592867	0.565232	0.554014	1.090830	1.415020	0.587259	0.554195	0.631660	0.529746	0.609177	0.603512	0.544609	0.606898	0.586172	0.629449	0.659150	0.598823
0.433129	0.587816	0.645939	0.498181	0.571460	0.639926	0.491310	0.489736	0.596799	0.523292	0.818215	0.802902	0.693450	0.634720	0.549250	1.012720	0.444423	1.158570	0.686091	0.611866	0.635039	0.698503	1.347530	0.549120	0.693618	0.611776	0.488079	0.632361					1.315010	0.592566	0.564350	0.553927	1.089650	1.414700	0.586679	0.554071	0.631510	0.529276	0.609165	0.603413	0.544532	0.606801	0.585042	0.629226	0.658026	0.598100
0.433069	0.587707	0.645695	0.497728	0.570885	0.638005	0.491165	0.489630	0.595935	0.523140	0.817949	0.802433	0.693315	0.634332	0.549084	1.012570	0.443819	1.158220	0.685654	0.610865	0.635000	0.698289	1.341250	0.549007	0.692257	0.611369	0.487567	0.632112					1.314780	0.592387	0.564227	0.553750	1.083500	1.413760	0.586213	0.553497	0.631042	0.528802	0.607857	0.603354	0.544109	0.606132	0.584477	0.628960	0.657924	0.598032
0.432809	0.587554	0.645209	0.496471	0.570559	0.636831	0.490752	0.489460	0.595212	0.523006	0.817874	0.802013	0.693072	0.633232	0.549025	1.012490	0.442725	1.156280	0.685297	0.610382	0.634733	0.697374	1.341130	0.547858	0.692201	0.611257	0.486852	0.632108					1.312760	0.591813	0.563397	0.553697	1.081960	1.412940	0.586161	0.552743	0.630380	0.528449	0.607736	0.602897	0.544078	0.606052	0.584107	0.628931	0.657865	0.598020
0.431923	0.587459	0.644190	0.495905	0.570337	0.636474	0.489027	0.489191	0.594700	0.521503	0.817429	0.799147	0.691593	0.633120	0.547633	1.011720	0.442678	1.154420	0.684411	0.609814	0.632764	0.696644	1.339850	0.547264	0.692179	0.611254	0.486427	0.631100					1.312340	0.591570	0.563137	0.553553	1.081650	1.411230	0.586076	0.552698	0.630108	0.528349	0.607561	0.602701	0.543976	0.606027	0.583762	0.628545	0.657806	0.597841
0.430608	0.586775	0.643981	0.495750	0.569954	0.636151	0.488552	0.488939	0.594339	0.521496	0.816313	0.798238	0.691168	0.633038	0.547481	1.009630	0.442497	1.152580	0.683785	0.609758	0.632537	0.696302	1.339760	0.546760	0.691456	0.611244	0.485614	0.631019					1.311550	0.591344	0.563045	0.553398	1.080620	1.407960	0.585125	0.552526	0.629856	0.527010	0.607400	0.602318	0.543917	0.605693	0.583369	0.628512	0.657561	0.597403
0.430162	0.586481	0.643035	0.495695	0.569609	0.636026	0.487180	0.488833	0.594334	0.520689	0.815687	0.797478	0.691026	0.633005	0.547160	1.008750	0.442292	1.150030	0.683781	0.609286	0.632027	0.695285	1.336400	0.546662	0.691140	0.610460	0.485564	0.630388					1.310060	0.591153	0.562356	0.553374	1.079720	1.407430	0.584410	0.551626	0.629814	0.525965	0.606889	0.601985	0.543671	0.605629	0.582081	0.626088	0.655919	0.597342
0.430041	0.586001	0.643012	0.495687	0.569246	0.635951	0.486545	0.488118	0.593803	0.519373	0.814432	0.795359	0.690091	0.632112	0.547148	1.008030	0.442200	1.146560	0.683564	0.609132	0.631862	0.694725	1.334760	0.546299	0.691104	0.610158	0.485066	0.629928					1.308350	0.591098	0.562158	0.552586	1.076180	1.406820	0.584074	0.551464	0.628639	0.525590	0.606426	0.601544	0.543574	0.605130	0.581572	0.624935	0.655814	0.597298
0.429605	0.585526	0.642854	0.494805	0.568942	0.635772	0.486195	0.487845	0.593623	0.519103	0.814313	0.795241	0.689708	0.631869	0.547127	1.006900	0.441371	1.142640	0.682919	0.609012	0.631146	0.694144	1.334430	0.545879	0.690524	0.609548	0.485048	0.629461					1.306590	0.590657	0.562083	0.552218	1.075520	1.405480	0.582965	0.551256	0.627986	0.525012	0.605677	0.601028	0.543336	0.604684	0.579919	0.624932	0.655617	0.596865
0.429508	0.585134	0.642766	0.494484	0.567704	0.635335	0.484028	0.487696	0.593602	0.518845	0.812416	0.794265	0.689698	0.631858	0.547020	1.006560	0.441250	1.141230	0.682209	0.608881	0.631107	0.694005	1.333370	0.545702	0.689114	0.609414	0.484952	0.629391					1.304650	0.589971	0.561148	0.552005	1.075070	1.405170	0.582919	0.550556	0.627960	0.524928	0.605478	0.600810	0.543191	0.603665	0.579077	0.624367	0.654465	0.596752
0.429484	0.584976	0.642529	0.494187	0.567636	0.633927	0.483878	0.487674	0.593559	0.518495	0.811007	0.794227	0.688917	0.631196	0.546649	1.006230	0.440641	1.140010	0.681446	0.608304	0.630911	0.693928	1.332970	0.544823	0.688871	0.609226	0.484541	0.629283					1.301000	0.589853	0.561069	0.551903	1.073880	1.402540	0.582910	0.549720	0.627461	0.524721	0.605184	0.600398	0.542872	0.603380	0.577899	0.623907	0.652850	0.595856
0.429256	0.584930	0.641043	0.494110	0.567064	0.633361	0.483659	0.486581	0.593190	0.517241	0.809930	0.793565	0.687623	0.630926	0.546493	1.005420	0.439926	1.139200	0.681406	0.608043	0.630433	0.693648	1.332560	0.544697	0.688651	0.608746	0.484377	0.629204					1.299220	0.589117	0.560804	0.551725	1.073360	1.401530	0.582210	0.549544	0.627296	0.524674	0.605010	0.599454	0.541917	0.600756	0.577077	0.623719	0.652642	0.595561
0.428917	0.584338	0.640843	0.493961	0.565220	0.632517	0.483588	0.486183	0.592983	0.517113	0.809495	0.791801	0.686185	0.630863	0.545891	1.005340	0.439592	1.138500	0.680566	0.607284	0.630321	0.693418	1.330200	0.543893	0.688594	0.608505	0.484299	0.629019					1.298120	0.589089	0.560619	0.550025	1.073090	1.401140	0.581955	0.548664	0.627245	0.524594	0.604763	0.598244	0.541599	0.600630	0.576245	0.623371	0.652322	0.594952
0.428497	0.584230	0.640550	0.493029	0.564999	0.631763	0.483077	0.485749	0.592312	0.517035	0.809193	0.791021	0.686178	0.630834	0.545825	1.004740	0.439504	1.138490	0.680489	0.606103	0.628730	0.693327	1.329790	0.543495	0.688106	0.607488	0.483426	0.628765					1.296080	0.587996	0.560388	0.549713	1.072170	1.399630	0.581558	0.548362	0.626856	0.524567	0.603981	0.598034	0.541485	0.600501	0.575983	0.622203	0.651976	0.594846
0.428412	0.584008	0.639788	0.492935	0.564987	0.631621	0.482945	0.485672	0.592047	0.516298	0.809027	0.790493	0.685867	0.630603	0.545739	1.002330	0.439447	1.137400	0.679665	0.605846	0.628632	0.693182	1.329460	0.542603	0.688085	0.607063	0.483187	0.628684					1.295210	0.587439	0.559423	0.549693	1.071900	1.398890	0.580511	0.547903	0.626738	0.524436	0.603926	0.596928	0.541154	0.600170	0.575927	0.622115	0.650509	0.594705
0.428299	0.583419	0.638534	0.492912	0.564307	0.631400	0.482576	0.485651	0.591972	0.515990	0.808997	0.789922	0.685312	0.630081	0.545082	1.001790	0.439005	1.133780	0.679633	0.605740	0.627578	0.692292	1.328650	0.542599	0.687158	0.606699	0.482696	0.628214					1.294800	0.587189	0.559351	0.548676	1.070500	1.398230	0.579463	0.546685	0.626494	0.524255	0.603678	0.596855	0.541086	0.600125	0.575602	0.622045	0.650348	0.594488
0.428080	0.581562	0.637776	0.492881	0.563700	0.631065	0.482370	0.485567	0.591872	0.515399	0.808766	0.789791	0.685207	0.629340	0.544444	1.001460	0.438743	1.132090	0.679458	0.605406	0.627352	0.692185	1.318720	0.541346	0.686909	0.606637	0.481608	0.628160					1.294710	0.587168	0.559342	0.548118	1.066190	1.396590	0.579030	0.546567	0.625094	0.523888	0.603630	0.596197	0.540419	0.599836	0.575280	0.621927	0.650184	0.594276
0.428067	0.581500	0.637683	0.492676	0.563696	0.630439	0.481235	0.485536	0.591618	0.515062	0.807878	0.789111	0.684054	0.628037	0.544347	1.000800	0.438473	1.130910	0.679083	0.605165	0.627025	0.692091	1.318210	0.541261	0.686740	0.606589	0.481599	0.627413					1.290280	0.586429	0.559164	0.547897	1.065770	1.396310	0.578198	0.546043	0.624610	0.523499	0.603304	0.595584	0.540349	0.599775	0.575279	0.620294	0.649804	0.594269
0.427820	0.581172	0.636897	0.491765	0.563003	0.630223	0.480634	0.485304	0.590932	0.514956	0.807187	0.789021	0.683906	0.627955	0.544169	1.000700	0.438413	1.130330	0.678602	0.604781	0.626518	0.691597	1.317800	0.541121	0.685244	0.606536	0.481555	0.627269					1.288770	0.586158	0.559156	0.547850	1.065580	1.396160	0.576824	0.545528	0.624609	0.522798	0.603174	0.595043	0.540341	0.599318	0.575008	0.619387	0.649352	0.594235
0.427729	0.580745	0.636567	0.490562	0.562236	0.629811	0.480118	0.485254	0.590126	0.513572	0.807009	0.788784	0.683494	0.627817	0.544024	0.999788	0.438364	1.130260	0.678588	0.603558	0.625402	0.691399	1.316720	0.540600	0.684934	0.606023	0.481025	0.626655					1.288730	0.585659	0.558937	0.547375	1.064850	1.395500	0.575360	0.545387	0.624364	0.522620	0.602788	0.595010	0.539083	0.598563	0.574736	0.619331	0.649260	0.594218
0.427244	0.580706	0.635840	0.490181	0.562097	0.629126	0.479710	0.485032	0.590087	0.512787	0.806657	0.786763	0.682622	0.626655	0.543882	0.996225	0.438226	1.125930	0.677231	0.603525	0.625153	0.691352	1.316590	0.540397	0.684087	0.605565	0.481011	0.625714					1.288500	0.585434	0.558482	0.547124	1.063900	1.395040	0.574998	0.545201	0.623802	0.521313	0.602637	0.594137	0.539028	0.596636	0.574357	0.618554	0.649004	0.593165
0.427102	0.580354	0.634090	0.489482	0.561942	0.628702	0.478423	0.484486	0.589914	0.512686	0.805488	0.786478	0.682239	0.626331	0.541978	0.996177	0.438156	1.125640	0.677066	0.602283	0.624938	0.691152	1.315640	0.540061	0.683483	0.605072	0.480305	0.625624					1.287630	0.585087	0.558405	0.546865	1.063330	1.392950	0.573748	0.545108	0.623140	0.521120	0.601034	0.594014	0.538971	0.596449	0.574326	0.618262	0.648806	0.592944
0.426641	0.580025	0.633797	0.488908	0.561754	0.628653	0.478236	0.484064	0.588594	0.512434	0.804505	0.786204	0.682166	0.625315	0.540785	0.996168	0.438111	1.125570	0.677008	0.601786	0.624668	0.689852	1.315490	0.538856	0.683102	0.604790	0.479148	0.625378					1.287480	0.584281	0.557967	0.546783	1.061350	1.392850	0.573295	0.544897	0.623106	0.521087	0.600842	0.593845	0.538165	0.595854	0.573793	0.618089	0.647808	0.592919
0.425982	0.579751	0.633765	0.488652	0.561636	0.628473	0.478188	0.483190	0.588438	0.512141	0.803512	0.785791	0.681972	0.624622	0.540639	0.995296	0.438028	1.125090	0.676654	0.600228	0.623557	0.689797	1.314240	0.538658	0.683090	0.604772	0.479107	0.623300					1.284890	0.583493	0.557045	0.546665	1.059280	1.392220	0.572809	0.544701	0.622432	0.519336	0.600433	0.593722	0.537252	0.595460	0.573165	0.618088	0.647627	0.592852
0.425891	0.579669	0.633698	0.488470	0.561493	0.628328	0.478067	0.483071	0.588368	0.512077	0.801862	0.784976	0.681836	0.624397	0.540258	0.993576	0.437934	1.124710	0.675943	0.599994	0.623480	0.689226	1.313270	0.537463	0.682574	0.604048	0.479069	0.623102					1.284330	0.583365	0.556475	0.546608	1.057490	1.391360	0.572406	0.544566	0.622247	0.519231	0.600297	0.593637	0.536794	0.595122	0.573124	0.617953	0.646859	0.592395
0.425360	0.578781	0.633690	0.487884	0.561312	0.627704	0.478019	0.482915	0.588204	0.511941	0.800505	0.783865	0.681123	0.623864	0.539287	0.991485	0.437933	1.124500	0.675652	0.599116	0.622265	0.688782	1.313230	0.537391	0.681980	0.603934	0.479068	0.622440					1.283590	0.582827	0.556024	0.546537	1.057250	1.390960	0.571827	0.544473	0.621720	0.518824	0.599432	0.593393	0.536641	0.594799	0.572919	0.617259	0.645961	0.591392
0.424881	0.577874	0.632929	0.487687	0.560829	0.626356	0.478004	0.482769	0.586963	0.510606	0.800494	0.782644	0.680451	0.623421	0.539277	0.991317	0.437583	1.122060	0.675467	0.598705	0.621856	0.688727	1.311630	0.537370	0.681387	0.603577	0.478840	0.622247					1.278310	0.582804	0.555988	0.546482	1.053320	1.389410	0.570859	0.544327	0.621536	0.518812	0.598440	0.593322	0.536497	0.594611	0.572891	0.615892	0.645728	0.591263
0.424368	0.577753	0.632245	0.487321	0.560285	0.625700	0.477406	0.482386	0.586759	0.510204	0.799772	0.781795	0.679493	0.623100	0.538820	0.989298	0.437442	1.121820	0.674484	0.598524	0.621537	0.688232	1.310590	0.537337	0.681123	0.603343	0.478664	0.621655					1.276630	0.582560	0.555953	0.546266	1.053250	1.388970	0.570831	0.543996	0.621513	0.518133	0.598108	0.592842	0.536292	0.593957	0.572829	0.614850	0.644273	0.590985
0.424083	0.577711	0.632051	0.487107	0.559783	0.625120	0.477133	0.481729	0.586582	0.509944	0.799481	0.781283	0.678829	0.622855	0.537371	0.989241	0.436541	1.120530	0.673974	0.598393	0.620760	0.688089	1.309930	0.536899	0.680809	0.602305	0.478402	0.620647					1.276460	0.582385	0.555802	0.545834	1.052510	1.388580	0.570716	0.543936	0.621261	0.517409	0.598093	0.592174	0.535998	0.592683	0.572666	0.614331	0.644260	0.590678
0.424049	0.577334	0.631604	0.486977	0.559662	0.625032	0.477021	0.481586	0.586469	0.509913	0.799352	0.779631	0.678592	0.622554	0.537138	0.988853	0.436511	1.120520	0.673659	0.597852	0.620596	0.687538	1.308880	0.536753	0.680507	0.600671	0.478259	0.619977					1.275960	0.582049	0.555770	0.545746	1.052450	1.386580	0.570062	0.543641	0.621257	0.517402	0.597593	0.592148	0.535599	0.592086	0.571786	0.614125	0.644041	0.590142
0.423532	0.577123	0.631372	0.486771	0.559420	0.624700	0.476991	0.481335	0.586056	0.509633	0.798937	0.778968	0.678564	0.620280	0.535966	0.988810	0.436447	1.120060	0.671796	0.597851	0.620591	0.687184	1.308310	0.536363	0.678699	0.600595	0.477322	0.619579					1.275240	0.581911	0.555667	0.545436	1.050490	1.386510	0.569799	0.543108	0.620881	0.517402	0.597431	0.591999	0.535408	0.590040	0.571705	0.613612	0.644002	0.590021
0.423342	0.577047	0.630477	0.486239	0.559418	0.624400	0.476857	0.480480	0.586050	0.509614	0.798515	0.777668	0.677795	0.620139	0.535865	0.988782	0.436135	1.120030	0.671674	0.597713	0.619966	0.686804	1.306030	0.534556	0.678508	0.600099	0.477315	0.619167					1.271400	0.581631	0.555255	0.545366	1.049530	1.385770	0.569561	0.543098	0.620074	0.517349	0.597328	0.591841	0.535281	0.589675	0.571275	0.613601	0.643858	0.589988
0.422764	0.576975	0.630287	0.486111	0.558731	0.624106	0.476625	0.480018	0.585901	0.509361	0.797996	0.777614	0.677280	0.620116	0.535765	0.988515	0.435637	1.119890	0.671121	0.597354	0.619936	0.685988	1.305670	0.533309	0.677772	0.598765	0.477228	0.618214					1.270940	0.580970	0.554989	0.544898	1.048440	1.385230	0.569400	0.542822	0.619790	0.517107	0.597228	0.591381	0.534528	0.589646	0.570810	0.613478	0.643497	0.589879
0.422221	0.576423	0.630068	0.485658	0.558177	0.623674	0.476430	0.479629	0.585824	0.509181	0.797551	0.776154	0.676430	0.619820	0.535753	0.986831	0.434920	1.118950	0.670567	0.596278	0.619407	0.685543	1.305610	0.532786	0.677766	0.598509	0.477191	0.617787					1.270620	0.580838	0.554746	0.544753	1.046960	1.383470	0.569258	0.542076	0.619582	0.516969	0.596954	0.591310	0.534317	0.588453	0.569533	0.612452	0.643254	0.589257
0.422182	0.576417	0.629915	0.484665	0.557699	0.623429	0.476376	0.479293	0.585683	0.509167	0.797039	0.774066	0.676326	0.618962	0.535134	0.983759	0.434739	1.117850	0.670181	0.596116	0.619353	0.685503	1.305060	0.532531	0.677599	0.598279	0.477019	0.617706					1.270350	0.580285	0.554205	0.544673	1.044990	1.382780	0.569198	0.540662	0.619036	0.516604	0.596503	0.591200	0.534104	0.588375	0.569414	0.611660	0.643094	0.589060
0.421745	0.576330	0.629648	0.484276	0.557516	0.623311	0.476001	0.478877	0.584996	0.508702	0.796843	0.773987	0.676042	0.618800	0.534936	0.983280	0.434429	1.117680	0.670136	0.595940	0.619208	0.685253	1.304270	0.532149	0.677305	0.597784	0.475581	0.617186					1.268130	0.580243	0.554093	0.544663	1.044340	1.382550	0.569078	0.540638	0.617420	0.516388	0.596305	0.591173	0.533962	0.588004	0.569197	0.611353	0.642188	0.588985
0.421120	0.575805	0.629217	0.483569	0.555965	0.623001	0.475997	0.478374	0.584664	0.508356	0.796072	0.773861	0.675459	0.618790	0.534078	0.981627	0.434337	1.117090	0.669980	0.595621	0.619067	0.685008	1.299480	0.532139	0.677200	0.597482	0.475346	0.617151					1.266830	0.580230	0.553178	0.544650	1.044070	1.380730	0.568928	0.540605	0.616829	0.515933	0.595974	0.591099	0.533839	0.587878	0.569087	0.610806	0.642125	0.588830
0.421097	0.573867	0.629096	0.483026	0.555595	0.622536	0.475961	0.477988	0.584628	0.508151	0.796008	0.773799	0.675308	0.618539	0.533637	0.979710	0.434214	1.114410	0.669655	0.595295	0.618531	0.683627	1.296450	0.531900	0.676806	0.597053	0.475227	0.616898					1.266420	0.580065	0.552823	0.544167	1.043470	1.380670	0.568732	0.540552	0.616570	0.515082	0.595472	0.590880	0.533837	0.587853	0.569075	0.609802	0.641373	0.588580
0.420919	0.573806	0.627308	0.482833	0.555064	0.622414	0.475592	0.476755	0.584044	0.508146	0.795483	0.773491	0.674348	0.618405	0.533418	0.979373	0.433850	1.112910	0.668925	0.595118	0.617870	0.683540	1.295130	0.531288	0.675675	0.595769	0.473488	0.616898					1.266040	0.579735	0.552332	0.543555	1.041870	1.379070	0.568589	0.540370	0.616408	0.515066	0.594414	0.590633	0.533495	0.587758	0.569044	0.609550	0.640404	0.587947
0.420644	0.573375	0.627222	0.482832	0.554936	0.622382	0.475252	0.476598	0.583947	0.507997	0.795183	0.772968	0.673999	0.618041	0.533236	0.979094	0.433712	1.111710	0.668879	0.593573	0.617305	0.683291	1.293910	0.530511	0.675341	0.594329	0.473233	0.616560					1.266010	0.579634	0.552006	0.543417	1.041440	1.377650	0.568266	0.540363	0.615950	0.515001	0.594285	0.590462	0.533391	0.587649	0.568825	0.609340	0.640357	0.587943
0.419923	0.573214	0.627204	0.482779	0.554772	0.622143	0.475018	0.476390	0.583936	0.507855	0.795151	0.772950	0.673458	0.617968	0.533074	0.978694	0.433419	1.111700	0.668818	0.593119	0.617248	0.682914	1.293110	0.529728	0.673877	0.593822	0.473037	0.616447					1.265550	0.579533	0.551944	0.543397	1.040190	1.377580	0.568011	0.540278	0.614983	0.514863	0.593733	0.590363	0.532963	0.587479	0.567452	0.608963	0.640288	0.587401
0.419707	0.572568	0.626916	0.482697	0.554688	0.621156	0.474259	0.476085	0.582952	0.507840	0.794447	0.772568	0.672656	0.617954	0.532841	0.978356	0.433254	1.107590	0.668640	0.593021	0.617072	0.682689	1.288600	0.529705	0.673315	0.593744	0.472587	0.615865					1.264420	0.578986	0.551728	0.543081	1.039290	1.376580	0.567868	0.540162	0.614890	0.514808	0.593651	0.590031	0.532891	0.587349	0.567417	0.608634	0.640262	0.586724
0.419340	0.572334	0.626897	0.482531	0.554419	0.620478	0.474130	0.475695	0.582402	0.507578	0.794086	0.772367	0.671731	0.617722	0.531775	0.976744	0.433142	1.105950	0.668432	0.592744	0.616913	0.682656	1.288060	0.529390	0.672994	0.593551	0.472434	0.615852					1.264330	0.578940	0.551593	0.541056	1.039040	1.376570	0.567682	0.540094	0.614782	0.514604	0.593566	0.589958	0.532877	0.586556	0.567175	0.608225	0.639927	0.585916
0.418992	0.572027	0.626527	0.481229	0.554365	0.618830	0.473816	0.474770	0.581944	0.507544	0.792171	0.771924	0.671652	0.617639	0.531675	0.976136	0.432970	1.105680	0.667976	0.592358	0.615042	0.682445	1.284920	0.529094	0.672965	0.591787	0.472362	0.615579					1.263560	0.578882	0.550798	0.540624	1.038900	1.376500	0.567190	0.539857	0.614183	0.513537	0.593290	0.589452	0.532160	0.585190	0.567015	0.607053	0.639765	0.585853
0.418915	0.571555	0.625709	0.480983	0.554248	0.618786	0.473504	0.473579	0.581595	0.507118	0.791454	0.771342	0.671417	0.617428	0.531423	0.975122	0.432932	1.104970	0.667822	0.591549	0.614504	0.682312	1.283220	0.528557	0.672668	0.591208	0.471787	0.614905					1.262920	0.578238	0.550742	0.540591	1.038050	1.376040	0.566973	0.539555	0.613853	0.513397	0.593237	0.588790	0.532074	0.584297	0.566759	0.606275	0.639415	0.585603
0.418776	0.571535	0.625547	0.480900	0.554181	0.618482	0.473450	0.473305	0.581456	0.507105	0.790551	0.769918	0.670910	0.615413	0.531159	0.974902	0.432798	1.104860	0.667550	0.590840	0.614436	0.680579	1.283160	0.528475	0.672152	0.591098	0.471550	0.614262					1.261340	0.578090	0.550463	0.540233	1.036580	1.374410	0.566813	0.538904	0.613338	0.513247	0.592607	0.588782	0.532005	0.584234	0.566341	0.606212	0.639154	0.585143
0.418770	0.571183	0.623393	0.480641	0.554042	0.618388	0.473445	0.473148	0.581299	0.506821	0.790318	0.769860	0.670855	0.614959	0.531099	0.974864	0.432396	1.104050	0.667191	0.590835	0.613708	0.679303	1.283000	0.528398	0.672050	0.590100	0.471428	0.614203					1.261260	0.578018	0.550005	0.540210	1.035910	1.373400	0.566621	0.538851	0.613315	0.513079	0.592359	0.587974	0.531926	0.584184	0.566337	0.605320	0.638368	0.584756
0.418753	0.570834	0.623211	0.480004	0.554000	0.617889	0.473332	0.472439	0.580338	0.506388	0.790064	0.768663	0.670768	0.614374	0.530882	0.974642	0.431314	1.103100	0.666927	0.590003	0.613577	0.677092	1.281920	0.528332	0.671711	0.590045	0.471108	0.613889					1.261120	0.577266	0.549968	0.540062	1.035600	1.372250	0.566413	0.538480	0.613106	0.512763	0.591549	0.587604	0.531672	0.583916	0.565927	0.604760	0.638022	0.584512
0.418741	0.570719	0.623107	0.479817	0.553870	0.617707	0.473164	0.472422	0.580319	0.506356	0.789547	0.768488	0.669537	0.613980	0.530490	0.971165	0.431140	1.102660	0.666661	0.589921	0.613424	0.676382	1.281250	0.528325	0.671548	0.589453	0.470848	0.613806					1.260690	0.576503	0.548899	0.539418	1.035240	1.372020	0.565954	0.538329	0.612956	0.512702	0.591357	0.586833	0.531359	0.583794	0.565751	0.604510	0.636985	0.584125
0.418279	0.570155	0.622926	0.479804	0.553783	0.617607	0.472730	0.472206	0.579886	0.505918	0.789514	0.768399	0.669421	0.613961	0.529606	0.970725	0.431104	1.101290	0.665489	0.588941	0.613191	0.676109	1.281150	0.528230	0.670972	0.588001	0.470834	0.613719					1.260530	0.576321	0.548441	0.539402	1.033970	1.369060	0.565590	0.538304	0.612792	0.512573	0.591318	0.586714	0.531298	0.583348	0.565266	0.603117	0.635805	0.583820
0.418161	0.569786	0.622756	0.479303	0.553370	0.617303	0.472519	0.471792	0.579570	0.505560	0.788366	0.767810	0.669178	0.613424	0.529450	0.970650	0.431038	1.101040	0.665356	0.587788	0.612567	0.674589	1.280540	0.528068	0.670813	0.587958	0.470629	0.612813					1.260360	0.576001	0.548022	0.538831	1.033770	1.365870	0.565493	0.538131	0.611926	0.512349	0.590832	0.586305	0.531083	0.583241	0.564114	0.602142	0.634643	0.583641
0.418009	0.569582	0.622239	0.479149	0.553122	0.616817	0.472034	0.471132	0.579088	0.505319	0.787583	0.767779	0.668725	0.613213	0.529416	0.970622	0.430814	1.100630	0.665239	0.587486	0.612341	0.674267	1.278940	0.527802	0.670495	0.587742	0.470584	0.612395					1.260270	0.574961	0.547929	0.538226	1.033660	1.360020	0.565296	0.537857	0.611512	0.512008	0.590491	0.586203	0.530477	0.582756	0.563738	0.601841	0.634434	0.583562
0.416890	0.569417	0.621635	0.477494	0.552201	0.616770	0.471963	0.470847	0.578575	0.505218	0.787516	0.767635	0.668709	0.613008	0.529279	0.970288	0.430758	1.100120	0.665143	0.586503	0.611724	0.673779	1.278160	0.527563	0.669877	0.587728	0.470521	0.610863					1.259480	0.574671	0.547553	0.537513	1.030490	1.359600	0.565283	0.537854	0.611292	0.511312	0.590281	0.585880	0.530191	0.582670	0.563686	0.601840	0.633601	0.583357
0.416183	0.569340	0.620785	0.477345	0.551609	0.616765	0.471872	0.470619	0.578447	0.504433	0.787093	0.767582	0.668542	0.612875	0.529252	0.970058	0.430752	1.099520	0.664747	0.586473	0.611021	0.673441	1.278080	0.527358	0.669739	0.587367	0.470064	0.610770					1.258780	0.572716	0.547446	0.537212	1.029660	1.357380	0.564859	0.537269	0.611223	0.511155	0.590069	0.585522	0.529917	0.582101	0.563603	0.601590	0.632207	0.583340
0.416150	0.569174	0.620781	0.476462	0.551585	0.616235	0.471782	0.470419	0.577801	0.503876	0.787044	0.767482	0.668352	0.612372	0.529091	0.969893	0.430242	1.098560	0.664700	0.586461	0.610731	0.673397	1.276740	0.527134	0.669026	0.586856	0.469673	0.610763					1.257700	0.572657	0.546709	0.537053	1.029270	1.357250	0.564064	0.536852	0.610872	0.511024	0.589874	0.585252	0.529880	0.581953	0.563529	0.598751	0.631654	0.582853
0.415685	0.568821	0.620423	0.476093	0.550828	0.615486	0.471416	0.470282	0.577636	0.503794	0.786873	0.766886	0.668161	0.612237	0.528761	0.969869	0.430036	1.097950	0.664630	0.585889	0.609874	0.673163	1.275190	0.526835	0.668874	0.586810	0.468792	0.609970					1.257530	0.572183	0.546629	0.537011	1.028840	1.354620	0.563836	0.536769	0.610823	0.510956	0.589506	0.584834	0.529041	0.581508	0.563418	0.598555	0.631596	0.581676
0.415667	0.568821	0.620085	0.474953	0.549535	0.614829	0.471213	0.469865	0.576766	0.503752	0.786586	0.765308	0.667356	0.611966	0.528708	0.966875	0.429752	1.095660	0.663824	0.585406	0.609729	0.673013	1.274900	0.526833	0.668450	0.586476	0.468730	0.609934					1.257350	0.572155	0.546575	0.536737	1.026950	1.353320	0.563786	0.536517	0.610775	0.510901	0.589482	0.584799	0.528964	0.581356	0.563278	0.598444	0.631453	0.580726
0.415444	0.568476	0.620024	0.474127	0.549385	0.614394	0.470954	0.469692	0.576036	0.502929	0.785114	0.765246	0.666702	0.611918	0.528054	0.965210	0.429234	1.094650	0.663030	0.585164	0.609637	0.672700	1.274130	0.526419	0.668182	0.585380	0.468417	0.609652					1.256680	0.572085	0.546465	0.536271	1.024970	1.350310	0.563715	0.536275	0.610681	0.510898	0.589437	0.584615	0.528832	0.581187	0.562702	0.597793	0.631260	0.580633
0.414968	0.567639	0.619905	0.474099	0.549381	0.614287	0.470577	0.469633	0.575796	0.502714	0.784405	0.765158	0.666404	0.611714	0.528000	0.964601	0.429233	1.093590	0.662428	0.584846	0.609148	0.672615	1.273820	0.526284	0.667055	0.585325	0.468344	0.609531					1.256100	0.572019	0.546459	0.536118	1.024120	1.349690	0.563157	0.536035	0.610278	0.510602	0.589284	0.584370	0.528257	0.580798	0.562661	0.595897	0.630596	0.580067
0.413989	0.567625	0.619607	0.473978	0.548968	0.613766	0.470203	0.469555	0.575647	0.502662	0.783553	0.764572	0.665517	0.611399	0.527919	0.963161	0.429220	1.093380	0.662235	0.584771	0.608685	0.671841	1.272540	0.526050	0.666754	0.584581	0.468248	0.609310					1.253580	0.571431	0.546439	0.535708	1.024020	1.344610	0.561731	0.535919	0.610217	0.510211	0.588697	0.584205	0.527984	0.580597	0.562419	0.595881	0.630285	0.579959
0.413975	0.566507	0.618886	0.473965	0.548911	0.613682	0.469905	0.469112	0.575274	0.502036	0.783204	0.764570	0.664387	0.611198	0.527896	0.961458	0.429195	1.093270	0.662234	0.584600	0.608635	0.671756	1.272510	0.525862	0.666700	0.584510	0.468164	0.608568					1.250760	0.570754	0.546180	0.535565	1.023510	1.343370	0.561686	0.535794	0.609937	0.509706	0.588205	0.583818	0.527819	0.580596	0.562246	0.594613	0.629654	0.579507
0.413835	0.566291	0.618747	0.473889	0.548844	0.613364	0.469546	0.469004	0.575250	0.501786	0.783166	0.763297	0.664104	0.610286	0.527577	0.958716	0.429148	1.093130	0.661626	0.584538	0.608214	0.671216	1.271120	0.525747	0.666201	0.584070	0.467832	0.608426					1.250650	0.569752	0.545664	0.534679	1.023460	1.343170	0.561617	0.535757	0.609809	0.509679	0.588149	0.583560	0.527602	0.580434	0.561949	0.594386	0.629565	0.579445
0.413800	0.565796	0.618723	0.473107	0.548684	0.613320	0.469492	0.467755	0.575245	0.501777	0.782311	0.763027	0.663567	0.609405	0.526878	0.957323	0.429005	1.091100	0.660388	0.584250	0.608141	0.670690	1.270780	0.525675	0.665005	0.583745	0.467774	0.608337					1.247660	0.569698	0.545016	0.534326	1.022790	1.342200	0.561542	0.534878	0.609657	0.509283	0.588084	0.582837	0.527583	0.579999	0.561397	0.593807	0.629323	0.579434
0.413572	0.565292	0.618715	0.472875	0.548185	0.612452	0.469011	0.467739	0.574494	0.501755	0.782039	0.762720	0.663063	0.608800	0.526472	0.955237	0.428641	1.090210	0.659816	0.583426	0.607741	0.670182	1.269350	0.524996	0.664934	0.583652	0.466568	0.607853					1.247440	0.569361	0.544793	0.534317	1.022640	1.342150	0.561330	0.534833	0.609521	0.508898	0.587737	0.582517	0.527455	0.579488	0.561221	0.593649	0.628518	0.578913
0.413289	0.565236	0.618628	0.472837	0.546820	0.612411	0.468972	0.467614	0.573882	0.500858	0.781647	0.761948	0.662202	0.608290	0.526423	0.953145	0.428431	1.089370	0.659117	0.583240	0.607684	0.668965	1.269310	0.524866	0.664337	0.583431	0.466497	0.607276					1.245060	0.569347	0.544599	0.533710	1.021340	1.342130	0.561226	0.534382	0.608978	0.508841	0.587383	0.582430	0.527175	0.579132	0.560950	0.593428	0.628484	0.578511
0.413191	0.564803	0.618465	0.472601	0.546784	0.612094	0.468894	0.467225	0.572823	0.500839	0.781296	0.761034	0.662199	0.607737	0.526347	0.952821	0.427923	1.089210	0.659093	0.583137	0.607394	0.668965	1.269060	0.524522	0.663125	0.582740	0.465882	0.607091					1.243950	0.569282	0.544518	0.533667	1.021290	1.341530	0.561126	0.534181	0.608794	0.507878	0.586954	0.581875	0.526900	0.577607	0.560333	0.592608	0.628415	0.578062
0.412691	0.564393	0.618261	0.472272	0.546336	0.611165	0.468744	0.466998	0.572520	0.500747	0.781070	0.760708	0.661607	0.607681	0.526182	0.952176	0.427906	1.088690	0.658496	0.582803	0.607258	0.668418	1.268900	0.524521	0.662655	0.582335	0.465880	0.606807					1.243760	0.568942	0.544159	0.533626	1.020420	1.340910	0.560511	0.534034	0.608637	0.507594	0.586840	0.581458	0.526018	0.577549	0.559658	0.592545	0.628246	0.577840
0.412643	0.564348	0.617800	0.471919	0.545287	0.610491	0.468432	0.466863	0.572296	0.500719	0.778425	0.760645	0.661510	0.607579	0.524487	0.951915	0.427750	1.087780	0.658366	0.582777	0.606916	0.668140	1.267460	0.523842	0.661781	0.581524	0.465627	0.605912					1.242480	0.568579	0.543762	0.533454	1.020180	1.336290	0.560184	0.533876	0.608228	0.507042	0.586397	0.581259	0.525642	0.577363	0.558964	0.592362	0.628220	0.577839
0.412621	0.563944	0.617606	0.471493	0.544679	0.610231	0.468375	0.466307	0.571838	0.500176	0.778205	0.759560	0.661481	0.607445	0.524430	0.951064	0.427710	1.085200	0.658060	0.582745	0.606897	0.667917	1.266540	0.523789	0.661215	0.581512	0.465606	0.605576					1.242390	0.568401	0.543545	0.533184	1.020020	1.335960	0.560070	0.532756	0.608101	0.506949	0.586378	0.580478	0.525088	0.577280	0.558701	0.591769	0.628203	0.576141
0.412491	0.563512	0.617258	0.471464	0.544055	0.610044	0.468336	0.466293	0.571650	0.500079	0.777976	0.759113	0.661106	0.606912	0.524158	0.947984	0.427478	1.082500	0.657855	0.582623	0.606748	0.666954	1.264590	0.522982	0.660841	0.580169	0.465515	0.605513					1.240910	0.567789	0.541502	0.532875	1.019630	1.335700	0.560059	0.532722	0.607583	0.506929	0.586347	0.580269	0.524655	0.577136	0.558599	0.591612	0.628048	0.575880
0.412421	0.563503	0.616903	0.471157	0.542824	0.609394	0.467954	0.466262	0.570882	0.500070	0.777074	0.759053	0.657831	0.606882	0.524046	0.947884	0.427473	1.081120	0.657682	0.581978	0.606735	0.666298	1.264090	0.522864	0.660838	0.579004	0.465383	0.604851					1.240720	0.567723	0.541251	0.532401	1.018910	1.333630	0.560008	0.532640	0.607339	0.506894	0.586075	0.580023	0.524215	0.576166	0.557577	0.591107	0.627875	0.575857
0.412370	0.563450	0.616035	0.470840	0.542667	0.608643	0.467947	0.466233	0.570540	0.499356	0.776029	0.757795	0.655853	0.606873	0.523843	0.947826	0.427386	1.080670	0.657372	0.581133	0.605565	0.665633	1.263240	0.522852	0.660291	0.578637	0.464839	0.604561					1.240010	0.567187	0.540455	0.532253	1.017070	1.333370	0.559882	0.532475	0.606229	0.505841	0.585362	0.579363	0.523796	0.575261	0.557483	0.590979	0.627215	0.575508
0.412368	0.563404	0.615849	0.469878	0.542380	0.608548	0.467853	0.466190	0.570528	0.499205	0.775168	0.757761	0.655402	0.606128	0.522964	0.947641	0.427346	1.080610	0.656994	0.581073	0.605334	0.665538	1.262250	0.522722	0.659903	0.578551	0.464747	0.604390					1.239850	0.566431	0.539596	0.531955	1.017010	1.332980	0.559870	0.532328	0.605896	0.505755	0.585335	0.579339	0.523698	0.575228	0.556885	0.590571	0.626143	0.575123
0.412337	0.563015	0.615842	0.469118	0.542270	0.606567	0.467786	0.465774	0.569844	0.499159	0.774859	0.757497	0.655350	0.605936	0.522806	0.947544	0.426704	1.079510	0.656746	0.581018	0.605108	0.664751	1.261630	0.522342	0.659809	0.578298	0.464689	0.604009					1.239610	0.565993	0.539398	0.531440	1.016780	1.330560	0.559763	0.531923	0.605629	0.505388	0.585025	0.579228	0.523677	0.574999	0.555917	0.590045	0.626011	0.574001
0.411902	0.562933	0.615825	0.468783	0.542205	0.606498	0.467451	0.464879	0.569377	0.499044	0.774855	0.757159	0.654828	0.605749	0.522188	0.947101	0.426638	1.078690	0.656653	0.580918	0.604621	0.664720	1.260720	0.522279	0.659703	0.578195	0.464310	0.603732					1.239530	0.565714	0.539158	0.531359	1.016410	1.330280	0.558997	0.531814	0.605534	0.505348	0.584637	0.579022	0.523629	0.573452	0.555848	0.589829	0.625958	0.573593
0.411744	0.562787	0.615240	0.468464	0.541133	0.606460	0.467383	0.464683	0.569350	0.498199	0.774680	0.756852	0.654191	0.605179	0.522145	0.946976	0.426617	1.077590	0.656648	0.580538	0.604387	0.661940	1.260330	0.521925	0.658479	0.577478	0.464048	0.603660					1.238210	0.564677	0.539129	0.531258	1.015710	1.329370	0.558589	0.531627	0.604874	0.505253	0.583736	0.578692	0.523389	0.572468	0.555588	0.589434	0.625816	0.573349
0.411727	0.562760	0.614033	0.468297	0.541084	0.605766	0.467368	0.464111	0.569195	0.497696	0.774227	0.756314	0.653338	0.604611	0.521933	0.946657	0.426441	1.076830	0.656628	0.580515	0.604228	0.661785	1.259760	0.521554	0.658350	0.577401	0.463784	0.602759					1.236610	0.564220	0.539118	0.531122	1.015560	1.329230	0.558551	0.531206	0.604573	0.504810	0.583681	0.578673	0.523230	0.571647	0.555563	0.589397	0.625658	0.573053
0.411554	0.562703	0.614033	0.468234	0.540113	0.605745	0.467327	0.463989	0.569086	0.497570	0.773796	0.756175	0.652525	0.603823	0.520627	0.944792	0.426175	1.075130	0.655544	0.580114	0.604159	0.661436	1.259700	0.520507	0.658177	0.576682	0.463109	0.602700					1.236430	0.563875	0.539097	0.530855	1.015560	1.327350	0.558417	0.530649	0.604224	0.503931	0.583350	0.578245	0.523002	0.571506	0.555122	0.588944	0.625321	0.572502
0.411270	0.562620	0.613836	0.468206	0.539321	0.605292	0.466724	0.463897	0.568602	0.497232	0.771373	0.755963	0.652361	0.603506	0.520423	0.944213	0.425884	1.074820	0.654421	0.579669	0.603722	0.661264	1.257030	0.519832	0.657671	0.575993	0.462592	0.601500					1.236380	0.563801	0.539021	0.530375	1.015180	1.326770	0.558165	0.530420	0.603746	0.503810	0.581861	0.578069	0.522830	0.571213	0.555102	0.588319	0.625021	0.571881
0.411250	0.562605	0.613351	0.467958	0.539244	0.605133	0.466677	0.463841	0.567795	0.496999	0.771243	0.755579	0.651761	0.603128	0.520381	0.943891	0.425873	1.074750	0.653947	0.579533	0.603465	0.660178	1.254810	0.519526	0.657576	0.575276	0.462297	0.601486					1.235440	0.563429	0.539001	0.530185	1.014770	1.326040	0.557926	0.530360	0.603668	0.503244	0.581568	0.577678	0.522526	0.570742	0.554578	0.587803	0.625015	0.571784
0.411220	0.562176	0.613267	0.467883	0.539209	0.605039	0.466556	0.463584	0.567619	0.496987	0.770042	0.754735	0.650835	0.602914	0.520278	0.943455	0.425111	1.073850	0.653877	0.579480	0.603287	0.658650	1.253030	0.519269	0.657183	0.575060	0.461972	0.600897					1.234700	0.563351	0.538936	0.530080	1.013900	1.325620	0.556707	0.530165	0.603302	0.503131	0.580855	0.577519	0.522178	0.570315	0.554161	0.587209	0.625008	0.570942
0.411095	0.561554	0.613125	0.467686	0.539023	0.604600	0.466482	0.463502	0.567094	0.496138	0.768231	0.753846	0.650658	0.602749	0.520180	0.943188	0.424918	1.073720	0.653841	0.578847	0.603246	0.657246	1.252920	0.519264	0.657053	0.574015	0.461792	0.600533					1.233810	0.562429	0.538884	0.529681	1.013650	1.325350	0.556656	0.529711	0.602876	0.503084	0.580554	0.577376	0.522034	0.570215	0.553910	0.587158	0.624537	0.570890
0.411077	0.561398	0.612416	0.467407	0.538896	0.603143	0.465993	0.463352	0.566786	0.496035	0.768118	0.753383	0.650401	0.600378	0.520043	0.942838	0.424903	1.073570	0.653708	0.578506	0.602998	0.657001	1.251470	0.518777	0.656537	0.573885	0.461735	0.600486					1.231420	0.562241	0.538728	0.529620	1.013160	1.325190	0.556479	0.529495	0.602868	0.502906	0.580312	0.576869	0.521619	0.569955	0.553784	0.586693	0.624196	0.570803
0.410915	0.560756	0.611457	0.466987	0.538327	0.603065	0.464712	0.463199	0.566707	0.495720	0.767904	0.752735	0.649931	0.600134	0.519896	0.942785	0.424891	1.072990	0.653174	0.577911	0.602490	0.656048	1.250310	0.518554	0.656494	0.573866	0.461619	0.599957					1.228040	0.561859	0.538690	0.529521	1.011970	1.324030	0.556279	0.529246	0.602665	0.502745	0.580270	0.576068	0.521423	0.569895	0.553480	0.586028	0.624180	0.570314
0.410593	0.560508	0.610801	0.466894	0.538306	0.601919	0.464540	0.462970	0.566220	0.495612	0.767483	0.751941	0.649412	0.599660	0.519708	0.942725	0.424676	1.072490	0.652585	0.577588	0.602469	0.655852	1.250160	0.517964	0.656434	0.573464	0.461326	0.599159					1.226160	0.560649	0.537648	0.529262	1.011750	1.323440	0.555630	0.528342	0.601682	0.502480	0.580070	0.575770	0.521323	0.569869	0.553434	0.585024	0.624133	0.569813
0.410434	0.559865	0.610734	0.466608	0.537637	0.601506	0.464396	0.462641	0.566025	0.495447	0.767158	0.751817	0.649041	0.598368	0.519400	0.941907	0.424601	1.071760	0.652576	0.577439	0.602336	0.655685	1.249150	0.517609	0.655223	0.572393	0.461312	0.599056					1.223360	0.560564	0.537570	0.528958	1.011610	1.323160	0.554901	0.528310	0.601319	0.502389	0.579773	0.575758	0.521051	0.569625	0.552729	0.584008	0.624088	0.568613
0.410426	0.559773	0.610732	0.465932	0.537637	0.601034	0.464389	0.462487	0.565634	0.495317	0.767145	0.751565	0.648876	0.598254	0.518690	0.941748	0.424476	1.071750	0.652491	0.576858	0.602196	0.655386	1.248820	0.517328	0.655196	0.571876	0.461091	0.598821					1.222590	0.560282	0.537472	0.528917	1.011330	1.322480	0.554718	0.528086	0.600927	0.502321	0.579720	0.575691	0.520940	0.569571	0.552613	0.583663	0.623836	0.567435
0.410171	0.559641	0.610666	0.464824	0.537622	0.600080	0.464222	0.462458	0.564863	0.495064	0.766981	0.751359	0.648751	0.597743	0.518356	0.941650	0.424336	1.070970	0.652396	0.576623	0.601990	0.655333	1.247220	0.517272	0.654902	0.570732	0.461067	0.598011					1.222310	0.558876	0.537384	0.528550	1.010640	1.322010	0.554601	0.527958	0.600701	0.502222	0.579710	0.575664	0.520820	0.569497	0.552212	0.583354	0.623743	0.567409
0.410050	0.559361	0.610604	0.464143	0.536512	0.599835	0.463792	0.462003	0.564806	0.494813	0.766810	0.750622	0.648537	0.597735	0.518113	0.941566	0.423930	1.070850	0.652051	0.576080	0.601603	0.655258	1.246590	0.517135	0.654849	0.570670	0.460920	0.597824					1.222040	0.557968	0.537212	0.528485	1.008830	1.321710	0.554530	0.527872	0.600170	0.502027	0.579049	0.575648	0.520798	0.568912	0.552090	0.583174	0.623543	0.567297
0.409348	0.559311	0.610473	0.464091	0.535959	0.599766	0.463785	0.461615	0.564769	0.494025	0.766342	0.749040	0.648459	0.597377	0.517973	0.939672	0.423564	1.070780	0.651726	0.575512	0.601586	0.655133	1.245180	0.517074	0.654721	0.570505	0.460584	0.597646					1.221460	0.557872	0.537154	0.528282	1.007610	1.320700	0.554328	0.526911	0.599917	0.501648	0.578897	0.575598	0.520501	0.568468	0.551657	0.582870	0.623209	0.567166
0.409185	0.559179	0.609498	0.464086	0.535720	0.599464	0.463749	0.461144	0.564228	0.493678	0.766334	0.749029	0.647942	0.596831	0.517608	0.939345	0.423136	1.069210	0.651652	0.575235	0.600934	0.654985	1.245150	0.516203	0.653419	0.570498	0.460295	0.597616					1.220350	0.557839	0.536623	0.527472	1.006920	1.317360	0.553978	0.526350	0.599889	0.501572	0.578814	0.575483	0.520447	0.568313	0.551641	0.582723	0.622855	0.566830
0.409118	0.559115	0.608911	0.462887	0.534688	0.599449	0.463380	0.460772	0.564187	0.493620	0.765939	0.748049	0.647645	0.596814	0.517271	0.938951	0.422819	1.069050	0.650844	0.575121	0.600479	0.654211	1.244570	0.516181	0.652645	0.570185	0.460132	0.597611					1.219980	0.557349	0.536361	0.527348	1.006280	1.317160	0.553302	0.526282	0.599766	0.501469	0.578788	0.574670	0.520044	0.567452	0.551612	0.581753	0.622816	0.566593
0.409086	0.558404	0.608765	0.462772	0.534332	0.599417	0.463341	0.460590	0.564070	0.493570	0.765690	0.747511	0.646951	0.595491	0.516834	0.937817	0.422621	1.067260	0.650660	0.574881	0.599501	0.654110	1.243140	0.515992	0.652306	0.570048	0.460033	0.597574					1.218590	0.557307	0.535960	0.527098	1.006000	1.316050	0.552926	0.525312	0.599467	0.501240	0.578749	0.574637	0.519693	0.566956	0.551381	0.581566	0.622777	0.566545
0.408944	0.558214	0.608674	0.461765	0.533633	0.599140	0.463259	0.460300	0.563881	0.493339	0.765496	0.746623	0.645957	0.594864	0.516682	0.935246	0.422453	1.067030	0.650475	0.574065	0.599464	0.653712	1.242830	0.515818	0.652078	0.570028	0.459649	0.596638					1.217610	0.557252	0.535662	0.527049	1.004850	1.315670	0.552884	0.524879	0.598701	0.500605	0.578689	0.573858	0.519237	0.566349	0.551355	0.581210	0.622438	0.565686
0.408694	0.558202	0.608392	0.461240	0.533312	0.598596	0.462804	0.460109	0.563594	0.493113	0.764830	0.746614	0.644956	0.594716	0.516681	0.934085	0.422180	1.066430	0.650345	0.574002	0.599260	0.653132	1.237550	0.515659	0.651757	0.570021	0.459632	0.596229					1.216710	0.557087	0.535603	0.526890	1.004840	1.312570	0.551785	0.524607	0.598287	0.500573	0.578545	0.573730	0.519068	0.566068	0.550701	0.581101	0.622431	0.565539
0.408617	0.558054	0.608323	0.461011	0.532855	0.598453	0.461611	0.459727	0.563539	0.492647	0.764496	0.745520	0.644817	0.593770	0.516664	0.933822	0.421668	1.066170	0.649572	0.573509	0.598942	0.653023	1.236570	0.515252	0.651341	0.569850	0.459335	0.596202					1.215790	0.557024	0.534990	0.526307	1.004620	1.311010	0.551753	0.524465	0.598250	0.500342	0.577944	0.573169	0.518715	0.565510	0.550362	0.580068	0.621873	0.565296
0.408550	0.557830	0.608225	0.460824	0.531993	0.597526	0.461231	0.459677	0.563099	0.492571	0.764463	0.745366	0.644725	0.593742	0.516364	0.933296	0.421359	1.064470	0.649315	0.573369	0.598879	0.652795	1.236410	0.515139	0.651125	0.569416	0.459158	0.596115					1.214760	0.556953	0.534225	0.526163	1.003660	1.309990	0.551101	0.524228	0.597897	0.500323	0.577860	0.572927	0.518624	0.565043	0.550170	0.579925	0.621852	0.564357
0.408482	0.557623	0.608170	0.460571	0.531611	0.596280	0.461191	0.459062	0.563092	0.492532	0.764203	0.745336	0.644150	0.592866	0.516254	0.932492	0.421293	1.063560	0.648805	0.573204	0.598848	0.652503	1.233240	0.514647	0.650775	0.569280	0.458713	0.595927					1.214240	0.556861	0.533724	0.526068	1.003370	1.307220	0.551069	0.523983	0.596685	0.499975	0.577518	0.572917	0.518081	0.564800	0.549992	0.579908	0.621586	0.564021
0.408297	0.557236	0.607707	0.460461	0.531470	0.595400	0.460858	0.458565	0.563017	0.492233	0.764132	0.744997	0.643815	0.592701	0.516132	0.932356	0.421258	1.062920	0.647635	0.573193	0.598667	0.652027	1.232880	0.514217	0.650552	0.569246	0.458689	0.594854					1.212930	0.556841	0.533382	0.525454	1.002720	1.307180	0.551050	0.523833	0.596590	0.499191	0.577423	0.572805	0.517924	0.564731	0.549019	0.578960	0.620883	0.564012
0.408236	0.557204	0.607429	0.460363	0.531444	0.594885	0.460744	0.458466	0.562736	0.491977	0.762632	0.744351	0.643372	0.592298	0.516029	0.931722	0.420417	1.062750	0.646597	0.573095	0.598553	0.651685	1.232830	0.513489	0.650423	0.569077	0.458621	0.594828					1.212310	0.556353	0.533206	0.525227	1.002350	1.305580	0.550145	0.522923	0.595547	0.499005	0.577251	0.572797	0.517468	0.564444	0.548990	0.578759	0.620691	0.563816
0.408224	0.557111	0.607141	0.460116	0.531154	0.594714	0.460736	0.457920	0.562038	0.491588	0.762492	0.742604	0.643322	0.592225	0.516016	0.929932	0.420091	1.062550	0.646339	0.572823	0.597585	0.651580	1.232820	0.513382	0.649893	0.568394	0.458353	0.594725					1.212230	0.555952	0.532945	0.525217	1.001680	1.305340	0.549813	0.522042	0.595319	0.497855	0.577107	0.572601	0.517261	0.564126	0.548945	0.578482	0.619323	0.563699
0.408091	0.556971	0.607003	0.459794	0.531151	0.594284	0.460724	0.457853	0.562017	0.491532	0.761534	0.741674	0.643272	0.592173	0.515957	0.928956	0.419754	1.061950	0.646225	0.572736	0.597210	0.650971	1.232200	0.512879	0.649782	0.568355	0.458313	0.594658					1.211240	0.555533	0.532697	0.524940	1.000220	1.304140	0.549767	0.521848	0.595124	0.497836	0.577029	0.572309	0.516767	0.564029	0.548758	0.578014	0.618720	0.563691
0.408090	0.556550	0.606363	0.458815	0.531104	0.593848	0.459727	0.457745	0.561411	0.491364	0.760403	0.740942	0.642592	0.592108	0.515954	0.928168	0.419737	1.061400	0.646183	0.572209	0.596976	0.650877	1.230980	0.512875	0.649750	0.567697	0.458304	0.594127					1.210060	0.555460	0.532396	0.524183	1.000190	1.303510	0.549719	0.521822	0.595105	0.497688	0.576651	0.572146	0.516250	0.563898	0.548494	0.577946	0.618229	0.563644
0.407595	0.556323	0.606207	0.458736	0.531092	0.593726	0.459591	0.457327	0.561384	0.491209	0.759479	0.740495	0.641815	0.592086	0.515510	0.928054	0.419614	1.060130	0.646088	0.572034	0.596818	0.650634	1.230430	0.512673	0.648808	0.567216	0.458250	0.594010					1.209690	0.555180	0.531978	0.523910	1.000020	1.302660	0.549523	0.521336	0.594876	0.497682	0.575857	0.572113	0.516023	0.563736	0.547979	0.577917	0.617317	0.563542
0.407477	0.556250	0.606156	0.458693	0.530846	0.593403	0.459398	0.455334	0.561201	0.491169	0.759240	0.739388	0.641815	0.591944	0.515446	0.927470	0.419414	1.058760	0.646036	0.571977	0.596763	0.650565	1.229240	0.512186	0.648680	0.566888	0.458128	0.593906					1.208040	0.554645	0.531536	0.523756	0.999913	1.302500	0.549425	0.520653	0.594854	0.497323	0.575379	0.572057	0.515604	0.563510	0.547925	0.577764	0.616855	0.562760
0.407265	0.556077	0.605559	0.458494	0.530822	0.593092	0.459251	0.455057	0.561161	0.491111	0.759191	0.739325	0.641772	0.591378	0.515050	0.927210	0.419221	1.056020	0.645437	0.571789	0.596085	0.650385	1.228400	0.512022	0.648369	0.566460	0.457740	0.593453					1.207140	0.554383	0.531487	0.523725	0.999798	1.301390	0.549334	0.520418	0.594341	0.497240	0.575238	0.571960	0.515570	0.563492	0.547737	0.577005	0.616730	0.561670
0.407234	0.555501	0.605527	0.457983	0.530572	0.592900	0.459172	0.454987	0.560879	0.490928	0.758982	0.739159	0.641738	0.591343	0.514838	0.925971	0.418730	1.055820	0.644936	0.571522	0.595899	0.649752	1.225200	0.511189	0.646863	0.566217	0.457625	0.593256					1.206360	0.554226	0.531040	0.523617	0.999630	1.301030	0.549075	0.520356	0.594272	0.497190	0.575237	0.571822	0.514959	0.563334	0.547711	0.576569	0.615912	0.561363
0.406958	0.555312	0.605464	0.457832	0.530416	0.592730	0.458994	0.454781	0.560784	0.490694	0.758888	0.738952	0.641550	0.591083	0.514794	0.925265	0.418411	1.055070	0.644779	0.571516	0.595096	0.649551	1.225060	0.510881	0.646266	0.566036	0.457338	0.592966					1.205470	0.554223	0.530629	0.523512	0.998952	1.300690	0.549068	0.519399	0.594130	0.496920	0.575200	0.571437	0.514785	0.563182	0.547547	0.576444	0.615690	0.561007
0.406942	0.555157	0.605370	0.457194	0.530297	0.592585	0.458928	0.454615	0.560315	0.490562	0.758606	0.738754	0.641145	0.590477	0.514681	0.924541	0.418183	1.054440	0.644470	0.571284	0.594806	0.649346	1.223440	0.510030	0.646132	0.566033	0.457060	0.592909					1.205440	0.554191	0.530344	0.523501	0.997717	1.300130	0.548973	0.519354	0.593702	0.496771	0.574979	0.571321	0.513943	0.562863	0.547547	0.575996	0.615362	0.560970
0.406523	0.554930	0.605268	0.456285	0.529924	0.592557	0.458902	0.454257	0.560223	0.490551	0.758354	0.737637	0.640802	0.589707	0.514478	0.924362	0.418004	1.053620	0.643887	0.571068	0.594456	0.649165	1.223080	0.509708	0.645630	0.565906	0.457007	0.592744					1.205180	0.553976	0.530340	0.523408	0.997015	1.299480	0.548854	0.519164	0.593516	0.496626	0.574826	0.571193	0.513751	0.562614	0.547022	0.574501	0.615130	0.560381
0.406215	0.554918	0.604390	0.455899	0.529652	0.592226	0.458888	0.453771	0.559585	0.490545	0.758269	0.737604	0.640693	0.589619	0.514474	0.923133	0.417863	1.052590	0.643850	0.571060	0.594374	0.649085	1.222930	0.509206	0.645236	0.565665	0.456979	0.592524					1.204650	0.553668	0.530340	0.523144	0.996307	1.297340	0.548027	0.519024	0.592274	0.496218	0.574766	0.570903	0.513705	0.562388	0.546795	0.574489	0.614937	0.560251
0.405950	0.554660	0.604253	0.455810	0.529177	0.592145	0.458775	0.453667	0.559505	0.489284	0.757404	0.737432	0.640431	0.589420	0.513698	0.921613	0.417631	1.052360	0.643824	0.570543	0.593612	0.648863	1.222070	0.509090	0.645183	0.565501	0.456885	0.591979					1.202690	0.553515	0.529821	0.522834	0.995708	1.294190	0.547932	0.518885	0.592093	0.494899	0.574388	0.570877	0.513411	0.562069	0.546257	0.574481	0.614588	0.560007
0.405950	0.554401	0.604030	0.455466	0.529052	0.591954	0.458131	0.453623	0.559295	0.489263	0.757134	0.737295	0.640191	0.588917	0.513319	0.921501	0.417530	1.052210	0.643805	0.570173	0.592954	0.648737	1.221780	0.509019	0.644159	0.565448	0.456800	0.591637					1.200910	0.553227	0.529770	0.522416	0.995677	1.293460	0.547584	0.518592	0.591995	0.494818	0.574261	0.570872	0.513400	0.561632	0.545979	0.574390	0.614470	0.559909
0.405912	0.553820	0.603508	0.455207	0.527488	0.591919	0.457357	0.453469	0.559194	0.489200	0.757069	0.737090	0.640095	0.588337	0.512980	0.921395	0.417432	1.052170	0.643756	0.570087	0.592774	0.648676	1.221530	0.508804	0.643797	0.565051	0.456738	0.591218					1.199070	0.552869	0.529705	0.522297	0.995420	1.293110	0.546761	0.518266	0.591590	0.494459	0.574226	0.570770	0.513174	0.561503	0.545911	0.574364	0.612660	0.559767
0.405772	0.553693	0.603309	0.454514	0.527389	0.591335	0.457298	0.453015	0.559109	0.488906	0.756736	0.736398	0.640064	0.588176	0.512661	0.921313	0.417270	1.051970	0.643371	0.569524	0.592027	0.648217	1.220640	0.508636	0.643646	0.564790	0.456377	0.591046					1.198380	0.552629	0.529562	0.521735	0.995401	1.292380	0.546426	0.517442	0.591509	0.494311	0.574169	0.570764	0.513041	0.560361	0.545528	0.574026	0.612493	0.559672
0.405712	0.553493	0.602871	0.454406	0.527140	0.590570	0.457194	0.452967	0.558772	0.488501	0.756718	0.735685	0.639782	0.587792	0.511936	0.920446	0.417224	1.051210	0.642888	0.569467	0.592003	0.648214	1.220010	0.508576	0.643036	0.564442	0.456251	0.591043					1.198310	0.552559	0.529442	0.521365	0.995391	1.291760	0.546040	0.517366	0.591233	0.494270	0.574019	0.570415	0.512613	0.559840	0.545420	0.573799	0.611364	0.559139
0.405702	0.553373	0.602840	0.454103	0.526353	0.589547	0.457002	0.452955	0.558727	0.488045	0.756439	0.734398	0.639675	0.587551	0.511477	0.920129	0.417056	1.050850	0.642821	0.569413	0.591956	0.647887	1.219430	0.507833	0.642964	0.564026	0.456247	0.590916					1.198000	0.551764	0.529167	0.521233	0.995015	1.291430	0.545857	0.516932	0.591228	0.494018	0.573290	0.569418	0.512342	0.559815	0.545174	0.573448	0.611221	0.558911
0.405553	0.553336	0.602767	0.453823	0.526096	0.589530	0.456796	0.452486	0.558334	0.487801	0.756062	0.733942	0.639632	0.587540	0.510904	0.919940	0.416830	1.050380	0.642420	0.569317	0.591361	0.647635	1.218370	0.507801	0.642893	0.563994	0.456228	0.590783					1.197910	0.550884	0.529108	0.521180	0.994638	1.290490	0.545832	0.516295	0.590975	0.493430	0.573265	0.568808	0.511781	0.559625	0.544713	0.573425	0.611081	0.558780
0.405400	0.552822	0.602480	0.453793	0.525630	0.589445	0.456401	0.452366	0.558082	0.487451	0.755903	0.733891	0.639045	0.587529	0.510757	0.919579	0.416766	1.050130	0.641704	0.568894	0.591049	0.647414	1.217950	0.507778	0.642015	0.563663	0.455893	0.590477					1.197080	0.550872	0.528919	0.521116	0.993204	1.290230	0.544851	0.515929	0.590826	0.492855	0.573101	0.568447	0.511754	0.559366	0.543936	0.573400	0.610833	0.558561
0.405135	0.552680	0.602268	0.453705	0.525042	0.589246	0.456342	0.452331	0.558041	0.487380	0.755811	0.733878	0.638775	0.587524	0.510516	0.919223	0.416759	1.050080	0.641601	0.568681	0.590964	0.646807	1.216690	0.506868	0.641256	0.563178	0.455720	0.590264					1.195320	0.550635	0.528503	0.521110	0.990997	1.289920	0.544693	0.515681	0.590288	0.492809	0.573022	0.568292	0.511557	0.558766	0.543860	0.573146	0.610729	0.558371
0.405090	0.552635	0.602224	0.452965	0.524913	0.588791	0.456025	0.452106	0.557684	0.487298	0.755422	0.732070	0.638337	0.587365	0.510494	0.918805	0.416712	1.049970	0.640448	0.568635	0.590837	0.646075	1.215970	0.505760	0.641106	0.563158	0.455303	0.589911					1.195200	0.550623	0.528465	0.520817	0.990623	1.289660	0.544289	0.515596	0.590141	0.492626	0.572533	0.568173	0.511239	0.558382	0.543220	0.573107	0.610707	0.557805
0.404343	0.551295	0.601813	0.452869	0.524881	0.588344	0.455904	0.451829	0.557566	0.486888	0.755088	0.731084	0.638128	0.586834	0.510474	0.918420	0.416706	1.049320	0.640247	0.568559	0.590301	0.645873	1.215240	0.504829	0.640920	0.563053	0.455078	0.589386					1.195070	0.550596	0.527911	0.520786	0.990111	1.289580	0.544269	0.515347	0.589696	0.492298	0.571845	0.567771	0.511167	0.557404	0.543215	0.572749	0.610662	0.557625
0.404312	0.551271	0.601766	0.452748	0.524721	0.588217	0.455888	0.451464	0.557558	0.486784	0.754642	0.730706	0.637740	0.586349	0.510353	0.918334	0.416484	1.048620	0.639836	0.568293	0.589864	0.645655	1.214590	0.504394	0.640636	0.563012	0.454934	0.589024					1.194410	0.550457	0.527601	0.520508	0.989664	1.288320	0.544252	0.515240	0.589633	0.491565	0.571763	0.567574	0.510798	0.557229	0.543024	0.571682	0.610487	0.557594
0.404032	0.551150	0.601723	0.452481	0.524708	0.587323	0.455362	0.451267	0.557513	0.486761	0.754046	0.730478	0.637551	0.586195	0.510150	0.918069	0.416311	1.047590	0.639825	0.567936	0.589493	0.645586	1.214210	0.504342	0.640355	0.562882	0.454535	0.588736					1.194020	0.549305	0.527339	0.520201	0.988354	1.288240	0.543867	0.514416	0.589403	0.491458	0.571460	0.567410	0.510762	0.556868	0.542938	0.571223	0.610024	0.557298
0.403733	0.550735	0.601459	0.452443	0.524089	0.587188	0.455300	0.451239	0.557335	0.486614	0.754032	0.730189	0.637279	0.585546	0.510005	0.918044	0.416227	1.047000	0.639685	0.567477	0.589097	0.645434	1.208850	0.503975	0.639912	0.562803	0.454487	0.588676					1.193880	0.548237	0.527040	0.520199	0.988080	1.287910	0.543133	0.514076	0.589296	0.491366	0.571361	0.567229	0.510713	0.556779	0.542805	0.571219	0.609958	0.556928
0.403359	0.550719	0.601325	0.452336	0.524061	0.587179	0.455253	0.451130	0.557016	0.486272	0.753849	0.730045	0.637193	0.585411	0.509982	0.916571	0.416179	1.045970	0.639090	0.567250	0.589079	0.644644	1.208450	0.503936	0.639369	0.562696	0.454466	0.587759					1.190080	0.547848	0.526147	0.519156	0.987702	1.287450	0.543042	0.513857	0.589169	0.491290	0.570997	0.566830	0.510086	0.556590	0.542553	0.570625	0.609881	0.556653
0.402978	0.550671	0.601233	0.452059	0.523851	0.587145	0.454884	0.451069	0.556585	0.486218	0.751886	0.730021	0.637145	0.584992	0.509368	0.916398	0.415438	1.045480	0.638867	0.566770	0.589038	0.643748	1.208430	0.503905	0.639343	0.562460	0.454351	0.587605					1.187220	0.547703	0.525913	0.518501	0.987419	1.287320	0.542542	0.513813	0.588979	0.491089	0.570289	0.566638	0.509958	0.556227	0.542533	0.569768	0.609755	0.556218
0.402857	0.550481	0.601196	0.452004	0.523740	0.587121	0.454815	0.450965	0.556548	0.486148	0.751840	0.729756	0.637059	0.584648	0.508851	0.916212	0.414752	1.043600	0.638815	0.566511	0.589028	0.643070	1.208170	0.503648	0.639275	0.562305	0.454321	0.587569					1.186850	0.547553	0.525899	0.518493	0.987374	1.286950	0.542244	0.513601	0.588470	0.490933	0.570228	0.566291	0.509795	0.555982	0.542401	0.568120	0.609373	0.555810
0.402292	0.550175	0.600835	0.451901	0.523670	0.587114	0.453790	0.450930	0.556376	0.486098	0.751641	0.729618	0.637051	0.584012	0.508838	0.915257	0.414697	1.043090	0.638356	0.565256	0.588486	0.642137	1.208150	0.503500	0.639169	0.562238	0.454108	0.587350					1.186530	0.546965	0.525696	0.518408	0.986091	1.286500	0.541459	0.513361	0.588128	0.490616	0.570190	0.566275	0.509097	0.555547	0.541014	0.568097	0.609354	0.555491
0.402083	0.550046	0.600463	0.451715	0.523598	0.586242	0.453404	0.450709	0.556042	0.485884	0.751574	0.729127	0.636913	0.583486	0.507924	0.914744	0.414272	1.042680	0.638083	0.565208	0.588381	0.642020	1.207700	0.503393	0.638584	0.562102	0.454016	0.587112					1.186450	0.546719	0.525262	0.517724	0.986021	1.286030	0.541074	0.513080	0.587890	0.490583	0.570032	0.566262	0.508906	0.555235	0.540929	0.567958	0.608779	0.555397
0.402026	0.549525	0.600428	0.451563	0.523410	0.586100	0.453291	0.450481	0.555627	0.485589	0.751279	0.729036	0.636049	0.583275	0.507838	0.914359	0.414204	1.042230	0.638041	0.565184	0.588035	0.641779	1.206480	0.502753	0.638430	0.562078	0.453940	0.586303					1.186160	0.546699	0.525157	0.517685	0.985840	1.285710	0.540709	0.513010	0.587632	0.490485	0.569960	0.566091	0.508159	0.554809	0.540915	0.567921	0.608711	0.555013
0.401995	0.549242	0.600104	0.450965	0.523287	0.585760	0.452501	0.450053	0.555266	0.485562	0.751152	0.728482	0.635296	0.582347	0.507798	0.913716	0.414136	1.042140	0.637872	0.564928	0.587990	0.641647	1.205280	0.502685	0.638068	0.561865	0.453841	0.586091					1.184540	0.546569	0.524972	0.517292	0.985839	1.285670	0.540420	0.512913	0.587104	0.490426	0.569865	0.565375	0.507735	0.554726	0.540622	0.567857	0.607918	0.554282
0.401967	0.549186	0.600044	0.450944	0.523233	0.585462	0.452375	0.450041	0.555209	0.485395	0.750757	0.728300	0.634672	0.581919	0.507602	0.913527	0.413882	1.041260	0.637794	0.564913	0.587463	0.641303	1.204610	0.502625	0.636929	0.561694	0.453428	0.585878					1.184340	0.545983	0.524493	0.517159	0.984764	1.285320	0.540239	0.512454	0.587028	0.490274	0.568943	0.565086	0.507356	0.554607	0.539653	0.567520	0.607294	0.554259
0.401519	0.548948	0.599982	0.450460	0.522908	0.585410	0.452221	0.449669	0.555105	0.485212	0.750704	0.728128	0.634660	0.581650	0.507411	0.913346	0.413766	1.040300	0.637747	0.564682	0.587266	0.641296	1.204350	0.502340	0.636613	0.561117	0.453406	0.585789					1.183660	0.545851	0.524450	0.516954	0.983325	1.285160	0.539818	0.512429	0.586921	0.490271	0.568821	0.564895	0.507244	0.554430	0.539317	0.567333	0.607261	0.554230
0.401181	0.548657	0.599929	0.450239	0.522518	0.585400	0.452194	0.449630	0.554730	0.484989	0.749128	0.728119	0.633491	0.580930	0.507236	0.912847	0.413682	1.039940	0.637728	0.564160	0.587011	0.640652	1.203900	0.502300	0.636607	0.560977	0.453304	0.585546					1.183650	0.545564	0.524192	0.516896	0.983215	1.281770	0.539792	0.511906	0.586288	0.490017	0.568685	0.564368	0.507217	0.553941	0.538797	0.567308	0.607165	0.553772
0.401012	0.547610	0.599842	0.449842	0.521957	0.585010	0.452014	0.449449	0.554653	0.484944	0.748398	0.725989	0.633122	0.580849	0.506919	0.911985	0.413659	1.038570	0.637686	0.564157	0.586879	0.640234	1.203720	0.502197	0.636313	0.560440	0.453020	0.585428					1.183610	0.545280	0.524046	0.516756	0.983115	1.281420	0.539503	0.511554	0.586156	0.489872	0.568301	0.564250	0.507150	0.553692	0.538768	0.567225	0.606941	0.553540
0.400586	0.547247	0.599697	0.449781	0.521063	0.584827	0.450531	0.448929	0.554652	0.484685	0.748324	0.725129	0.632705	0.580831	0.506832	0.911975	0.413381	1.038070	0.636931	0.563185	0.586779	0.639995	1.202770	0.502132	0.635693	0.560310	0.452986	0.585425					1.183120	0.544955	0.523871	0.516288	0.982991	1.281260	0.537977	0.511460	0.585949	0.489285	0.568222	0.564055	0.507140	0.553327	0.538697	0.567170	0.606295	0.553369
0.400339	0.546868	0.599390	0.449618	0.521048	0.584428	0.450474	0.448851	0.554585	0.484475	0.748229	0.724706	0.632254	0.580498	0.506743	0.911299	0.413264	1.037700	0.636747	0.563050	0.586506	0.639434	1.202330	0.501964	0.635373	0.560310	0.452921	0.585380					1.182820	0.544752	0.523723	0.516208	0.982959	1.280930	0.537932	0.511287	0.585323	0.489234	0.567571	0.564006	0.506537	0.552820	0.537919	0.566755	0.606231	0.553076
0.400173	0.546653	0.599306	0.449560	0.520893	0.583663	0.450128	0.448847	0.554533	0.483624	0.748004	0.724671	0.631991	0.580220	0.506737	0.910833	0.413252	1.037020	0.636292	0.562966	0.586102	0.639352	1.201910	0.501727	0.634977	0.559883	0.452502	0.584895					1.182700	0.543975	0.523305	0.516149	0.982786	1.278730	0.537893	0.511268	0.584778	0.489166	0.567568	0.563944	0.506449	0.552742	0.537885	0.566280	0.605822	0.553044
0.400093	0.546501	0.599185	0.449306	0.520650	0.582726	0.450092	0.448647	0.554385	0.483609	0.747742	0.723963	0.631381	0.579682	0.506457	0.910692	0.412914	1.035970	0.636153	0.562434	0.585975	0.638682	1.201260	0.501725	0.634695	0.559321	0.452390	0.584149					1.182430	0.543443	0.522469	0.515987	0.982751	1.278170	0.537605	0.510962	0.584481	0.488979	0.567222	0.563838	0.506433	0.552511	0.537487	0.566026	0.605820	0.553041
0.399741	0.545819	0.598746	0.449202	0.520508	0.581489	0.450002	0.448426	0.554179	0.483448	0.747138	0.723054	0.630903	0.579676	0.505412	0.910391	0.412889	1.035600	0.635592	0.562090	0.585755	0.638286	1.201220	0.501342	0.634564	0.558750	0.452271	0.584134					1.179700	0.543384	0.522118	0.515910	0.982504	1.277010	0.537576	0.510165	0.584337	0.488944	0.567219	0.563732	0.506142	0.552126	0.537437	0.565954	0.605639	0.552763
0.399638	0.545754	0.598737	0.449009	0.520481	0.581383	0.449989	0.448300	0.554100	0.483274	0.747116	0.722864	0.630772	0.579655	0.504626	0.910365	0.412784	1.032770	0.635250	0.561946	0.585725	0.637633	1.200120	0.501247	0.634560	0.558304	0.452178	0.583971					1.179700	0.542980	0.521944	0.515860	0.981710	1.274600	0.537082	0.510063	0.584336	0.488581	0.567143	0.563653	0.506036	0.552050	0.537269	0.565286	0.605248	0.552548
0.399540	0.545728	0.598726	0.448859	0.520354	0.581299	0.449509	0.448259	0.553751	0.483234	0.747035	0.722461	0.630571	0.579505	0.504614	0.909724	0.412724	1.032510	0.635188	0.561909	0.585458	0.637533	1.199610	0.501106	0.634173	0.557693	0.451968	0.583316					1.179600	0.542890	0.521940	0.515567	0.981483	1.274580	0.537023	0.509840	0.583616	0.488490	0.567078	0.563617	0.505791	0.551272	0.537234	0.564844	0.605086	0.552066
0.399384	0.545554	0.598238	0.447953	0.520206	0.581153	0.449379	0.447828	0.553304	0.483116	0.746715	0.722322	0.630338	0.579377	0.504443	0.909709	0.412682	1.029650	0.635058	0.561682	0.585247	0.637320	1.199070	0.500188	0.633712	0.557514	0.451856	0.583272					1.178260	0.542745	0.521362	0.515245	0.980755	1.273360	0.536924	0.509654	0.583580	0.488324	0.566719	0.563591	0.505764	0.551120	0.536941	0.564749	0.604800	0.551926
0.399366	0.545521	0.597865	0.447646	0.520191	0.580660	0.448979	0.447742	0.552849	0.482953	0.746683	0.722148	0.630234	0.579277	0.503711	0.909058	0.411736	1.028510	0.634551	0.561401	0.584686	0.637237	1.198650	0.500099	0.633573	0.557068	0.451095	0.583195					1.176940	0.542688	0.521112	0.515041	0.979697	1.273210	0.536895	0.509637	0.583392	0.488181	0.566663	0.563591	0.505679	0.551079	0.536601	0.564744	0.604558	0.551921
0.399306	0.545432	0.597765	0.447580	0.520173	0.580184	0.448233	0.447509	0.552837	0.482939	0.746252	0.721534	0.629952	0.579101	0.503438	0.908899	0.411731	1.028370	0.633716	0.561297	0.584596	0.636819	1.197800	0.499510	0.633315	0.556879	0.450756	0.583060					1.176350	0.542296	0.520895	0.515010	0.979151	1.272580	0.536480	0.509521	0.583211	0.487956	0.566545	0.563368	0.505569	0.550730	0.536474	0.564623	0.604393	0.551595
0.399170	0.545420	0.597249	0.447380	0.520128	0.579457	0.447805	0.447344	0.552811	0.482767	0.745151	0.721491	0.629800	0.579038	0.503431	0.908757	0.411666	1.028260	0.633358	0.561277	0.584305	0.636607	1.197090	0.499508	0.633130	0.556693	0.450666	0.582701					1.176190	0.542184	0.520396	0.514913	0.976103	1.271530	0.536452	0.509508	0.582999	0.487207	0.566391	0.563094	0.505362	0.550559	0.536300	0.564230	0.604173	0.551412
0.399110	0.545307	0.597240	0.447341	0.519892	0.579383	0.447075	0.447308	0.552730	0.482624	0.745116	0.721145	0.629146	0.578717	0.503285	0.908463	0.411543	1.026570	0.633243	0.561192	0.583954	0.636183	1.196310	0.499278	0.632213	0.556466	0.450660	0.582236					1.175930	0.541802	0.520305	0.514502	0.975249	1.271170	0.536352	0.509194	0.582875	0.486945	0.566299	0.562994	0.505171	0.550394	0.536092	0.564120	0.603744	0.551363
0.398999	0.545215	0.597110	0.447294	0.519579	0.578944	0.446437	0.446560	0.552576	0.482517	0.744220	0.720341	0.628871	0.578573	0.502606	0.908455	0.411421	1.026220	0.632587	0.560349	0.583587	0.636006	1.195230	0.499119	0.632090	0.556460	0.450578	0.582132					1.175510	0.541665	0.520121	0.514192	0.974555	1.270530	0.535890	0.509137	0.582569	0.486490	0.566104	0.562842	0.505075	0.550318	0.536015	0.564005	0.603395	0.551309
0.398831	0.544738	0.597035	0.447012	0.519434	0.578674	0.445895	0.446217	0.552372	0.482377	0.744139	0.720226	0.628479	0.578542	0.502443	0.908184	0.411403	1.025120	0.632055	0.560156	0.583368	0.635978	1.195140	0.499071	0.632081	0.556241	0.450519	0.582106					1.173990	0.541355	0.519638	0.514123	0.974382	1.270040	0.534669	0.508889	0.582555	0.485737	0.565768	0.562648	0.504972	0.550302	0.535943	0.563956	0.603163	0.551223
0.398304	0.544708	0.596757	0.445958	0.519263	0.578177	0.445854	0.445778	0.552317	0.482153	0.743874	0.719721	0.628007	0.578208	0.502243	0.908035	0.410885	1.023630	0.631852	0.559913	0.583274	0.635533	1.194540	0.498849	0.631848	0.555973	0.450438	0.581535					1.172760	0.540686	0.519444	0.513768	0.973831	1.269330	0.534561	0.508629	0.581947	0.485533	0.565662	0.561982	0.504537	0.549929	0.535845	0.563021	0.602886	0.550924
0.397941	0.544633	0.596227	0.445798	0.519232	0.578028	0.445645	0.445483	0.552264	0.481979	0.743797	0.719612	0.627950	0.578107	0.501033	0.907933	0.410765	1.022450	0.631157	0.559648	0.583255	0.635454	1.194290	0.498613	0.631170	0.555948	0.450413	0.581529					1.171050	0.540610	0.519162	0.513626	0.973017	1.267870	0.534493	0.508194	0.581295	0.485371	0.565447	0.561707	0.504536	0.549591	0.535728	0.562851	0.601892	0.550815
0.397912	0.544628	0.595620	0.445538	0.518925	0.577987	0.445575	0.445249	0.551748	0.481302	0.743406	0.718288	0.627906	0.578064	0.500701	0.907316	0.410752	1.021910	0.631141	0.559597	0.582608	0.635164	1.193910	0.498253	0.630274	0.555890	0.450364	0.581522					1.170840	0.540603	0.518670	0.513097	0.972858	1.266090	0.533711	0.508135	0.581157	0.485296	0.564751	0.561594	0.504179	0.549017	0.535552	0.562835	0.601812	0.550513
0.396884	0.544216	0.595380	0.445137	0.518871	0.577962	0.445515	0.445021	0.551690	0.481275	0.743123	0.718198	0.627657	0.577684	0.500102	0.906647	0.410742	1.021330	0.630983	0.558690	0.582219	0.635154	1.193780	0.498214	0.629889	0.555710	0.450147	0.581345					1.170050	0.540477	0.518165	0.512922	0.972144	1.264930	0.533512	0.508102	0.580708	0.485189	0.564472	0.561432	0.504011	0.548846	0.535413	0.562422	0.601794	0.550429
0.396825	0.543478	0.595228	0.445089	0.518486	0.577573	0.445489	0.444207	0.551524	0.481119	0.742818	0.717642	0.627359	0.577211	0.499959	0.904677	0.410707	1.021320	0.630801	0.558517	0.581942	0.634552	1.193610	0.498033	0.629857	0.555217	0.449968	0.581216					1.169970	0.540025	0.518066	0.512659	0.972141	1.264320	0.533416	0.507682	0.579944	0.484978	0.564137	0.561280	0.503874	0.548796	0.535218	0.562099	0.601453	0.550304
0.396727	0.543417	0.594966	0.444792	0.518322	0.577486	0.445282	0.443866	0.551024	0.481015	0.742307	0.717390	0.627291	0.577079	0.499406	0.904003	0.410623	1.020520	0.630340	0.558390	0.581886	0.634367	1.193560	0.497888	0.629293	0.555115	0.449904	0.581178					1.169700	0.539754	0.517981	0.512162	0.970832	1.263940	0.533318	0.507585	0.579763	0.484876	0.563635	0.560636	0.503393	0.548698	0.535078	0.561970	0.601447	0.550264
0.396644	0.543257	0.594846	0.444468	0.518028	0.577384	0.445163	0.443698	0.551013	0.480578	0.741517	0.717298	0.626484	0.576914	0.499380	0.903308	0.410439	1.020150	0.630111	0.558378	0.581561	0.633888	1.193390	0.497657	0.629211	0.555093	0.449519	0.581152					1.168650	0.539341	0.517907	0.512053	0.970616	1.261560	0.533289	0.507569	0.579187	0.484728	0.563275	0.560591	0.503222	0.548449	0.534238	0.561960	0.601349	0.549880
0.396547	0.542463	0.594646	0.444441	0.517906	0.577360	0.444796	0.443395	0.550992	0.480042	0.739806	0.717081	0.626436	0.576768	0.499023	0.902426	0.410047	1.019870	0.629726	0.558306	0.581339	0.633870	1.193350	0.497595	0.628552	0.555017	0.448985	0.580842					1.167630	0.539302	0.517664	0.511920	0.970150	1.261120	0.533272	0.507450	0.578950	0.484707	0.563210	0.560460	0.503172	0.547784	0.533842	0.561840	0.600950	0.549741
0.396518	0.541814	0.594522	0.444306	0.517751	0.576883	0.444628	0.442798	0.550732	0.479872	0.739766	0.717027	0.625559	0.576482	0.498957	0.901982	0.410023	1.018870	0.629698	0.557931	0.581289	0.633651	1.192870	0.497335	0.627635	0.554869	0.448514	0.580728					1.166080	0.539168	0.517625	0.511585	0.969966	1.259830	0.533161	0.507364	0.578476	0.484651	0.563099	0.559987	0.503153	0.547192	0.533742	0.561121	0.600804	0.549736
0.396305	0.541341	0.594429	0.443865	0.517651	0.576797	0.444483	0.442419	0.549616	0.479742	0.739465	0.716123	0.625524	0.575874	0.498903	0.901654	0.409878	1.018860	0.629581	0.557466	0.581228	0.633335	1.191500	0.497040	0.626942	0.554795	0.448479	0.580542					1.165630	0.539113	0.517449	0.511493	0.969935	1.259760	0.532455	0.507353	0.578335	0.484327	0.563053	0.559317	0.503116	0.546481	0.533557	0.560998	0.600537	0.549611
0.396196	0.541258	0.594256	0.443478	0.517520	0.576613	0.444477	0.442407	0.549574	0.479180	0.739233	0.715528	0.624453	0.575533	0.498662	0.901580	0.409772	1.018100	0.629449	0.556985	0.580967	0.632976	1.189370	0.496738	0.626733	0.554746	0.448477	0.580431					1.165540	0.539091	0.517361	0.510897	0.966873	1.258600	0.531794	0.507341	0.578311	0.483075	0.562866	0.558387	0.503089	0.546103	0.533221	0.560917	0.600238	0.549478
0.396195	0.541160	0.594246	0.442980	0.517395	0.576309	0.444237	0.442181	0.549274	0.479027	0.737802	0.715339	0.624328	0.575398	0.498501	0.901203	0.409225	1.017320	0.629384	0.556953	0.580785	0.632916	1.189180	0.496569	0.624840	0.554485	0.448172	0.580226					1.164390	0.539055	0.517273	0.510503	0.966722	1.258400	0.531775	0.507143	0.578295	0.482921	0.562724	0.557076	0.503056	0.545945	0.532880	0.559737	0.600196	0.548773
0.395953	0.541159	0.594019	0.442899	0.517236	0.576183	0.443464	0.441941	0.549189	0.478859	0.736746	0.714196	0.624043	0.575035	0.498118	0.897588	0.409187	1.017000	0.629296	0.556902	0.580680	0.632552	1.188130	0.496559	0.624148	0.554397	0.448150	0.580019					1.163670	0.538956	0.517120	0.510408	0.964505	1.258230	0.531639	0.506837	0.577671	0.482784	0.562688	0.556950	0.502997	0.545910	0.532748	0.559697	0.599713	0.548578
0.395572	0.541127	0.593965	0.442642	0.516771	0.575943	0.443258	0.441910	0.549175	0.478315	0.736676	0.713644	0.624032	0.574850	0.498020	0.897039	0.409183	1.016150	0.628735	0.556525	0.580593	0.632424	1.188100	0.496283	0.623040	0.553561	0.447953	0.579537					1.163440	0.538619	0.516952	0.510253	0.963951	1.257160	0.531633	0.506508	0.577490	0.482706	0.562585	0.556828	0.502990	0.544797	0.532546	0.559584	0.598978	0.548539
0.395194	0.540914	0.593704	0.442081	0.516667	0.575408	0.442705	0.441836	0.548548	0.478234	0.736231	0.712877	0.623657	0.574743	0.498004	0.897006	0.408858	1.014170	0.628477	0.556403	0.579699	0.632326	1.186450	0.496255	0.622593	0.552994	0.447577	0.579308					1.163390	0.538616	0.515955	0.509382	0.962621	1.254490	0.531518	0.506346	0.577397	0.482280	0.562557	0.556568	0.502803	0.544744	0.532507	0.559294	0.598893	0.548462
0.395033	0.540000	0.593679	0.441789	0.516436	0.574834	0.442308	0.441733	0.548395	0.478092	0.735377	0.712331	0.623140	0.574630	0.497830	0.896863	0.408786	1.013220	0.628450	0.556307	0.579596	0.632291	1.186220	0.496184	0.622143	0.552908	0.447278	0.578980					1.159000	0.538467	0.515528	0.509212	0.962610	1.254440	0.531234	0.506255	0.577126	0.482196	0.562062	0.556413	0.502637	0.544629	0.532338	0.559052	0.598857	0.548396
0.394998	0.539950	0.593612	0.441744	0.515808	0.574693	0.442055	0.441704	0.548067	0.477971	0.735260	0.711222	0.623089	0.574134	0.497780	0.896435	0.408766	1.012710	0.628357	0.555994	0.579252	0.632227	1.186210	0.495976	0.621906	0.552773	0.447102	0.578614					1.158390	0.538213	0.515167	0.508933	0.961796	1.253880	0.530828	0.506168	0.577109	0.482162	0.561733	0.556284	0.502321	0.544554	0.532204	0.558804	0.598337	0.547969
0.394807	0.539827	0.593407	0.441658	0.515714	0.574112	0.442041	0.441663	0.547978	0.477452	0.735195	0.711180	0.623053	0.573933	0.497531	0.895629	0.408579	1.011830	0.628353	0.555813	0.578632	0.632175	1.185390	0.495381	0.621885	0.552688	0.446927	0.578532					1.157820	0.538042	0.514488	0.508576	0.961515	1.253480	0.530778	0.505971	0.577069	0.481992	0.561230	0.555867	0.500892	0.544303	0.531297	0.558610	0.598133	0.547402
0.394793	0.539522	0.593199	0.441443	0.515025	0.573146	0.441725	0.441224	0.547804	0.477329	0.735102	0.711012	0.622116	0.573930	0.497510	0.895508	0.408317	1.011820	0.628322	0.555792	0.578541	0.632071	1.184140	0.495304	0.621659	0.552644	0.446915	0.578121					1.156720	0.537813	0.514478	0.508367	0.961432	1.253050	0.530581	0.505670	0.576507	0.481927	0.560392	0.555291	0.500569	0.543259	0.531179	0.558440	0.597539	0.546795
0.394622	0.539123	0.592828	0.441414	0.515011	0.573070	0.441639	0.441221	0.547772	0.477186	0.734976	0.710972	0.621246	0.573407	0.497506	0.895076	0.408265	1.011390	0.627506	0.555763	0.578159	0.631793	1.182930	0.494982	0.620906	0.552526	0.446398	0.577418					1.155750	0.537810	0.514178	0.508131	0.961001	1.252890	0.530409	0.505547	0.576501	0.481547	0.560054	0.555194	0.500304	0.543068	0.530888	0.557887	0.597515	0.546722
0.394526	0.538912	0.592655	0.441337	0.514594	0.573043	0.441545	0.441012	0.547760	0.477177	0.734124	0.710922	0.620971	0.572661	0.497448	0.894580	0.408033	1.010680	0.626709	0.555753	0.577893	0.631039	1.180710	0.494777	0.620824	0.551376	0.446005	0.577408					1.155550	0.537710	0.514066	0.508095	0.960651	1.252640	0.530303	0.505539	0.576405	0.481323	0.559922	0.554933	0.499771	0.542306	0.530714	0.557484	0.597399	0.546710
0.394422	0.538771	0.592381	0.441264	0.514401	0.572488	0.441453	0.440217	0.547733	0.477125	0.733993	0.710825	0.620961	0.572264	0.497329	0.894536	0.407785	1.009650	0.626446	0.555355	0.576961	0.630928	1.179850	0.494358	0.620676	0.551187	0.445683	0.577010					1.155240	0.536960	0.514044	0.507249	0.960438	1.251300	0.530177	0.505437	0.576272	0.480972	0.559196	0.554721	0.499384	0.542146	0.530571	0.557341	0.597280	0.546143
0.394128	0.538704	0.592188	0.441065	0.514365	0.572477	0.441035	0.440208	0.547710	0.476718	0.733361	0.709739	0.620791	0.572164	0.497177	0.893548	0.407659	1.009230	0.626312	0.555324	0.576386	0.630867	1.179240	0.494207	0.620200	0.551073	0.445528	0.576759					1.154820	0.536724	0.513835	0.506951	0.959145	1.251270	0.530137	0.505254	0.575868	0.480775	0.559108	0.554398	0.499059	0.542011	0.530240	0.557254	0.596878	0.545391
0.394014	0.538686	0.591300	0.441059	0.514147	0.572241	0.440999	0.440125	0.547263	0.476648	0.732775	0.709728	0.620579	0.572050	0.496885	0.892933	0.407617	1.009080	0.626274	0.555318	0.576282	0.630611	1.178650	0.493943	0.619870	0.551016	0.445312	0.576736					1.154320	0.536512	0.513729	0.506762	0.958811	1.249760	0.529837	0.505165	0.575719	0.480730	0.558815	0.554090	0.498842	0.541664	0.530130	0.557211	0.596076	0.545368
0.393857	0.538613	0.590833	0.440753	0.513921	0.571486	0.440893	0.439679	0.546789	0.476476	0.732719	0.709192	0.619979	0.571962	0.496577	0.892841	0.407497	1.009000	0.626109	0.555159	0.575623	0.630606	1.178560	0.493818	0.619684	0.550634	0.445306	0.576639					1.152480	0.535606	0.513536	0.506590	0.958538	1.249730	0.529348	0.505127	0.574701	0.480603	0.558772	0.553781	0.498740	0.541644	0.530071	0.556594	0.596046	0.545205
0.393388	0.538119	0.590575	0.440332	0.513678	0.571156	0.440809	0.439494	0.545833	0.476275	0.732597	0.709023	0.619733	0.571756	0.496453	0.892678	0.407444	1.008450	0.625945	0.554708	0.575001	0.629635	1.178490	0.493806	0.619601	0.549941	0.445295	0.576400					1.150470	0.535490	0.513399	0.506437	0.958396	1.249730	0.528878	0.505091	0.574538	0.480582	0.558270	0.553764	0.498581	0.541632	0.530041	0.556415	0.595952	0.545163
0.393134	0.537941	0.590508	0.439957	0.513438	0.571137	0.440367	0.439364	0.545638	0.476200	0.731515	0.708802	0.619310	0.571593	0.496353	0.892663	0.407436	1.008110	0.625726	0.554641	0.574842	0.628425	1.177420	0.492613	0.619563	0.549286	0.445267	0.576250					1.147660	0.535436	0.512976	0.506419	0.958197	1.248990	0.528102	0.505050	0.573902	0.480429	0.557334	0.553388	0.498262	0.540171	0.529862	0.556357	0.595899	0.544884
0.393090	0.537479	0.590306	0.439753	0.512715	0.571111	0.440279	0.439267	0.545277	0.476013	0.731428	0.708517	0.619248	0.571377	0.496171	0.890683	0.407309	1.006860	0.625653	0.553958	0.574451	0.627371	1.177350	0.492588	0.619426	0.549083	0.445004	0.576009					1.146120	0.534845	0.512709	0.506371	0.957592	1.248130	0.527916	0.504960	0.573900	0.480400	0.557263	0.552923	0.498083	0.540095	0.529802	0.556287	0.595132	0.544696
0.393080	0.537390	0.589908	0.439729	0.512545	0.571040	0.439741	0.438692	0.545150	0.475465	0.731300	0.708359	0.619120	0.570897	0.495573	0.889986	0.406992	1.006850	0.625353	0.553667	0.574305	0.627142	1.176620	0.492222	0.618846	0.549053	0.444764	0.575958					1.145320	0.534715	0.512455	0.506226	0.957399	1.247300	0.527519	0.504835	0.573614	0.480082	0.557220	0.552312	0.497727	0.540061	0.529793	0.556018	0.595004	0.544443
0.393046	0.537312	0.589907	0.439528	0.512057	0.570755	0.439679	0.438651	0.545143	0.475427	0.731103	0.707869	0.619104	0.570846	0.494703	0.889928	0.406900	1.006390	0.625323	0.553569	0.574051	0.627079	1.176500	0.492183	0.618553	0.548764	0.444617	0.575754					1.144760	0.534415	0.512343	0.505976	0.957360	1.246480	0.527369	0.504767	0.573139	0.480082	0.557177	0.551382	0.497694	0.539891	0.529786	0.555612	0.594875	0.544425
0.392971	0.536856	0.589839	0.438866	0.512000	0.570553	0.439288	0.438232	0.544783	0.475008	0.730768	0.707368	0.618658	0.569391	0.494689	0.889669	0.406733	1.006280	0.624848	0.553023	0.573915	0.626567	1.174740	0.491837	0.618053	0.548761	0.444365	0.575521					1.144710	0.534070	0.512074	0.505964	0.957047	1.245920	0.527263	0.504683	0.572964	0.479917	0.557108	0.551285	0.497480	0.539658	0.529762	0.555530	0.594782	0.544385
0.392867	0.536606	0.589687	0.438827	0.511951	0.570399	0.439216	0.438178	0.544572	0.474074	0.730730	0.707193	0.618585	0.569032	0.493911	0.888714	0.406725	1.005610	0.624285	0.552661	0.573858	0.626455	1.173400	0.491298	0.617815	0.548500	0.444246	0.575247					1.144270	0.533964	0.512040	0.505780	0.956897	1.245660	0.527176	0.504368	0.572343	0.479717	0.557059	0.551090	0.497151	0.539631	0.529553	0.555436	0.594776	0.544285
0.392744	0.536587	0.589664	0.438657	0.511940	0.570291	0.438967	0.438153	0.544557	0.473961	0.730023	0.706997	0.618284	0.568991	0.493906	0.888374	0.406691	1.005610	0.624149	0.552599	0.573846	0.626087	1.172660	0.491116	0.617751	0.548215	0.443992	0.575086					1.144110	0.533878	0.511735	0.505717	0.956894	1.244080	0.527095	0.504346	0.572297	0.479538	0.556718	0.551044	0.497118	0.539298	0.529247	0.555394	0.594700	0.544166
0.392568	0.536436	0.589434	0.438581	0.511845	0.570258	0.438873	0.438122	0.544512	0.473845	0.730018	0.706900	0.618055	0.568844	0.493589	0.887759	0.406593	1.004360	0.624105	0.552383	0.573798	0.625943	1.172340	0.491069	0.617191	0.548182	0.443765	0.574726					1.143650	0.533544	0.511074	0.505346	0.956389	1.243820	0.526927	0.504204	0.572069	0.479357	0.556618	0.550940	0.497004	0.539271	0.529221	0.555073	0.594283	0.544077
0.392529	0.536425	0.588748	0.438534	0.511593	0.569944	0.438795	0.438059	0.544202	0.473394	0.729912	0.706627	0.617899	0.568025	0.493466	0.887585	0.406548	1.003050	0.623874	0.552248	0.573358	0.624825	1.171840	0.490857	0.616922	0.547440	0.443506	0.574514					1.143610	0.533339	0.511065	0.504882	0.953954	1.242830	0.526923	0.503816	0.571556	0.479181	0.556618	0.550799	0.496963	0.539179	0.528715	0.555032	0.594198	0.543994
0.392340	0.536314	0.588361	0.438513	0.510996	0.569531	0.438495	0.438036	0.543989	0.472940	0.729859	0.705419	0.617840	0.567500	0.493455	0.887127	0.406497	1.002720	0.623637	0.552175	0.573040	0.623738	1.171820	0.490723	0.616697	0.546871	0.443437	0.574283					1.142490	0.532652	0.510382	0.504723	0.953066	1.242540	0.526847	0.503446	0.571473	0.478757	0.556505	0.550480	0.496895	0.538721	0.528500	0.554956	0.593991	0.543987
0.392250	0.536223	0.588026	0.438486	0.510621	0.569153	0.438110	0.437985	0.543100	0.472881	0.729575	0.704399	0.617437	0.567438	0.492830	0.886860	0.406327	1.002600	0.623511	0.551253	0.572380	0.623709	1.171090	0.490653	0.616591	0.546744	0.443307	0.573709					1.142060	0.532642	0.510380	0.504494	0.953011	1.242230	0.526837	0.503230	0.570715	0.478686	0.556286	0.549804	0.496600	0.538399	0.528362	0.554807	0.593707	0.543933
0.392122	0.535364	0.587904	0.438468	0.510397	0.568931	0.438046	0.437943	0.542452	0.472727	0.729233	0.703485	0.616632	0.567426	0.492738	0.885947	0.406080	1.002340	0.623211	0.551249	0.572240	0.623576	1.170230	0.490514	0.615798	0.546724	0.443224	0.573598					1.141220	0.532265	0.510270	0.504441	0.952688	1.241000	0.526374	0.503201	0.570635	0.478674	0.556152	0.548838	0.496509	0.538069	0.528347	0.554805	0.592973	0.543393
0.392026	0.535207	0.586870	0.438119	0.510262	0.568753	0.437812	0.437795	0.541878	0.472686	0.728891	0.703325	0.616090	0.567323	0.492329	0.885946	0.406035	1.001970	0.622644	0.550715	0.571114	0.622806	1.170200	0.490105	0.615797	0.546603	0.443094	0.573243					1.141180	0.531667	0.509971	0.503911	0.952276	1.240880	0.525823	0.503093	0.570503	0.478624	0.555997	0.548444	0.496312	0.538055	0.528342	0.554719	0.592853	0.543381
0.391560	0.535042	0.586683	0.438100	0.509842	0.568643	0.437723	0.437647	0.541683	0.472623	0.728495	0.703045	0.616068	0.567219	0.491994	0.883905	0.405612	1.000500	0.622438	0.550618	0.571067	0.622430	1.170190	0.489826	0.615794	0.546592	0.443094	0.573058					1.140780	0.531572	0.509811	0.503235	0.951429	1.240700	0.525722	0.503076	0.570355	0.478298	0.555985	0.548367	0.496082	0.537896	0.528281	0.554659	0.592816	0.543275
0.391540	0.534895	0.586518	0.437750	0.509813	0.568622	0.437657	0.437159	0.541347	0.471991	0.727819	0.702855	0.616010	0.567041	0.491974	0.883574	0.405494	0.998801	0.622404	0.550514	0.570936	0.622122	1.170050	0.489575	0.615500	0.546374	0.443085	0.572453					1.140250	0.531420	0.509650	0.502925	0.950272	1.240040	0.525657	0.503070	0.570081	0.477860	0.555953	0.547449	0.495670	0.537581	0.528079	0.554552	0.592263	0.543271
0.390727	0.534215	0.586466	0.437496	0.509623	0.568273	0.437291	0.437095	0.541069	0.471810	0.727814	0.702837	0.615980	0.566525	0.491522	0.883230	0.405226	0.998528	0.622334	0.550343	0.570765	0.621853	1.169730	0.489352	0.615396	0.546344	0.443058	0.571598					1.140200	0.531263	0.509590	0.502655	0.947644	1.239410	0.525620	0.502887	0.569624	0.477390	0.555451	0.547173	0.495310	0.537337	0.527861	0.554455	0.591044	0.543213
0.390636	0.534208	0.586443	0.437475	0.509396	0.567459	0.437274	0.436898	0.540900	0.471737	0.727606	0.702419	0.615836	0.566328	0.491484	0.882558	0.405149	0.998013	0.622169	0.550075	0.570593	0.621791	1.169480	0.489249	0.615267	0.545892	0.442999	0.571374					1.140170	0.531130	0.509365	0.502118	0.947499	1.239090	0.525279	0.502886	0.569558	0.477246	0.555432	0.547001	0.495272	0.536934	0.527768	0.554304	0.590839	0.542883
0.390630	0.534100	0.586094	0.436903	0.509347	0.567184	0.436898	0.436105	0.540639	0.471652	0.727496	0.701554	0.615791	0.565934	0.491138	0.882485	0.405136	0.997943	0.622133	0.549715	0.569850	0.621749	1.168960	0.489087	0.614974	0.545737	0.442724	0.571338					1.140050	0.531020	0.509009	0.501930	0.946616	1.238710	0.525256	0.502741	0.569455	0.477092	0.555282	0.546381	0.495149	0.536823	0.526924	0.554090	0.590588	0.542813
0.390620	0.533587	0.585826	0.436845	0.509292	0.567141	0.436844	0.436080	0.539829	0.471259	0.727482	0.701365	0.615391	0.565914	0.490816	0.882334	0.405046	0.997316	0.621915	0.549597	0.569682	0.621624	1.168480	0.488864	0.614618	0.545600	0.442668	0.571230					1.139440	0.530810	0.508574	0.501861	0.946361	1.238610	0.525143	0.501755	0.569348	0.477012	0.554810	0.546308	0.494970	0.536672	0.526537	0.553962	0.590384	0.542572
0.390579	0.533429	0.585664	0.436707	0.509020	0.566885	0.436642	0.436072	0.539507	0.471044	0.727348	0.701004	0.614702	0.565544	0.490750	0.880457	0.405005	0.997113	0.621726	0.549460	0.569638	0.621564	1.168480	0.488860	0.614391	0.545594	0.442625	0.570857					1.136570	0.530533	0.508517	0.501381	0.945521	1.237250	0.525017	0.501749	0.568826	0.476690	0.554806	0.546073	0.494968	0.536605	0.525685	0.552995	0.589947	0.542398
0.390490	0.533376	0.585475	0.436593	0.508649	0.566438	0.436477	0.436034	0.539158	0.470982	0.727128	0.700811	0.614700	0.565281	0.490262	0.880129	0.404917	0.997027	0.621623	0.549375	0.569522	0.621532	1.168270	0.488547	0.614334	0.545534	0.442544	0.570528					1.136530	0.530504	0.508462	0.501128	0.944894	1.236550	0.524730	0.501722	0.568562	0.475995	0.554724	0.545378	0.494921	0.536591	0.525577	0.552593	0.589843	0.542182
0.390484	0.533341	0.585255	0.435697	0.508362	0.566211	0.436433	0.435761	0.539143	0.470813	0.727048	0.700767	0.614676	0.564119	0.490234	0.880093	0.404892	0.995630	0.621290	0.549027	0.569231	0.620502	1.167110	0.488506	0.614306	0.545417	0.442385	0.570327					1.136270	0.530448	0.508396	0.500958	0.944389	1.236440	0.524621	0.501324	0.568417	0.475900	0.554645	0.545313	0.494855	0.536301	0.525511	0.552561	0.589558	0.542160
0.390316	0.532274	0.584925	0.435540	0.508205	0.566080	0.436410	0.435468	0.538324	0.470553	0.726770	0.700710	0.614197	0.563330	0.490143	0.879313	0.404761	0.995216	0.620975	0.548912	0.568805	0.620101	1.166520	0.488269	0.614114	0.545141	0.442337	0.569059					1.135670	0.530151	0.507531	0.500953	0.943803	1.235330	0.524417	0.501313	0.568097	0.475779	0.554331	0.544991	0.494707	0.536253	0.525442	0.551303	0.588632	0.542098
0.390024	0.532004	0.584874	0.435477	0.507939	0.565594	0.436299	0.435408	0.538249	0.470184	0.726667	0.700267	0.613477	0.563314	0.489966	0.878217	0.404469	0.995147	0.620948	0.548894	0.568736	0.619904	1.165590	0.488236	0.613873	0.544950	0.442329	0.569057					1.135050	0.529880	0.507130	0.500797	0.943372	1.233930	0.523825	0.500279	0.567728	0.475647	0.554200	0.544948	0.494694	0.536115	0.525189	0.551202	0.588530	0.541996
0.389975	0.531690	0.584540	0.435476	0.507924	0.565490	0.435801	0.435126	0.537772	0.470125	0.726166	0.699897	0.612767	0.563276	0.489775	0.878139	0.403993	0.995107	0.619933	0.548607	0.568586	0.619566	1.164300	0.488168	0.613145	0.544102	0.442245	0.568757					1.134790	0.529861	0.506849	0.500723	0.942914	1.233820	0.523808	0.500091	0.567484	0.475641	0.554150	0.544886	0.494554	0.535948	0.524623	0.550802	0.588123	0.541580
0.389695	0.531191	0.584529	0.435399	0.507672	0.565228	0.435681	0.435108	0.537761	0.470110	0.725938	0.698764	0.612075	0.563151	0.489702	0.877555	0.403858	0.995014	0.619722	0.548131	0.568541	0.619450	1.163850	0.487852	0.612530	0.543998	0.442024	0.568717					1.134590	0.529356	0.506300	0.500429	0.940989	1.230960	0.523480	0.499866	0.566840	0.475596	0.554048	0.544457	0.494335	0.535902	0.524300	0.549749	0.587926	0.541033
0.389667	0.530789	0.584043	0.435253	0.507541	0.564938	0.435664	0.434917	0.537454	0.469902	0.725925	0.698609	0.612003	0.563019	0.489661	0.877540	0.403844	0.994485	0.618996	0.547851	0.568328	0.619115	1.163430	0.487793	0.612005	0.543558	0.441923	0.568685					1.134310	0.529268	0.506285	0.499634	0.938979	1.229560	0.523200	0.499828	0.566692	0.475593	0.554029	0.544408	0.494304	0.535581	0.524281	0.549718	0.587737	0.540959
0.389586	0.530718	0.583515	0.434993	0.507201	0.564729	0.435555	0.434829	0.537330	0.469873	0.725806	0.698502	0.611995	0.562143	0.489453	0.876321	0.403657	0.993830	0.618856	0.547806	0.567878	0.618995	1.163140	0.487391	0.611779	0.543312	0.441884	0.568217					1.133060	0.529202	0.505865	0.499468	0.938965	1.229490	0.522782	0.499715	0.566606	0.475558	0.553643	0.544236	0.493669	0.535518	0.524160	0.549674	0.587540	0.540648
0.389488	0.530650	0.583113	0.434766	0.506926	0.564443	0.435322	0.434802	0.537157	0.469872	0.724941	0.698099	0.611720	0.562083	0.489402	0.876259	0.403415	0.993593	0.618490	0.547562	0.567816	0.617687	1.162840	0.487351	0.611666	0.543222	0.441863	0.568015					1.133010	0.528891	0.505759	0.499174	0.938679	1.229430	0.522747	0.499610	0.566341	0.475500	0.553611	0.544021	0.493515	0.535324	0.523902	0.549602	0.587526	0.540423
0.389368	0.530373	0.583061	0.434379	0.506890	0.564275	0.434783	0.434336	0.537124	0.469740	0.724728	0.697907	0.611368	0.561465	0.489378	0.876152	0.403157	0.993353	0.618245	0.547174	0.567526	0.617343	1.162290	0.487320	0.610569	0.543144	0.441818	0.567983					1.132510	0.528551	0.505562	0.499167	0.938644	1.229290	0.522661	0.499586	0.565167	0.475343	0.553444	0.544007	0.493358	0.535114	0.523868	0.549597	0.586787	0.540105
0.389329	0.529830	0.582983	0.434304	0.506693	0.564241	0.434704	0.434297	0.537065	0.469691	0.724024	0.697597	0.610829	0.561089	0.489300	0.876094	0.403140	0.992860	0.618147	0.546777	0.567498	0.617197	1.161700	0.487263	0.610346	0.543121	0.441516	0.567753					1.132060	0.528364	0.504794	0.499129	0.938640	1.228330	0.522183	0.498697	0.564952	0.475278	0.553433	0.543797	0.492839	0.535057	0.523676	0.549341	0.586641	0.539897
0.389181	0.529663	0.582473	0.434163	0.506246	0.564148	0.433415	0.434096	0.536947	0.469381	0.723971	0.697493	0.610812	0.560554	0.489170	0.875795	0.403015	0.991648	0.618065	0.546682	0.567080	0.617096	1.161550	0.487229	0.610004	0.542304	0.440487	0.567732					1.130390	0.528061	0.504654	0.499114	0.938330	1.228190	0.522178	0.498563	0.564837	0.475274	0.553041	0.543734	0.492611	0.534868	0.523030	0.548939	0.586315	0.539165
0.388793	0.529583	0.582075	0.434016	0.506218	0.564090	0.433287	0.433770	0.535994	0.469190	0.723519	0.697336	0.610591	0.560345	0.488524	0.875675	0.402711	0.990983	0.618060	0.546538	0.567019	0.616986	1.161370	0.487057	0.609971	0.542106	0.440329	0.567446					1.130110	0.528007	0.504636	0.499031	0.938194	1.228040	0.521551	0.498542	0.564257	0.475180	0.552300	0.543382	0.492519	0.534384	0.522985	0.548757	0.586251	0.538818
0.388573	0.529463	0.582046	0.433841	0.506137	0.563662	0.433181	0.433725	0.535583	0.469079	0.723290	0.697203	0.610063	0.559859	0.488518	0.874261	0.402659	0.990374	0.617943	0.546269	0.566962	0.616559	1.160390	0.486962	0.609785	0.542015	0.440287	0.567405					1.127250	0.527655	0.504459	0.498769	0.937753	1.228000	0.521388	0.498481	0.563956	0.474790	0.552143	0.543029	0.492366	0.533960	0.522818	0.548446	0.586229	0.538789
0.388486	0.529235	0.581706	0.433827	0.506108	0.563584	0.433172	0.433543	0.535418	0.469028	0.723245	0.696519	0.608961	0.559097	0.488431	0.874008	0.402565	0.990273	0.617819	0.546165	0.566612	0.616471	1.160290	0.486765	0.609726	0.541547	0.440178	0.567323					1.127070	0.527649	0.504381	0.498636	0.937427	1.227630	0.520971	0.498149	0.563911	0.474725	0.552108	0.542690	0.491941	0.533168	0.522727	0.548219	0.586006	0.538448
0.388392	0.529156	0.581508	0.433800	0.505803	0.562943	0.433109	0.433000	0.535320	0.468913	0.723113	0.696242	0.608473	0.558535	0.488332	0.872930	0.402558	0.989993	0.617761	0.545439	0.566341	0.615759	1.160060	0.486718	0.609618	0.541465	0.440172	0.567005					1.127060	0.527545	0.503704	0.498504	0.937414	1.227210	0.520684	0.497333	0.563790	0.474166	0.552079	0.541731	0.491747	0.532955	0.522325	0.548159	0.585945	0.538340
0.388378	0.529142	0.581250	0.433785	0.505740	0.562749	0.432645	0.432865	0.535024	0.468766	0.723072	0.696066	0.608204	0.558320	0.488305	0.872668	0.402341	0.988970	0.617722	0.545283	0.566080	0.615276	1.159850	0.486554	0.609372	0.541025	0.440133	0.566998					1.126120	0.527508	0.503677	0.498214	0.937401	1.226540	0.520510	0.496927	0.563453	0.474113	0.552001	0.541642	0.491667	0.532336	0.522296	0.548102	0.585874	0.537663
0.388240	0.528525	0.581098	0.433613	0.505723	0.562060	0.432381	0.432624	0.534461	0.468699	0.722981	0.695320	0.607979	0.558299	0.487711	0.872071	0.402339	0.988582	0.617715	0.545213	0.565893	0.615217	1.159730	0.486475	0.609111	0.540819	0.440034	0.566875					1.125670	0.527358	0.502665	0.498107	0.936936	1.226310	0.520151	0.496790	0.563329	0.474030	0.551977	0.541637	0.491472	0.532182	0.522229	0.548020	0.585431	0.537271
0.388231	0.528447	0.580948	0.433313	0.505135	0.561840	0.431886	0.432528	0.534449	0.468533	0.722358	0.695081	0.607735	0.558094	0.487555	0.871832	0.401790	0.987443	0.617412	0.544824	0.565788	0.615192	1.159720	0.486187	0.608958	0.540675	0.439868	0.566843					1.124490	0.527197	0.502536	0.497784	0.935502	1.225430	0.520117	0.496669	0.563183	0.473831	0.551888	0.541485	0.491471	0.532034	0.522147	0.547970	0.585334	0.537260
0.388197	0.527710	0.580623	0.432971	0.505084	0.561837	0.431850	0.432036	0.534377	0.468327	0.722194	0.694552	0.607319	0.557820	0.487538	0.871770	0.401557	0.986495	0.616856	0.544585	0.565621	0.614754	1.159530	0.486163	0.608866	0.540538	0.439829	0.566161					1.123730	0.526729	0.502345	0.497613	0.934802	1.225020	0.520020	0.496645	0.562931	0.473815	0.551498	0.541332	0.491176	0.531599	0.522126	0.547662	0.584970	0.537203
0.388054	0.527624	0.580190	0.432904	0.504848	0.561295	0.431810	0.431953	0.534200	0.467603	0.722023	0.694204	0.606854	0.557544	0.487371	0.871311	0.401364	0.986484	0.616768	0.544039	0.565489	0.614524	1.158600	0.486154	0.608842	0.540513	0.439635	0.565893					1.123600	0.526678	0.502342	0.497513	0.933971	1.223480	0.519967	0.496255	0.562132	0.473604	0.551219	0.541061	0.491018	0.531488	0.522080	0.547526	0.584925	0.536909
0.387969	0.527465	0.580163	0.432764	0.504550	0.560885	0.431810	0.431880	0.533561	0.467530	0.722015	0.693843	0.606736	0.556742	0.487333	0.871060	0.401107	0.985297	0.616437	0.543779	0.565466	0.614387	1.158590	0.485600	0.608812	0.540081	0.439504	0.565858					1.122360	0.526597	0.502044	0.497467	0.933027	1.222610	0.519782	0.495986	0.561658	0.473393	0.550989	0.541004	0.490629	0.531477	0.521953	0.547505	0.584840	0.536905
0.387768	0.527355	0.580150	0.432613	0.504376	0.560582	0.431745	0.431835	0.533012	0.467480	0.721208	0.693198	0.606715	0.556663	0.487180	0.871018	0.401093	0.985188	0.616420	0.543697	0.565464	0.614247	1.157690	0.485502	0.608567	0.539714	0.439479	0.565693					1.122300	0.526223	0.501990	0.497391	0.932994	1.221650	0.519605	0.495940	0.561542	0.472404	0.550977	0.540838	0.490399	0.531457	0.521932	0.547469	0.584652	0.536608
0.387727	0.527034	0.579348	0.432516	0.504368	0.560334	0.430778	0.431628	0.532761	0.467250	0.721042	0.692946	0.606310	0.556619	0.487168	0.870739	0.400820	0.984977	0.615669	0.543672	0.565216	0.613812	1.157480	0.485432	0.608168	0.539682	0.439392	0.565594					1.121470	0.526202	0.501323	0.497172	0.932615	1.221530	0.519504	0.495503	0.561500	0.472071	0.550904	0.539982	0.490041	0.531437	0.521920	0.547459	0.584364	0.536472
0.387379	0.526967	0.578714	0.432214	0.504362	0.559800	0.430737	0.431588	0.532279	0.467245	0.720975	0.692761	0.606188	0.555880	0.487040	0.870307	0.400711	0.983627	0.615641	0.543613	0.565116	0.613775	1.157290	0.485249	0.608104	0.539554	0.439182	0.565578					1.119640	0.525797	0.501217	0.497157	0.932419	1.221140	0.518753	0.495429	0.561238	0.471647	0.550836	0.539873	0.489523	0.531357	0.521889	0.547232	0.583348	0.536396
0.387138	0.526829	0.578683	0.431384	0.504242	0.559593	0.430570	0.431522	0.531973	0.467238	0.720549	0.692586	0.606091	0.555846	0.486998	0.870128	0.400688	0.983617	0.615196	0.543585	0.564803	0.613690	1.157270	0.485215	0.607836	0.539162	0.439036	0.565346					1.118790	0.525613	0.501098	0.496783	0.930601	1.220340	0.518672	0.495399	0.561059	0.471589	0.550770	0.539693	0.489051	0.531313	0.521885	0.547157	0.583289	0.536281
0.387086	0.526722	0.578489	0.431340	0.503347	0.559468	0.430268	0.431490	0.531909	0.467193	0.719977	0.691738	0.605972	0.555770	0.486864	0.869848	0.400635	0.983526	0.614740	0.543349	0.564552	0.613212	1.156260	0.485013	0.607355	0.538661	0.438966	0.565264					1.118690	0.525604	0.500678	0.496781	0.930580	1.220120	0.518382	0.495162	0.560972	0.471259	0.550503	0.539473	0.488670	0.531246	0.521821	0.546805	0.582438	0.536096
0.386801	0.526317	0.578463	0.431162	0.503188	0.559265	0.430134	0.431409	0.531800	0.467190	0.719402	0.691714	0.605163	0.554674	0.486299	0.869838	0.400546	0.983393	0.614739	0.543340	0.564498	0.612991	1.155860	0.485003	0.607189	0.537741	0.438759	0.564696					1.117310	0.525572	0.499990	0.496223	0.929791	1.220070	0.518160	0.495149	0.560964	0.471155	0.550409	0.539295	0.488587	0.531150	0.521765	0.546315	0.582339	0.535812
0.386515	0.526185	0.578157	0.431090	0.503181	0.559226	0.429812	0.431279	0.531640	0.467104	0.719379	0.691575	0.605057	0.554159	0.486222	0.869354	0.400512	0.983072	0.614689	0.543233	0.564466	0.612460	1.154400	0.484931	0.606914	0.537637	0.438334	0.564358					1.115530	0.525313	0.499763	0.495669	0.929782	1.219440	0.518043	0.494991	0.560245	0.470830	0.550381	0.538350	0.488485	0.531101	0.521570	0.545820	0.581800	0.535694
0.386153	0.526057	0.578003	0.430447	0.503098	0.559056	0.429739	0.431176	0.531566	0.466253	0.718934	0.691483	0.604979	0.553801	0.486182	0.868554	0.400349	0.982527	0.614519	0.543136	0.564304	0.612426	1.153600	0.484852	0.606880	0.537321	0.438172	0.564322					1.114830	0.524970	0.499654	0.495613	0.929586	1.218880	0.517568	0.494819	0.559839	0.470439	0.550224	0.538046	0.488479	0.530980	0.521124	0.545409	0.581767	0.535344
0.386094	0.525549	0.577997	0.429901	0.503083	0.557965	0.429543	0.431141	0.531550	0.466243	0.718850	0.690383	0.604873	0.553297	0.485686	0.868338	0.400286	0.982089	0.614271	0.542940	0.564007	0.612214	1.153240	0.484836	0.606354	0.537068	0.437944	0.564156					1.114590	0.524632	0.499509	0.495528	0.929438	1.217690	0.517501	0.494794	0.559815	0.469972	0.549407	0.537499	0.488349	0.530758	0.521039	0.545359	0.581744	0.535155
0.385991	0.525277	0.577925	0.429743	0.503014	0.557885	0.429493	0.431117	0.531317	0.466185	0.718682	0.690018	0.604852	0.552801	0.485607	0.866411	0.400198	0.980787	0.613659	0.542879	0.563862	0.612060	1.153010	0.484809	0.606327	0.537026	0.437637	0.563974					1.114030	0.524477	0.499465	0.495396	0.929126	1.217540	0.517204	0.494625	0.559777	0.469949	0.548825	0.537209	0.488314	0.530477	0.521015	0.545333	0.581701	0.534968
0.385889	0.524591	0.577610	0.429289	0.502473	0.557585	0.429124	0.431111	0.531219	0.466000	0.718534	0.689513	0.604459	0.552477	0.484876	0.865953	0.400122	0.980575	0.613564	0.542845	0.563834	0.612037	1.152610	0.484792	0.606063	0.536530	0.437634	0.563940					1.113890	0.523974	0.499249	0.495274	0.928420	1.216930	0.516984	0.494558	0.559409	0.469737	0.548181	0.537063	0.488015	0.530234	0.520808	0.544972	0.580948	0.534856
0.385874	0.524473	0.577583	0.429051	0.501990	0.557023	0.428853	0.430886	0.531217	0.465949	0.718489	0.689470	0.604446	0.552412	0.484330	0.865897	0.400096	0.980100	0.612990	0.542629	0.563666	0.611808	1.151860	0.484589	0.605898	0.536380	0.437284	0.563924					1.113230	0.523963	0.499053	0.495161	0.928386	1.216310	0.516808	0.494535	0.559119	0.469583	0.548140	0.536437	0.488007	0.529150	0.520657	0.544870	0.580873	0.534627
0.385747	0.524461	0.577000	0.428949	0.501945	0.556982	0.428759	0.430858	0.530833	0.465926	0.718269	0.689064	0.604420	0.552289	0.484134	0.865824	0.399997	0.978755	0.612611	0.542556	0.563373	0.611266	1.151490	0.484454	0.605383	0.536371	0.437206	0.563876					1.112920	0.523843	0.498051	0.495081	0.927765	1.214840	0.516263	0.494228	0.558812	0.469242	0.547863	0.536163	0.487980	0.529045	0.520589	0.544808	0.580588	0.534186
0.385745	0.524444	0.576937	0.428909	0.501765	0.556725	0.428600	0.430811	0.530727	0.465883	0.718066	0.688117	0.604254	0.552213	0.483933	0.865534	0.399634	0.978632	0.612518	0.542430	0.563145	0.611018	1.151140	0.484397	0.605263	0.536364	0.437090	0.563614					1.111320	0.523563	0.497943	0.494885	0.926589	1.213630	0.516198	0.494130	0.558797	0.468588	0.547674	0.535689	0.487632	0.528942	0.520546	0.544676	0.580399	0.533876
0.385725	0.524179	0.576544	0.428784	0.501065	0.556309	0.428365	0.430775	0.530700	0.465836	0.717869	0.687909	0.604037	0.551876	0.483103	0.864578	0.399631	0.978567	0.611970	0.542397	0.563135	0.610685	1.150310	0.484235	0.605186	0.536292	0.437046	0.563550					1.111140	0.523070	0.497667	0.494667	0.926299	1.213130	0.516193	0.493700	0.558249	0.468579	0.547417	0.535641	0.487596	0.528414	0.520439	0.544464	0.580323	0.533758
0.384808	0.523868	0.576356	0.428708	0.500787	0.554822	0.428267	0.430513	0.530670	0.465762	0.717434	0.687666	0.603977	0.551860	0.483043	0.864343	0.399597	0.978386	0.611832	0.542142	0.563117	0.609832	1.149110	0.484222	0.603066	0.536242	0.436921	0.563497					1.111090	0.522780	0.497396	0.494566	0.926235	1.213060	0.516023	0.493384	0.558077	0.468506	0.547378	0.535522	0.487560	0.528059	0.520385	0.544093	0.579973	0.533725
0.384806	0.523857	0.576094	0.428471	0.500761	0.554678	0.427533	0.430497	0.530651	0.465583	0.716796	0.686820	0.603392	0.551658	0.482980	0.864308	0.399583	0.977184	0.611771	0.541978	0.562763	0.609624	1.149080	0.484163	0.603065	0.536104	0.436795	0.563022					1.109770	0.522586	0.497371	0.494120	0.925548	1.211160	0.515931	0.493340	0.557989	0.468428	0.546968	0.535395	0.487544	0.528059	0.520316	0.543756	0.579937	0.533648
0.384785	0.523396	0.575897	0.428355	0.500397	0.554663	0.427482	0.430480	0.530457	0.465494	0.716747	0.686653	0.603151	0.551352	0.482746	0.863843	0.399561	0.976908	0.611751	0.541758	0.562107	0.609446	1.149080	0.483919	0.602701	0.535984	0.436695	0.562960					1.109630	0.522380	0.497332	0.493819	0.925336	1.210350	0.515510	0.492918	0.557837	0.468417	0.546831	0.535293	0.487530	0.527648	0.520167	0.543741	0.579678	0.533629
0.384721	0.523365	0.575888	0.428309	0.500047	0.554464	0.427348	0.430324	0.530415	0.465191	0.716439	0.686609	0.602687	0.551249	0.482680	0.863725	0.399522	0.975795	0.611639	0.541630	0.561933	0.609400	1.148900	0.483714	0.602692	0.535817	0.436482	0.562402					1.109360	0.522269	0.497248	0.493716	0.925100	1.209390	0.515505	0.492714	0.557499	0.468110	0.546524	0.535001	0.487509	0.527646	0.520158	0.543645	0.579675	0.533295
0.384601	0.523005	0.575638	0.428198	0.500022	0.553866	0.427327	0.430323	0.530342	0.465096	0.716321	0.686369	0.602461	0.551239	0.482635	0.863502	0.399475	0.975230	0.610508	0.541582	0.561864	0.608714	1.148340	0.483612	0.602144	0.535795	0.436423	0.562187					1.108690	0.521887	0.497095	0.492763	0.924652	1.208210	0.515372	0.492577	0.557461	0.468050	0.546505	0.534522	0.487432	0.527468	0.519771	0.543604	0.579365	0.533179
0.384507	0.522637	0.575526	0.428112	0.499299	0.553819	0.427152	0.430298	0.530285	0.465044	0.716263	0.686302	0.602256	0.551210	0.482322	0.862758	0.399400	0.974943	0.610404	0.541535	0.561826	0.608569	1.147700	0.483484	0.602080	0.535781	0.436384	0.562168					1.108350	0.521777	0.497060	0.492374	0.924637	1.207080	0.515161	0.492452	0.556837	0.467745	0.546276	0.534426	0.487096	0.527321	0.519590	0.543535	0.579213	0.532884
0.384314	0.522572	0.575325	0.428063	0.498984	0.553778	0.427077	0.430152	0.530276	0.464807	0.715821	0.686006	0.602236	0.550676	0.482280	0.862268	0.399204	0.973322	0.610403	0.541414	0.561746	0.608560	1.146620	0.483323	0.601774	0.535398	0.436239	0.562159					1.108040	0.521212	0.497060	0.492184	0.923951	1.205100	0.515137	0.492142	0.556804	0.467560	0.546251	0.534392	0.486980	0.527152	0.519555	0.542955	0.579016	0.532880
0.384244	0.522328	0.575167	0.428005	0.498979	0.553468	0.426734	0.429943	0.530241	0.464699	0.715787	0.685583	0.602160	0.550673	0.481790	0.861485	0.399091	0.973110	0.610132	0.541228	0.561700	0.608521	1.146460	0.482932	0.601732	0.535276	0.436226	0.562154					1.107510	0.520193	0.496882	0.492049	0.923874	1.203340	0.514993	0.492055	0.556638	0.467502	0.546199	0.533479	0.486954	0.526897	0.519377	0.542749	0.578817	0.532754
0.384103	0.522240	0.574919	0.427958	0.498693	0.553394	0.426535	0.429853	0.530227	0.464560	0.715531	0.685466	0.602005	0.550627	0.481669	0.860109	0.399033	0.972884	0.609962	0.541136	0.561664	0.608408	1.145910	0.482801	0.601709	0.534964	0.436135	0.562079					1.105330	0.519797	0.496782	0.491922	0.923729	1.199500	0.514757	0.491736	0.556422	0.467459	0.546066	0.533313	0.486941	0.526448	0.519087	0.542739	0.578313	0.532511
0.383956	0.522181	0.574760	0.427933	0.498638	0.553224	0.426210	0.429791	0.530201	0.464291	0.715455	0.685061	0.601807	0.550600	0.481582	0.859515	0.399019	0.972823	0.609444	0.541115	0.561565	0.608123	1.145600	0.482761	0.601635	0.534848	0.436016	0.561861					1.104820	0.519485	0.496656	0.491902	0.923193	1.198000	0.514750	0.491701	0.556315	0.467187	0.546037	0.533267	0.486918	0.526140	0.519076	0.542654	0.578251	0.532164
0.383877	0.522160	0.574482	0.427920	0.498425	0.552960	0.426043	0.429640	0.530106	0.464126	0.714551	0.685032	0.601651	0.549918	0.481374	0.859422	0.399017	0.972055	0.608970	0.541088	0.561549	0.607825	1.145000	0.482669	0.601509	0.534689	0.435946	0.561666					1.104400	0.519206	0.495941	0.491602	0.922410	1.197720	0.514102	0.491486	0.555553	0.466896	0.545926	0.533205	0.486866	0.525807	0.518893	0.542437	0.578158	0.532137
0.383566	0.522071	0.574060	0.427780	0.498169	0.552783	0.425862	0.429250	0.530105	0.464011	0.714516	0.684957	0.601424	0.549363	0.481295	0.859361	0.398985	0.971896	0.608925	0.540592	0.561332	0.607809	1.144200	0.482641	0.601175	0.534535	0.435541	0.561503					1.104310	0.518993	0.495896	0.491493	0.921659	1.197690	0.513798	0.491351	0.555505	0.466341	0.545860	0.533198	0.486643	0.525766	0.518716	0.542329	0.578118	0.531791
0.383340	0.521574	0.574026	0.427702	0.498153	0.552471	0.425747	0.429185	0.530088	0.463959	0.714294	0.684874	0.601303	0.549248	0.480886	0.858832	0.398969	0.970029	0.608879	0.540474	0.561104	0.607432	1.142330	0.482604	0.600997	0.534482	0.435504	0.561325					1.103900	0.518955	0.495793	0.491443	0.921213	1.196490	0.513646	0.491258	0.555489	0.466324	0.545643	0.533008	0.486512	0.525743	0.518714	0.542253	0.578035	0.531430
0.383298	0.521454	0.574024	0.427663	0.497749	0.551657	0.425710	0.429134	0.530042	0.463597	0.714210	0.684712	0.601203	0.549021	0.480863	0.858578	0.398947	0.969229	0.608819	0.540408	0.560922	0.606964	1.141940	0.482593	0.600947	0.534338	0.435486	0.561240					1.103700	0.518820	0.495151	0.491080	0.921006	1.196380	0.513499	0.490864	0.554703	0.466272	0.545388	0.532937	0.486463	0.525618	0.518537	0.541532	0.578022	0.531428
0.383283	0.521354	0.573940	0.427639	0.497654	0.551307	0.425683	0.428995	0.529868	0.463566	0.714058	0.684289	0.601142	0.548429	0.480561	0.858316	0.398685	0.969069	0.608800	0.540101	0.560759	0.606542	1.141860	0.482317	0.600897	0.533821	0.435219	0.561196					1.102580	0.518658	0.495125	0.491074	0.920712	1.192610	0.513279	0.490460	0.554638	0.466197	0.545278	0.532834	0.486355	0.525385	0.518420	0.541300	0.577397	0.531358
0.383201	0.521316	0.573848	0.427506	0.497429	0.551276	0.425434	0.428850	0.529329	0.463527	0.713908	0.684253	0.600600	0.548374	0.480286	0.858089	0.398656	0.968107	0.608666	0.539996	0.560664	0.606463	1.141380	0.482293	0.600882	0.533808	0.435177	0.561169					1.102230	0.518550	0.495030	0.490702	0.920255	1.191950	0.513157	0.490199	0.554578	0.466190	0.545144	0.532027	0.485721	0.525319	0.517863	0.541076	0.577280	0.531246
0.383187	0.520784	0.573771	0.427134	0.497426	0.551172	0.424045	0.428849	0.529306	0.463365	0.713857	0.684079	0.600043	0.547902	0.480268	0.857880	0.398631	0.967572	0.608618	0.539987	0.560571	0.605612	1.141250	0.481929	0.600842	0.533434	0.435143	0.560611					1.101910	0.518340	0.494739	0.490062	0.919727	1.191850	0.512962	0.490175	0.554443	0.465930	0.544918	0.531704	0.485519	0.524237	0.517569	0.540962	0.577094	0.531137
0.383161	0.520771	0.573647	0.426643	0.497362	0.550788	0.423574	0.428680	0.528815	0.463331	0.713415	0.683980	0.600020	0.547609	0.480025	0.857777	0.398532	0.967464	0.608599	0.539755	0.560335	0.604863	1.140700	0.481774	0.600751	0.533300	0.435058	0.560560					1.101100	0.518275	0.494597	0.489923	0.919376	1.191750	0.512682	0.490132	0.554189	0.465877	0.544178	0.531556	0.485395	0.524106	0.517375	0.540713	0.577015	0.530763
0.382830	0.520609	0.573508	0.426408	0.497301	0.550069	0.423546	0.428644	0.528740	0.463233	0.713104	0.683758	0.599879	0.547026	0.479993	0.857456	0.397968	0.965656	0.608598	0.539515	0.560295	0.604810	1.140620	0.481422	0.600586	0.532851	0.434848	0.560515					1.100010	0.518162	0.494339	0.489866	0.919123	1.191130	0.512409	0.490125	0.554104	0.465722	0.544121	0.531487	0.485006	0.524079	0.517099	0.540576	0.576827	0.530735
0.382454	0.520131	0.573256	0.426360	0.496912	0.549883	0.423461	0.428504	0.528713	0.463013	0.713048	0.683681	0.599862	0.546991	0.479911	0.857156	0.397736	0.964651	0.608144	0.539498	0.559637	0.604699	1.139150	0.481367	0.600547	0.532840	0.434706	0.560376					1.098280	0.517986	0.494209	0.489346	0.919073	1.190410	0.512350	0.489971	0.553956	0.465273	0.543991	0.531130	0.484786	0.524054	0.516779	0.540224	0.575540	0.530118
0.382443	0.519982	0.572932	0.426320	0.496877	0.549778	0.423438	0.428244	0.528521	0.462965	0.712924	0.683167	0.599728	0.546980	0.479511	0.856633	0.397556	0.964551	0.607802	0.539107	0.559582	0.604436	1.137460	0.481314	0.600292	0.532223	0.434262	0.560275					1.098270	0.517929	0.493808	0.489342	0.918916	1.190400	0.512333	0.489936	0.553800	0.465255	0.543975	0.531092	0.484616	0.524004	0.515749	0.539829	0.575121	0.529881
0.382400	0.519820	0.572751	0.426161	0.496847	0.549358	0.423393	0.428126	0.528349	0.462631	0.712757	0.682915	0.599018	0.546858	0.479472	0.855742	0.397449	0.964451	0.607563	0.539104	0.559489	0.604292	1.136860	0.481176	0.599944	0.532102	0.434205	0.560197					1.097860	0.517852	0.493774	0.489336	0.918286	1.190400	0.512226	0.489763	0.553641	0.465067	0.543871	0.531069	0.484469	0.523967	0.515526	0.539803	0.575034	0.529674
0.382355	0.519550	0.572699	0.426123	0.496834	0.549173	0.423164	0.428006	0.528144	0.462625	0.712602	0.682826	0.598663	0.546549	0.479469	0.855250	0.397438	0.964075	0.607551	0.539099	0.559073	0.603946	1.135890	0.481145	0.599911	0.531815	0.433743	0.560164					1.097650	0.517774	0.493765	0.489047	0.917878	1.190360	0.512051	0.489445	0.553208	0.464800	0.543740	0.530714	0.484438	0.523920	0.515507	0.539714	0.575004	0.529561
0.382340	0.519403	0.572680	0.425975	0.496666	0.549141	0.423050	0.427716	0.527998	0.462515	0.712048	0.682639	0.598235	0.546463	0.479435	0.854950	0.397426	0.963326	0.607224	0.538951	0.558720	0.603918	1.134760	0.481088	0.599907	0.531618	0.433242	0.559990					1.097340	0.517686	0.493539	0.489037	0.917056	1.189680	0.511923	0.489420	0.552998	0.464671	0.543588	0.530611	0.484374	0.523751	0.515427	0.539707	0.574861	0.529327
0.382113	0.519164	0.572675	0.425956	0.496362	0.549117	0.423016	0.427552	0.527670	0.462391	0.711683	0.682449	0.597912	0.546342	0.478982	0.854740	0.397382	0.962742	0.607200	0.538558	0.558387	0.603796	1.134630	0.481059	0.599366	0.531534	0.433115	0.559877					1.097180	0.517199	0.493173	0.488373	0.916717	1.189600	0.511861	0.489340	0.552835	0.464598	0.543336	0.530380	0.484249	0.523727	0.514716	0.539437	0.574340	0.529027
0.382083	0.518807	0.572573	0.425924	0.496233	0.548242	0.423003	0.427332	0.527085	0.462116	0.711644	0.682428	0.596351	0.545942	0.478920	0.854363	0.396721	0.961849	0.607145	0.538385	0.558301	0.603517	1.134270	0.480733	0.598808	0.531520	0.433060	0.559417					1.096050	0.517035	0.493060	0.488333	0.916438	1.189590	0.511830	0.488805	0.552511	0.464573	0.543018	0.530212	0.484125	0.523686	0.514565	0.539390	0.574117	0.528217
0.381971	0.518589	0.572362	0.425651	0.496170	0.547860	0.422861	0.427325	0.526981	0.462010	0.711371	0.682067	0.596110	0.545568	0.478895	0.853866	0.396515	0.961617	0.607017	0.538041	0.557502	0.603469	1.134090	0.480497	0.598800	0.531331	0.432886	0.559248					1.095600	0.516756	0.492676	0.488285	0.915408	1.189410	0.511477	0.488796	0.552393	0.464264	0.542935	0.530046	0.483904	0.523561	0.514552	0.539171	0.574040	0.528159
0.381947	0.518531	0.572033	0.425591	0.496036	0.547807	0.422360	0.427202	0.526940	0.461963	0.710997	0.682055	0.595747	0.545387	0.478787	0.853766	0.396505	0.961532	0.606890	0.537916	0.557453	0.603380	1.132200	0.480391	0.598305	0.531099	0.432492	0.559136					1.095580	0.516727	0.492366	0.488143	0.914743	1.189410	0.511238	0.488694	0.552094	0.464190	0.542933	0.529943	0.483857	0.523231	0.514119	0.539134	0.573472	0.528086
0.381905	0.518491	0.571963	0.425567	0.495757	0.547206	0.422183	0.426881	0.526800	0.461619	0.710663	0.682009	0.595708	0.545371	0.478717	0.852878	0.396424	0.961424	0.606698	0.537901	0.557337	0.603258	1.131730	0.480107	0.598010	0.531094	0.432139	0.558968					1.095430	0.516059	0.492307	0.488021	0.914269	1.187080	0.511203	0.488556	0.551646	0.464105	0.542881	0.529760	0.483641	0.523206	0.513533	0.539020	0.573422	0.527887
0.381768	0.517508	0.571786	0.425442	0.495690	0.546716	0.421976	0.426792	0.526620	0.461522	0.710264	0.681956	0.595680	0.544865	0.478249	0.852431	0.396350	0.961389	0.606683	0.537010	0.557314	0.603008	1.130850	0.479868	0.597535	0.530912	0.432138	0.558760					1.094270	0.516014	0.491985	0.487949	0.914051	1.186870	0.511022	0.488482	0.551063	0.464101	0.542832	0.529538	0.483628	0.522725	0.513425	0.538808	0.573293	0.527305
0.381700	0.517350	0.571530	0.425101	0.495651	0.546215	0.421884	0.426624	0.526611	0.461453	0.709744	0.681803	0.595651	0.544722	0.478055	0.852167	0.396293	0.960856	0.606425	0.536079	0.557113	0.602990	1.130170	0.479839	0.597372	0.530808	0.431999	0.558688					1.093930	0.515750	0.491952	0.487678	0.913746	1.186680	0.510598	0.488159	0.551054	0.463982	0.542828	0.529393	0.483569	0.522465	0.513395	0.538750	0.572662	0.527254
0.381663	0.517304	0.571515	0.425058	0.495454	0.546151	0.421843	0.426548	0.526577	0.461428	0.709374	0.681640	0.595483	0.544494	0.477755	0.851594	0.396074	0.960478	0.605875	0.535785	0.556900	0.602973	1.129770	0.479520	0.597363	0.530673	0.431912	0.558316					1.093240	0.515691	0.491641	0.487313	0.913633	1.186490	0.510374	0.488099	0.550584	0.463820	0.542767	0.529283	0.483525	0.522371	0.513270	0.538250	0.572599	0.527027
0.381534	0.517022	0.571499	0.424790	0.495330	0.545985	0.421712	0.426419	0.525881	0.461280	0.709255	0.681191	0.595105	0.543825	0.477683	0.851219	0.396034	0.959841	0.605527	0.535478	0.556862	0.602729	1.129330	0.479290	0.596899	0.530670	0.431888	0.558241					1.092390	0.515289	0.491631	0.487282	0.913582	1.186050	0.510194	0.488092	0.550360	0.463760	0.542678	0.529250	0.483219	0.522175	0.513265	0.538181	0.572486	0.526671
0.381510	0.516973	0.571344	0.424490	0.495186	0.545905	0.421611	0.426313	0.525831	0.461242	0.709234	0.681024	0.594665	0.543008	0.477641	0.851200	0.395710	0.959327	0.605406	0.535440	0.556518	0.602550	1.129150	0.479156	0.596869	0.530572	0.431603	0.558164					1.090450	0.515181	0.491608	0.487278	0.913427	1.185860	0.509987	0.487962	0.550333	0.463753	0.542341	0.528896	0.483009	0.522096	0.513190	0.538076	0.572458	0.526599
0.381283	0.516895	0.571337	0.424475	0.495003	0.545904	0.421312	0.426251	0.525817	0.460896	0.709059	0.680977	0.594609	0.542841	0.477581	0.851198	0.395093	0.959177	0.605352	0.534745	0.556449	0.602379	1.128690	0.479154	0.596769	0.530468	0.431601	0.558123					1.090150	0.514673	0.491438	0.487222	0.912583	1.185820	0.509858	0.487867	0.550210	0.463726	0.542133	0.528785	0.482717	0.522068	0.512458	0.538003	0.571927	0.526328
0.381279	0.516894	0.571261	0.424423	0.494859	0.545839	0.421254	0.425714	0.525587	0.460869	0.708837	0.679772	0.593659	0.542834	0.477445	0.851067	0.394072	0.958302	0.605205	0.534120	0.555904	0.602297	1.128660	0.479085	0.596540	0.530272	0.431542	0.558062					1.090140	0.514377	0.491300	0.486954	0.912318	1.185520	0.509793	0.487745	0.550206	0.463500	0.542036	0.528301	0.482619	0.521960	0.512444	0.537973	0.571432	0.525754
0.381262	0.516402	0.570941	0.424179	0.494702	0.545733	0.421213	0.425707	0.525507	0.460745	0.708772	0.679670	0.592890	0.542660	0.476873	0.850126	0.393779	0.957247	0.604890	0.533975	0.555311	0.602273	1.128470	0.478848	0.596323	0.530039	0.431159	0.558022					1.089960	0.514104	0.490903	0.486917	0.911294	1.185010	0.509591	0.487576	0.549874	0.462615	0.541571	0.528207	0.482535	0.521812	0.512376	0.537836	0.570928	0.525653
0.381156	0.516349	0.570665	0.423933	0.494449	0.545589	0.421178	0.425328	0.525343	0.460620	0.708715	0.679106	0.592326	0.542602	0.476823	0.850112	0.393770	0.956559	0.604876	0.533862	0.554973	0.602040	1.127890	0.478281	0.596209	0.529958	0.431154	0.557273					1.089280	0.513854	0.490851	0.486542	0.911229	1.184520	0.509414	0.487434	0.549777	0.462205	0.541358	0.528191	0.482308	0.521783	0.512311	0.537746	0.570922	0.525622
0.380746	0.516089	0.570330	0.423741	0.494194	0.545486	0.421112	0.425325	0.525004	0.460327	0.707737	0.677572	0.591683	0.542585	0.476809	0.848925	0.393753	0.956375	0.604821	0.533540	0.554509	0.601944	1.127850	0.478051	0.596102	0.529937	0.431124	0.557153					1.088570	0.513803	0.490837	0.486384	0.910922	1.184470	0.509270	0.487339	0.549581	0.461913	0.541260	0.527324	0.482247	0.521632	0.511823	0.537690	0.570226	0.524303
0.380745	0.515758	0.570232	0.423716	0.494109	0.545052	0.421011	0.425316	0.524618	0.460032	0.707678	0.677153	0.591247	0.542559	0.476602	0.848604	0.393655	0.953931	0.604717	0.533237	0.554009	0.601205	1.127440	0.477902	0.595735	0.529781	0.430956	0.557132					1.088410	0.513380	0.490501	0.485972	0.910245	1.183270	0.509212	0.487017	0.548952	0.461773	0.541086	0.526912	0.482136	0.521488	0.511531	0.537598	0.570133	0.523562
0.380632	0.515696	0.569940	0.423626	0.493673	0.544990	0.420866	0.424659	0.524508	0.459792	0.707599	0.677015	0.590981	0.541889	0.476581	0.847909	0.393216	0.953411	0.604166	0.533112	0.553868	0.600877	1.126840	0.477719	0.595651	0.529732	0.430897	0.557070					1.088310	0.512301	0.490385	0.485912	0.910240	1.182940	0.509211	0.486886	0.548834	0.461660	0.541012	0.526887	0.481865	0.521323	0.511140	0.537502	0.569414	0.523530
0.380488	0.515634	0.569707	0.423600	0.493498	0.544975	0.420829	0.424503	0.523975	0.459649	0.707541	0.676624	0.590943	0.541796	0.476334	0.847756	0.393183	0.952246	0.604069	0.532787	0.553605	0.600574	1.126770	0.477613	0.595422	0.528757	0.430865	0.556288					1.088210	0.512176	0.490062	0.485531	0.909670	1.182270	0.508876	0.486301	0.548536	0.461383	0.540933	0.526553	0.481215	0.521296	0.511029	0.537309	0.569004	0.523412
0.380405	0.515595	0.569384	0.423510	0.493468	0.544923	0.420755	0.424397	0.523863	0.459325	0.706361	0.676342	0.590357	0.541715	0.476304	0.847703	0.393021	0.950882	0.603578	0.531795	0.553413	0.599848	1.126590	0.477331	0.595204	0.528314	0.430846	0.556152					1.088020	0.512070	0.490015	0.485485	0.909608	1.182140	0.508523	0.486035	0.548529	0.461372	0.540887	0.526467	0.481194	0.521291	0.510993	0.536901	0.568958	0.523401
0.380362	0.515457	0.568972	0.423345	0.493280	0.544871	0.420654	0.424260	0.522963	0.459324	0.706253	0.675725	0.590036	0.541665	0.476218	0.847361	0.392817	0.949906	0.603455	0.531603	0.553343	0.599788	1.126370	0.477321	0.595158	0.528305	0.430827	0.556105					1.086490	0.512011	0.490006	0.484948	0.909335	1.181750	0.508257	0.485686	0.548359	0.460991	0.540850	0.526424	0.481155	0.521196	0.510893	0.536862	0.568546	0.523097
0.380274	0.515437	0.568887	0.423261	0.493136	0.544818	0.420530	0.424256	0.522948	0.459320	0.706153	0.675529	0.589955	0.541557	0.476132	0.847275	0.392745	0.948616	0.603245	0.531115	0.553230	0.599357	1.125010	0.476845	0.594879	0.528145	0.430584	0.555946					1.085130	0.512003	0.489467	0.484866	0.909059	1.181250	0.508221	0.485367	0.548336	0.460512	0.540638	0.526250	0.481090	0.521133	0.510840	0.536530	0.567561	0.522979
0.380188	0.515367	0.568583	0.423178	0.492539	0.544761	0.420308	0.423930	0.522561	0.459309	0.706021	0.675202	0.589836	0.541157	0.476058	0.846616	0.392687	0.948507	0.603203	0.530832	0.553069	0.598546	1.123610	0.476813	0.594584	0.527891	0.430280	0.555883					1.084560	0.511983	0.488936	0.484743	0.908802	1.180960	0.508214	0.485271	0.548198	0.460434	0.540501	0.526195	0.481061	0.520965	0.510772	0.536218	0.567384	0.522874
0.380143	0.515329	0.568417	0.423157	0.491680	0.544651	0.419671	0.423387	0.522506	0.459189	0.705526	0.675087	0.589759	0.541071	0.476034	0.846531	0.392604	0.948033	0.602945	0.530776	0.552988	0.598538	1.123570	0.476809	0.594539	0.527369	0.430266	0.555684					1.084210	0.511751	0.488867	0.484714	0.907900	1.180560	0.508127	0.485211	0.547993	0.460129	0.540365	0.526179	0.480113	0.520665	0.510673	0.535856	0.566564	0.522759
0.380051	0.515308	0.568361	0.423096	0.491652	0.544611	0.419525	0.423190	0.522279	0.459123	0.705157	0.674597	0.589100	0.540768	0.475895	0.846038	0.392601	0.947479	0.602909	0.530731	0.552667	0.598486	1.123240	0.476566	0.594532	0.527327	0.429722	0.555357					1.084070	0.511691	0.488863	0.484474	0.907837	1.180540	0.507841	0.485202	0.547770	0.459805	0.540160	0.526067	0.480037	0.520654	0.510337	0.535774	0.566473	0.522696
0.379996	0.515014	0.568219	0.422741	0.491538	0.544527	0.419264	0.422967	0.522212	0.458895	0.704999	0.674349	0.589031	0.540189	0.475784	0.845968	0.392398	0.946797	0.602787	0.530664	0.552633	0.598183	1.122870	0.476471	0.594306	0.527188	0.429563	0.555254					1.082480	0.511372	0.488846	0.484286	0.907380	1.179200	0.507619	0.484814	0.547716	0.459714	0.540023	0.525949	0.479933	0.520362	0.509993	0.535583	0.566194	0.522561
0.379993	0.514982	0.568201	0.422436	0.490989	0.544510	0.419167	0.422804	0.522189	0.458776	0.704813	0.674320	0.588861	0.540094	0.475566	0.845481	0.391903	0.945356	0.602613	0.530417	0.552371	0.598055	1.122540	0.476234	0.593999	0.526952	0.429466	0.555180					1.082200	0.509927	0.488529	0.484221	0.907354	1.179140	0.507408	0.484749	0.547703	0.459372	0.539733	0.525932	0.479887	0.520070	0.509231	0.535549	0.566031	0.522299
0.379766	0.514874	0.568063	0.422318	0.490724	0.544486	0.419082	0.422736	0.522179	0.458714	0.704259	0.674044	0.588534	0.539870	0.475329	0.845397	0.391801	0.945196	0.601995	0.530360	0.552108	0.597815	1.121690	0.476133	0.593225	0.526927	0.429414	0.555053					1.081550	0.509854	0.488101	0.484219	0.907311	1.178980	0.507405	0.484719	0.547615	0.459155	0.539600	0.525821	0.479613	0.520012	0.509014	0.535318	0.565923	0.522053
0.379721	0.514783	0.567131	0.421985	0.490497	0.544094	0.418997	0.422510	0.522077	0.458712	0.704222	0.673927	0.587980	0.539852	0.474943	0.845168	0.391668	0.945105	0.601586	0.530178	0.552055	0.597249	1.121690	0.476008	0.593157	0.526511	0.429357	0.554988					1.081280	0.509650	0.487964	0.483957	0.907127	1.178170	0.507400	0.484592	0.547589	0.459008	0.539494	0.525769	0.479589	0.519852	0.508764	0.535183	0.565808	0.521893
0.379606	0.514648	0.566873	0.421781	0.490466	0.544081	0.418913	0.422241	0.521998	0.458367	0.704211	0.673441	0.587958	0.539737	0.474803	0.844706	0.391335	0.945057	0.601494	0.529684	0.551640	0.597074	1.120330	0.475628	0.593043	0.526412	0.429237	0.554908					1.080850	0.509026	0.487848	0.483911	0.906206	1.177980	0.507093	0.484487	0.547531	0.459003	0.539427	0.525283	0.479579	0.519245	0.508649	0.535024	0.565341	0.521876
0.379603	0.514286	0.566848	0.421612	0.490183	0.543808	0.418908	0.422063	0.521917	0.458289	0.704011	0.673023	0.587928	0.539612	0.474222	0.844702	0.391099	0.945055	0.601420	0.529571	0.551539	0.596609	1.118590	0.475425	0.592994	0.526392	0.428949	0.554783					1.079890	0.508831	0.487564	0.483591	0.905750	1.177930	0.506924	0.484389	0.547530	0.458962	0.539306	0.525122	0.479506	0.518819	0.508598	0.533897	0.565040	0.521497
0.379531	0.514071	0.566611	0.421335	0.490037	0.543429	0.418394	0.422009	0.521638	0.458130	0.703868	0.672550	0.587836	0.539100	0.473853	0.843860	0.391098	0.944527	0.601192	0.529378	0.551484	0.596490	1.118330	0.475177	0.592653	0.526321	0.428936	0.554743					1.078960	0.508683	0.487374	0.483471	0.905374	1.177370	0.506780	0.484296	0.547240	0.458958	0.539226	0.524746	0.479448	0.518184	0.508406	0.533699	0.564941	0.521484
0.379445	0.513941	0.566586	0.420913	0.489807	0.543309	0.418291	0.422001	0.521483	0.457589	0.703786	0.672422	0.587594	0.539054	0.473703	0.842906	0.390880	0.943673	0.600833	0.529371	0.551203	0.595442	1.118200	0.474752	0.592570	0.526245	0.428651	0.554277					1.078860	0.508302	0.487140	0.483411	0.904749	1.176770	0.506771	0.484103	0.547021	0.458850	0.539108	0.524420	0.479361	0.518181	0.508177	0.533660	0.564879	0.521296
0.379411	0.513928	0.566490	0.420601	0.489679	0.543243	0.418087	0.421982	0.521403	0.457489	0.703785	0.671995	0.587559	0.538569	0.473395	0.842445	0.390797	0.943613	0.600769	0.529330	0.551092	0.595417	1.118130	0.474723	0.592523	0.526135	0.428481	0.554224					1.078400	0.508229	0.487020	0.483404	0.903801	1.176510	0.506497	0.483910	0.546994	0.458683	0.538454	0.524393	0.479184	0.517625	0.508169	0.533606	0.564844	0.521282
0.379104	0.513885	0.566441	0.420384	0.489588	0.542581	0.417682	0.421908	0.521249	0.457462	0.703773	0.671906	0.587435	0.538372	0.473287	0.841679	0.390606	0.942037	0.600704	0.529115	0.550896	0.595309	1.118000	0.474534	0.592432	0.525440	0.428275	0.554174					1.076890	0.508204	0.486895	0.483283	0.903472	1.175170	0.506425	0.483720	0.546876	0.458552	0.538240	0.524163	0.479173	0.517227	0.507935	0.533441	0.564596	0.520844
0.378582	0.513816	0.566265	0.420182	0.488983	0.542467	0.417369	0.421887	0.521236	0.457317	0.703428	0.671597	0.587413	0.538312	0.473143	0.841608	0.390359	0.941507	0.600210	0.528978	0.550823	0.595231	1.117980	0.474310	0.591886	0.525350	0.428046	0.554108					1.076840	0.507870	0.486702	0.482712	0.903282	1.174970	0.506211	0.483614	0.546628	0.458194	0.538062	0.524026	0.478631	0.517121	0.507867	0.533282	0.564121	0.520504
0.378492	0.513316	0.566264	0.419915	0.488737	0.542466	0.417284	0.421857	0.520794	0.457072	0.702969	0.671586	0.587315	0.537559	0.473122	0.841216	0.390337	0.941226	0.600086	0.527717	0.549689	0.594980	1.117450	0.474303	0.591566	0.525128	0.428018	0.554026					1.076730	0.507775	0.486568	0.482603	0.903134	1.174560	0.506157	0.483525	0.546544	0.457596	0.538000	0.523607	0.478588	0.517099	0.507808	0.532928	0.564110	0.520323
0.378190	0.513039	0.566071	0.419880	0.488731	0.542398	0.417269	0.421816	0.520669	0.456814	0.702867	0.671501	0.587294	0.537546	0.473008	0.841076	0.390023	0.941189	0.599919	0.527309	0.549405	0.594728	1.116390	0.474169	0.591401	0.525001	0.427943	0.553715					1.076550	0.507616	0.486346	0.482574	0.902836	1.173860	0.506139	0.483076	0.546272	0.457586	0.537977	0.523435	0.478467	0.517079	0.507611	0.532760	0.564080	0.520303
0.378141	0.512946	0.566063	0.419809	0.488682	0.541627	0.417080	0.421652	0.520495	0.456573	0.702833	0.671484	0.587249	0.537460	0.472799	0.840774	0.389943	0.940276	0.599719	0.526676	0.548918	0.594671	1.114750	0.473941	0.591398	0.524535	0.427552	0.553157					1.075110	0.507525	0.486255	0.482314	0.902814	1.173810	0.506122	0.483050	0.546155	0.457571	0.537476	0.523413	0.478181	0.517044	0.507479	0.532708	0.563987	0.520110
0.377938	0.512913	0.565867	0.419750	0.488647	0.541579	0.417050	0.421646	0.520472	0.456433	0.702502	0.671458	0.586870	0.537353	0.472644	0.838849	0.389895	0.939666	0.599583	0.526577	0.548891	0.594661	1.112610	0.473751	0.591388	0.524333	0.427413	0.552582					1.074120	0.506918	0.486189	0.482132	0.902130	1.173470	0.505860	0.482959	0.545858	0.457508	0.537447	0.523413	0.478098	0.516916	0.507137	0.532526	0.563178	0.520086
0.377907	0.512702	0.565473	0.419572	0.488491	0.541516	0.416781	0.421489	0.520318	0.456334	0.702232	0.671228	0.586716	0.536560	0.472495	0.838571	0.389695	0.939350	0.599491	0.526522	0.548798	0.594489	1.112530	0.473407	0.591327	0.524295	0.427369	0.552364					1.073940	0.506893	0.486168	0.482101	0.901909	1.172530	0.505599	0.482710	0.545556	0.457114	0.537279	0.523341	0.477950	0.516652	0.507010	0.532521	0.563117	0.519835
0.377892	0.512582	0.565301	0.419379	0.488329	0.541382	0.416747	0.420969	0.520294	0.456254	0.702183	0.670739	0.586247	0.536441	0.472295	0.837758	0.389672	0.938323	0.599215	0.526327	0.548647	0.594277	1.112470	0.473399	0.591282	0.524135	0.426930	0.552053					1.072940	0.506789	0.486023	0.481657	0.901844	1.172000	0.505561	0.482525	0.545504	0.456696	0.537221	0.522514	0.477667	0.516332	0.506924	0.532519	0.563082	0.519760
0.377878	0.512382	0.565300	0.419207	0.487959	0.540742	0.416510	0.420962	0.520273	0.456225	0.702077	0.669169	0.585874	0.536037	0.471932	0.836927	0.389597	0.938306	0.599087	0.526294	0.548529	0.594112	1.112350	0.473372	0.591022	0.524074	0.426599	0.551772					1.072920	0.506349	0.485996	0.481573	0.901579	1.171960	0.505528	0.482283	0.545427	0.456676	0.537079	0.522321	0.477623	0.516293	0.506826	0.532251	0.562552	0.519660
0.377832	0.512169	0.565297	0.419009	0.487693	0.540643	0.416227	0.420499	0.520227	0.456113	0.701990	0.669060	0.585359	0.535937	0.471662	0.836870	0.389501	0.938268	0.598897	0.526174	0.548524	0.593725	1.110340	0.473336	0.590985	0.523993	0.426555	0.551509					1.072570	0.505952	0.485930	0.481545	0.901230	1.171910	0.505197	0.481786	0.545383	0.456482	0.537040	0.522230	0.477435	0.516285	0.506784	0.532047	0.562145	0.519619
0.377815	0.511934	0.565122	0.418938	0.487400	0.540401	0.416006	0.420346	0.519988	0.455994	0.701929	0.668866	0.585203	0.535683	0.471447	0.835665	0.389314	0.938262	0.598896	0.525922	0.548083	0.593675	1.110240	0.473319	0.590916	0.523620	0.426553	0.551120					1.070840	0.505420	0.485756	0.481444	0.901196	1.171680	0.504805	0.481445	0.545148	0.456259	0.536855	0.522037	0.477107	0.516187	0.506622	0.531966	0.562095	0.519372
0.377749	0.511863	0.564883	0.418838	0.487344	0.540395	0.415942	0.420276	0.519968	0.455523	0.701915	0.668841	0.585033	0.534962	0.471436	0.835546	0.389118	0.938198	0.598589	0.525869	0.547971	0.592818	1.108040	0.473198	0.590885	0.523564	0.426425	0.550547					1.070200	0.505389	0.485628	0.481379	0.901117	1.171180	0.504744	0.481305	0.545124	0.456100	0.536411	0.521933	0.476976	0.516165	0.505974	0.531885	0.562026	0.519191
0.377716	0.511854	0.564804	0.418698	0.487277	0.540177	0.415909	0.419907	0.519905	0.455445	0.701684	0.668783	0.584953	0.534669	0.471434	0.835486	0.388950	0.937227	0.598506	0.525784	0.547950	0.592800	1.108020	0.473044	0.590652	0.523162	0.426312	0.550211					1.070180	0.505057	0.485578	0.481346	0.900825	1.170620	0.504448	0.481087	0.545028	0.456085	0.536251	0.521770	0.476949	0.516084	0.505668	0.531597	0.561825	0.519185
0.377669	0.511835	0.564633	0.418645	0.487184	0.540056	0.415714	0.419849	0.519895	0.455264	0.701290	0.668677	0.584270	0.534604	0.471182	0.834563	0.388926	0.936479	0.598348	0.525734	0.547895	0.592696	1.108000	0.473025	0.590547	0.523149	0.426092	0.550109					1.069490	0.504987	0.485506	0.480913	0.900230	1.170570	0.504126	0.481019	0.544832	0.456029	0.536029	0.521593	0.476876	0.515881	0.505656	0.531445	0.561813	0.519163
0.377668	0.511680	0.564550	0.418560	0.487050	0.539663	0.415713	0.419536	0.519764	0.455240	0.701209	0.668597	0.584184	0.534458	0.471074	0.834282	0.388880	0.936218	0.598131	0.525309	0.547648	0.592689	1.107800	0.472950	0.589933	0.523096	0.426075	0.550100					1.067870	0.504753	0.485490	0.480800	0.899791	1.169930	0.504106	0.480994	0.544708	0.455334	0.535820	0.521306	0.476775	0.515744	0.505601	0.531419	0.561343	0.518929
0.377602	0.510904	0.564066	0.418319	0.486960	0.538830	0.415576	0.419390	0.519504	0.455225	0.700023	0.668113	0.584085	0.533871	0.470914	0.833841	0.388803	0.936052	0.598098	0.524928	0.547392	0.592311	1.107540	0.472719	0.588996	0.522965	0.425931	0.549990					1.066170	0.504612	0.485436	0.480704	0.899768	1.168840	0.504036	0.480937	0.544559	0.455233	0.535629	0.520868	0.476607	0.515436	0.505290	0.531361	0.560947	0.518540
0.377139	0.510375	0.563900	0.418315	0.486318	0.538824	0.415539	0.419283	0.519484	0.455214	0.699790	0.668053	0.584079	0.533742	0.470842	0.833753	0.388664	0.935619	0.598096	0.524896	0.547222	0.592218	1.106620	0.472708	0.588097	0.522854	0.425835	0.549743					1.065900	0.504537	0.485308	0.480682	0.899697	1.168040	0.503582	0.480787	0.544130	0.455194	0.535493	0.520698	0.476236	0.515397	0.505231	0.531144	0.560822	0.518525
0.377129	0.510127	0.563888	0.418214	0.486195	0.538770	0.415372	0.419221	0.519479	0.454992	0.699140	0.667957	0.583858	0.533670	0.470781	0.833408	0.388660	0.933901	0.597966	0.524859	0.547087	0.592142	1.105910	0.472545	0.587661	0.522819	0.425761	0.549649					1.065500	0.504421	0.485086	0.480539	0.899453	1.167650	0.503495	0.480545	0.543952	0.455010	0.535206	0.520330	0.476107	0.515203	0.504872	0.530746	0.560717	0.518484
0.377098	0.510119	0.563836	0.417954	0.486020	0.538651	0.415321	0.418909	0.519310	0.454904	0.698603	0.667949	0.583614	0.533548	0.470769	0.833281	0.388571	0.933683	0.597903	0.524610	0.547078	0.592015	1.105320	0.472418	0.587429	0.522590	0.425202	0.549483					1.064570	0.504363	0.485069	0.480131	0.899315	1.167340	0.503417	0.480212	0.543808	0.454927	0.534936	0.520261	0.476014	0.515069	0.504678	0.530440	0.560674	0.517723
0.377095	0.510019	0.563570	0.417922	0.485974	0.538088	0.415028	0.418658	0.519297	0.454742	0.698371	0.667732	0.582936	0.533511	0.470632	0.833158	0.388566	0.933589	0.597847	0.524284	0.547023	0.591822	1.105280	0.472386	0.587255	0.522424	0.425070	0.548419					1.064380	0.504351	0.484910	0.480028	0.899227	1.167130	0.503340	0.480062	0.543458	0.454823	0.534642	0.520227	0.475823	0.514615	0.504636	0.530414	0.560607	0.517083
0.376894	0.509310	0.563302	0.417667	0.485220	0.537637	0.414930	0.418633	0.519204	0.454696	0.698360	0.667576	0.582909	0.533456	0.470623	0.832325	0.388448	0.933570	0.597763	0.523976	0.546912	0.591645	1.104910	0.472267	0.586958	0.522347	0.424883	0.548392					1.062840	0.503948	0.484868	0.479908	0.899164	1.166210	0.503203	0.479444	0.543369	0.454624	0.534346	0.519870	0.475749	0.514601	0.504426	0.530392	0.560039	0.516574
0.376881	0.509136	0.563046	0.417057	0.485141	0.537274	0.414927	0.418560	0.519159	0.454672	0.698074	0.667540	0.582809	0.533243	0.470584	0.832249	0.388174	0.933402	0.597624	0.523887	0.546325	0.591285	1.104830	0.472226	0.586463	0.522322	0.424623	0.547799					1.062790	0.503717	0.484496	0.479850	0.898711	1.165820	0.502981	0.479443	0.543314	0.454604	0.534328	0.519801	0.475727	0.514367	0.504332	0.530327	0.559718	0.516479
0.376826	0.509110	0.563039	0.416921	0.484916	0.537017	0.414710	0.418437	0.519102	0.454605	0.697882	0.667300	0.582768	0.533226	0.470549	0.832232	0.387846	0.933008	0.597453	0.523775	0.546287	0.591226	1.104310	0.472225	0.586332	0.521954	0.424493	0.547744					1.061320	0.503624	0.484481	0.479842	0.898395	1.165820	0.502871	0.479427	0.542456	0.454527	0.534308	0.519727	0.475565	0.514253	0.503967	0.530029	0.559601	0.516265
0.376623	0.508279	0.563036	0.416802	0.484156	0.536814	0.414676	0.418398	0.519063	0.454494	0.697807	0.666948	0.582439	0.533137	0.470265	0.830577	0.387803	0.932909	0.597389	0.523537	0.546071	0.591172	1.103870	0.472211	0.586175	0.521820	0.424387	0.547421					1.061030	0.503544	0.484072	0.479841	0.897541	1.165510	0.502708	0.479057	0.542402	0.454358	0.534304	0.519638	0.475170	0.514187	0.503917	0.529593	0.559117	0.515914
0.376258	0.508057	0.563031	0.416767	0.483901	0.536643	0.414395	0.418342	0.518768	0.454342	0.697765	0.666757	0.582260	0.533127	0.470060	0.830515	0.387777	0.932877	0.597083	0.523394	0.545939	0.591114	1.102990	0.472123	0.586127	0.521659	0.424115	0.547333					1.059100	0.503483	0.484037	0.479839	0.897528	1.165150	0.502602	0.479050	0.542237	0.454046	0.534253	0.519455	0.475005	0.514095	0.503759	0.529355	0.558891	0.515335
0.376255	0.507907	0.562921	0.416726	0.483809	0.536582	0.414386	0.418149	0.518646	0.454036	0.697518	0.666431	0.582231	0.533083	0.469842	0.830283	0.387642	0.932262	0.597037	0.523061	0.545893	0.590972	1.102670	0.472002	0.585605	0.520690	0.424025	0.546506					1.059060	0.502719	0.483736	0.479619	0.897515	1.164920	0.502592	0.478659	0.541697	0.453998	0.533901	0.518819	0.474950	0.514032	0.503687	0.529342	0.558809	0.515022
0.376055	0.507798	0.562435	0.416578	0.483792	0.536471	0.414179	0.418141	0.518639	0.453959	0.697389	0.666102	0.582013	0.533002	0.469810	0.828956	0.387557	0.931900	0.597021	0.522974	0.545786	0.590900	1.102550	0.471926	0.585558	0.520586	0.423990	0.546127					1.059000	0.502550	0.483624	0.479547	0.897148	1.164490	0.502529	0.478648	0.541538	0.453993	0.533607	0.517673	0.474762	0.513978	0.503410	0.529098	0.558764	0.514715
0.376008	0.507496	0.562431	0.416503	0.483774	0.536360	0.414121	0.417814	0.518506	0.453885	0.697253	0.665569	0.581674	0.532871	0.469759	0.828858	0.387432	0.931085	0.596708	0.522870	0.545473	0.590749	1.102340	0.471898	0.585441	0.520433	0.423813	0.546040					1.058790	0.502268	0.483402	0.479057	0.896966	1.164350	0.502506	0.478490	0.541461	0.453990	0.533184	0.517217	0.474674	0.513961	0.503287	0.528773	0.558141	0.514675
0.375988	0.507480	0.561607	0.416322	0.483453	0.536207	0.414060	0.417692	0.518263	0.453419	0.697005	0.665127	0.581319	0.532846	0.469573	0.828626	0.387317	0.930158	0.596529	0.522306	0.545097	0.590693	1.101990	0.471749	0.585002	0.520360	0.423771	0.545893					1.057790	0.502064	0.483292	0.478947	0.896901	1.164180	0.502329	0.478156	0.541377	0.453808	0.533118	0.517139	0.474587	0.513782	0.503220	0.528771	0.558088	0.513862
0.375689	0.507373	0.561537	0.416208	0.483274	0.536074	0.413558	0.417620	0.517722	0.453354	0.696742	0.665101	0.581318	0.532719	0.468896	0.828620	0.387202	0.929511	0.596471	0.521938	0.545081	0.590684	1.101600	0.471424	0.584821	0.520233	0.423759	0.545785					1.057590	0.502005	0.483235	0.478924	0.896821	1.164130	0.502229	0.478039	0.540926	0.453784	0.532835	0.516936	0.474583	0.513551	0.503168	0.528762	0.557873	0.513519
0.375603	0.506919	0.561319	0.416001	0.483072	0.535980	0.413269	0.417384	0.517554	0.453352	0.696727	0.665033	0.580849	0.532351	0.468841	0.827827	0.387034	0.928258	0.596456	0.521926	0.545017	0.590646	1.101080	0.471334	0.584526	0.520217	0.423364	0.545645					1.056870	0.501894	0.482822	0.478899	0.896378	1.163860	0.502007	0.477883	0.540726	0.453695	0.532671	0.516521	0.474312	0.513317	0.503160	0.528736	0.557037	0.513496
0.375326	0.505875	0.560896	0.415959	0.482914	0.535493	0.413246	0.417226	0.516771	0.453146	0.696613	0.664546	0.580795	0.532138	0.468748	0.827725	0.386721	0.927989	0.596319	0.521249	0.544682	0.590234	1.101020	0.471265	0.584423	0.520057	0.423323	0.545611					1.056810	0.501527	0.482705	0.478825	0.895697	1.163510	0.501677	0.477825	0.540634	0.453373	0.532332	0.515795	0.474292	0.513177	0.502768	0.528736	0.557005	0.512884
0.375161	0.505871	0.560808	0.415672	0.482463	0.535312	0.412972	0.416968	0.516757	0.453070	0.696486	0.664437	0.580695	0.531595	0.468716	0.826751	0.386269	0.927830	0.595974	0.520510	0.544558	0.589814	1.100690	0.471020	0.584238	0.519900	0.423005	0.545226					1.055640	0.501201	0.482584	0.478783	0.894728	1.162850	0.501552	0.477778	0.540348	0.452924	0.532252	0.515785	0.474247	0.512780	0.502366	0.528633	0.556739	0.512769
0.375001	0.505808	0.560761	0.415182	0.482350	0.534851	0.412746	0.416861	0.516726	0.452244	0.696465	0.664027	0.580605	0.531560	0.468618	0.826449	0.386171	0.927112	0.595883	0.520341	0.544327	0.589615	1.099730	0.470701	0.583999	0.519840	0.422831	0.545093					1.054700	0.501123	0.482541	0.478723	0.894462	1.162740	0.501167	0.477511	0.540210	0.452852	0.532225	0.515724	0.474170	0.512722	0.502119	0.528460	0.556716	0.512765
0.374788	0.505757	0.560730	0.415152	0.482194	0.534488	0.412692	0.416534	0.516716	0.452193	0.696056	0.663365	0.580500	0.531559	0.468361	0.824861	0.385871	0.926876	0.595266	0.520250	0.543725	0.589220	1.099610	0.470563	0.583877	0.519812	0.422720	0.545017					1.054510	0.500891	0.482390	0.478540	0.894165	1.161540	0.501136	0.477489	0.540174	0.452693	0.531661	0.515624	0.474007	0.512596	0.502102	0.528236	0.556579	0.512367
0.374635	0.505287	0.560638	0.415097	0.482163	0.534473	0.412596	0.416089	0.516455	0.451956	0.695658	0.663307	0.580462	0.531517	0.468069	0.824050	0.385822	0.926794	0.595113	0.520078	0.543667	0.589106	1.098750	0.470489	0.583692	0.519653	0.422651	0.544866					1.054410	0.500733	0.482385	0.478309	0.894151	1.161460	0.501041	0.477418	0.539632	0.452541	0.531660	0.515623	0.473919	0.512591	0.501829	0.528212	0.556378	0.511774
0.374601	0.505272	0.560632	0.415076	0.482137	0.534461	0.412331	0.415961	0.516448	0.451945	0.695656	0.663007	0.580177	0.531444	0.467926	0.824050	0.385811	0.925871	0.594947	0.518812	0.543349	0.588859	1.098710	0.470198	0.583668	0.519545	0.422475	0.544724					1.053480	0.500628	0.482382	0.478277	0.893632	1.160730	0.500843	0.477341	0.539610	0.452381	0.531604	0.515409	0.473842	0.512367	0.501678	0.528027	0.556339	0.511626
0.374286	0.505218	0.560588	0.415035	0.481919	0.533920	0.412315	0.415666	0.516441	0.451767	0.695655	0.662949	0.580110	0.531178	0.467875	0.823673	0.385731	0.925848	0.594822	0.518553	0.543340	0.588834	1.097340	0.469518	0.583376	0.519329	0.422300	0.544640					1.052550	0.500580	0.482291	0.477328	0.893568	1.159820	0.500783	0.477302	0.539581	0.452317	0.531289	0.514990	0.473592	0.512325	0.501650	0.527861	0.556219	0.511601
0.374023	0.505183	0.560382	0.414823	0.481582	0.533669	0.411894	0.415527	0.516384	0.451681	0.695407	0.662903	0.580019	0.531046	0.467623	0.822707	0.385383	0.925781	0.594437	0.518236	0.543250	0.588600	1.097030	0.469486	0.583111	0.518930	0.422213	0.544602					1.052370	0.500503	0.482204	0.477268	0.893074	1.158840	0.500599	0.476721	0.539510	0.452255	0.531181	0.514900	0.473502	0.512193	0.501601	0.527616	0.555852	0.511474
0.373881	0.505021	0.559960	0.414750	0.481393	0.533533	0.411820	0.415450	0.516260	0.450927	0.695348	0.662769	0.579842	0.531009	0.467614	0.822452	0.385328	0.925310	0.594206	0.518213	0.543197	0.588466	1.096670	0.469467	0.582818	0.518898	0.422207	0.544505					1.050490	0.500426	0.482054	0.477028	0.892968	1.157590	0.500440	0.476682	0.539262	0.452198	0.531154	0.514780	0.473477	0.512076	0.501550	0.527608	0.555673	0.511277
0.373875	0.504966	0.559717	0.414730	0.481046	0.533457	0.411581	0.415359	0.516162	0.450789	0.695266	0.662594	0.579503	0.530911	0.467194	0.821077	0.385314	0.925243	0.594087	0.518166	0.543099	0.588415	1.096480	0.469203	0.582763	0.518712	0.422041	0.544287					1.050400	0.500246	0.482035	0.476773	0.892804	1.157560	0.500397	0.476673	0.539005	0.451909	0.531147	0.514704	0.473075	0.511978	0.501496	0.527386	0.555640	0.510776
0.373831	0.504929	0.559321	0.414511	0.480799	0.533348	0.411339	0.415214	0.515951	0.450486	0.694765	0.662589	0.579459	0.530588	0.467062	0.820585	0.385246	0.924816	0.593926	0.517878	0.542928	0.588253	1.094890	0.468958	0.582520	0.518684	0.421680	0.544069					1.050020	0.500239	0.481925	0.476530	0.891189	1.156710	0.500266	0.476614	0.538837	0.451826	0.531104	0.514667	0.473052	0.511926	0.501470	0.527382	0.555608	0.510605
0.373557	0.504758	0.559272	0.414490	0.480159	0.533185	0.411287	0.415140	0.515851	0.450412	0.694728	0.662114	0.579358	0.530531	0.466668	0.820309	0.384938	0.924103	0.593669	0.517739	0.542621	0.588230	1.094460	0.468932	0.582206	0.518496	0.421602	0.544038					1.049820	0.500204	0.481843	0.476424	0.891024	1.156550	0.500252	0.476545	0.538835	0.451656	0.531084	0.514653	0.472810	0.511462	0.501446	0.526970	0.555532	0.510486
0.373546	0.504605	0.559109	0.414114	0.480129	0.533135	0.411171	0.415079	0.515815	0.450281	0.694678	0.661876	0.579272	0.529862	0.466435	0.820183	0.384853	0.923839	0.593313	0.517673	0.541943	0.588149	1.094210	0.468855	0.582085	0.518388	0.421596	0.543937					1.049040	0.499637	0.481769	0.476278	0.890937	1.155410	0.500229	0.476280	0.538777	0.451651	0.530869	0.514550	0.472723	0.511451	0.501265	0.526946	0.555484	0.510268
0.373478	0.504508	0.559057	0.413990	0.480065	0.532714	0.411019	0.415010	0.515616	0.449835	0.694155	0.661869	0.579218	0.529691	0.466347	0.819884	0.384624	0.923557	0.592972	0.517574	0.541317	0.587865	1.094180	0.468800	0.581939	0.518244	0.421545	0.543899					1.049030	0.499526	0.481596	0.476260	0.890895	1.154720	0.500161	0.475921	0.538715	0.451514	0.530638	0.514344	0.472635	0.511273	0.501075	0.526898	0.555414	0.510044
0.373461	0.504307	0.558732	0.413941	0.479669	0.532504	0.410767	0.414854	0.515506	0.449563	0.693991	0.661530	0.579207	0.529532	0.466316	0.819798	0.384556	0.923427	0.592829	0.516997	0.541269	0.587720	1.093290	0.468662	0.581867	0.517922	0.421473	0.543850					1.048400	0.499344	0.481573	0.475987	0.890293	1.154320	0.500129	0.475719	0.538564	0.451158	0.530564	0.514021	0.472413	0.511202	0.500867	0.526773	0.555323	0.510018
0.373438	0.504228	0.558723	0.413899	0.479474	0.532423	0.410559	0.414750	0.515208	0.449472	0.693735	0.660241	0.579197	0.529457	0.466087	0.819558	0.384547	0.923264	0.592784	0.516842	0.541133	0.587007	1.093230	0.468501	0.581838	0.517885	0.421434	0.543818					1.048040	0.499214	0.481540	0.475806	0.889992	1.153820	0.500101	0.475694	0.538113	0.451107	0.530440	0.513649	0.472068	0.511089	0.500568	0.526196	0.555287	0.509568
0.373425	0.504200	0.558664	0.413597	0.479247	0.532152	0.410529	0.414629	0.515083	0.449454	0.693359	0.660147	0.579055	0.528542	0.466045	0.819488	0.384531	0.921854	0.592361	0.515686	0.541018	0.586937	1.092450	0.468437	0.581355	0.517827	0.421434	0.543253					1.047870	0.498087	0.481303	0.475671	0.889592	1.153550	0.499739	0.475493	0.537914	0.451055	0.530242	0.513298	0.471615	0.510696	0.500522	0.525840	0.555201	0.509306
0.373271	0.503973	0.558618	0.413486	0.479177	0.531862	0.410219	0.414546	0.514923	0.449359	0.692770	0.660145	0.578998	0.528510	0.465601	0.819400	0.384316	0.920547	0.592008	0.515378	0.540704	0.586936	1.092170	0.468236	0.581355	0.517736	0.421358	0.542923					1.047760	0.497956	0.481058	0.475528	0.889216	1.152520	0.499525	0.475473	0.537697	0.451053	0.529974	0.513273	0.471573	0.510358	0.500481	0.525156	0.555189	0.509291
0.373256	0.503944	0.558388	0.413434	0.479125	0.531773	0.410155	0.414546	0.514593	0.449330	0.692369	0.659611	0.578963	0.528464	0.465537	0.818842	0.384237	0.919068	0.591906	0.515347	0.540610	0.586834	1.091270	0.468119	0.580997	0.517475	0.421298	0.542752					1.046510	0.497934	0.481008	0.475376	0.888716	1.152210	0.499430	0.475364	0.537569	0.450832	0.529871	0.513207	0.471387	0.510297	0.500267	0.525113	0.555154	0.509272
0.373185	0.503937	0.558338	0.413407	0.479031	0.531571	0.410056	0.414385	0.514394	0.449235	0.691702	0.659476	0.578855	0.528316	0.465282	0.818688	0.384003	0.918984	0.591826	0.515262	0.540551	0.586798	1.090540	0.467916	0.580991	0.517243	0.421290	0.542742					1.045970	0.497602	0.480918	0.475243	0.888686	1.151890	0.499362	0.475214	0.537543	0.450732	0.529734	0.512730	0.471156	0.510169	0.500109	0.525077	0.555073	0.509239
0.372461	0.503778	0.558195	0.413112	0.478878	0.531279	0.410044	0.414312	0.514276	0.449209	0.691086	0.658987	0.578186	0.528267	0.465197	0.818614	0.383721	0.918337	0.591745	0.514839	0.540413	0.586727	1.090110	0.467904	0.580487	0.517148	0.421260	0.542605					1.045200	0.497509	0.480833	0.475164	0.887482	1.151700	0.499346	0.475144	0.537381	0.450350	0.529392	0.512440	0.471004	0.510155	0.499669	0.524916	0.554780	0.509147
0.371942	0.503622	0.557798	0.412886	0.478817	0.531272	0.409517	0.414195	0.514143	0.449130	0.691018	0.658529	0.578145	0.528157	0.465094	0.818449	0.383697	0.917382	0.591345	0.514749	0.540360	0.586599	1.089970	0.467738	0.580425	0.516724	0.421243	0.542557					1.045020	0.497481	0.480819	0.474853	0.886617	1.151550	0.499315	0.475086	0.537207	0.450053	0.529370	0.512351	0.470720	0.510021	0.499439	0.524801	0.554734	0.508997
0.371908	0.503139	0.557727	0.412886	0.478590	0.530789	0.409223	0.414141	0.514099	0.449045	0.690777	0.658005	0.578022	0.527682	0.464774	0.818380	0.383564	0.917302	0.590926	0.514417	0.540185	0.586002	1.089890	0.467655	0.580380	0.516709	0.421091	0.542269					1.044190	0.497413	0.480789	0.474827	0.886332	1.151090	0.499099	0.474870	0.537134	0.450027	0.529164	0.512171	0.470702	0.509987	0.499434	0.524749	0.554304	0.508664
0.371862	0.502686	0.557126	0.412759	0.478529	0.530584	0.409175	0.414068	0.514019	0.448637	0.690702	0.657477	0.577913	0.527628	0.464683	0.817892	0.383399	0.916954	0.590916	0.514207	0.540061	0.585667	1.089890	0.467545	0.580078	0.516391	0.420884	0.541939					1.043850	0.497404	0.480618	0.474507	0.886150	1.150860	0.499061	0.474606	0.537027	0.449835	0.529073	0.512071	0.470606	0.509983	0.499195	0.524644	0.554157	0.508631
0.371802	0.502493	0.557119	0.412586	0.477965	0.530375	0.409056	0.413490	0.513899	0.448553	0.690431	0.657182	0.577420	0.527438	0.464657	0.817840	0.383366	0.916503	0.590845	0.513989	0.539906	0.584573	1.089160	0.467439	0.580033	0.516330	0.420778	0.541832					1.043340	0.497220	0.480529	0.474343	0.885763	1.150830	0.499005	0.474593	0.537000	0.449499	0.529065	0.512063	0.470529	0.509788	0.499163	0.524412	0.554100	0.508616
0.371772	0.502451	0.556736	0.412388	0.477944	0.529680	0.408977	0.413467	0.513047	0.448457	0.690166	0.656897	0.577356	0.527194	0.464642	0.817746	0.383332	0.916310	0.590241	0.513674	0.539744	0.584517	1.089090	0.467387	0.579920	0.515917	0.420703	0.541723					1.042440	0.497190	0.480464	0.474204	0.885114	1.150830	0.498960	0.474365	0.536993	0.449339	0.528878	0.512039	0.470373	0.509535	0.499111	0.524213	0.553845	0.508563
0.371535	0.502340	0.556448	0.412136	0.477875	0.529025	0.408889	0.413177	0.512973	0.448380	0.689372	0.656768	0.577345	0.527181	0.463904	0.817096	0.383328	0.915848	0.590156	0.513660	0.539433	0.584364	1.087210	0.467380	0.579711	0.515869	0.420451	0.541536					1.042280	0.497108	0.480367	0.473829	0.885050	1.150590	0.498909	0.474343	0.536827	0.449245	0.528759	0.511832	0.470133	0.509503	0.499058	0.523933	0.553770	0.508386
0.371473	0.502297	0.556343	0.411999	0.477273	0.528878	0.408774	0.413004	0.512834	0.448171	0.689017	0.656665	0.577191	0.527093	0.463819	0.817024	0.383149	0.915272	0.590056	0.513657	0.539327	0.584319	1.086980	0.467256	0.579494	0.515696	0.419869	0.541484					1.040150	0.496884	0.480203	0.473768	0.884978	1.150220	0.498683	0.474257	0.536712	0.449168	0.528717	0.511807	0.470026	0.509382	0.498905	0.523572	0.553689	0.508019
0.371456	0.502237	0.556032	0.411877	0.477119	0.528804	0.408694	0.412802	0.512646	0.448105	0.688911	0.656386	0.576725	0.527058	0.463716	0.816729	0.383123	0.914879	0.589536	0.513530	0.539175	0.584242	1.086980	0.467175	0.579411	0.515579	0.419808	0.541445					1.039430	0.496877	0.480106	0.473739	0.884856	1.150130	0.498623	0.474242	0.536543	0.449049	0.528264	0.511591	0.469989	0.509262	0.498165	0.523504	0.553362	0.507921
0.371377	0.502135	0.555892	0.411798	0.477037	0.528408	0.408531	0.412694	0.512571	0.448090	0.688825	0.656380	0.576573	0.527032	0.463514	0.816591	0.382926	0.914258	0.589385	0.513134	0.539160	0.584229	1.086960	0.467175	0.579383	0.515148	0.419697	0.541427					1.039290	0.496475	0.479928	0.473642	0.884775	1.149950	0.498425	0.474107	0.534441	0.449015	0.528083	0.511236	0.469817	0.509123	0.497945	0.523469	0.553309	0.507906
0.371371	0.501981	0.555872	0.411794	0.476777	0.528190	0.408347	0.412597	0.512569	0.447781	0.688675	0.656305	0.576339	0.526550	0.463345	0.816522	0.382795	0.914102	0.589006	0.513042	0.538633	0.584180	1.086950	0.467017	0.579358	0.515024	0.419664	0.541258					1.036520	0.496446	0.479838	0.473533	0.883708	1.149660	0.498421	0.474059	0.534008	0.448961	0.527826	0.510781	0.469813	0.508902	0.497827	0.523134	0.553046	0.507850
0.371350	0.501712	0.555783	0.411687	0.476711	0.528125	0.408345	0.412565	0.512462	0.447428	0.688636	0.656183	0.576232	0.526296	0.463125	0.815099	0.382527	0.914037	0.588182	0.512859	0.538527	0.584114	1.086950	0.466765	0.579093	0.514978	0.419617	0.540963					1.034180	0.496210	0.479713	0.473323	0.883519	1.149210	0.498160	0.473768	0.533729	0.448853	0.527752	0.510717	0.469630	0.508872	0.497767	0.522888	0.552724	0.507454
0.370902	0.501706	0.555678	0.411197	0.476699	0.527601	0.408338	0.412423	0.512172	0.447295	0.688313	0.656043	0.576120	0.526013	0.463073	0.814882	0.382514	0.913727	0.588121	0.512785	0.538019	0.584107	1.086680	0.466726	0.579043	0.514715	0.419611	0.540836					1.033600	0.496203	0.479528	0.473174	0.883349	1.149080	0.498142	0.473723	0.533546	0.448716	0.527701	0.510628	0.469581	0.508673	0.497080	0.522464	0.552609	0.507429
0.370894	0.501547	0.555400	0.411022	0.476204	0.527593	0.408152	0.412413	0.511993	0.447172	0.688202	0.655940	0.576075	0.525933	0.462911	0.814313	0.382474	0.912756	0.588019	0.512335	0.537994	0.583770	1.086530	0.466479	0.578817	0.513557	0.419449	0.540816					1.033380	0.496017	0.479449	0.472978	0.883051	1.148990	0.498102	0.473216	0.533513	0.448676	0.527634	0.510519	0.469376	0.508537	0.496937	0.522176	0.552565	0.507422
0.370894	0.501486	0.555342	0.410914	0.475805	0.527565	0.408056	0.412293	0.511970	0.447092	0.688159	0.655680	0.575596	0.525794	0.462812	0.814076	0.382272	0.912491	0.587799	0.512314	0.537904	0.583614	1.086320	0.466378	0.578670	0.512952	0.419434	0.540354					1.032090	0.495697	0.479421	0.472889	0.882891	1.148380	0.498020	0.473087	0.533442	0.448521	0.527575	0.510334	0.468928	0.508247	0.496810	0.521975	0.552555	0.507265
0.370832	0.501483	0.555307	0.410878	0.475491	0.527559	0.408009	0.411916	0.511960	0.446884	0.688071	0.655445	0.575449	0.525320	0.462751	0.813164	0.382174	0.912342	0.587633	0.512237	0.537850	0.583192	1.085980	0.466090	0.578099	0.512848	0.419285	0.540133					1.031050	0.495547	0.479402	0.472540	0.882659	1.145370	0.498002	0.473017	0.533401	0.448477	0.527490	0.510324	0.468917	0.507977	0.496736	0.521756	0.551807	0.506630
0.370796	0.501137	0.555151	0.410662	0.475434	0.527556	0.407722	0.411614	0.511863	0.446522	0.687943	0.654753	0.574717	0.525132	0.462654	0.812995	0.382102	0.912322	0.587425	0.512197	0.537848	0.583070	1.085830	0.465204	0.577980	0.512834	0.419270	0.539985					1.030960	0.495521	0.479136	0.472503	0.880410	1.145340	0.497853	0.472665	0.533360	0.448265	0.527232	0.510059	0.468698	0.507418	0.496587	0.521338	0.551777	0.506432
0.370756	0.500910	0.554928	0.410546	0.475265	0.527263	0.407594	0.411439	0.511821	0.446389	0.687886	0.654643	0.574543	0.525022	0.462378	0.811948	0.381970	0.910972	0.587341	0.511923	0.537708	0.582963	1.084400	0.465137	0.577888	0.512498	0.418798	0.539905					1.030500	0.495121	0.479030	0.472314	0.880232	1.145330	0.497768	0.472436	0.533100	0.448233	0.526936	0.509900	0.468629	0.507307	0.496385	0.521082	0.551470	0.506295
0.370639	0.500826	0.554895	0.410509	0.475138	0.527256	0.407276	0.411426	0.511343	0.446389	0.687807	0.654350	0.573583	0.524945	0.462345	0.811665	0.381948	0.910468	0.587092	0.511898	0.537618	0.582683	1.083720	0.464700	0.577874	0.512384	0.418301	0.539869					1.030330	0.494983	0.478788	0.472284	0.879533	1.144970	0.497697	0.472180	0.532504	0.448181	0.526836	0.509835	0.468372	0.507185	0.496375	0.520682	0.551464	0.506117
0.370615	0.500187	0.554245	0.410201	0.475085	0.527031	0.407159	0.411405	0.511301	0.446135	0.687662	0.654287	0.573498	0.524656	0.462067	0.811375	0.381691	0.909597	0.586961	0.511897	0.537229	0.581769	1.083670	0.464578	0.577832	0.512226	0.418235	0.539826					1.029240	0.494689	0.478785	0.472163	0.878896	1.144380	0.497678	0.472135	0.532486	0.448051	0.526829	0.509710	0.468258	0.507014	0.496040	0.520617	0.551284	0.506046
0.370594	0.500168	0.554165	0.409960	0.475026	0.527001	0.407079	0.411345	0.511263	0.446050	0.687339	0.654109	0.573137	0.524405	0.461934	0.810895	0.381537	0.909427	0.586946	0.511845	0.537158	0.581385	1.083160	0.464441	0.577763	0.512224	0.418224	0.539649					1.029210	0.494643	0.478689	0.472117	0.878699	1.143540	0.497654	0.472029	0.532452	0.447903	0.526785	0.509625	0.468223	0.506849	0.495712	0.520467	0.551275	0.505730
0.370570	0.500134	0.553724	0.409868	0.474990	0.526977	0.407038	0.411168	0.511102	0.446003	0.687264	0.654079	0.572773	0.524250	0.461598	0.810678	0.381509	0.907388	0.586873	0.511803	0.537125	0.581114	1.083050	0.464358	0.577648	0.512199	0.418207	0.539520					1.029000	0.494284	0.478668	0.472048	0.878287	1.143000	0.497561	0.471968	0.532407	0.447738	0.526600	0.509489	0.468199	0.506848	0.495677	0.520109	0.551206	0.505672
0.370409	0.499964	0.553659	0.409761	0.474938	0.526911	0.406833	0.410971	0.510965	0.445851	0.687190	0.654067	0.572690	0.524196	0.461596	0.810519	0.381340	0.907151	0.586741	0.511775	0.537099	0.580622	1.081690	0.464241	0.577419	0.512178	0.418160	0.539353					1.028810	0.493961	0.478516	0.471909	0.877897	1.142530	0.497526	0.471730	0.532275	0.447684	0.526453	0.509410	0.468017	0.506381	0.495424	0.519619	0.551197	0.505624
0.370190	0.499884	0.553518	0.409704	0.474920	0.526778	0.406755	0.410818	0.510736	0.445756	0.687152	0.653981	0.572501	0.524035	0.461515	0.810001	0.381328	0.906055	0.586725	0.511505	0.536974	0.580410	1.081690	0.464164	0.577358	0.512095	0.417907	0.539102					1.027980	0.493945	0.478406	0.471699	0.877361	1.141490	0.497514	0.471559	0.532272	0.447521	0.526411	0.509215	0.467997	0.506127	0.495367	0.519608	0.551190	0.505556
0.370163	0.499801	0.553165	0.409639	0.474858	0.525844	0.406593	0.410796	0.510424	0.445729	0.686848	0.653978	0.572413	0.523869	0.461491	0.809649	0.381294	0.905501	0.586681	0.511046	0.536920	0.580225	1.081120	0.464076	0.577329	0.511971	0.417602	0.538860					1.026550	0.493863	0.478247	0.471648	0.877222	1.140910	0.497439	0.471443	0.532225	0.447332	0.526407	0.509135	0.467986	0.505986	0.495272	0.519263	0.551100	0.505510
0.370099	0.499734	0.552642	0.409624	0.474529	0.525757	0.406494	0.410419	0.510167	0.445557	0.686636	0.653869	0.572233	0.523836	0.461346	0.809272	0.380911	0.905003	0.586646	0.511041	0.536607	0.580188	1.080330	0.463961	0.577096	0.511898	0.417451	0.538820					1.025370	0.492909	0.478229	0.471619	0.877002	1.140480	0.497107	0.471306	0.532196	0.447301	0.526075	0.509112	0.467957	0.505932	0.495111	0.519233	0.550817	0.505366
0.369963	0.499484	0.552611	0.409604	0.474377	0.525728	0.406411	0.410330	0.510164	0.445547	0.686604	0.653731	0.571753	0.523503	0.461328	0.808417	0.380800	0.902838	0.586640	0.511036	0.536482	0.579928	1.079610	0.463702	0.576974	0.511892	0.417413	0.538409					1.024560	0.492513	0.478000	0.471116	0.876775	1.140340	0.496835	0.471235	0.532178	0.447215	0.525786	0.508824	0.467509	0.505860	0.495081	0.519110	0.550237	0.505284
0.369903	0.498572	0.552444	0.409393	0.474362	0.525567	0.406221	0.410305	0.510089	0.445507	0.686521	0.653715	0.571353	0.523202	0.461161	0.808175	0.380706	0.902430	0.586637	0.511010	0.536212	0.579859	1.079010	0.463643	0.576964	0.511613	0.417387	0.537712					1.024000	0.492087	0.477891	0.470671	0.876646	1.140220	0.496652	0.471188	0.531823	0.447114	0.525593	0.508803	0.467402	0.505590	0.495041	0.518924	0.549918	0.505051
0.369798	0.498413	0.552156	0.408926	0.474361	0.525527	0.406139	0.409972	0.510064	0.445457	0.686458	0.653564	0.571307	0.522889	0.460887	0.808122	0.380657	0.901901	0.586306	0.510790	0.536099	0.579758	1.078110	0.463634	0.576754	0.511545	0.417153	0.537694					1.023370	0.491917	0.477343	0.470347	0.876350	1.139290	0.496600	0.470901	0.531594	0.447020	0.525097	0.508421	0.467271	0.505446	0.494885	0.518516	0.549723	0.504905
0.369796	0.498366	0.552102	0.408728	0.474347	0.525262	0.406072	0.409843	0.510060	0.445431	0.686336	0.653214	0.571094	0.522863	0.460844	0.807757	0.380647	0.901417	0.585986	0.510762	0.535591	0.579700	1.076730	0.463381	0.576717	0.511454	0.416858	0.537667					1.022690	0.491897	0.477161	0.470299	0.875736	1.137730	0.496591	0.470845	0.531490	0.446965	0.525039	0.508200	0.467073	0.505371	0.494652	0.518384	0.549686	0.504885
0.369678	0.498340	0.552030	0.408544	0.474041	0.525169	0.406038	0.409752	0.509996	0.445222	0.685844	0.653187	0.570985	0.522527	0.460792	0.807524	0.380623	0.900768	0.585975	0.510204	0.535152	0.579536	1.076240	0.463361	0.576345	0.511267	0.416748	0.537543					1.022000	0.491818	0.477114	0.470293	0.875643	1.136930	0.496199	0.470602	0.531239	0.446931	0.524777	0.507633	0.466985	0.505368	0.494610	0.518375	0.549394	0.504824
0.369650	0.498276	0.551822	0.408354	0.473300	0.525110	0.405932	0.409502	0.509985	0.445133	0.685663	0.653139	0.570745	0.522522	0.460158	0.807011	0.380599	0.900499	0.585680	0.510061	0.535016	0.579432	1.076180	0.463248	0.576320	0.510958	0.416675	0.537329					1.021160	0.491768	0.477061	0.470023	0.875591	1.136200	0.496118	0.470227	0.531121	0.446912	0.524723	0.507621	0.466948	0.505215	0.494346	0.518232	0.549145	0.504707
0.369633	0.497998	0.551811	0.408209	0.473130	0.525064	0.405350	0.409297	0.509953	0.445091	0.685306	0.653130	0.570424	0.522472	0.460016	0.806997	0.380527	0.898963	0.585494	0.510017	0.534646	0.579299	1.074890	0.463196	0.576038	0.510694	0.416394	0.537290					1.020750	0.491725	0.476545	0.469976	0.875300	1.135920	0.496026	0.469996	0.531104	0.446722	0.524659	0.507379	0.466929	0.505018	0.494246	0.518179	0.549141	0.504670
0.369538	0.497919	0.551519	0.407881	0.472668	0.524873	0.405330	0.409258	0.509561	0.445078	0.685236	0.653086	0.570227	0.522312	0.459824	0.806918	0.380494	0.898703	0.585402	0.509844	0.534221	0.579153	1.074740	0.463097	0.575602	0.510300	0.416115	0.537155					1.020500	0.491531	0.476460	0.469959	0.875242	1.135850	0.495945	0.469914	0.530657	0.446600	0.524366	0.507302	0.466780	0.504885	0.493378	0.518165	0.549096	0.504479
0.369526	0.497786	0.551316	0.407682	0.472656	0.524779	0.405271	0.409053	0.509489	0.445060	0.684825	0.652742	0.570218	0.522170	0.459824	0.806803	0.380428	0.898209	0.585225	0.509759	0.534121	0.579056	1.074340	0.463025	0.575512	0.510234	0.415819	0.537041					1.019840	0.491499	0.476346	0.469926	0.875206	1.135640	0.495897	0.469816	0.530600	0.446163	0.524173	0.507240	0.466678	0.504599	0.493102	0.518154	0.548524	0.503935
0.369423	0.497701	0.551158	0.407531	0.472220	0.524540	0.405027	0.408937	0.509405	0.444819	0.684693	0.652547	0.569859	0.521924	0.459707	0.806732	0.380355	0.898117	0.584966	0.509484	0.534066	0.578655	1.074270	0.462853	0.575461	0.510210	0.415785	0.536898					1.019600	0.491150	0.475979	0.469573	0.874874	1.135620	0.495733	0.469379	0.530569	0.445780	0.523692	0.507210	0.466498	0.504596	0.492814	0.517763	0.548145	0.503791
0.369192	0.497444	0.551149	0.407389	0.472102	0.524461	0.404970	0.408909	0.508652	0.444442	0.684386	0.652486	0.569498	0.520841	0.459543	0.806373	0.380207	0.897556	0.584896	0.509455	0.533814	0.578449	1.074220	0.462727	0.575409	0.510025	0.415627	0.536772					1.019250	0.491125	0.475896	0.469479	0.874229	1.135390	0.495668	0.469301	0.530394	0.445519	0.523139	0.507169	0.466422	0.504564	0.492773	0.517708	0.548061	0.503726
0.369174	0.497389	0.551037	0.407326	0.471882	0.524352	0.404836	0.408888	0.508289	0.444439	0.684208	0.652340	0.569285	0.520431	0.459259	0.805779	0.380102	0.896294	0.584867	0.509369	0.533469	0.578184	1.073530	0.462663	0.575172	0.509603	0.415382	0.536641					1.018880	0.491115	0.475631	0.469202	0.874079	1.134400	0.495015	0.469264	0.530208	0.445497	0.522989	0.506835	0.466411	0.504524	0.492648	0.517178	0.547943	0.503286
0.369017	0.497322	0.550667	0.407043	0.471784	0.524253	0.404682	0.408828	0.507824	0.444302	0.684026	0.652226	0.568945	0.519831	0.459179	0.805301	0.380059	0.895865	0.584850	0.509060	0.533331	0.578089	1.073340	0.462634	0.575155	0.509571	0.415055	0.536455					1.018620	0.491028	0.475524	0.469051	0.874017	1.134360	0.494927	0.469108	0.530106	0.445435	0.522600	0.506732	0.466382	0.504365	0.492594	0.517042	0.547924	0.503281
0.368971	0.497235	0.550496	0.406974	0.471733	0.524220	0.404498	0.408787	0.507624	0.444292	0.683936	0.651949	0.568782	0.519676	0.458923	0.804313	0.380058	0.895290	0.584615	0.508917	0.533314	0.577970	1.072980	0.462578	0.575138	0.509568	0.415054	0.535937					1.018500	0.490850	0.475509	0.468597	0.873932	1.132960	0.494895	0.469098	0.529992	0.445282	0.522261	0.506669	0.466297	0.503892	0.492547	0.516836	0.547912	0.502696
0.368860	0.497111	0.549860	0.406952	0.471711	0.523833	0.404262	0.408528	0.507506	0.444232	0.683796	0.651883	0.568660	0.519526	0.458364	0.803568	0.380057	0.894865	0.584556	0.508909	0.533290	0.577921	1.072740	0.462332	0.574815	0.509370	0.414909	0.535920					1.018490	0.490302	0.475487	0.468416	0.873789	1.132810	0.494787	0.468921	0.529868	0.445237	0.521695	0.506624	0.465967	0.503427	0.492519	0.516701	0.547823	0.502674
0.368771	0.496881	0.549185	0.406881	0.471377	0.523820	0.404068	0.408512	0.507386	0.444221	0.683724	0.651834	0.568617	0.519480	0.458320	0.803431	0.379801	0.894524	0.584422	0.508791	0.533278	0.577880	1.072470	0.462263	0.574772	0.509237	0.414677	0.535895					1.017760	0.490193	0.475231	0.468037	0.872735	1.132380	0.494701	0.468852	0.529806	0.445174	0.521678	0.506101	0.465918	0.503223	0.492238	0.516633	0.547821	0.502583
0.368601	0.496581	0.549147	0.406789	0.471362	0.523785	0.403881	0.408413	0.507279	0.443901	0.683626	0.651379	0.568564	0.519413	0.458296	0.802633	0.379737	0.894244	0.584280	0.508694	0.533221	0.577669	1.072170	0.462180	0.574659	0.509063	0.414542	0.535018					1.017630	0.490170	0.475001	0.467882	0.872381	1.132200	0.494457	0.468699	0.529728	0.445154	0.521498	0.505831	0.465730	0.503132	0.492136	0.516563	0.547577	0.502533
0.368383	0.495986	0.548838	0.406303	0.471314	0.523750	0.403802	0.408235	0.507186	0.443829	0.683611	0.651217	0.568192	0.519326	0.458278	0.802113	0.379691	0.893970	0.583923	0.508563	0.533098	0.577402	1.071540	0.462016	0.574620	0.509054	0.414494	0.534937					1.016880	0.490150	0.474979	0.467721	0.872316	1.131620	0.494444	0.468527	0.529576	0.444864	0.521488	0.505556	0.465183	0.503061	0.491947	0.516521	0.547533	0.502361
0.368322	0.495858	0.548831	0.406230	0.471158	0.523571	0.403710	0.407907	0.507004	0.443471	0.683359	0.651043	0.568050	0.519306	0.458032	0.801274	0.379678	0.893841	0.583910	0.508556	0.532672	0.577394	1.070910	0.461903	0.574619	0.509034	0.414289	0.534777					1.016670	0.490071	0.474644	0.467663	0.871699	1.130840	0.494406	0.468194	0.529572	0.444840	0.521404	0.505319	0.465178	0.502918	0.491920	0.516434	0.547481	0.502308
0.368256	0.495811	0.548662	0.405979	0.471031	0.523543	0.403493	0.407465	0.506494	0.443462	0.683097	0.650895	0.567863	0.519099	0.458022	0.801116	0.379675	0.892089	0.583869	0.508475	0.532639	0.577391	1.070650	0.461535	0.574319	0.508918	0.414238	0.534687					1.016610	0.489795	0.474479	0.467544	0.871544	1.129330	0.494349	0.468174	0.529523	0.444119	0.521388	0.505179	0.465047	0.502243	0.491832	0.516411	0.547085	0.502302
0.368123	0.495665	0.548613	0.405929	0.470885	0.523493	0.403466	0.407430	0.506436	0.443377	0.682936	0.650886	0.567483	0.518940	0.457563	0.800881	0.379668	0.891323	0.583648	0.508119	0.532548	0.576685	1.070090	0.461431	0.573599	0.508893	0.414182	0.534422					1.016070	0.489695	0.474377	0.467430	0.871367	1.129210	0.494020	0.468128	0.529435	0.444092	0.521360	0.504964	0.465027	0.502214	0.491562	0.516401	0.546876	0.501884
0.368061	0.495541	0.548448	0.405753	0.470833	0.523243	0.403217	0.407413	0.506167	0.443347	0.682844	0.650494	0.567402	0.518922	0.457546	0.800011	0.379632	0.890857	0.583609	0.507902	0.532491	0.576479	1.069300	0.461271	0.572762	0.508762	0.413991	0.534375					1.015910	0.489598	0.474231	0.467260	0.870324	1.129150	0.493553	0.467984	0.529253	0.443812	0.521358	0.504845	0.464925	0.501797	0.491523	0.515898	0.546372	0.501454
0.368046	0.495374	0.548263	0.405684	0.470759	0.523236	0.403058	0.407329	0.506143	0.443334	0.682806	0.650060	0.567229	0.518667	0.457530	0.800004	0.379343	0.890525	0.583569	0.507740	0.532272	0.576095	1.069190	0.461263	0.572711	0.508731	0.413892	0.534259					1.014420	0.489557	0.474197	0.467171	0.870312	1.129140	0.493439	0.467663	0.529052	0.443768	0.521312	0.504843	0.464328	0.501311	0.491323	0.515570	0.546104	0.501206
0.367733	0.495328	0.548262	0.405288	0.470717	0.522948	0.402862	0.407271	0.506135	0.443288	0.682582	0.649886	0.566918	0.518643	0.457424	0.799977	0.379338	0.890215	0.583377	0.507530	0.532206	0.576087	1.068910	0.461189	0.572605	0.508279	0.413790	0.534079					1.014310	0.489507	0.474103	0.466851	0.870301	1.128790	0.493346	0.467495	0.529021	0.443373	0.520951	0.504656	0.464124	0.501201	0.491280	0.515428	0.546096	0.500995
0.367709	0.495319	0.548169	0.405217	0.470641	0.522888	0.402766	0.407229	0.506113	0.443056	0.682563	0.649800	0.566427	0.518633	0.457192	0.799578	0.379180	0.889326	0.583086	0.507492	0.532198	0.575966	1.068600	0.461102	0.572556	0.508177	0.413777	0.534047					1.013820	0.489466	0.474046	0.466697	0.870006	1.128690	0.493246	0.467142	0.528980	0.443334	0.520940	0.504520	0.464082	0.500678	0.491024	0.515416	0.545801	0.500701
0.367667	0.495251	0.548052	0.405206	0.470551	0.522177	0.402612	0.407116	0.506097	0.442910	0.682559	0.649724	0.566325	0.518439	0.457073	0.799526	0.379111	0.888046	0.582965	0.507442	0.532093	0.575748	1.068540	0.460900	0.572459	0.508176	0.413673	0.533993					1.013030	0.489396	0.473391	0.466601	0.869544	1.128580	0.493203	0.467060	0.528839	0.443275	0.520796	0.504020	0.464069	0.500624	0.490876	0.515387	0.545622	0.500644
0.367638	0.495123	0.548022	0.405173	0.470502	0.522012	0.402528	0.406930	0.505711	0.442678	0.682184	0.649695	0.566057	0.518347	0.456986	0.799330	0.379021	0.887612	0.582831	0.507394	0.531054	0.575600	1.068060	0.460821	0.572411	0.508105	0.413548	0.533966					1.012880	0.489221	0.473368	0.466494	0.869444	1.128530	0.492668	0.467011	0.528771	0.442991	0.520703	0.503854	0.463835	0.500480	0.490371	0.515182	0.545295	0.500592
0.367627	0.495023	0.547739	0.405117	0.470376	0.521666	0.402509	0.406911	0.505435	0.442620	0.681708	0.649692	0.565780	0.517976	0.456757	0.798081	0.378940	0.887447	0.582418	0.507034	0.530885	0.575454	1.068010	0.460782	0.572366	0.507711	0.413432	0.533506					1.011280	0.488946	0.473331	0.466388	0.869178	1.128130	0.492627	0.466924	0.528737	0.442938	0.520663	0.503597	0.463712	0.500189	0.490025	0.515152	0.545141	0.500558
0.367467	0.494847	0.547720	0.405009	0.470338	0.521487	0.402490	0.406759	0.505431	0.442616	0.681576	0.649667	0.565681	0.517814	0.456587	0.797833	0.378923	0.887318	0.581964	0.507013	0.530674	0.575266	1.066920	0.460715	0.572302	0.507550	0.413353	0.533370					1.010140	0.488928	0.473292	0.466187	0.868656	1.127890	0.492552	0.466694	0.528635	0.442891	0.520554	0.503556	0.463705	0.500138	0.489747	0.514723	0.544790	0.500445
0.367397	0.494658	0.547486	0.404928	0.470136	0.521383	0.402455	0.406465	0.505390	0.442296	0.681546	0.649240	0.565080	0.517774	0.456572	0.797538	0.378342	0.887218	0.581182	0.506949	0.530646	0.575207	1.066630	0.460441	0.571959	0.507531	0.413281	0.533319					1.009870	0.488775	0.473271	0.465798	0.868120	1.127520	0.492427	0.466529	0.528558	0.442567	0.520547	0.503526	0.463349	0.500117	0.489630	0.514275	0.544668	0.500355
0.367251	0.494650	0.547354	0.404646	0.470124	0.521354	0.402124	0.406103	0.505260	0.442138	0.681091	0.649129	0.565076	0.517763	0.456442	0.796883	0.378249	0.886664	0.581105	0.506481	0.530326	0.575086	1.066610	0.460439	0.571806	0.507282	0.412981	0.532968					1.009700	0.488717	0.473202	0.465745	0.867036	1.127400	0.492427	0.466158	0.528487	0.442160	0.520388	0.503070	0.463135	0.499739	0.489478	0.514271	0.544566	0.500252
0.367189	0.494608	0.547350	0.404630	0.470104	0.520793	0.401849	0.405984	0.505197	0.441969	0.680918	0.648829	0.565013	0.517738	0.456415	0.796702	0.377663	0.886633	0.581079	0.505198	0.530059	0.574935	1.066070	0.459930	0.571568	0.506980	0.412848	0.532720					1.008370	0.488558	0.473184	0.465585	0.866782	1.127240	0.492391	0.466113	0.528361	0.442129	0.520185	0.502919	0.462735	0.499711	0.489287	0.514216	0.544506	0.500117
0.367168	0.494431	0.547208	0.404581	0.469871	0.520762	0.401732	0.405971	0.504861	0.441892	0.680828	0.648769	0.564765	0.517564	0.456036	0.796447	0.377642	0.885755	0.580903	0.505079	0.529808	0.574742	1.065940	0.459638	0.571418	0.506878	0.412575	0.532428					1.008170	0.488529	0.473161	0.465564	0.866296	1.126870	0.492162	0.466107	0.527890	0.441955	0.519846	0.502867	0.462660	0.499700	0.489258	0.514142	0.544338	0.498850
0.367095	0.493921	0.547038	0.404552	0.469841	0.520719	0.401697	0.405859	0.504752	0.441779	0.680453	0.648597	0.564628	0.517475	0.455635	0.796361	0.377482	0.884628	0.580840	0.504873	0.529593	0.574432	1.065530	0.459543	0.571206	0.506656	0.412450	0.532096					1.008110	0.488421	0.473146	0.465556	0.866200	1.126290	0.492063	0.466084	0.527847	0.441869	0.519624	0.502677	0.462595	0.499620	0.489257	0.514009	0.544217	0.498093
0.366824	0.493674	0.546847	0.404546	0.469809	0.520654	0.401654	0.405661	0.504592	0.441661	0.680378	0.648556	0.564440	0.517471	0.455540	0.796119	0.377081	0.883583	0.580220	0.504736	0.529520	0.574431	1.065150	0.459528	0.571098	0.506076	0.412253	0.531444					1.007810	0.487925	0.473077	0.465456	0.866062	1.126150	0.492011	0.466061	0.527631	0.441821	0.519583	0.502673	0.462345	0.499503	0.489204	0.514005	0.544169	0.497801
0.366745	0.493419	0.546674	0.404544	0.469792	0.520635	0.401424	0.405508	0.504152	0.441502	0.680289	0.648325	0.564421	0.517322	0.455363	0.795778	0.376901	0.883427	0.580123	0.504716	0.529266	0.574430	1.064970	0.459435	0.571024	0.505859	0.412181	0.531340					1.007590	0.487709	0.472968	0.465396	0.865967	1.125830	0.491881	0.465638	0.527611	0.441792	0.519481	0.502592	0.462321	0.499491	0.489094	0.513810	0.543845	0.497753
0.366619	0.493335	0.546521	0.404406	0.469737	0.520621	0.401385	0.405464	0.504073	0.441489	0.680282	0.648073	0.564224	0.517264	0.455308	0.795705	0.376803	0.882960	0.580095	0.504445	0.529181	0.574103	1.064930	0.459220	0.570834	0.505800	0.412086	0.531316					1.007400	0.487478	0.472851	0.465370	0.865964	1.125790	0.491690	0.465533	0.527608	0.441708	0.519434	0.502433	0.462299	0.499469	0.489080	0.513791	0.543541	0.497705
0.366581	0.493066	0.546343	0.404088	0.469678	0.520598	0.401340	0.405183	0.504023	0.441326	0.680209	0.647850	0.564076	0.516812	0.455062	0.795503	0.376803	0.882367	0.580008	0.504276	0.529011	0.574028	1.064830	0.459215	0.570483	0.505181	0.411907	0.531187					1.006650	0.487362	0.472846	0.465125	0.865871	1.125330	0.491584	0.465256	0.527557	0.441562	0.519312	0.502383	0.462290	0.498901	0.488925	0.513733	0.543432	0.497692
0.366310	0.492987	0.546325	0.404059	0.469492	0.520256	0.401158	0.405017	0.504007	0.441308	0.680083	0.647226	0.563785	0.516768	0.455022	0.794912	0.376767	0.881837	0.579951	0.504219	0.528921	0.573264	1.063950	0.458892	0.570463	0.504963	0.411751	0.530899					1.005490	0.487346	0.472844	0.464934	0.865729	1.125190	0.491396	0.465215	0.527350	0.441132	0.519276	0.502188	0.461944	0.498746	0.488816	0.513541	0.543391	0.497674
0.366161	0.492859	0.545834	0.403942	0.469298	0.520228	0.401126	0.404772	0.503435	0.441245	0.679840	0.646818	0.563777	0.516619	0.454878	0.794910	0.376578	0.881579	0.579609	0.504088	0.528846	0.573057	1.063890	0.458783	0.570097	0.504744	0.411695	0.530746					1.003130	0.487257	0.472633	0.464927	0.865647	1.124460	0.491209	0.465183	0.527244	0.441083	0.519228	0.502148	0.461861	0.498730	0.488521	0.513283	0.543218	0.497646
0.365921	0.492599	0.545405	0.403895	0.469237	0.520073	0.401075	0.403794	0.503413	0.441129	0.679799	0.646810	0.563772	0.516405	0.454860	0.794849	0.376506	0.881372	0.579366	0.503937	0.528609	0.572917	1.063580	0.458576	0.570001	0.504199	0.411516	0.530714					1.003070	0.487254	0.472461	0.464681	0.865451	1.124240	0.491196	0.465150	0.526952	0.441046	0.518873	0.502128	0.461831	0.498533	0.488484	0.512954	0.543096	0.497532
0.365894	0.491868	0.545230	0.403818	0.469197	0.520064	0.400889	0.403739	0.503297	0.441029	0.679701	0.646805	0.563700	0.516339	0.454856	0.794671	0.376186	0.881246	0.579296	0.503698	0.528141	0.572536	1.063580	0.458116	0.569947	0.504150	0.411461	0.530422					1.002730	0.487028	0.472427	0.464497	0.864717	1.122970	0.491135	0.465088	0.526824	0.440815	0.518695	0.502127	0.461692	0.498361	0.488432	0.512650	0.542716	0.496755
0.365551	0.491839	0.545178	0.403659	0.468847	0.519899	0.400777	0.403170	0.503168	0.440989	0.679663	0.646732	0.563535	0.516189	0.454839	0.794407	0.376173	0.880838	0.578305	0.503490	0.528091	0.572442	1.063320	0.458043	0.569896	0.504024	0.411290	0.530419					1.002470	0.486895	0.472302	0.464459	0.864531	1.122470	0.490908	0.465061	0.526795	0.440748	0.518579	0.501987	0.461359	0.497884	0.488120	0.512325	0.542337	0.496135
0.365470	0.491742	0.544533	0.403659	0.468778	0.519837	0.400642	0.403154	0.502841	0.440624	0.679582	0.646581	0.563438	0.516153	0.454736	0.794182	0.375978	0.880797	0.578287	0.502624	0.528017	0.572381	1.062130	0.457985	0.569896	0.503642	0.411140	0.529599					1.002290	0.486862	0.472147	0.464407	0.864239	1.121970	0.490709	0.464943	0.526652	0.440625	0.518148	0.501736	0.461071	0.497793	0.488109	0.512156	0.542210	0.495645
0.365465	0.491723	0.544506	0.403558	0.468661	0.519620	0.400591	0.403042	0.502751	0.440601	0.679458	0.646515	0.563349	0.516073	0.454706	0.794133	0.375829	0.880192	0.578242	0.502455	0.527377	0.572167	1.062100	0.457908	0.569881	0.503611	0.411055	0.529343					1.002070	0.486842	0.472124	0.464345	0.863989	1.121940	0.490678	0.464874	0.526612	0.440587	0.518095	0.501388	0.460972	0.497376	0.487966	0.511831	0.541798	0.495509
0.365251	0.491673	0.544464	0.403401	0.468605	0.519504	0.400490	0.402943	0.502726	0.440573	0.679181	0.646267	0.563208	0.515877	0.454224	0.793488	0.375741	0.879799	0.578084	0.502116	0.527270	0.571881	1.062040	0.457906	0.569707	0.503508	0.410474	0.529208					1.000990	0.486823	0.471816	0.463940	0.863887	1.121890	0.490655	0.464494	0.526432	0.440465	0.517993	0.501271	0.460792	0.497297	0.487962	0.511702	0.541608	0.495344
0.365143	0.491634	0.544406	0.403381	0.468280	0.519465	0.400415	0.402933	0.502493	0.440527	0.678978	0.646249	0.562524	0.515737	0.454169	0.792962	0.375548	0.879161	0.578011	0.501897	0.527018	0.571499	1.062030	0.457696	0.569696	0.503236	0.410132	0.529086					1.000990	0.486744	0.471680	0.463915	0.863749	1.121800	0.490558	0.464474	0.526395	0.440436	0.517927	0.501191	0.460636	0.497233	0.487953	0.511672	0.541555	0.495198
0.365143	0.491527	0.544182	0.403296	0.468022	0.519306	0.400413	0.402908	0.502492	0.440451	0.678545	0.646069	0.562445	0.515519	0.454046	0.792258	0.375545	0.879145	0.577897	0.501894	0.526940	0.571462	1.061880	0.457542	0.569373	0.503221	0.409993	0.528943					1.000810	0.486568	0.471650	0.463708	0.862618	1.121480	0.490514	0.464392	0.526225	0.440339	0.517902	0.501055	0.460608	0.497081	0.487874	0.511484	0.541450	0.495194
0.365114	0.491491	0.544131	0.403261	0.468020	0.519282	0.400345	0.402811	0.502459	0.440329	0.678472	0.646029	0.562314	0.515339	0.453909	0.791458	0.375531	0.878790	0.577471	0.501878	0.526647	0.571423	1.060850	0.457518	0.569120	0.502918	0.409697	0.528943					1.000080	0.486444	0.471630	0.463623	0.862328	1.121210	0.490469	0.464337	0.525175	0.440071	0.517793	0.500923	0.460601	0.497046	0.487682	0.511414	0.540987	0.494892
0.365056	0.491469	0.544011	0.403182	0.468001	0.519249	0.400155	0.402537	0.502220	0.440212	0.678411	0.646026	0.562123	0.515060	0.453626	0.791252	0.375327	0.877243	0.577379	0.501810	0.526608	0.571188	1.060680	0.457306	0.568796	0.502877	0.409589	0.528909					0.998131	0.486055	0.471582	0.463603	0.861626	1.120970	0.490376	0.464249	0.525103	0.439901	0.517670	0.500638	0.460358	0.496999	0.487680	0.511412	0.540510	0.494836
0.364917	0.491276	0.543561	0.403015	0.467964	0.519026	0.399960	0.402411	0.501528	0.439847	0.678406	0.645741	0.562113	0.514966	0.453541	0.791154	0.375247	0.877088	0.577265	0.501159	0.526388	0.571139	1.058880	0.457292	0.568762	0.502501	0.409505	0.528850					0.997534	0.485923	0.471481	0.463408	0.861305	1.120090	0.490335	0.464123	0.524853	0.439646	0.517282	0.500568	0.460345	0.496980	0.487594	0.511364	0.540009	0.494751
0.364742	0.490952	0.543396	0.402640	0.467824	0.518925	0.399426	0.402296	0.501276	0.439720	0.677521	0.645659	0.562028	0.514876	0.453268	0.791093	0.374923	0.875688	0.577237	0.500968	0.526275	0.571071	1.057700	0.457037	0.568693	0.502496	0.409488	0.528714					0.997508	0.485879	0.471452	0.463395	0.861181	1.119690	0.490240	0.463878	0.524620	0.439462	0.517092	0.500562	0.460312	0.496722	0.487430	0.511341	0.539992	0.494323
0.364667	0.490926	0.542925	0.402575	0.467456	0.518879	0.399278	0.402229	0.501060	0.439658	0.677336	0.645627	0.561780	0.514821	0.453021	0.790698	0.374786	0.875597	0.577189	0.500589	0.526125	0.570610	1.057670	0.456965	0.568061	0.502487	0.409449	0.528593					0.997371	0.485878	0.471351	0.463367	0.860845	1.119410	0.489899	0.463763	0.524574	0.439258	0.516849	0.500419	0.460226	0.496643	0.487185	0.511047	0.539562	0.494180
0.364601	0.490795	0.542741	0.402547	0.467304	0.518869	0.399236	0.402079	0.501004	0.439522	0.677136	0.645549	0.561036	0.514761	0.452998	0.790526	0.374727	0.874923	0.576902	0.500399	0.526010	0.570287	1.057360	0.456783	0.567963	0.502441	0.409422	0.528574					0.996600	0.485135	0.471081	0.462945	0.860824	1.119280	0.489841	0.463725	0.524498	0.439183	0.516714	0.500401	0.460120	0.496593	0.487019	0.510909	0.538408	0.494107
0.364463	0.490636	0.542721	0.402448	0.467296	0.518866	0.399084	0.401955	0.500942	0.438946	0.676947	0.645011	0.560918	0.514683	0.452969	0.790299	0.374524	0.874759	0.576805	0.500366	0.525984	0.570278	1.057160	0.456604	0.567734	0.502355	0.409399	0.528395					0.996483	0.485043	0.470970	0.462862	0.860226	1.119060	0.489301	0.463601	0.524367	0.439028	0.516559	0.500358	0.460016	0.496368	0.486864	0.510638	0.537808	0.494059
0.364435	0.490606	0.542679	0.402398	0.467245	0.518841	0.398554	0.401856	0.500628	0.438906	0.676938	0.644764	0.560756	0.513836	0.452944	0.790030	0.374508	0.874601	0.576584	0.500232	0.525693	0.569794	1.056740	0.456228	0.567436	0.502197	0.409355	0.528142					0.996410	0.484963	0.470827	0.462723	0.860219	1.118970	0.489151	0.463463	0.524262	0.438973	0.516492	0.500102	0.459755	0.496317	0.486829	0.510627	0.537690	0.494019
0.364406	0.490296	0.542251	0.402393	0.467228	0.518805	0.398205	0.401786	0.500408	0.438818	0.676445	0.644734	0.560200	0.513276	0.452780	0.789935	0.374493	0.874142	0.576582	0.500211	0.525440	0.569722	1.055240	0.456179	0.567416	0.502105	0.409242	0.528106					0.995544	0.484942	0.470582	0.462713	0.859452	1.118870	0.489146	0.463392	0.524111	0.438876	0.516437	0.499910	0.459502	0.496202	0.486784	0.510165	0.537621	0.493989
0.364203	0.489919	0.542066	0.402348	0.466906	0.518585	0.397308	0.401702	0.500399	0.438790	0.676424	0.644710	0.560132	0.513160	0.452766	0.789638	0.374455	0.873936	0.576418	0.499927	0.525427	0.569651	1.055150	0.456101	0.567404	0.502029	0.409231	0.527806					0.995434	0.484895	0.470412	0.462619	0.859164	1.118580	0.489017	0.463056	0.523964	0.438852	0.516416	0.499900	0.459469	0.495690	0.486731	0.509801	0.537556	0.493512
0.364179	0.489888	0.542035	0.402322	0.466668	0.518520	0.397187	0.401695	0.500311	0.438286	0.676008	0.644516	0.560063	0.513074	0.452666	0.789575	0.374451	0.873778	0.576370	0.499896	0.525333	0.569355	1.055040	0.455904	0.566411	0.501960	0.409091	0.527607					0.995258	0.484743	0.470346	0.462535	0.858183	1.117960	0.488982	0.463018	0.523899	0.438741	0.516409	0.499761	0.459394	0.495584	0.486465	0.509495	0.537503	0.492839
0.364096	0.489760	0.541867	0.402316	0.466610	0.518171	0.396722	0.401564	0.500306	0.438124	0.675769	0.644450	0.559803	0.512918	0.452628	0.788870	0.374200	0.873146	0.576136	0.499874	0.525258	0.569256	1.054920	0.455804	0.566354	0.501669	0.408690	0.527564					0.994704	0.484663	0.470304	0.462355	0.857839	1.117620	0.488848	0.462974	0.523887	0.438682	0.516383	0.499645	0.459312	0.495466	0.486433	0.509465	0.537314	0.492696
0.363769	0.489496	0.541841	0.402239	0.466459	0.518020	0.396304	0.401345	0.500230	0.438058	0.675492	0.644258	0.559728	0.512770	0.452603	0.788676	0.373961	0.872911	0.575638	0.499704	0.525227	0.569253	1.054490	0.455425	0.566288	0.501508	0.408670	0.527500					0.993576	0.484605	0.470154	0.462042	0.856962	1.117620	0.488420	0.462863	0.523779	0.438461	0.516264	0.499322	0.459201	0.495434	0.486425	0.509431	0.537144	0.492115
0.363763	0.489417	0.541820	0.402026	0.466400	0.517975	0.396291	0.401144	0.500089	0.438026	0.675271	0.643716	0.559678	0.512479	0.452323	0.788641	0.373874	0.872361	0.575377	0.499532	0.525141	0.569153	1.054260	0.455357	0.566233	0.501451	0.408623	0.527458					0.993337	0.484291	0.470106	0.461901	0.856280	1.116490	0.488293	0.462745	0.523643	0.438423	0.516261	0.499222	0.459128	0.495124	0.486355	0.509332	0.536998	0.491897
0.363751	0.489200	0.541801	0.401923	0.466239	0.517881	0.396269	0.400925	0.500084	0.437985	0.674811	0.643222	0.559351	0.512425	0.452160	0.788482	0.373845	0.872252	0.575350	0.498940	0.525096	0.569116	1.053450	0.455154	0.566203	0.501269	0.408472	0.526556					0.993259	0.484211	0.470094	0.461882	0.856129	1.116190	0.488199	0.462552	0.523597	0.437983	0.516182	0.499206	0.459012	0.495065	0.486276	0.508853	0.536717	0.491664
0.363667	0.488838	0.541383	0.401868	0.465444	0.517874	0.396199	0.400757	0.499777	0.437934	0.674530	0.643210	0.559347	0.512245	0.451958	0.788451	0.373560	0.872205	0.575218	0.498777	0.524981	0.569106	1.053250	0.455105	0.566176	0.500974	0.408410	0.526331					0.993180	0.484156	0.470015	0.461814	0.855792	1.116190	0.487981	0.462338	0.523499	0.437944	0.516166	0.499140	0.458895	0.494931	0.486220	0.508721	0.536717	0.491591
0.363533	0.488717	0.541171	0.401594	0.465388	0.517748	0.396170	0.400702	0.499493	0.437918	0.674137	0.643197	0.559231	0.512239	0.451938	0.787251	0.373358	0.870208	0.575208	0.498401	0.524679	0.568637	1.052450	0.454865	0.565766	0.500899	0.408306	0.526298					0.993168	0.484067	0.469417	0.461745	0.855737	1.115380	0.487973	0.462336	0.523466	0.437852	0.516092	0.499132	0.458758	0.494835	0.486145	0.508700	0.536714	0.491589
0.363305	0.488709	0.540899	0.401568	0.465207	0.517632	0.396158	0.400583	0.499465	0.437902	0.673799	0.643081	0.559205	0.512043	0.451809	0.786972	0.373325	0.869565	0.575197	0.498288	0.524651	0.568588	1.051480	0.454830	0.565699	0.500827	0.408261	0.525800					0.993153	0.483688	0.469333	0.461733	0.855609	1.114890	0.487952	0.461975	0.523248	0.437706	0.515998	0.499129	0.458723	0.494788	0.485963	0.508680	0.536442	0.491485
0.363303	0.488698	0.540824	0.401399	0.465178	0.517535	0.396144	0.400443	0.499443	0.437607	0.673665	0.642964	0.559191	0.511894	0.451794	0.786703	0.373262	0.868957	0.575065	0.498193	0.524554	0.568586	1.051470	0.454740	0.565472	0.500601	0.408090	0.525383					0.992630	0.483426	0.469288	0.461567	0.855255	1.114760	0.487554	0.461942	0.522822	0.437671	0.515882	0.499103	0.458649	0.494395	0.485890	0.508677	0.536300	0.491408
0.363233	0.488585	0.540373	0.401116	0.465172	0.517205	0.396133	0.400360	0.499424	0.437365	0.673517	0.642961	0.558842	0.511891	0.451625	0.786593	0.373215	0.868946	0.575049	0.498034	0.524510	0.568537	1.051070	0.454648	0.565407	0.500594	0.407932	0.525256					0.990599	0.483380	0.469232	0.461491	0.854590	1.113700	0.487353	0.461630	0.522737	0.437450	0.515840	0.498847	0.458482	0.494274	0.485270	0.508664	0.536186	0.491278
0.363100	0.488387	0.540367	0.401102	0.464896	0.517056	0.396041	0.400307	0.499404	0.437189	0.673186	0.642530	0.558718	0.511856	0.451567	0.786197	0.373049	0.868690	0.574838	0.497778	0.524494	0.568348	1.050650	0.454264	0.565159	0.500431	0.407900	0.525040					0.990581	0.483046	0.468905	0.461309	0.854391	1.113300	0.487319	0.461198	0.522680	0.437395	0.515655	0.498697	0.458468	0.494032	0.485094	0.508394	0.536096	0.490853
0.362869	0.488282	0.540265	0.401054	0.464773	0.515930	0.395917	0.400273	0.499401	0.436905	0.672987	0.642500	0.557740	0.511424	0.451505	0.785098	0.373010	0.868649	0.574758	0.497686	0.524388	0.568220	1.050520	0.454244	0.564847	0.500425	0.407817	0.524975					0.988968	0.483035	0.468749	0.460900	0.854270	1.112140	0.487077	0.461040	0.522583	0.437244	0.515301	0.498501	0.458457	0.494005	0.485077	0.508356	0.535800	0.490833
0.362635	0.487955	0.540256	0.400781	0.464761	0.515785	0.395856	0.399990	0.499392	0.436862	0.672740	0.642274	0.557224	0.511401	0.451223	0.785065	0.372888	0.868452	0.574196	0.497620	0.524304	0.568170	1.049720	0.454022	0.564161	0.500181	0.407664	0.524660					0.988903	0.482873	0.468495	0.460603	0.853637	1.112090	0.486869	0.460955	0.522510	0.437081	0.515164	0.498446	0.458053	0.493976	0.484486	0.507948	0.535789	0.490228
0.362361	0.487813	0.539914	0.400626	0.464663	0.515468	0.395803	0.399906	0.499306	0.436739	0.672340	0.641747	0.557192	0.511367	0.451094	0.784503	0.372866	0.868279	0.574068	0.497555	0.524134	0.568114	1.049520	0.453892	0.564154	0.500082	0.407638	0.524625					0.988634	0.482659	0.468373	0.460592	0.853318	1.111940	0.486655	0.460896	0.522365	0.436979	0.515118	0.498297	0.457895	0.493911	0.484336	0.507928	0.535347	0.490052
0.362285	0.487588	0.539821	0.400534	0.464574	0.515400	0.395582	0.399739	0.499176	0.436583	0.672220	0.641617	0.557137	0.511162	0.450903	0.784027	0.372836	0.867850	0.573990	0.496735	0.523927	0.567863	1.049120	0.453812	0.564004	0.499911	0.407629	0.524514					0.988450	0.482598	0.468226	0.460558	0.852959	1.111490	0.486253	0.460670	0.522290	0.436925	0.515098	0.498255	0.457874	0.493856	0.484253	0.507849	0.535271	0.489909
0.362268	0.487548	0.539720	0.400463	0.464428	0.515272	0.395558	0.399718	0.498996	0.436463	0.671998	0.641537	0.557031	0.511038	0.450856	0.783589	0.372679	0.867522	0.573826	0.496695	0.523837	0.567853	1.048550	0.453454	0.563916	0.499756	0.407381	0.524258					0.987405	0.482516	0.467932	0.460469	0.852514	1.110060	0.486038	0.460446	0.521643	0.436884	0.515017	0.498187	0.457866	0.493848	0.483819	0.507828	0.535020	0.489909
0.362236	0.487495	0.539719	0.400360	0.464315	0.515104	0.395044	0.399486	0.498905	0.436188	0.671943	0.641219	0.557012	0.511034	0.450773	0.782872	0.372496	0.867472	0.573785	0.496520	0.523836	0.567754	1.048260	0.453450	0.563578	0.499549	0.407373	0.523858					0.987180	0.482215	0.467275	0.460414	0.852381	1.109600	0.485943	0.460368	0.521495	0.436874	0.514948	0.498057	0.457580	0.493763	0.483781	0.507679	0.534539	0.489829
0.362107	0.486737	0.539474	0.400037	0.464276	0.515055	0.394523	0.399318	0.498424	0.435980	0.671744	0.640813	0.556673	0.510902	0.450209	0.782637	0.372462	0.866966	0.573774	0.496273	0.523665	0.567695	1.048250	0.453241	0.563491	0.499185	0.407371	0.523736					0.986699	0.482022	0.467082	0.460016	0.851909	1.108490	0.485876	0.460266	0.521231	0.436800	0.514391	0.497677	0.457520	0.493476	0.483694	0.507572	0.534093	0.489760
0.362052	0.486487	0.539447	0.400036	0.464040	0.515048	0.394399	0.398958	0.498266	0.435980	0.671716	0.640449	0.556518	0.510856	0.450170	0.782593	0.372449	0.866715	0.573757	0.496017	0.522584	0.567673	1.047190	0.453236	0.563443	0.498756	0.407100	0.523693					0.986471	0.481378	0.467005	0.459857	0.851630	1.108070	0.485850	0.459889	0.521177	0.436687	0.514298	0.497543	0.457277	0.492855	0.483659	0.507400	0.533574	0.489719
0.361970	0.486482	0.539317	0.399894	0.463722	0.514967	0.394357	0.398912	0.497977	0.435901	0.671686	0.640398	0.556106	0.510855	0.450034	0.782185	0.372392	0.865671	0.573594	0.495788	0.522221	0.567456	1.046800	0.453209	0.563349	0.498662	0.407086	0.523660					0.986216	0.481212	0.466902	0.459551	0.850986	1.107250	0.485825	0.459691	0.521008	0.436407	0.514244	0.497485	0.457175	0.492790	0.483341	0.507313	0.533484	0.489563
0.361916	0.486397	0.539260	0.399686	0.463618	0.514763	0.394343	0.398605	0.497871	0.435751	0.671613	0.640299	0.555954	0.510748	0.449993	0.782176	0.372198	0.865404	0.573234	0.495582	0.522193	0.567353	1.046800	0.453136	0.563270	0.498275	0.407033	0.523598					0.986134	0.481028	0.466746	0.459359	0.850439	1.106500	0.485565	0.459617	0.520535	0.436317	0.514218	0.497086	0.456983	0.492745	0.483328	0.507293	0.533188	0.489416
0.361866	0.486361	0.539146	0.399463	0.463460	0.514695	0.394215	0.398431	0.497845	0.435731	0.671201	0.640274	0.555741	0.510697	0.449899	0.781882	0.372194	0.864722	0.573180	0.495381	0.522042	0.567292	1.046300	0.453047	0.562987	0.497982	0.406982	0.523362					0.986098	0.481004	0.466641	0.459331	0.850106	1.105960	0.485400	0.459346	0.520455	0.436285	0.514216	0.496930	0.456701	0.492490	0.483218	0.507248	0.533047	0.489309
0.361336	0.486330	0.539052	0.399442	0.463395	0.514610	0.394016	0.397904	0.497525	0.435620	0.671199	0.639962	0.555718	0.510025	0.449541	0.781631	0.372185	0.862884	0.573110	0.495350	0.521696	0.567177	1.045640	0.452961	0.562976	0.497980	0.406920	0.523300					0.985680	0.480934	0.466456	0.459304	0.849885	1.105270	0.485294	0.458979	0.520450	0.436244	0.514094	0.496502	0.456687	0.492483	0.482818	0.507224	0.532832	0.489071
0.361230	0.486229	0.538995	0.399325	0.463148	0.514208	0.393936	0.397780	0.497324	0.435600	0.670924	0.639834	0.555657	0.509952	0.449455	0.781146	0.372166	0.862835	0.573006	0.495020	0.521509	0.566923	1.045360	0.452950	0.562962	0.497726	0.406746	0.523220					0.984999	0.480924	0.466436	0.459291	0.849707	1.104830	0.485111	0.458952	0.520360	0.436083	0.513879	0.496335	0.456639	0.492402	0.482775	0.507026	0.532731	0.488838
0.361126	0.485677	0.538926	0.399221	0.463097	0.514092	0.393453	0.397638	0.497158	0.435458	0.670875	0.639782	0.555528	0.509881	0.449427	0.780621	0.372156	0.862737	0.572929	0.494480	0.521484	0.566701	1.044750	0.452701	0.562902	0.497627	0.406642	0.523077					0.984819	0.480459	0.466433	0.459069	0.848712	1.103880	0.485052	0.458949	0.520279	0.436045	0.513761	0.496167	0.456609	0.492168	0.482726	0.506918	0.532675	0.488821
0.361122	0.485353	0.538128	0.399218	0.462784	0.514002	0.393171	0.397309	0.497147	0.435129	0.670731	0.639696	0.555479	0.509729	0.449375	0.780369	0.372112	0.862086	0.572781	0.493786	0.520961	0.566170	1.044710	0.452692	0.562837	0.496222	0.406567	0.522774					0.984700	0.480133	0.466336	0.458924	0.848516	1.103650	0.485030	0.458929	0.519848	0.435958	0.513367	0.496110	0.456570	0.491546	0.482370	0.506823	0.532608	0.488480
0.361077	0.485178	0.538054	0.399169	0.462699	0.513620	0.392821	0.397194	0.497033	0.435090	0.670360	0.639662	0.555376	0.509673	0.449373	0.780051	0.371912	0.861922	0.572550	0.493773	0.520742	0.565634	1.043630	0.452527	0.562789	0.495922	0.406541	0.522763					0.984422	0.480120	0.466108	0.458768	0.848425	1.102980	0.484852	0.458888	0.519689	0.435914	0.513227	0.495942	0.456448	0.491506	0.482026	0.506714	0.532312	0.487987
0.360840	0.485151	0.537816	0.399145	0.462660	0.513571	0.392776	0.397014	0.496916	0.434891	0.670350	0.639480	0.555345	0.509566	0.449285	0.779610	0.371900	0.861326	0.572497	0.493492	0.520436	0.565558	1.042960	0.452444	0.562720	0.495880	0.406413	0.522310					0.984185	0.480006	0.465677	0.458685	0.847950	1.102840	0.484724	0.458763	0.519622	0.435882	0.512928	0.495915	0.456361	0.491476	0.481725	0.506304	0.531759	0.487863
0.360814	0.484998	0.537594	0.399028	0.462633	0.512963	0.392616	0.397002	0.496874	0.434857	0.669889	0.639197	0.555140	0.509431	0.449150	0.779460	0.371826	0.860266	0.572407	0.493273	0.520379	0.565218	1.042870	0.452242	0.562583	0.495716	0.406242	0.522155					0.982935	0.479777	0.465613	0.458588	0.847859	1.102680	0.484639	0.458666	0.519576	0.435761	0.512784	0.495808	0.456345	0.491186	0.481686	0.506293	0.531496	0.487773
0.360767	0.484949	0.537386	0.398817	0.462595	0.512727	0.392348	0.396956	0.496795	0.434822	0.669569	0.639079	0.555131	0.509213	0.449100	0.779442	0.371768	0.860087	0.572216	0.492828	0.519535	0.565139	1.042610	0.452215	0.562573	0.495589	0.406166	0.521884					0.982822	0.479521	0.465557	0.458407	0.847692	1.102490	0.484555	0.458585	0.519379	0.435601	0.512753	0.495582	0.456295	0.491133	0.481523	0.506264	0.531258	0.487696
0.360755	0.484758	0.537315	0.398333	0.462592	0.512617	0.392296	0.396826	0.496733	0.434752	0.669145	0.639003	0.555073	0.509189	0.449010	0.779248	0.371753	0.859465	0.572185	0.492709	0.519210	0.564564	1.042210	0.452003	0.562508	0.495551	0.406099	0.521868					0.982335	0.479217	0.465499	0.458362	0.846922	1.101940	0.484460	0.458504	0.519196	0.435456	0.512699	0.495327	0.456222	0.491029	0.481349	0.506226	0.531193	0.487471
0.360690	0.484642	0.537247	0.398223	0.462290	0.512484	0.392214	0.396662	0.496537	0.434701	0.669011	0.638994	0.554887	0.508967	0.449003	0.779106	0.371701	0.859423	0.572065	0.492426	0.519164	0.564443	1.041850	0.451599	0.562348	0.495381	0.406025	0.521568					0.982113	0.479109	0.465406	0.457942	0.846483	1.101220	0.484392	0.458440	0.519077	0.435246	0.512671	0.495321	0.456089	0.490436	0.481315	0.505902	0.530755	0.487409
0.360576	0.484370	0.537208	0.398206	0.462144	0.512460	0.392114	0.396660	0.496500	0.434576	0.668734	0.638974	0.554398	0.508944	0.448777	0.778997	0.371583	0.858997	0.572023	0.492133	0.519149	0.564323	1.040900	0.451569	0.562280	0.494655	0.405868	0.521495					0.981961	0.478999	0.465406	0.457613	0.845314	1.100980	0.484192	0.458311	0.518989	0.435177	0.512529	0.494908	0.456052	0.490287	0.481128	0.505846	0.530638	0.487312
0.360515	0.484269	0.536882	0.398185	0.462088	0.512431	0.392032	0.396509	0.496133	0.434528	0.668650	0.638946	0.554375	0.508883	0.448763	0.778940	0.371434	0.858810	0.571854	0.492083	0.519023	0.564232	1.040360	0.451386	0.562156	0.494549	0.405808	0.521482					0.981602	0.478739	0.465239	0.457327	0.845204	1.100730	0.484090	0.458133	0.518569	0.435000	0.512403	0.494593	0.455879	0.490246	0.481100	0.505838	0.530505	0.487160
0.360289	0.483954	0.536824	0.397856	0.461910	0.512033	0.391942	0.396329	0.496128	0.434473	0.668468	0.638909	0.554347	0.508879	0.448715	0.778934	0.371196	0.856894	0.571835	0.492013	0.518597	0.563673	1.040080	0.451376	0.561874	0.494377	0.405455	0.521409					0.981337	0.478727	0.465120	0.457032	0.844784	1.100090	0.484087	0.457924	0.518375	0.434459	0.511978	0.494567	0.455756	0.490228	0.481045	0.505669	0.530224	0.486804
0.360277	0.483890	0.536707	0.397684	0.461738	0.511868	0.391841	0.396254	0.496119	0.434423	0.668463	0.638860	0.554339	0.508857	0.448389	0.778516	0.371192	0.856641	0.571652	0.491786	0.518534	0.563602	1.040070	0.450753	0.561844	0.494304	0.405440	0.521372					0.980855	0.478438	0.465024	0.456732	0.844733	1.099520	0.484074	0.457802	0.518304	0.434394	0.511978	0.494269	0.455312	0.490005	0.481029	0.505445	0.530045	0.486758
0.360211	0.483825	0.536698	0.397567	0.460878	0.511865	0.391818	0.396243	0.495976	0.433883	0.668303	0.638698	0.554135	0.508845	0.448384	0.777541	0.371097	0.856392	0.571619	0.491735	0.518403	0.563484	1.040040	0.450711	0.561762	0.494285	0.405225	0.521321					0.980448	0.478299	0.464724	0.456725	0.844504	1.098570	0.484020	0.457776	0.518187	0.434354	0.511871	0.494073	0.455049	0.489911	0.480816	0.505170	0.529935	0.486599
0.360151	0.483736	0.536690	0.397548	0.460856	0.511797	0.391788	0.396162	0.495957	0.433864	0.668089	0.638557	0.553957	0.508650	0.448169	0.777456	0.371049	0.856141	0.571619	0.491718	0.518401	0.563130	1.039310	0.450441	0.561699	0.494111	0.405067	0.521195					0.980361	0.478259	0.464692	0.456603	0.844042	1.098540	0.483799	0.457761	0.518120	0.434211	0.511834	0.494036	0.454964	0.489866	0.480740	0.505137	0.529888	0.486479
0.360125	0.483584	0.536394	0.397471	0.460516	0.511595	0.391578	0.395957	0.495785	0.433760	0.668049	0.638357	0.553043	0.508644	0.447973	0.777429	0.370883	0.855811	0.571508	0.491657	0.518363	0.562657	1.039300	0.450203	0.561684	0.494057	0.404962	0.521106					0.980176	0.478176	0.464543	0.456574	0.843969	1.098410	0.483720	0.457757	0.518102	0.434169	0.511575	0.494006	0.454780	0.489575	0.480729	0.504965	0.529725	0.485701
0.360107	0.483566	0.536293	0.397447	0.460401	0.511149	0.391521	0.395779	0.495612	0.433707	0.667267	0.638351	0.552851	0.508621	0.447951	0.777327	0.370814	0.854219	0.571440	0.491524	0.518357	0.562640	1.039290	0.450164	0.561489	0.493619	0.404960	0.521012					0.979956	0.477895	0.464473	0.456272	0.843848	1.097890	0.483572	0.457669	0.518086	0.433905	0.511482	0.493868	0.454733	0.489556	0.480574	0.504916	0.529693	0.485284
0.360100	0.483526	0.536067	0.397355	0.460320	0.511105	0.391500	0.395684	0.495480	0.433528	0.667142	0.638301	0.552630	0.508500	0.447840	0.777303	0.370588	0.853996	0.571264	0.491341	0.518282	0.562638	1.038200	0.450152	0.561380	0.493423	0.404911	0.520829					0.979586	0.477841	0.464395	0.456238	0.843680	1.097050	0.483546	0.457498	0.518083	0.433822	0.511481	0.493833	0.454551	0.489346	0.480470	0.504891	0.529619	0.485055
0.360049	0.483477	0.535955	0.397261	0.460279	0.511094	0.391500	0.395672	0.495467	0.433350	0.666843	0.638079	0.552424	0.508469	0.447786	0.777086	0.370451	0.853274	0.571203	0.491089	0.518176	0.562488	1.037990	0.450087	0.561335	0.493212	0.404700	0.520776					0.979468	0.477743	0.464313	0.456075	0.841862	1.096260	0.483303	0.457354	0.518065	0.433747	0.511286	0.493628	0.454505	0.489263	0.480388	0.504554	0.529437	0.485021
0.360034	0.483312	0.535954	0.397052	0.460247	0.511012	0.391477	0.395662	0.495291	0.433288	0.666702	0.637684	0.552399	0.508416	0.447779	0.777076	0.370448	0.852861	0.571121	0.490951	0.518173	0.562375	1.037780	0.449990	0.561003	0.493190	0.404638	0.520634					0.979033	0.477420	0.464209	0.455848	0.841200	1.095400	0.483300	0.456979	0.518038	0.433743	0.511265	0.493204	0.454449	0.489187	0.480357	0.504403	0.529200	0.484866
0.359980	0.483237	0.535906	0.396541	0.460151	0.510796	0.391348	0.395455	0.495215	0.433264	0.666553	0.637516	0.552397	0.508350	0.447629	0.777025	0.370432	0.852644	0.570871	0.490761	0.518146	0.562372	1.037700	0.449944	0.560924	0.493117	0.404566	0.520139					0.978767	0.477320	0.463915	0.455616	0.841101	1.094980	0.483103	0.456872	0.518003	0.433737	0.511210	0.492945	0.454437	0.488967	0.480335	0.504187	0.529050	0.484794
0.359750	0.482687	0.535633	0.396519	0.460133	0.510563	0.391101	0.395269	0.494865	0.433182	0.666046	0.637242	0.552078	0.508339	0.447453	0.776709	0.370171	0.851855	0.570814	0.490587	0.517997	0.562175	1.037610	0.449685	0.560849	0.492598	0.404497	0.520124					0.978459	0.477217	0.463901	0.455247	0.840205	1.094660	0.483082	0.456861	0.517721	0.433716	0.511200	0.492936	0.454417	0.488945	0.480208	0.504104	0.528804	0.484539
0.359688	0.482481	0.535190	0.396133	0.460097	0.510254	0.391101	0.395194	0.494733	0.433134	0.666042	0.637206	0.551930	0.508117	0.447187	0.776308	0.369844	0.851473	0.570750	0.490371	0.517904	0.561648	1.037050	0.449661	0.560757	0.492585	0.404489	0.519990					0.977805	0.476957	0.463747	0.455061	0.839624	1.094090	0.482696	0.456648	0.517711	0.433321	0.511165	0.492766	0.454345	0.488805	0.480202	0.503879	0.528678	0.484464
0.359678	0.482148	0.534964	0.396015	0.460028	0.509942	0.390860	0.395151	0.494724	0.433017	0.665922	0.636925	0.551692	0.507995	0.447045	0.776030	0.369675	0.850958	0.570429	0.490337	0.517555	0.561419	1.036910	0.449576	0.560584	0.492429	0.404444	0.519961					0.977625	0.476651	0.463714	0.454904	0.839146	1.093860	0.481951	0.456589	0.517222	0.433232	0.511001	0.492709	0.454298	0.488645	0.480163	0.503521	0.528359	0.484393
0.359642	0.481891	0.534851	0.395638	0.460008	0.509662	0.390802	0.395139	0.494628	0.432952	0.665814	0.636897	0.551565	0.507938	0.446962	0.775914	0.369672	0.850597	0.570164	0.490274	0.517292	0.561416	1.036850	0.449574	0.560385	0.492286	0.404437	0.519873					0.977577	0.476331	0.463652	0.454861	0.839036	1.093810	0.481569	0.456570	0.517081	0.433049	0.510919	0.492579	0.454253	0.488581	0.480146	0.503427	0.528283	0.484238
0.359508	0.481847	0.534547	0.395512	0.459845	0.509464	0.390789	0.394832	0.494531	0.432864	0.665606	0.636876	0.551110	0.507228	0.446779	0.775482	0.369642	0.850380	0.569781	0.490232	0.517287	0.561330	1.036730	0.449474	0.560307	0.492213	0.404379	0.519794					0.977164	0.476165	0.463624	0.454531	0.838826	1.093690	0.481449	0.456539	0.516960	0.432973	0.510837	0.492110	0.454233	0.488563	0.479995	0.503233	0.528075	0.484237
0.359508	0.481797	0.534335	0.395460	0.459815	0.509458	0.390579	0.394664	0.494509	0.432858	0.665108	0.636378	0.551044	0.507219	0.446564	0.775408	0.369613	0.849725	0.569724	0.490172	0.517125	0.561301	1.036470	0.449352	0.560289	0.492211	0.404245	0.519723					0.976719	0.476154	0.463604	0.454450	0.838824	1.093680	0.481396	0.456532	0.516601	0.432899	0.510747	0.491816	0.454126	0.488028	0.479659	0.503128	0.527968	0.484058
0.359310	0.481718	0.534295	0.395163	0.459598	0.509124	0.390281	0.394190	0.494454	0.432848	0.664157	0.636344	0.550937	0.507048	0.446393	0.774668	0.369591	0.849566	0.569569	0.490006	0.517067	0.560894	1.035870	0.448939	0.560270	0.492171	0.404191	0.519556					0.976258	0.475589	0.463467	0.454179	0.838798	1.093150	0.481114	0.456508	0.516300	0.432756	0.510567	0.491737	0.454092	0.488015	0.479651	0.503037	0.527937	0.483976
0.359285	0.481613	0.534264	0.394990	0.459293	0.509122	0.390259	0.394042	0.494269	0.432768	0.663961	0.636103	0.550687	0.506858	0.446289	0.774597	0.369352	0.849049	0.569474	0.489746	0.516921	0.560612	1.035830	0.448566	0.559936	0.491997	0.404105	0.519513					0.976042	0.475561	0.463340	0.454023	0.838368	1.091510	0.481073	0.456473	0.515914	0.432717	0.510461	0.491638	0.453810	0.487900	0.479555	0.502801	0.527576	0.483888
0.359092	0.481568	0.533890	0.394894	0.459181	0.508928	0.390159	0.393776	0.494066	0.432695	0.663905	0.636099	0.550624	0.506580	0.446060	0.773674	0.369245	0.848611	0.569419	0.489582	0.516479	0.560424	1.035620	0.448543	0.559767	0.491921	0.404042	0.519498					0.975353	0.475389	0.463293	0.453857	0.838079	1.091360	0.481007	0.456459	0.515786	0.432670	0.510206	0.491581	0.453790	0.487861	0.479362	0.502641	0.527469	0.483550
0.359025	0.481496	0.533496	0.394806	0.459177	0.508924	0.390150	0.393755	0.493927	0.432660	0.663814	0.636077	0.550423	0.506559	0.445813	0.773134	0.369245	0.848055	0.569380	0.489419	0.516426	0.560280	1.035470	0.448535	0.559711	0.491559	0.403980	0.519207					0.974885	0.475207	0.463283	0.453691	0.837989	1.090770	0.480368	0.455840	0.515780	0.432204	0.510093	0.491474	0.453789	0.487842	0.479242	0.502376	0.527074	0.483096
0.359016	0.481363	0.533489	0.394781	0.458691	0.508850	0.390015	0.393696	0.493909	0.432590	0.663779	0.635824	0.550348	0.506473	0.445661	0.772886	0.369041	0.847992	0.569360	0.489305	0.516205	0.560216	1.035120	0.448532	0.559619	0.491520	0.403930	0.519129					0.974722	0.474826	0.463032	0.453580	0.837630	1.090360	0.480359	0.455644	0.515626	0.432191	0.510060	0.491275	0.453570	0.487820	0.478905	0.501889	0.527051	0.483040
0.358988	0.481055	0.533459	0.394765	0.458637	0.508775	0.390000	0.393641	0.493890	0.432424	0.663203	0.635508	0.550057	0.506405	0.445508	0.772797	0.368877	0.847605	0.569025	0.489280	0.516132	0.560189	1.035000	0.448484	0.559592	0.491469	0.403434	0.519080					0.974652	0.474565	0.463020	0.453490	0.837309	1.089210	0.480284	0.455593	0.515583	0.432047	0.509491	0.491247	0.453479	0.487715	0.478873	0.501850	0.526925	0.483022
0.358914	0.481000	0.533418	0.394747	0.458507	0.508730	0.389942	0.393460	0.493546	0.432389	0.662709	0.635062	0.549994	0.506361	0.445458	0.772657	0.368782	0.847519	0.568992	0.489110	0.515971	0.560146	1.034780	0.448457	0.559305	0.491272	0.403326	0.518906					0.974598	0.474462	0.462947	0.453228	0.837128	1.089090	0.480235	0.455145	0.515476	0.431804	0.509439	0.491142	0.453467	0.487569	0.478749	0.501805	0.526881	0.482981
0.358894	0.480648	0.533033	0.394576	0.458294	0.508626	0.389901	0.393275	0.493455	0.432216	0.662156	0.634882	0.549883	0.506301	0.445252	0.770691	0.368770	0.847375	0.568932	0.489015	0.515860	0.560097	1.034650	0.448260	0.559174	0.491056	0.403241	0.518864					0.974551	0.474257	0.462912	0.453129	0.837068	1.089080	0.479945	0.455134	0.515424	0.431755	0.509257	0.491013	0.453449	0.487533	0.478670	0.501699	0.526613	0.482966
0.358819	0.480447	0.532908	0.394416	0.457980	0.508478	0.389854	0.393216	0.493160	0.432209	0.661984	0.634622	0.549840	0.506249	0.445164	0.770544	0.368683	0.846749	0.568841	0.488946	0.515582	0.560026	1.034360	0.448185	0.559084	0.490557	0.403159	0.518765					0.974159	0.473864	0.462896	0.453118	0.836496	1.088430	0.479849	0.455119	0.515410	0.431706	0.509224	0.491010	0.453360	0.487342	0.478551	0.501564	0.526358	0.482718
0.358817	0.480305	0.532905	0.394415	0.457777	0.508308	0.389741	0.393201	0.493027	0.431789	0.661932	0.634361	0.549609	0.506128	0.445041	0.770511	0.368488	0.846336	0.568779	0.488756	0.515022	0.559990	1.034150	0.448053	0.558976	0.490535	0.402864	0.518742					0.973939	0.473695	0.462827	0.453094	0.836459	1.087330	0.479589	0.455041	0.515239	0.431297	0.509205	0.490963	0.453355	0.487241	0.478521	0.501469	0.526310	0.482717
0.358694	0.480236	0.532626	0.394286	0.457720	0.508281	0.389585	0.393057	0.492726	0.431785	0.661452	0.634277	0.549565	0.506114	0.445013	0.770147	0.368409	0.845580	0.568743	0.488725	0.515017	0.559898	1.033800	0.447952	0.558785	0.490512	0.402856	0.518451					0.973719	0.473605	0.462817	0.453026	0.835750	1.087180	0.479571	0.455040	0.515142	0.431264	0.509145	0.490963	0.453319	0.487115	0.478508	0.501448	0.526267	0.482508
0.358575	0.480061	0.532332	0.394222	0.457373	0.508235	0.389583	0.392735	0.492529	0.431555	0.661363	0.634024	0.548649	0.506067	0.444853	0.770143	0.368098	0.843603	0.568491	0.488582	0.514999	0.559889	1.033580	0.447669	0.558573	0.490481	0.402732	0.518401					0.973215	0.473234	0.462736	0.452945	0.835050	1.087100	0.479478	0.454885	0.515130	0.430994	0.509089	0.490761	0.452922	0.487026	0.478466	0.500821	0.526259	0.482392
0.358504	0.480046	0.532194	0.394153	0.457352	0.508034	0.389455	0.392667	0.492510	0.431554	0.661138	0.633880	0.547865	0.505750	0.444853	0.769882	0.368078	0.843444	0.568140	0.488479	0.514896	0.559745	1.032860	0.447517	0.558532	0.490480	0.402689	0.518352					0.972440	0.473022	0.462663	0.452569	0.834980	1.087030	0.479430	0.454763	0.515003	0.430951	0.508997	0.490664	0.452917	0.486437	0.478388	0.500531	0.526125	0.482386
0.358379	0.479422	0.532171	0.393832	0.457078	0.508023	0.389454	0.392643	0.492494	0.431244	0.661017	0.633846	0.547638	0.505696	0.444697	0.769779	0.367875	0.842736	0.568090	0.488264	0.514701	0.559714	1.032840	0.447490	0.558507	0.490434	0.402673	0.518216					0.971755	0.472982	0.462546	0.452384	0.833368	1.086560	0.479404	0.454692	0.514995	0.430567	0.508901	0.490626	0.452352	0.486417	0.478307	0.500172	0.526114	0.482279
0.358368	0.479317	0.532016	0.393647	0.456614	0.507935	0.388911	0.392510	0.492277	0.430913	0.660830	0.633590	0.547435	0.505486	0.444570	0.769495	0.367863	0.842517	0.568057	0.488077	0.514701	0.559257	1.032250	0.447479	0.558378	0.490204	0.402654	0.518115					0.971450	0.472617	0.462376	0.451588	0.833276	1.086560	0.479353	0.454563	0.514955	0.430524	0.508890	0.490568	0.452248	0.486387	0.478253	0.499761	0.526002	0.482027
0.358327	0.479245	0.531855	0.393268	0.456598	0.507275	0.388882	0.392473	0.491820	0.430874	0.660553	0.633521	0.547149	0.505378	0.444568	0.768912	0.367705	0.842169	0.567680	0.488033	0.513698	0.559005	1.031920	0.447427	0.558268	0.490173	0.402487	0.518068					0.971243	0.472588	0.462285	0.451272	0.833219	1.086210	0.479303	0.454533	0.514799	0.430481	0.508720	0.490536	0.452244	0.486222	0.477978	0.499720	0.525982	0.482020
0.358224	0.479092	0.531834	0.393251	0.456304	0.507209	0.388856	0.392364	0.491632	0.430862	0.660519	0.633472	0.547128	0.505325	0.444516	0.767971	0.367689	0.842029	0.567555	0.487982	0.513685	0.558896	1.031740	0.447207	0.558058	0.490125	0.402444	0.518022					0.969715	0.472384	0.462207	0.451216	0.833038	1.086110	0.479202	0.454442	0.514582	0.430466	0.508628	0.490451	0.452211	0.486189	0.477978	0.499543	0.525905	0.481910
0.358088	0.479089	0.531764	0.393073	0.456050	0.507192	0.388849	0.392080	0.491311	0.430671	0.660430	0.633378	0.546824	0.505246	0.444116	0.767184	0.367583	0.842015	0.567448	0.487901	0.513684	0.558865	1.031700	0.447039	0.557727	0.489928	0.402284	0.517972					0.969695	0.472209	0.461971	0.450985	0.832959	1.086070	0.479055	0.454239	0.514164	0.430258	0.508584	0.490142	0.452090	0.486021	0.477808	0.499462	0.525899	0.481890
0.357994	0.479007	0.531752	0.393056	0.455972	0.507155	0.388595	0.392042	0.491264	0.430658	0.660012	0.633289	0.546653	0.505033	0.444067	0.767032	0.367576	0.841495	0.567423	0.487533	0.513439	0.558851	1.031230	0.446851	0.557499	0.489789	0.402099	0.517904					0.969131	0.472126	0.461886	0.450977	0.832720	1.085610	0.478977	0.454130	0.514090	0.430238	0.508190	0.490079	0.452060	0.485990	0.477792	0.499271	0.525844	0.481883
0.357877	0.478778	0.531576	0.392958	0.455858	0.507001	0.388582	0.391741	0.491255	0.430286	0.659950	0.633044	0.546552	0.504898	0.443944	0.766221	0.367531	0.840976	0.567181	0.487439	0.513324	0.558834	1.031090	0.446805	0.557402	0.489635	0.402077	0.517892					0.968578	0.472119	0.461828	0.450640	0.832285	1.085470	0.478922	0.453663	0.514089	0.430193	0.507917	0.489849	0.452027	0.485984	0.477788	0.499271	0.525778	0.481860
0.357693	0.478386	0.531313	0.392927	0.455841	0.506865	0.388388	0.391649	0.490887	0.429894	0.659577	0.632789	0.546391	0.504475	0.443893	0.765837	0.367509	0.840813	0.567051	0.486247	0.512802	0.558178	1.030770	0.446675	0.557397	0.489296	0.401997	0.517824					0.968440	0.472071	0.461754	0.450633	0.832225	1.085030	0.478898	0.453623	0.514075	0.430169	0.507881	0.489829	0.451966	0.485456	0.477678	0.499184	0.525691	0.481800
0.357516	0.477742	0.531271	0.392917	0.455736	0.506524	0.388206	0.391635	0.490845	0.429867	0.659513	0.632701	0.546061	0.504360	0.443891	0.765736	0.367431	0.840706	0.567037	0.486208	0.512695	0.558056	1.030670	0.446015	0.557227	0.489207	0.401959	0.517537					0.968266	0.471998	0.461218	0.450547	0.832012	1.084340	0.478654	0.453552	0.514011	0.430041	0.507839	0.489743	0.451853	0.485424	0.477617	0.499138	0.525620	0.481777
0.357454	0.477624	0.531266	0.392823	0.455674	0.506475	0.388186	0.391520	0.490702	0.429773	0.659377	0.632665	0.546057	0.504307	0.443884	0.765707	0.367199	0.839634	0.566991	0.485788	0.512324	0.558017	1.030380	0.445968	0.557178	0.489017	0.401840	0.517271					0.968259	0.471911	0.461001	0.450495	0.831633	1.084230	0.478643	0.453546	0.513686	0.429874	0.507838	0.489675	0.451767	0.485368	0.477562	0.498920	0.525575	0.481196
0.357388	0.477575	0.531259	0.392785	0.455552	0.506421	0.388162	0.391394	0.490595	0.429665	0.659124	0.632600	0.545950	0.504207	0.443532	0.765595	0.367013	0.838765	0.566941	0.485649	0.512286	0.557878	1.030150	0.445827	0.557164	0.488709	0.401793	0.517250					0.968041	0.471803	0.460957	0.450215	0.831628	1.083370	0.478624	0.453379	0.513526	0.429814	0.507824	0.489495	0.451635	0.484551	0.477345	0.498898	0.525158	0.480997
0.357371	0.477471	0.530950	0.392734	0.455513	0.506281	0.388089	0.391389	0.490595	0.429522	0.658975	0.632461	0.545795	0.504063	0.443119	0.765447	0.366966	0.838480	0.566844	0.485586	0.512233	0.557875	1.029320	0.445551	0.556962	0.488702	0.401787	0.517140					0.967620	0.471789	0.460803	0.450148	0.831501	1.082080	0.478593	0.452915	0.513091	0.429781	0.507703	0.489377	0.451555	0.484370	0.476946	0.498577	0.525017	0.480887
0.357347	0.477294	0.530901	0.392609	0.455259	0.506063	0.387919	0.391316	0.490059	0.429157	0.658831	0.632424	0.545314	0.503982	0.442954	0.765366	0.366938	0.838299	0.566496	0.484950	0.511849	0.556848	1.029200	0.445364	0.556759	0.488485	0.401586	0.516842					0.967529	0.471560	0.460784	0.450050	0.831388	1.081740	0.478573	0.452708	0.513077	0.429717	0.507282	0.489152	0.451458	0.484257	0.476756	0.498529	0.524717	0.480859
0.356976	0.476582	0.530783	0.392397	0.455129	0.505826	0.387582	0.391235	0.490049	0.428973	0.658496	0.632249	0.544755	0.503841	0.442736	0.765301	0.366577	0.838135	0.566495	0.484928	0.511454	0.556729	1.029020	0.445233	0.556726	0.488320	0.401444	0.516683					0.967483	0.471556	0.460704	0.450006	0.831375	1.081560	0.478386	0.452702	0.513065	0.429310	0.507059	0.489084	0.451419	0.484244	0.476293	0.498281	0.524705	0.480857
0.356955	0.476414	0.530717	0.392254	0.455042	0.505735	0.387575	0.391187	0.490024	0.428937	0.658392	0.632047	0.544616	0.503814	0.442713	0.764152	0.366524	0.838029	0.566180	0.484908	0.511338	0.556543	1.028510	0.444837	0.556697	0.488197	0.401389	0.516449					0.967222	0.471487	0.460606	0.449996	0.831277	1.081430	0.478141	0.452162	0.513050	0.429197	0.507015	0.489066	0.451400	0.484105	0.475944	0.498157	0.524645	0.480823
0.356715	0.476360	0.530633	0.392243	0.454794	0.505384	0.387503	0.391114	0.489939	0.428652	0.658357	0.632027	0.544538	0.503775	0.442654	0.763950	0.366454	0.837407	0.565882	0.484822	0.511152	0.556523	1.028460	0.444731	0.556619	0.487883	0.401114	0.516417					0.966594	0.471157	0.460467	0.449980	0.831205	1.080820	0.478100	0.452045	0.512959	0.429192	0.506906	0.488948	0.451224	0.483914	0.475782	0.498004	0.524614	0.480549
0.356702	0.476348	0.530242	0.392098	0.454759	0.505261	0.387443	0.391104	0.489647	0.428513	0.658124	0.631764	0.544449	0.503551	0.442604	0.763237	0.366263	0.837315	0.565776	0.484661	0.510995	0.555780	1.027630	0.444695	0.556445	0.487852	0.400985	0.516252					0.966170	0.471131	0.460365	0.449858	0.830945	1.079500	0.477948	0.451006	0.512891	0.429105	0.506658	0.488803	0.451212	0.483861	0.475360	0.497836	0.524551	0.480546
0.356673	0.476157	0.530157	0.392064	0.454749	0.505172	0.387442	0.391077	0.489644	0.428420	0.658095	0.631550	0.544307	0.503544	0.442424	0.763112	0.366210	0.837038	0.565662	0.484601	0.510753	0.555727	1.025560	0.444654	0.556386	0.487471	0.400517	0.516245					0.965936	0.471034	0.460307	0.449847	0.830931	1.078280	0.477911	0.450635	0.512590	0.429023	0.506301	0.488771	0.451056	0.483644	0.475169	0.497154	0.524542	0.480382
0.356671	0.476097	0.530025	0.392049	0.454674	0.505082	0.386865	0.390944	0.489635	0.428403	0.658054	0.631401	0.544268	0.503398	0.442390	0.762554	0.366160	0.836742	0.565658	0.484361	0.510572	0.555594	1.025510	0.444466	0.556199	0.487451	0.400471	0.516126					0.965812	0.471031	0.460303	0.449714	0.830853	1.078220	0.477853	0.450481	0.512364	0.428983	0.506167	0.488697	0.450987	0.483535	0.475168	0.496984	0.524424	0.480346
0.356606	0.475563	0.529981	0.391994	0.454507	0.505020	0.386843	0.390922	0.489329	0.428246	0.657990	0.631135	0.543720	0.503330	0.442145	0.762287	0.366138	0.836630	0.565513	0.484232	0.510478	0.555470	1.025280	0.444235	0.556138	0.487238	0.400234	0.516114					0.965686	0.470765	0.460170	0.449545	0.830722	1.078170	0.477826	0.450463	0.512350	0.428885	0.505907	0.488544	0.450700	0.483392	0.475013	0.496960	0.524233	0.480289
0.356580	0.475550	0.529963	0.391814	0.454358	0.504581	0.386586	0.390730	0.489137	0.428134	0.657981	0.630690	0.543502	0.503235	0.441638	0.762244	0.365835	0.836090	0.565428	0.484200	0.510417	0.554813	1.024840	0.444178	0.555581	0.486684	0.400197	0.516089					0.965629	0.470532	0.460025	0.449075	0.830450	1.077700	0.477675	0.450459	0.512279	0.428769	0.505716	0.488477	0.450672	0.483254	0.474991	0.496916	0.523961	0.480268
0.356561	0.475521	0.529893	0.391627	0.454087	0.503865	0.386547	0.390662	0.489102	0.428101	0.657835	0.630542	0.543425	0.503148	0.441517	0.762069	0.365764	0.835675	0.565146	0.484055	0.510388	0.554763	1.024440	0.444148	0.555542	0.486461	0.400193	0.515685					0.965522	0.470520	0.459763	0.449051	0.830446	1.076950	0.477596	0.450040	0.512178	0.428582	0.505638	0.488460	0.450621	0.483139	0.474794	0.496825	0.523859	0.480022
0.356561	0.475056	0.529761	0.391609	0.453785	0.503772	0.386536	0.390312	0.489063	0.428061	0.657650	0.630526	0.543387	0.503042	0.441257	0.761106	0.365630	0.835196	0.565108	0.483906	0.510288	0.554703	1.024210	0.443896	0.555520	0.486445	0.399916	0.515671					0.965006	0.470424	0.459623	0.448863	0.830133	1.076500	0.477594	0.449991	0.511838	0.428266	0.505617	0.488444	0.450565	0.483079	0.474789	0.496631	0.523637	0.479955
0.356534	0.474846	0.529504	0.391385	0.453494	0.503728	0.386468	0.390277	0.488888	0.427968	0.657305	0.630251	0.543362	0.502816	0.441248	0.760939	0.365565	0.834258	0.564805	0.483809	0.510175	0.554548	1.024180	0.443827	0.555466	0.486064	0.399652	0.515581					0.964798	0.469993	0.459585	0.448700	0.830113	1.075760	0.477237	0.449961	0.511827	0.428214	0.505599	0.488382	0.450521	0.482921	0.474682	0.496357	0.523348	0.479696
0.356412	0.474513	0.529267	0.391294	0.453466	0.503592	0.386071	0.390264	0.488807	0.427627	0.657255	0.630146	0.543200	0.502586	0.441241	0.760615	0.365446	0.833926	0.564708	0.482935	0.510127	0.554320	1.023960	0.443612	0.555239	0.485754	0.399509	0.515579					0.964556	0.469807	0.459141	0.448693	0.830098	1.075690	0.476996	0.449694	0.511278	0.428013	0.505514	0.488238	0.450480	0.482821	0.474646	0.496148	0.523207	0.479676
0.356406	0.473991	0.529254	0.391137	0.453297	0.503279	0.385982	0.390072	0.488793	0.427534	0.657207	0.630036	0.543137	0.502374	0.441158	0.760479	0.365356	0.833729	0.564614	0.482807	0.509963	0.554081	1.023330	0.443420	0.555116	0.485695	0.399490	0.515094					0.964367	0.469688	0.458795	0.448679	0.829981	1.075460	0.476451	0.449566	0.511255	0.427881	0.505446	0.488172	0.450475	0.482567	0.474485	0.496114	0.523040	0.479657
0.356223	0.473954	0.529200	0.391055	0.453105	0.503219	0.385909	0.390027	0.488768	0.427505	0.656990	0.629986	0.543033	0.502360	0.441087	0.760446	0.365232	0.832867	0.564433	0.482444	0.509719	0.554041	1.023170	0.443414	0.554984	0.484912	0.399463	0.515009					0.963657	0.469616	0.458502	0.448669	0.829921	1.075200	0.475926	0.449487	0.511238	0.427827	0.505375	0.487864	0.450419	0.482555	0.474351	0.496094	0.522929	0.479443
0.356129	0.473879	0.529160	0.390628	0.453069	0.502991	0.385603	0.390012	0.488689	0.427407	0.656885	0.629806	0.542901	0.502213	0.441082	0.760307	0.365223	0.832540	0.564203	0.482426	0.509624	0.554000	1.021520	0.443207	0.554896	0.484694	0.399363	0.514613					0.962763	0.469596	0.458501	0.448637	0.829760	1.074950	0.475904	0.449374	0.511135	0.427648	0.505182	0.487840	0.450328	0.482382	0.474329	0.495925	0.522884	0.479172
0.356110	0.473676	0.529134	0.390559	0.452903	0.502886	0.385456	0.389964	0.488561	0.427182	0.656591	0.629803	0.542594	0.502157	0.441053	0.760125	0.365204	0.832382	0.564154	0.482334	0.509603	0.553736	1.021280	0.443173	0.554645	0.484351	0.399260	0.514552					0.962631	0.469501	0.458316	0.448626	0.828702	1.073890	0.475894	0.449323	0.511081	0.427614	0.504871	0.487443	0.450124	0.482371	0.474081	0.495743	0.522822	0.479018
0.355905	0.473447	0.528863	0.390536	0.452798	0.502863	0.385317	0.389886	0.488557	0.427171	0.656535	0.629707	0.542181	0.502023	0.440750	0.759704	0.365131	0.831936	0.564016	0.482253	0.509571	0.553362	1.021210	0.442949	0.554535	0.484173	0.399233	0.514324					0.962563	0.469343	0.458192	0.448567	0.828511	1.073730	0.475794	0.449130	0.511035	0.427545	0.504861	0.487357	0.450078	0.482297	0.473947	0.495735	0.522798	0.478909
0.355606	0.473308	0.528670	0.390248	0.452664	0.502223	0.385057	0.389801	0.488535	0.426589	0.656259	0.629501	0.541808	0.501738	0.440709	0.759436	0.365131	0.831729	0.563271	0.482222	0.509324	0.553231	1.020340	0.442462	0.554232	0.483839	0.399186	0.514297					0.962054	0.469245	0.458135	0.448123	0.828067	1.073690	0.475651	0.449076	0.510818	0.427535	0.504554	0.487194	0.450044	0.482225	0.473917	0.495567	0.522653	0.478837
0.355587	0.472934	0.528627	0.390172	0.452635	0.502222	0.385051	0.389774	0.488172	0.426574	0.656161	0.629083	0.541760	0.501646	0.440670	0.759400	0.365116	0.830659	0.563182	0.482091	0.509157	0.553213	1.019660	0.442398	0.553581	0.483748	0.399144	0.514103					0.961781	0.468851	0.458110	0.447911	0.828061	1.073230	0.475596	0.449065	0.510751	0.427515	0.504409	0.487186	0.450011	0.482180	0.473720	0.495478	0.522580	0.478815
0.355538	0.472899	0.528619	0.390160	0.452359	0.502200	0.385017	0.389618	0.488142	0.426568	0.655919	0.629074	0.541345	0.501439	0.440668	0.759299	0.364782	0.830155	0.563087	0.481955	0.509147	0.553174	1.019510	0.442393	0.553549	0.483567	0.399060	0.514076					0.961737	0.468679	0.458073	0.447839	0.826833	1.072730	0.475436	0.448823	0.510565	0.427490	0.504389	0.487022	0.449946	0.482169	0.473715	0.495350	0.522491	0.478795
0.355437	0.472612	0.528606	0.390080	0.451623	0.502068	0.384959	0.389571	0.488069	0.426466	0.655252	0.629047	0.541310	0.501386	0.440117	0.759233	0.364759	0.829805	0.562947	0.481433	0.508697	0.553157	1.019040	0.442362	0.553535	0.483472	0.399050	0.514008					0.961280	0.468612	0.457997	0.447766	0.826353	1.072710	0.475357	0.448783	0.510478	0.427411	0.504338	0.486971	0.449870	0.481977	0.473695	0.495146	0.521920	0.478460
0.355374	0.472609	0.528548	0.389984	0.451592	0.502026	0.384782	0.389568	0.487911	0.426453	0.654948	0.629018	0.541024	0.501273	0.440021	0.759161	0.364611	0.829697	0.562932	0.481268	0.508613	0.553139	1.018990	0.442168	0.553523	0.483248	0.399029	0.513992					0.960844	0.468488	0.457871	0.447356	0.826346	1.071940	0.474138	0.448662	0.510384	0.427410	0.504336	0.486748	0.449793	0.481959	0.473561	0.495035	0.521846	0.478359
0.355323	0.472303	0.528444	0.389938	0.451484	0.501991	0.384672	0.389522	0.487848	0.426308	0.654938	0.628890	0.540624	0.501181	0.439958	0.758888	0.364564	0.829662	0.562826	0.481253	0.508133	0.553075	1.018750	0.442121	0.553421	0.483220	0.398903	0.513425					0.960805	0.468333	0.457826	0.447150	0.825263	1.071630	0.473993	0.448501	0.510221	0.427190	0.504255	0.486363	0.449458	0.481868	0.473075	0.495008	0.521709	0.478295
0.355322	0.472074	0.528258	0.389761	0.451235	0.501880	0.384545	0.389470	0.487780	0.426175	0.654916	0.628475	0.540299	0.500944	0.439834	0.757833	0.364204	0.829152	0.562637	0.480983	0.508078	0.552943	1.018750	0.442080	0.553415	0.483018	0.398866	0.513344					0.960761	0.468241	0.457709	0.447127	0.825207	1.069580	0.473866	0.448469	0.510206	0.427173	0.504201	0.486299	0.449409	0.481057	0.473057	0.494717	0.521284	0.478014
0.355317	0.471947	0.528230	0.389721	0.451116	0.501825	0.384472	0.389240	0.487673	0.425939	0.654530	0.628381	0.540172	0.500922	0.439818	0.756872	0.364148	0.828092	0.562435	0.480961	0.507995	0.552230	1.018740	0.441964	0.553315	0.482788	0.398538	0.513340					0.960719	0.467865	0.457421	0.447093	0.824960	1.069170	0.473626	0.448279	0.510138	0.427144	0.503960	0.486143	0.449366	0.480992	0.472851	0.494704	0.520655	0.477241
0.355272	0.471853	0.528176	0.389606	0.451107	0.501812	0.384364	0.389150	0.487519	0.425923	0.654184	0.627865	0.540170	0.500729	0.439712	0.756495	0.363857	0.826546	0.561899	0.480540	0.507854	0.552121	1.018570	0.441444	0.552490	0.482698	0.398328	0.513088					0.960603	0.467852	0.457294	0.446738	0.824453	1.068660	0.473618	0.448161	0.510036	0.427066	0.503831	0.485861	0.449178	0.480788	0.472841	0.494697	0.520611	0.477096
0.355096	0.471642	0.527762	0.389347	0.451050	0.501798	0.384345	0.389038	0.487179	0.425673	0.653751	0.627742	0.540133	0.500553	0.439683	0.756472	0.363761	0.825521	0.561818	0.480382	0.507739	0.551793	1.018450	0.441408	0.552246	0.482656	0.398210	0.513082					0.960336	0.467838	0.457283	0.446598	0.824320	1.068510	0.473482	0.448093	0.509932	0.426732	0.503695	0.485829	0.449147	0.480283	0.472792	0.494668	0.520486	0.476945
0.355041	0.471552	0.527715	0.389271	0.450840	0.501785	0.384258	0.388961	0.487136	0.425588	0.653353	0.627650	0.540090	0.500544	0.439298	0.756402	0.363756	0.823435	0.561744	0.480233	0.507641	0.551328	1.018130	0.441356	0.552221	0.482575	0.397865	0.512936					0.959856	0.467423	0.457266	0.446496	0.823858	1.068100	0.473479	0.447969	0.509755	0.426500	0.503685	0.485757	0.449063	0.480249	0.472571	0.494289	0.520472	0.476526
0.354930	0.471299	0.527628	0.389208	0.450654	0.501736	0.384194	0.388710	0.486694	0.425571	0.653152	0.627404	0.539766	0.500482	0.439202	0.756184	0.363623	0.821838	0.561723	0.480220	0.507489	0.551306	1.017950	0.441204	0.552108	0.482487	0.397848	0.512908					0.959615	0.467416	0.457239	0.446443	0.823808	1.067780	0.473396	0.447884	0.509519	0.426445	0.503574	0.485512	0.448791	0.480223	0.472530	0.494218	0.520318	0.476511
0.354814	0.470975	0.527459	0.389197	0.450528	0.501681	0.384189	0.388694	0.486313	0.425346	0.652951	0.627337	0.539723	0.500312	0.438953	0.755886	0.363552	0.821551	0.561648	0.480137	0.507343	0.550757	1.017330	0.441027	0.552017	0.482419	0.397766	0.512894					0.958357	0.467385	0.457111	0.446133	0.823496	1.067350	0.473365	0.447871	0.509502	0.426369	0.503550	0.485475	0.448555	0.480195	0.472448	0.493871	0.519857	0.476359
0.354776	0.470741	0.527188	0.389196	0.450426	0.501471	0.384123	0.388523	0.486209	0.425208	0.652868	0.627221	0.539648	0.499907	0.438950	0.755793	0.363551	0.821210	0.561594	0.480101	0.506877	0.550537	1.016520	0.440891	0.551974	0.482350	0.397739	0.512800					0.958238	0.467315	0.456797	0.445860	0.823295	1.067240	0.473314	0.447745	0.509465	0.426040	0.503466	0.485452	0.448515	0.480163	0.472447	0.493532	0.519810	0.476234
0.354588	0.470699	0.527185	0.389122	0.450284	0.501257	0.384063	0.388483	0.486159	0.425180	0.652516	0.626588	0.539565	0.499897	0.438870	0.755606	0.363539	0.820883	0.561543	0.479828	0.506098	0.549582	1.015520	0.440878	0.551856	0.482231	0.397737	0.512779					0.957422	0.467223	0.456723	0.445327	0.823032	1.067230	0.473291	0.447730	0.509331	0.425901	0.503295	0.485444	0.448252	0.479957	0.472437	0.493435	0.519685	0.476228
0.354502	0.470694	0.527083	0.388841	0.450275	0.501126	0.383981	0.388347	0.486051	0.425034	0.652375	0.626415	0.539519	0.499870	0.438666	0.755567	0.363368	0.820374	0.561537	0.479326	0.506067	0.549367	1.015280	0.440836	0.551735	0.482229	0.397731	0.512386					0.956969	0.467043	0.456559	0.445252	0.822758	1.066950	0.473187	0.447661	0.509094	0.425754	0.503290	0.485332	0.448241	0.479931	0.472265	0.493256	0.519484	0.475489
0.354351	0.470372	0.526254	0.388768	0.450209	0.500526	0.383806	0.388264	0.486032	0.424996	0.651984	0.626158	0.539461	0.499667	0.438623	0.755296	0.363301	0.820132	0.561471	0.479039	0.506045	0.549220	1.015260	0.440554	0.551684	0.482106	0.397538	0.512375					0.956784	0.466845	0.456505	0.445094	0.822509	1.066900	0.472985	0.447632	0.508849	0.425587	0.503100	0.485283	0.448166	0.479613	0.472122	0.493136	0.519425	0.475464
0.354338	0.470335	0.526248	0.388753	0.450196	0.499609	0.383699	0.388253	0.485872	0.424938	0.651979	0.625754	0.539419	0.499610	0.438606	0.755185	0.363244	0.819943	0.561425	0.478991	0.505983	0.549119	1.014980	0.440525	0.551594	0.482010	0.397385	0.512341					0.956686	0.466752	0.456183	0.445066	0.822474	1.066860	0.472858	0.447517	0.508679	0.425573	0.503058	0.485239	0.448124	0.479514	0.472102	0.492870	0.519414	0.474688
0.354307	0.470200	0.526165	0.388742	0.450139	0.499456	0.383696	0.388227	0.485724	0.424880	0.651540	0.625464	0.539021	0.499457	0.438525	0.754942	0.363187	0.819393	0.561258	0.478783	0.505781	0.549065	1.014410	0.440506	0.551386	0.481925	0.397340	0.512337					0.956428	0.466543	0.456104	0.444993	0.822415	1.065670	0.472612	0.447408	0.508671	0.425537	0.503037	0.485109	0.448098	0.479485	0.472031	0.492549	0.519229	0.474132
0.354277	0.469952	0.526037	0.388636	0.450040	0.499380	0.383580	0.388087	0.485666	0.424864	0.651251	0.625363	0.539008	0.499358	0.438502	0.754928	0.363106	0.819059	0.561109	0.478724	0.505559	0.548739	1.014080	0.440396	0.551058	0.481840	0.397228	0.512118					0.956260	0.466398	0.455781	0.444870	0.822238	1.064840	0.472608	0.447314	0.508644	0.425410	0.503002	0.485043	0.447916	0.479452	0.471765	0.492532	0.519077	0.473999
0.354114	0.469934	0.525997	0.388426	0.449986	0.499021	0.383538	0.388071	0.485554	0.424733	0.651225	0.625342	0.538948	0.499048	0.437774	0.754855	0.363021	0.818941	0.560957	0.478393	0.505535	0.548576	1.014060	0.440364	0.550887	0.481497	0.397227	0.512054					0.956237	0.466044	0.455696	0.444854	0.822195	1.064510	0.472257	0.447196	0.508567	0.425285	0.502983	0.484882	0.447832	0.479212	0.471756	0.492503	0.519065	0.473931
0.354012	0.469932	0.525855	0.388235	0.449976	0.498412	0.383525	0.388037	0.485512	0.424725	0.650804	0.625278	0.538629	0.498895	0.437541	0.754840	0.362914	0.818693	0.560876	0.478388	0.505509	0.548338	1.013980	0.440265	0.550852	0.481315	0.397212	0.511641					0.955812	0.466002	0.455570	0.444775	0.821984	1.064170	0.472123	0.447178	0.508564	0.425247	0.502846	0.484768	0.447814	0.479205	0.471701	0.492424	0.518672	0.473913
0.354003	0.469582	0.525726	0.388198	0.449913	0.498282	0.383464	0.387828	0.485432	0.424659	0.650253	0.625208	0.538344	0.498731	0.437443	0.754740	0.362854	0.818597	0.560772	0.478331	0.505485	0.548004	1.013790	0.440189	0.550670	0.481161	0.397161	0.511508					0.955651	0.465997	0.455322	0.444595	0.821810	1.064110	0.471991	0.446940	0.508391	0.425180	0.502719	0.484520	0.447275	0.478735	0.471700	0.492370	0.518250	0.473859
0.353765	0.469367	0.525478	0.387935	0.449776	0.498102	0.383439	0.387799	0.485402	0.424651	0.650151	0.625160	0.538300	0.498478	0.437427	0.754621	0.362778	0.818404	0.560654	0.478088	0.505484	0.547980	1.013600	0.440066	0.550638	0.481131	0.397150	0.511147					0.955430	0.465856	0.455139	0.444488	0.821445	1.064110	0.471749	0.446433	0.508112	0.424818	0.502673	0.484504	0.447206	0.478495	0.471644	0.492336	0.518114	0.473700
0.353752	0.469016	0.525423	0.387692	0.449596	0.497776	0.383434	0.387394	0.485349	0.424408	0.649990	0.625073	0.538120	0.498338	0.437300	0.754616	0.362772	0.818261	0.560399	0.478084	0.505140	0.547865	1.013110	0.439940	0.550619	0.481010	0.397138	0.510941					0.955353	0.465578	0.455074	0.444335	0.820764	1.063820	0.471704	0.446393	0.508078	0.424715	0.502656	0.484489	0.447110	0.478183	0.471496	0.491994	0.518009	0.473655
0.353749	0.468739	0.525303	0.387358	0.449510	0.497750	0.383427	0.387384	0.485152	0.424353	0.649973	0.624821	0.537989	0.498302	0.437068	0.754290	0.362691	0.817799	0.560168	0.478055	0.504638	0.547865	1.012910	0.439912	0.550615	0.480972	0.397025	0.510885					0.955253	0.465510	0.455073	0.444288	0.820648	1.063800	0.471630	0.446356	0.508055	0.424666	0.502470	0.484350	0.447031	0.478103	0.471421	0.491925	0.517285	0.473597
0.353744	0.468730	0.525260	0.387128	0.449487	0.497438	0.383420	0.387290	0.485106	0.424185	0.649915	0.624431	0.537935	0.498287	0.436883	0.753953	0.362563	0.817750	0.560135	0.477808	0.504595	0.547518	1.012800	0.439897	0.550601	0.480921	0.396981	0.510538					0.954910	0.465504	0.454873	0.444234	0.820166	1.063490	0.471453	0.446341	0.507417	0.424561	0.502389	0.484306	0.447020	0.477960	0.471282	0.491810	0.517221	0.473580
0.353739	0.468699	0.525190	0.386968	0.449334	0.497244	0.383365	0.387110	0.485102	0.424169	0.649819	0.624371	0.537846	0.498089	0.436843	0.753820	0.362498	0.817646	0.560102	0.477771	0.504486	0.547363	1.012470	0.439273	0.550518	0.480875	0.396800	0.510386					0.954627	0.465458	0.454587	0.444200	0.820049	1.063140	0.471414	0.446069	0.507380	0.424117	0.502273	0.484149	0.446978	0.477690	0.471158	0.491782	0.517124	0.473562
0.353623	0.468676	0.525188	0.386942	0.448920	0.497203	0.383320	0.387086	0.485072	0.424154	0.649642	0.624312	0.537790	0.498029	0.436558	0.753030	0.362468	0.817139	0.560030	0.477687	0.504461	0.547269	1.012350	0.438990	0.550471	0.480753	0.396789	0.510310					0.954602	0.464694	0.454583	0.444179	0.819148	1.062850	0.471296	0.446051	0.507154	0.424104	0.502128	0.483813	0.446800	0.477436	0.471132	0.491699	0.516959	0.473559
0.353566	0.468213	0.525093	0.386939	0.448912	0.497197	0.383284	0.386826	0.485037	0.424037	0.649622	0.624310	0.537630	0.497569	0.436528	0.752782	0.362463	0.815652	0.559687	0.477185	0.504417	0.547053	1.012290	0.438774	0.550342	0.480520	0.396787	0.510262					0.953411	0.464614	0.454522	0.444115	0.818804	1.062310	0.471188	0.445850	0.507132	0.424014	0.501984	0.483811	0.446773	0.477182	0.470933	0.491652	0.516798	0.472786
0.353562	0.467984	0.525064	0.386931	0.448722	0.496565	0.383173	0.386541	0.484792	0.423894	0.649552	0.624240	0.537623	0.497499	0.436517	0.752510	0.362365	0.815610	0.559663	0.477106	0.504182	0.547029	1.012160	0.438683	0.550327	0.480429	0.396708	0.510176					0.953379	0.464550	0.454475	0.444048	0.818745	1.062200	0.471038	0.445791	0.507020	0.423985	0.501974	0.483665	0.446698	0.477101	0.470830	0.491302	0.516766	0.472759
0.353521	0.467255	0.524596	0.386889	0.448676	0.496540	0.383030	0.386478	0.484688	0.423864	0.649459	0.624091	0.537407	0.497333	0.436456	0.752402	0.362303	0.815557	0.559636	0.476804	0.504154	0.546599	1.011770	0.438558	0.550295	0.480199	0.396510	0.510150					0.952850	0.464480	0.454302	0.443996	0.818429	1.061870	0.470757	0.445473	0.506938	0.423521	0.501817	0.483662	0.446618	0.476986	0.470697	0.491183	0.516752	0.472532
0.353206	0.467128	0.524504	0.386743	0.448598	0.496536	0.382694	0.386324	0.484426	0.423798	0.649393	0.623661	0.537254	0.496956	0.436176	0.751648	0.362254	0.814452	0.559424	0.476775	0.503911	0.546428	1.011660	0.438528	0.550255	0.480076	0.396470	0.509994					0.952603	0.464231	0.454296	0.443888	0.817803	1.061510	0.470736	0.445413	0.506547	0.423470	0.501813	0.483416	0.446574	0.476968	0.470443	0.491180	0.516686	0.472510
0.353171	0.467117	0.524392	0.386719	0.448466	0.496394	0.382478	0.386155	0.484205	0.423623	0.649386	0.623447	0.537162	0.496929	0.436077	0.751425	0.362105	0.814098	0.559290	0.476700	0.503486	0.546355	1.011650	0.438451	0.550179	0.480073	0.396395	0.509816					0.952565	0.464191	0.454188	0.443822	0.817519	1.060930	0.470248	0.445305	0.506514	0.423450	0.501576	0.483289	0.446542	0.476813	0.470332	0.491035	0.516309	0.472217
0.353073	0.467004	0.524210	0.386687	0.448266	0.496345	0.382426	0.386140	0.484025	0.423556	0.649317	0.623302	0.537100	0.496889	0.435990	0.751402	0.361917	0.813728	0.558929	0.476540	0.503401	0.546255	1.011650	0.437428	0.550042	0.479821	0.396149	0.509740					0.952046	0.463941	0.454023	0.443582	0.816709	1.060680	0.470180	0.444989	0.506051	0.423368	0.501507	0.483181	0.446513	0.476775	0.470188	0.491030	0.515944	0.472180
0.353071	0.466864	0.524194	0.386578	0.448102	0.496225	0.382343	0.386099	0.483934	0.423161	0.649263	0.623270	0.537085	0.496855	0.435943	0.750754	0.361850	0.812886	0.558926	0.476320	0.503368	0.546040	1.011420	0.437426	0.549981	0.479615	0.396130	0.509729					0.951730	0.463850	0.454023	0.443352	0.816688	1.060010	0.470097	0.444979	0.505840	0.423141	0.501487	0.483090	0.446354	0.476742	0.470014	0.490980	0.515668	0.471875
0.352964	0.466660	0.524094	0.386418	0.447944	0.496154	0.382245	0.386050	0.483893	0.423126	0.649256	0.623087	0.537038	0.496806	0.435771	0.750476	0.361838	0.812356	0.558803	0.476214	0.502779	0.546020	1.011150	0.437417	0.549641	0.479590	0.396096	0.509606					0.951426	0.463786	0.453902	0.443047	0.816062	1.059990	0.469921	0.444972	0.505467	0.422922	0.501459	0.482811	0.446332	0.476582	0.470005	0.490975	0.515322	0.471856
0.352875	0.466153	0.523671	0.386218	0.447870	0.495806	0.382231	0.385735	0.483867	0.423121	0.649140	0.622935	0.536923	0.496775	0.435594	0.750329	0.361819	0.812273	0.558667	0.476198	0.502568	0.545955	1.011130	0.437380	0.549542	0.479573	0.396081	0.509429					0.951270	0.463586	0.453866	0.443038	0.815888	1.059430	0.469733	0.444958	0.505209	0.422856	0.501451	0.482803	0.446302	0.476549	0.469470	0.490972	0.515148	0.471803
0.352839	0.465883	0.523580	0.386059	0.447850	0.495802	0.382143	0.385528	0.483349	0.423104	0.648742	0.622756	0.536857	0.496643	0.435573	0.749614	0.361805	0.812042	0.558440	0.476110	0.502423	0.545914	1.010920	0.437299	0.549367	0.479313	0.395974	0.509317					0.951113	0.463582	0.453756	0.443019	0.815639	1.059300	0.469730	0.444739	0.505177	0.422633	0.501295	0.482577	0.446205	0.476328	0.469321	0.490771	0.514872	0.471726
0.352725	0.465738	0.523447	0.385942	0.447844	0.495729	0.382049	0.385332	0.483071	0.422794	0.648657	0.622329	0.536787	0.496574	0.435361	0.749605	0.361588	0.811669	0.558415	0.476075	0.502336	0.545839	1.010640	0.437244	0.549085	0.478522	0.395906	0.509280					0.950934	0.463291	0.453447	0.442844	0.815636	1.059080	0.469620	0.444373	0.505076	0.422422	0.501233	0.482489	0.445678	0.476310	0.469293	0.490645	0.514828	0.471678
0.352657	0.465580	0.523428	0.385862	0.447535	0.495678	0.381848	0.385158	0.482927	0.422704	0.648511	0.622210	0.536522	0.496395	0.435144	0.749147	0.361559	0.811663	0.558386	0.476025	0.502282	0.545752	1.010580	0.437037	0.548682	0.478441	0.395878	0.509180					0.950890	0.463210	0.453181	0.442829	0.815271	1.058060	0.469617	0.444063	0.505055	0.422244	0.501092	0.482483	0.445563	0.476223	0.469226	0.490580	0.514781	0.471619
0.352449	0.465498	0.523365	0.385855	0.447315	0.495383	0.381780	0.385117	0.482779	0.422659	0.647795	0.622154	0.536398	0.496372	0.435121	0.748399	0.361437	0.811389	0.558210	0.475974	0.502171	0.545581	1.009990	0.436919	0.548607	0.478423	0.395822	0.509037					0.950797	0.463126	0.453063	0.442716	0.814953	1.058010	0.469557	0.443891	0.504981	0.422127	0.500785	0.482410	0.445521	0.475782	0.469176	0.490532	0.514467	0.471481
0.352419	0.465361	0.523296	0.385804	0.447248	0.495297	0.381741	0.385051	0.482763	0.422635	0.647388	0.621967	0.536238	0.496339	0.434900	0.748309	0.361342	0.810632	0.558210	0.475671	0.501979	0.545362	1.009900	0.436573	0.547954	0.478294	0.395762	0.508772					0.950794	0.463056	0.452878	0.442668	0.814940	1.057710	0.469356	0.443868	0.504860	0.421998	0.500727	0.482158	0.445401	0.475763	0.469139	0.490519	0.514292	0.471416
0.352416	0.465267	0.523273	0.385752	0.447225	0.495154	0.381731	0.385030	0.482674	0.422621	0.647365	0.621902	0.535602	0.496281	0.434827	0.748263	0.361339	0.810514	0.557997	0.475614	0.501770	0.545294	1.009900	0.436440	0.547894	0.478114	0.395762	0.508658					0.950340	0.463047	0.452680	0.442276	0.814363	1.057300	0.469287	0.443859	0.504485	0.421987	0.500725	0.482127	0.445389	0.475739	0.469131	0.490486	0.513779	0.471271
0.352084	0.465044	0.523077	0.385743	0.447212	0.495149	0.381559	0.384898	0.482523	0.422382	0.647233	0.621619	0.535562	0.495902	0.434809	0.748253	0.361266	0.810021	0.557973	0.475545	0.501019	0.545214	1.009730	0.436039	0.547849	0.477971	0.395639	0.508517					0.950260	0.462896	0.452620	0.442213	0.813933	1.055530	0.469270	0.443832	0.504417	0.421948	0.500589	0.481879	0.445266	0.475559	0.469106	0.490382	0.513713	0.471212
0.352074	0.464747	0.522933	0.385713	0.446998	0.494881	0.381461	0.384837	0.482310	0.422317	0.646985	0.621414	0.535404	0.495787	0.434753	0.748042	0.361260	0.809068	0.557828	0.475410	0.501002	0.545049	1.009350	0.435956	0.547821	0.477893	0.395546	0.508273					0.949986	0.462869	0.452474	0.441880	0.813851	1.055430	0.469217	0.443666	0.503935	0.421799	0.500586	0.481820	0.444887	0.475321	0.468965	0.490239	0.513677	0.471140
0.351972	0.464683	0.522922	0.385652	0.446992	0.494738	0.381158	0.384784	0.482119	0.421831	0.646945	0.621326	0.535041	0.495561	0.434611	0.747402	0.361129	0.808839	0.557779	0.475312	0.500648	0.545033	1.009190	0.435096	0.547466	0.477610	0.395271	0.508169					0.949789	0.462800	0.451844	0.441816	0.813829	1.054980	0.469193	0.443411	0.503926	0.421791	0.500580	0.481731	0.444779	0.475205	0.468513	0.490209	0.513558	0.470795
0.351940	0.464647	0.522874	0.385563	0.446972	0.494648	0.381043	0.384721	0.482097	0.421815	0.646823	0.621244	0.534812	0.495466	0.434474	0.747139	0.361100	0.808402	0.557434	0.475235	0.500299	0.544563	1.007660	0.435094	0.547429	0.477408	0.395161	0.508158					0.949706	0.462110	0.451821	0.441797	0.813193	1.054110	0.469032	0.443277	0.503848	0.421790	0.500511	0.481710	0.444763	0.475193	0.468425	0.490187	0.513345	0.470475
0.351898	0.464634	0.522482	0.385563	0.446868	0.494102	0.380870	0.384719	0.481922	0.421692	0.646688	0.621081	0.534811	0.495395	0.434402	0.747138	0.361051	0.808010	0.557294	0.475191	0.499915	0.543698	1.007590	0.434856	0.547405	0.477384	0.395160	0.507972					0.949621	0.462014	0.451700	0.441607	0.812769	1.053810	0.468922	0.443214	0.503806	0.421742	0.500452	0.481583	0.444716	0.475185	0.468414	0.489531	0.512942	0.470367
0.351889	0.464573	0.522454	0.385550	0.446812	0.494000	0.380624	0.384591	0.481764	0.421590	0.646630	0.620747	0.534789	0.495300	0.434340	0.746196	0.360769	0.807975	0.557021	0.475142	0.499872	0.543546	1.005800	0.434794	0.547341	0.477383	0.395142	0.507881					0.949576	0.461901	0.451463	0.441569	0.811970	1.053800	0.468851	0.442919	0.503785	0.421646	0.500308	0.481534	0.444683	0.475102	0.468392	0.489170	0.512848	0.470082
0.351859	0.464234	0.522391	0.385538	0.446462	0.493934	0.380370	0.384532	0.481466	0.421373	0.646551	0.620631	0.534553	0.495158	0.434320	0.746174	0.360671	0.807760	0.557012	0.475040	0.499183	0.543494	1.005770	0.434764	0.547111	0.477352	0.394753	0.507807					0.949568	0.461764	0.451214	0.441560	0.811946	1.053380	0.468654	0.442902	0.503784	0.421600	0.500042	0.481483	0.444616	0.475015	0.468219	0.489152	0.512539	0.470069
0.351603	0.464146	0.522312	0.385500	0.446296	0.493685	0.380328	0.384270	0.481435	0.421257	0.646401	0.620581	0.534374	0.495100	0.433799	0.746146	0.360480	0.807530	0.556919	0.474901	0.498985	0.543211	1.005660	0.434678	0.546663	0.477076	0.394729	0.507751					0.949312	0.461733	0.451032	0.441510	0.811930	1.052910	0.468533	0.442748	0.503728	0.421531	0.500041	0.481223	0.444553	0.474933	0.468170	0.488912	0.512454	0.469931
0.351595	0.463901	0.521855	0.385457	0.446210	0.493618	0.380282	0.384020	0.481210	0.421142	0.646355	0.620463	0.534371	0.494810	0.433464	0.746023	0.360300	0.807292	0.556767	0.474795	0.498971	0.543182	1.005030	0.434521	0.546648	0.476892	0.394536	0.507715					0.948439	0.461707	0.451025	0.441508	0.810444	1.052620	0.468444	0.442674	0.503657	0.421425	0.499851	0.481103	0.444537	0.474516	0.468135	0.488687	0.512379	0.469855
0.351577	0.463893	0.521816	0.385302	0.446180	0.493582	0.380269	0.383816	0.481198	0.420949	0.646240	0.620439	0.534229	0.494599	0.433376	0.745580	0.360140	0.807215	0.556531	0.474721	0.498921	0.543170	1.004330	0.434508	0.546625	0.476852	0.394510	0.507671					0.947056	0.461646	0.450874	0.441502	0.810412	1.052580	0.468292	0.442644	0.503497	0.421376	0.499721	0.481046	0.444367	0.474324	0.467996	0.488577	0.512011	0.469788
0.351564	0.463665	0.521507	0.385200	0.446177	0.493481	0.380251	0.383745	0.481026	0.420653	0.646239	0.620423	0.534112	0.494559	0.433268	0.744065	0.360065	0.807159	0.556450	0.474607	0.498650	0.543070	1.003500	0.434185	0.546307	0.476778	0.394482	0.507634					0.946900	0.461452	0.450803	0.441443	0.810176	1.052100	0.468277	0.442514	0.503321	0.421166	0.499660	0.480896	0.444212	0.474079	0.467803	0.488462	0.511733	0.469748
0.351490	0.463565	0.521463	0.385166	0.446161	0.493465	0.380206	0.383365	0.480739	0.420285	0.645273	0.620028	0.533673	0.494437	0.433256	0.743967	0.360054	0.805557	0.556342	0.474585	0.498587	0.542948	1.003340	0.434085	0.546241	0.476625	0.394355	0.507546					0.946531	0.461391	0.450782	0.441375	0.808137	1.052030	0.468199	0.442510	0.503244	0.420980	0.499576	0.480878	0.444124	0.473936	0.467709	0.488232	0.511540	0.469613
0.351345	0.463533	0.521395	0.384973	0.446119	0.493314	0.380162	0.383320	0.480714	0.420268	0.645256	0.619982	0.533313	0.494420	0.432941	0.743910	0.360038	0.805354	0.556051	0.474568	0.498431	0.542868	1.003320	0.433989	0.546106	0.476339	0.394319	0.507536					0.946459	0.461384	0.450763	0.441259	0.808115	1.051830	0.468097	0.442065	0.503002	0.420966	0.499517	0.480758	0.443922	0.473822	0.467344	0.488232	0.511459	0.469348
0.351320	0.463439	0.521272	0.384812	0.445985	0.493157	0.380086	0.383265	0.480642	0.420040	0.645210	0.619960	0.533235	0.494226	0.432938	0.743896	0.360028	0.805111	0.555978	0.474461	0.498222	0.542859	1.003080	0.433912	0.546087	0.476258	0.394181	0.507413					0.946409	0.461348	0.450751	0.441239	0.808007	1.050020	0.467829	0.442051	0.502982	0.420716	0.499261	0.480573	0.443903	0.473756	0.467154	0.488220	0.511421	0.469335
0.351305	0.463392	0.521251	0.384473	0.445911	0.492948	0.380056	0.383184	0.480507	0.419850	0.644897	0.619810	0.533149	0.494182	0.432905	0.743883	0.359821	0.804843	0.555916	0.474458	0.498111	0.542852	1.002910	0.433853	0.545733	0.476161	0.393953	0.507382					0.946343	0.461180	0.450692	0.440570	0.807802	1.049420	0.467334	0.441864	0.502892	0.420515	0.499113	0.480453	0.443814	0.473690	0.467032	0.488121	0.511118	0.469274
0.351003	0.463241	0.521119	0.384362	0.445826	0.492837	0.380049	0.383111	0.480461	0.419728	0.644701	0.619809	0.532935	0.493887	0.432856	0.743640	0.359816	0.804669	0.555842	0.473809	0.498089	0.542718	1.002390	0.433748	0.545721	0.476130	0.393950	0.507266					0.946162	0.461071	0.450662	0.440229	0.807405	1.048040	0.467272	0.441852	0.502781	0.420420	0.499026	0.480432	0.443769	0.473683	0.466723	0.488027	0.511088	0.469151
0.350927	0.463003	0.520831	0.384238	0.445767	0.492648	0.379923	0.382943	0.479959	0.419565	0.644552	0.619398	0.532880	0.493564	0.432815	0.743567	0.359722	0.804421	0.555825	0.473756	0.497800	0.542665	1.002020	0.433440	0.545690	0.475285	0.393734	0.507253					0.945916	0.460866	0.450585	0.440193	0.807333	1.047710	0.467257	0.441746	0.502678	0.420034	0.498961	0.480197	0.443500	0.473564	0.466715	0.487996	0.510593	0.469033
0.350869	0.462903	0.520806	0.384085	0.445489	0.492247	0.379825	0.382872	0.479892	0.419551	0.644342	0.619312	0.532868	0.493472	0.432787	0.743448	0.359719	0.804328	0.555759	0.473680	0.497493	0.542573	1.001910	0.433319	0.545626	0.475163	0.393697	0.507223					0.944975	0.460416	0.450532	0.439920	0.806619	1.047140	0.466833	0.441706	0.502493	0.419958	0.498923	0.480112	0.443108	0.473340	0.466670	0.487914	0.510409	0.468723
0.350767	0.462294	0.520456	0.384064	0.445459	0.491945	0.379762	0.382806	0.479840	0.419545	0.643906	0.618972	0.532795	0.493471	0.432571	0.743041	0.359702	0.803847	0.555750	0.473596	0.497436	0.542443	1.001660	0.433303	0.545622	0.475052	0.393522	0.507134					0.944575	0.460406	0.450233	0.439834	0.806475	1.046860	0.466810	0.441599	0.502398	0.419900	0.498724	0.479954	0.443022	0.473287	0.466631	0.487697	0.510103	0.468690
0.350698	0.462290	0.520361	0.383904	0.445391	0.491766	0.379749	0.382769	0.479822	0.419460	0.643721	0.618845	0.532708	0.493311	0.432451	0.742636	0.359699	0.803737	0.555710	0.473558	0.497435	0.542400	1.001130	0.433205	0.545604	0.475002	0.393309	0.506945					0.944377	0.459957	0.450212	0.439793	0.806403	1.046320	0.466722	0.441580	0.502262	0.419822	0.498690	0.479816	0.442961	0.473158	0.466517	0.487681	0.509585	0.468676
0.350684	0.462254	0.520299	0.383875	0.445384	0.491759	0.379670	0.382758	0.479746	0.419199	0.643561	0.618476	0.532667	0.493114	0.432116	0.742570	0.359699	0.803736	0.555698	0.473089	0.497402	0.542215	1.001110	0.433188	0.545584	0.474899	0.393037	0.506721					0.944222	0.459911	0.450118	0.439771	0.806372	1.045920	0.466716	0.441361	0.502132	0.419567	0.498684	0.479786	0.442948	0.472962	0.466438	0.487292	0.509428	0.468673
0.350590	0.462156	0.520090	0.383870	0.444930	0.491591	0.379570	0.382676	0.479211	0.418894	0.643532	0.618025	0.532609	0.492863	0.431771	0.742447	0.359689	0.803674	0.555378	0.472972	0.497292	0.541934	1.000900	0.433069	0.545442	0.474790	0.393005	0.506496					0.944193	0.459640	0.450060	0.439656	0.806199	1.044970	0.466470	0.441318	0.501971	0.419366	0.498550	0.479545	0.442859	0.472960	0.466428	0.487051	0.509195	0.468568
0.350572	0.462139	0.519828	0.383561	0.444865	0.491395	0.379332	0.382305	0.478906	0.418847	0.643502	0.617924	0.532578	0.492751	0.431672	0.741796	0.359663	0.803504	0.555371	0.472962	0.497254	0.541866	1.000520	0.432992	0.545291	0.474482	0.392986	0.506430					0.942983	0.459553	0.450017	0.439607	0.805860	1.043690	0.466408	0.441002	0.501947	0.419359	0.498435	0.479490	0.442789	0.472941	0.466351	0.486968	0.509061	0.468474
0.350529	0.461851	0.519728	0.383549	0.444767	0.491309	0.379307	0.382217	0.478884	0.418829	0.643434	0.617697	0.532524	0.492656	0.431472	0.741325	0.359530	0.803472	0.555194	0.472942	0.496985	0.541816	1.000340	0.432838	0.544941	0.474426	0.392950	0.506409					0.942373	0.459507	0.449562	0.439019	0.805859	1.042940	0.466372	0.440770	0.501684	0.419350	0.498236	0.479285	0.442544	0.472674	0.466262	0.486926	0.509016	0.468447
0.350445	0.461807	0.519708	0.383383	0.444592	0.491244	0.379186	0.382089	0.478815	0.418801	0.643357	0.617398	0.532511	0.492473	0.431460	0.741277	0.359330	0.803464	0.555049	0.472858	0.496818	0.541608	0.999615	0.432735	0.544912	0.474358	0.392927	0.506182					0.942322	0.459427	0.449438	0.439008	0.804973	1.042940	0.466370	0.440606	0.501619	0.419337	0.498203	0.479250	0.442510	0.472672	0.466103	0.486653	0.508824	0.468069
0.350443	0.461763	0.519498	0.383321	0.444568	0.491195	0.378634	0.382038	0.478812	0.418775	0.643329	0.617087	0.532310	0.492350	0.431395	0.741176	0.359312	0.802935	0.555033	0.472858	0.496714	0.541428	0.999495	0.432622	0.544863	0.474325	0.392879	0.506162					0.941890	0.459202	0.449218	0.438853	0.804713	1.042900	0.466365	0.440601	0.501467	0.419255	0.498091	0.479211	0.442389	0.472507	0.465922	0.486491	0.508642	0.468046
0.350337	0.461743	0.519367	0.383079	0.444500	0.490994	0.378526	0.381877	0.478618	0.418455	0.643104	0.616625	0.532052	0.491870	0.431388	0.741148	0.359238	0.802263	0.554969	0.472659	0.496699	0.541405	0.999345	0.432488	0.544719	0.474301	0.392803	0.505861					0.941843	0.459161	0.449155	0.438842	0.804594	1.042830	0.466341	0.440564	0.501284	0.419237	0.498079	0.479167	0.442311	0.472441	0.465812	0.486477	0.508641	0.467990
0.350290	0.461713	0.519116	0.382954	0.444497	0.490603	0.378505	0.381868	0.478482	0.418401	0.643073	0.616537	0.531892	0.491794	0.431325	0.741082	0.359220	0.801942	0.554752	0.472571	0.496490	0.541194	0.999113	0.432272	0.544693	0.474298	0.392718	0.505718					0.941723	0.458670	0.449100	0.438835	0.804135	1.042810	0.466308	0.440563	0.500855	0.419228	0.497977	0.478977	0.442240	0.472307	0.465503	0.486441	0.508562	0.467598
0.350094	0.461640	0.518883	0.382930	0.444460	0.490374	0.378339	0.381848	0.478158	0.418200	0.642589	0.616476	0.531053	0.491733	0.431298	0.740625	0.359116	0.801539	0.554664	0.472206	0.496382	0.541072	0.998585	0.432229	0.544620	0.474034	0.392660	0.505494					0.941513	0.458549	0.449075	0.438689	0.803709	1.042780	0.466089	0.440073	0.500838	0.419226	0.497813	0.478949	0.441868	0.472139	0.465107	0.486400	0.508447	0.467536
0.349999	0.461632	0.518808	0.382894	0.444336	0.490040	0.378253	0.381706	0.478066	0.418066	0.642442	0.616420	0.530917	0.491625	0.431280	0.740085	0.359018	0.801427	0.554441	0.472058	0.496305	0.540949	0.998234	0.432075	0.544615	0.473921	0.392550	0.505235					0.941495	0.458499	0.449042	0.438661	0.803392	1.042310	0.465956	0.439894	0.500837	0.419214	0.497615	0.478942	0.441835	0.471918	0.464807	0.486343	0.508018	0.467521
0.349952	0.461538	0.518736	0.382891	0.443952	0.490034	0.378099	0.381402	0.477906	0.417974	0.642426	0.616344	0.530851	0.491541	0.431276	0.740074	0.358754	0.800992	0.554323	0.472013	0.496093	0.540633	0.997553	0.431974	0.544569	0.473907	0.392515	0.505213					0.941330	0.458498	0.448445	0.438614	0.802133	1.041590	0.465827	0.439877	0.500611	0.419116	0.497357	0.478878	0.441594	0.471915	0.464563	0.486316	0.507611	0.467112
0.349854	0.461485	0.518620	0.382871	0.443932	0.490027	0.378030	0.381350	0.477898	0.417694	0.642334	0.616156	0.530844	0.491494	0.430911	0.739897	0.358543	0.800834	0.554320	0.471751	0.496081	0.540486	0.997095	0.431782	0.544504	0.473888	0.392417	0.504989					0.941103	0.458396	0.448224	0.438606	0.802091	1.040810	0.465799	0.439853	0.500595	0.418970	0.497355	0.478859	0.441385	0.471873	0.464463	0.486277	0.507394	0.467050
0.349812	0.461436	0.518334	0.382744	0.443812	0.489800	0.377537	0.381129	0.477883	0.417675	0.642101	0.616035	0.530506	0.491375	0.430890	0.739418	0.358508	0.800578	0.554301	0.471596	0.496042	0.540392	0.996447	0.431714	0.544477	0.473600	0.392297	0.504921					0.941082	0.458319	0.448115	0.438369	0.801452	1.040290	0.465554	0.439755	0.500571	0.418899	0.497232	0.478819	0.441331	0.471510	0.464440	0.486038	0.507333	0.466981
0.349672	0.461436	0.518314	0.382557	0.443774	0.489573	0.377505	0.381095	0.477843	0.417675	0.641944	0.615639	0.530286	0.491116	0.430843	0.738932	0.358345	0.800328	0.554273	0.471595	0.496017	0.540372	0.996312	0.431713	0.544468	0.473588	0.392215	0.504812					0.940244	0.458062	0.447874	0.438184	0.801184	1.040010	0.465552	0.439671	0.500532	0.418848	0.497211	0.478625	0.441101	0.471258	0.464355	0.485963	0.507240	0.466950
0.349540	0.461375	0.518128	0.382530	0.443457	0.489553	0.377341	0.381032	0.477663	0.417610	0.641531	0.615569	0.529938	0.490946	0.430838	0.738103	0.358316	0.800115	0.554167	0.471401	0.495757	0.540194	0.996170	0.431694	0.544369	0.473578	0.392190	0.504723					0.940143	0.457799	0.447734	0.438111	0.800595	1.039650	0.465486	0.439643	0.500468	0.418759	0.497066	0.478156	0.441070	0.471150	0.463523	0.485927	0.507094	0.466915
0.349529	0.461367	0.518053	0.382502	0.443442	0.489412	0.377337	0.380900	0.477548	0.417496	0.641252	0.615480	0.529714	0.490512	0.430779	0.737967	0.358309	0.799395	0.554141	0.471331	0.495350	0.540112	0.996080	0.431659	0.544232	0.473532	0.391981	0.504603					0.940110	0.457642	0.447553	0.438017	0.800497	1.039490	0.465231	0.439540	0.500427	0.418458	0.497009	0.478001	0.441056	0.470959	0.463423	0.485898	0.507075	0.466530
0.349519	0.461142	0.518029	0.382355	0.443168	0.489115	0.377184	0.380868	0.477508	0.417416	0.641194	0.615393	0.529655	0.490172	0.430681	0.737936	0.358280	0.798912	0.554054	0.471156	0.495126	0.539757	0.996015	0.431649	0.544174	0.473418	0.391931	0.504430					0.939498	0.457474	0.447424	0.437998	0.800060	1.039360	0.465231	0.439412	0.500304	0.418373	0.496918	0.477866	0.440862	0.470808	0.463408	0.485702	0.507008	0.466509
0.349466	0.461105	0.517872	0.382144	0.443050	0.489050	0.377170	0.380766	0.477222	0.417266	0.641014	0.615186	0.529587	0.489929	0.430597	0.737891	0.358228	0.798767	0.553931	0.471101	0.495025	0.539715	0.995912	0.431639	0.543227	0.473178	0.391885	0.504206					0.939121	0.457418	0.447024	0.437916	0.799904	1.039220	0.465109	0.438887	0.500164	0.417988	0.496854	0.477710	0.440847	0.470670	0.463290	0.485540	0.506654	0.466303
0.349449	0.460789	0.517755	0.382018	0.442871	0.488734	0.377047	0.380727	0.477202	0.417179	0.641013	0.614322	0.529460	0.489702	0.430411	0.737769	0.358113	0.798116	0.553754	0.471078	0.495008	0.539558	0.995300	0.431521	0.543109	0.472828	0.391852	0.504049					0.938610	0.457078	0.446920	0.437885	0.799451	1.039150	0.464955	0.438858	0.499938	0.417973	0.496850	0.476825	0.440818	0.470534	0.463286	0.485233	0.506576	0.466295
0.349408	0.460655	0.517648	0.382003	0.442774	0.488660	0.376924	0.380701	0.476736	0.417078	0.640821	0.614232	0.529331	0.489496	0.430268	0.737616	0.358039	0.798094	0.553715	0.471020	0.494804	0.539377	0.995165	0.431266	0.542800	0.472822	0.391773	0.503883					0.938211	0.456943	0.446834	0.437802	0.798910	1.037760	0.464950	0.438826	0.499781	0.417903	0.496834	0.476643	0.440212	0.470432	0.463231	0.485231	0.506292	0.465772
0.349323	0.460588	0.517331	0.381882	0.442702	0.488633	0.376822	0.380696	0.476537	0.417069	0.640687	0.614228	0.529271	0.489487	0.430228	0.737529	0.357970	0.797971	0.553614	0.470660	0.494802	0.539153	0.994902	0.431208	0.542778	0.472776	0.391588	0.503665					0.938091	0.456928	0.446739	0.437442	0.798518	1.037730	0.464901	0.438825	0.499780	0.417801	0.496815	0.476639	0.440164	0.470354	0.463026	0.485210	0.506137	0.465748
0.349220	0.460581	0.516876	0.381853	0.442664	0.488466	0.376817	0.380530	0.476419	0.417043	0.640587	0.614000	0.529253	0.489364	0.430045	0.737358	0.357964	0.797155	0.553481	0.470580	0.494716	0.538957	0.994792	0.431193	0.542475	0.472775	0.391576	0.503465					0.937257	0.456680	0.446630	0.437425	0.798322	1.036810	0.464851	0.438805	0.499459	0.417797	0.496616	0.476503	0.440139	0.470285	0.462984	0.485097	0.506012	0.465378
0.349198	0.460556	0.516850	0.381835	0.442551	0.488383	0.376790	0.380282	0.476294	0.416879	0.640549	0.613765	0.529204	0.488824	0.429734	0.736537	0.357867	0.796857	0.553451	0.470565	0.494715	0.538842	0.994404	0.431128	0.542456	0.472735	0.391549	0.502797					0.936910	0.456653	0.446604	0.437127	0.797919	1.036390	0.464824	0.438754	0.499448	0.417626	0.496584	0.476480	0.439900	0.470199	0.462915	0.485097	0.505932	0.465351
0.349084	0.460370	0.516800	0.381827	0.442518	0.488321	0.376697	0.380229	0.476254	0.416834	0.640380	0.613485	0.528962	0.488684	0.429647	0.736511	0.357864	0.796667	0.553446	0.470440	0.494475	0.538745	0.994138	0.430979	0.542127	0.472625	0.391468	0.502729					0.936885	0.456604	0.446530	0.437102	0.797651	1.036280	0.464714	0.438480	0.499260	0.417535	0.496356	0.476454	0.439899	0.470010	0.462869	0.485050	0.505911	0.464034
0.349063	0.460303	0.516607	0.381518	0.442449	0.488236	0.376650	0.380213	0.476018	0.416782	0.640316	0.613197	0.528769	0.488583	0.429621	0.736334	0.357798	0.796626	0.553242	0.470160	0.494223	0.538644	0.994056	0.430940	0.542029	0.471937	0.391396	0.502449					0.936690	0.456484	0.446496	0.436801	0.797447	1.035930	0.464711	0.438424	0.499179	0.417506	0.496103	0.476159	0.439758	0.469710	0.462654	0.484776	0.505794	0.463987
0.348983	0.460134	0.516584	0.381507	0.442304	0.488115	0.376607	0.380209	0.476000	0.416769	0.640176	0.612602	0.528643	0.488387	0.429578	0.735990	0.357748	0.796197	0.552981	0.469794	0.494172	0.538613	0.993979	0.430844	0.541999	0.471922	0.391357	0.502391					0.936037	0.456369	0.446360	0.436294	0.797164	1.035760	0.464621	0.438247	0.498364	0.417340	0.496022	0.476129	0.439758	0.469593	0.462519	0.484676	0.505674	0.463959
0.348940	0.460051	0.516574	0.381412	0.441888	0.487945	0.376543	0.380155	0.475916	0.416765	0.640029	0.612388	0.528379	0.488323	0.429277	0.735945	0.357613	0.796153	0.552860	0.469475	0.494083	0.538441	0.993031	0.430680	0.541883	0.471629	0.391245	0.502181					0.935603	0.456277	0.446136	0.436173	0.796754	1.035630	0.464410	0.438220	0.497498	0.417128	0.495986	0.476012	0.439701	0.469292	0.462464	0.484482	0.505597	0.463370
0.348915	0.460009	0.516238	0.381335	0.441818	0.487927	0.376488	0.380105	0.475734	0.416537	0.640014	0.612320	0.528326	0.488157	0.429216	0.735421	0.357577	0.796106	0.552739	0.469374	0.493958	0.537824	0.992788	0.430675	0.541749	0.471533	0.391199	0.502178					0.935400	0.456194	0.446109	0.435922	0.796428	1.035580	0.464397	0.438064	0.497457	0.416910	0.495944	0.475906	0.439628	0.469173	0.462463	0.484404	0.505383	0.463247
0.348867	0.459973	0.515866	0.381287	0.441766	0.487767	0.376443	0.379990	0.475705	0.416443	0.639984	0.612041	0.528257	0.488144	0.429098	0.735366	0.357487	0.795908	0.552671	0.469168	0.493809	0.537790	0.992589	0.430655	0.541745	0.471487	0.391045	0.501953					0.935363	0.456151	0.445911	0.435851	0.796311	1.035250	0.464391	0.438052	0.497412	0.416874	0.495772	0.475799	0.439481	0.469133	0.462399	0.484310	0.504964	0.463197
0.348794	0.459891	0.515728	0.381156	0.441694	0.487416	0.376418	0.379979	0.475637	0.416383	0.639761	0.611940	0.528051	0.487878	0.429086	0.735182	0.357407	0.795518	0.552660	0.469076	0.493585	0.537597	0.992514	0.430261	0.541459	0.470959	0.391009	0.501906					0.934970	0.455972	0.445694	0.435811	0.796288	1.035190	0.464350	0.437784	0.497314	0.416799	0.495748	0.475729	0.439452	0.468891	0.462344	0.484271	0.504924	0.463151
0.348794	0.459790	0.515697	0.381044	0.441682	0.487364	0.376385	0.379974	0.475611	0.416350	0.639648	0.611789	0.528039	0.487813	0.428634	0.735081	0.357235	0.794512	0.552637	0.468883	0.493376	0.537513	0.992089	0.430106	0.541307	0.470753	0.391003	0.500937					0.934874	0.455960	0.445540	0.435731	0.796099	1.035080	0.464143	0.437757	0.497219	0.416496	0.495657	0.475542	0.439384	0.468516	0.462335	0.484242	0.504890	0.462926
0.348748	0.459782	0.515634	0.381043	0.441625	0.487359	0.376240	0.379908	0.475387	0.416297	0.639340	0.611786	0.527495	0.487592	0.428584	0.734466	0.357219	0.794065	0.552549	0.468273	0.493238	0.537431	0.991304	0.430017	0.541157	0.470695	0.390948	0.500872					0.934376	0.455564	0.445499	0.435671	0.795905	1.034560	0.464081	0.437701	0.497183	0.416299	0.495652	0.475515	0.439356	0.468474	0.462243	0.484034	0.504748	0.462902
0.348712	0.459547	0.515491	0.381032	0.441172	0.487313	0.376155	0.379848	0.475325	0.416167	0.639340	0.611687	0.527322	0.487519	0.428575	0.733946	0.357182	0.792205	0.552471	0.468184	0.492828	0.537269	0.990947	0.430005	0.540671	0.470597	0.390927	0.500641					0.934068	0.455470	0.445309	0.435579	0.795903	1.034480	0.464051	0.437687	0.497172	0.416170	0.495485	0.475413	0.439077	0.468160	0.462235	0.483844	0.504640	0.462705
0.348694	0.459534	0.515297	0.380978	0.441162	0.487279	0.375987	0.379784	0.475152	0.416119	0.639311	0.611412	0.527232	0.487496	0.428566	0.733635	0.357153	0.791374	0.552359	0.468178	0.492586	0.537054	0.990635	0.429851	0.540619	0.470542	0.390797	0.500625					0.933997	0.455415	0.445299	0.435435	0.795898	1.034160	0.464024	0.437472	0.497055	0.416112	0.495469	0.475346	0.438947	0.468091	0.462211	0.483741	0.504591	0.462606
0.348657	0.459350	0.515171	0.380825	0.441151	0.487278	0.375931	0.379778	0.475090	0.416051	0.639273	0.611184	0.527182	0.487407	0.428512	0.733627	0.357019	0.791300	0.552349	0.468066	0.492424	0.536927	0.990360	0.429810	0.540365	0.470499	0.390639	0.500431					0.933457	0.455374	0.445285	0.435313	0.794623	1.034160	0.463934	0.437466	0.497018	0.416085	0.495331	0.475270	0.438913	0.467984	0.462120	0.483578	0.504236	0.462519
0.348560	0.459293	0.515148	0.380820	0.441074	0.487200	0.375661	0.379775	0.475057	0.415847	0.638828	0.611126	0.526248	0.487306	0.428506	0.732739	0.356948	0.791143	0.552280	0.467908	0.492422	0.536684	0.990026	0.429749	0.540323	0.470436	0.390591	0.500364					0.933238	0.455339	0.445222	0.435081	0.794517	1.033920	0.463808	0.437431	0.496662	0.416028	0.495193	0.475269	0.438662	0.467794	0.462092	0.483363	0.504185	0.462518
0.348529	0.458762	0.514754	0.380731	0.440958	0.487053	0.375502	0.379724	0.474754	0.415827	0.638774	0.610794	0.525555	0.486832	0.428472	0.732726	0.356875	0.790596	0.552210	0.467893	0.492416	0.536561	0.989633	0.429742	0.540205	0.470398	0.390448	0.500192					0.933119	0.455217	0.445088	0.434952	0.794370	1.033610	0.463735	0.437417	0.496577	0.415866	0.495141	0.475198	0.438521	0.467472	0.462077	0.482767	0.504097	0.462488
0.348415	0.458647	0.514719	0.380621	0.440910	0.486872	0.375416	0.379607	0.474747	0.415800	0.638597	0.610616	0.525352	0.486602	0.428283	0.731870	0.356859	0.790035	0.552181	0.467697	0.492323	0.536126	0.989549	0.429674	0.540172	0.470358	0.390244	0.500156					0.932926	0.455139	0.445015	0.434763	0.794155	1.033410	0.463728	0.437139	0.496555	0.415755	0.494992	0.474907	0.438514	0.467299	0.461766	0.482654	0.503437	0.462413
0.348397	0.458304	0.514582	0.380590	0.440775	0.486792	0.375276	0.379582	0.474548	0.415614	0.638580	0.610418	0.525162	0.486505	0.428228	0.731686	0.356844	0.789908	0.552028	0.467648	0.492209	0.535952	0.989363	0.429603	0.540130	0.470339	0.390185	0.500127					0.931177	0.454960	0.444498	0.434640	0.794105	1.032840	0.463716	0.436897	0.496501	0.415730	0.494937	0.474519	0.438411	0.466962	0.461694	0.482614	0.503396	0.462305
0.348370	0.458291	0.514487	0.380521	0.440605	0.486698	0.375235	0.379541	0.474414	0.415502	0.638524	0.610332	0.525151	0.486020	0.428053	0.731149	0.356682	0.789486	0.551914	0.467608	0.492164	0.535913	0.989310	0.429552	0.539945	0.470337	0.390117	0.500028					0.930988	0.454830	0.444374	0.434568	0.793870	1.032470	0.463703	0.436864	0.496457	0.415448	0.494915	0.474515	0.438359	0.466915	0.461687	0.482566	0.503379	0.462303
0.348258	0.458284	0.514464	0.380200	0.440604	0.486602	0.375090	0.379491	0.474402	0.415339	0.638388	0.610328	0.525117	0.485987	0.427893	0.730787	0.356586	0.789437	0.551545	0.467511	0.491815	0.535462	0.989121	0.429453	0.539832	0.470314	0.390100	0.500008					0.930931	0.454754	0.444268	0.434490	0.792835	1.032370	0.463443	0.436728	0.496443	0.415125	0.494732	0.474471	0.438226	0.466666	0.461588	0.482525	0.503367	0.462206
0.348231	0.458190	0.514460	0.380089	0.440557	0.486469	0.374955	0.379312	0.474395	0.415253	0.638300	0.610232	0.524764	0.485970	0.427863	0.730296	0.356560	0.789172	0.551451	0.467160	0.491653	0.535444	0.988885	0.429411	0.539831	0.470272	0.390011	0.499786					0.930760	0.454668	0.444209	0.434442	0.792761	1.032020	0.463279	0.436567	0.496367	0.414946	0.494688	0.474418	0.437652	0.466415	0.461575	0.482480	0.503327	0.462133
0.348226	0.458163	0.514309	0.380037	0.440312	0.486297	0.374876	0.379265	0.474216	0.415220	0.638234	0.610029	0.524607	0.485958	0.427692	0.730271	0.356534	0.788823	0.551448	0.467015	0.491635	0.535245	0.988023	0.429053	0.539779	0.470124	0.389744	0.499736					0.930517	0.454442	0.444121	0.434298	0.792301	1.030230	0.463121	0.436051	0.496348	0.414687	0.494670	0.474414	0.437569	0.466405	0.461361	0.482465	0.503213	0.461951
0.348223	0.457978	0.514272	0.380023	0.440306	0.486275	0.374789	0.379185	0.474176	0.415168	0.638202	0.609958	0.524437	0.485799	0.427607	0.729871	0.356344	0.788760	0.551293	0.466786	0.491535	0.535151	0.987344	0.428924	0.539668	0.470036	0.389678	0.499688					0.930074	0.454341	0.444038	0.434278	0.792279	1.029960	0.463113	0.436025	0.496275	0.414623	0.494600	0.474352	0.437497	0.465960	0.461066	0.482422	0.502843	0.461808
0.348093	0.457941	0.514247	0.380007	0.439579	0.485663	0.374620	0.378772	0.473616	0.415096	0.638145	0.609644	0.524242	0.485773	0.427291	0.729420	0.356157	0.788721	0.551061	0.466718	0.491515	0.534988	0.986410	0.428923	0.539540	0.469757	0.389663	0.499594					0.929957	0.454186	0.444027	0.434117	0.791914	1.029360	0.463025	0.436022	0.496122	0.414534	0.494151	0.473801	0.437211	0.465775	0.460950	0.482347	0.502737	0.461673
0.348086	0.457766	0.514052	0.379926	0.439527	0.485496	0.374567	0.378752	0.473467	0.414940	0.638130	0.609271	0.524231	0.485498	0.427047	0.729220	0.356099	0.788592	0.550837	0.466419	0.491485	0.534776	0.986280	0.428854	0.539420	0.469749	0.389661	0.499511					0.929182	0.454106	0.443996	0.434099	0.791651	1.029280	0.463008	0.436008	0.495938	0.414493	0.494046	0.473699	0.437205	0.465258	0.460699	0.482255	0.502725	0.461616
0.348022	0.457677	0.513968	0.379600	0.439519	0.485335	0.374454	0.378539	0.473387	0.414841	0.638047	0.608965	0.524162	0.485444	0.427016	0.729164	0.355989	0.788384	0.550689	0.466374	0.491293	0.534765	0.986226	0.428775	0.539304	0.469639	0.389630	0.499337					0.928682	0.454011	0.443902	0.434078	0.790822	1.028980	0.462972	0.435694	0.495873	0.414431	0.493929	0.473339	0.437036	0.465175	0.460654	0.481988	0.502688	0.461590
0.347988	0.457514	0.513925	0.379595	0.439449	0.485128	0.374334	0.378446	0.473184	0.414788	0.638031	0.608954	0.524075	0.485410	0.427014	0.728366	0.355957	0.788339	0.550632	0.466095	0.491120	0.534677	0.986169	0.428701	0.539103	0.469540	0.389584	0.499259					0.928640	0.453875	0.443874	0.434068	0.790472	1.028980	0.462930	0.435431	0.495401	0.414424	0.493750	0.473316	0.436993	0.464936	0.460641	0.481772	0.501951	0.461523
0.347939	0.457400	0.513751	0.379509	0.439382	0.485095	0.373868	0.378422	0.473147	0.414399	0.637864	0.608948	0.523981	0.485306	0.426199	0.728197	0.355943	0.787679	0.550559	0.466053	0.491102	0.534657	0.986058	0.428621	0.539054	0.469377	0.389357	0.499246					0.927891	0.453704	0.443709	0.433789	0.790428	1.028730	0.462753	0.435116	0.495344	0.414422	0.493228	0.473044	0.436981	0.464639	0.460567	0.481752	0.501837	0.461411
0.347931	0.457393	0.513077	0.379181	0.439334	0.484893	0.373800	0.378363	0.473137	0.414385	0.637439	0.608754	0.523939	0.485153	0.426181	0.728174	0.355940	0.787608	0.550424	0.466036	0.490918	0.534491	0.985936	0.428481	0.538801	0.469274	0.389033	0.498998					0.927336	0.453638	0.443419	0.433742	0.790095	1.028180	0.462670	0.435040	0.495318	0.414252	0.493217	0.473012	0.436872	0.464611	0.460482	0.481592	0.501696	0.461282
0.347918	0.457353	0.513070	0.379101	0.439078	0.484851	0.373792	0.378257	0.473076	0.414260	0.637298	0.608458	0.523820	0.484971	0.425986	0.727919	0.355924	0.787593	0.550260	0.466009	0.490863	0.534093	0.985542	0.428012	0.538773	0.469274	0.388886	0.498556					0.927146	0.453031	0.442988	0.433718	0.789813	1.027100	0.462588	0.434918	0.495298	0.414185	0.493205	0.472848	0.436810	0.464391	0.460470	0.481238	0.501651	0.461280
0.347871	0.457220	0.512883	0.379092	0.439027	0.484563	0.373738	0.378231	0.472932	0.414210	0.637257	0.608426	0.523405	0.484961	0.425828	0.727916	0.355747	0.787576	0.550254	0.465990	0.490666	0.534045	0.984995	0.427989	0.538641	0.468925	0.388825	0.498211					0.926286	0.452985	0.442867	0.433692	0.789501	1.026650	0.462123	0.434897	0.495238	0.414182	0.492911	0.472706	0.436808	0.464314	0.460465	0.481153	0.501637	0.461046
0.347832	0.457193	0.512841	0.379074	0.438927	0.484374	0.373661	0.378113	0.472929	0.414108	0.636920	0.608247	0.523338	0.484941	0.425809	0.727878	0.355737	0.787310	0.550247	0.465939	0.490479	0.534001	0.984931	0.427893	0.538304	0.468837	0.388708	0.497950					0.925972	0.452969	0.442674	0.433554	0.789453	1.025920	0.462036	0.434846	0.495212	0.414169	0.492825	0.472581	0.436695	0.464289	0.460374	0.481153	0.501497	0.461032
0.347552	0.457038	0.512721	0.379056	0.438902	0.484263	0.373634	0.378067	0.472672	0.414053	0.636825	0.607805	0.523266	0.484663	0.425724	0.727660	0.355583	0.786461	0.550163	0.465742	0.490446	0.533985	0.984865	0.427859	0.538178	0.468754	0.388693	0.497695					0.925682	0.452882	0.442567	0.433512	0.789280	1.025700	0.461994	0.434768	0.495016	0.414163	0.492703	0.472529	0.436655	0.464159	0.460308	0.481093	0.501244	0.460914
0.347285	0.456907	0.512454	0.378947	0.438899	0.484056	0.373581	0.378060	0.472643	0.413809	0.636688	0.607794	0.522681	0.484466	0.425686	0.726896	0.355427	0.785996	0.549943	0.465722	0.490338	0.533946	0.984701	0.427663	0.538020	0.468729	0.388668	0.497566					0.925023	0.452702	0.442558	0.433412	0.788874	1.025650	0.461933	0.434601	0.494726	0.414068	0.492624	0.472405	0.436636	0.464091	0.460305	0.481001	0.501078	0.460865
0.347257	0.456866	0.512428	0.378873	0.438752	0.483849	0.373530	0.377978	0.472562	0.413683	0.636661	0.607581	0.522365	0.484243	0.425355	0.726506	0.355412	0.785684	0.549632	0.465427	0.490321	0.533749	0.984600	0.427657	0.537906	0.468395	0.388579	0.497405					0.924888	0.452687	0.442427	0.433377	0.788425	1.025650	0.461899	0.434506	0.494686	0.414055	0.492566	0.472380	0.436390	0.463994	0.460127	0.480776	0.501031	0.460756
0.347233	0.456802	0.512422	0.378848	0.438745	0.483736	0.373347	0.377930	0.472541	0.413585	0.636531	0.607272	0.522296	0.484035	0.424985	0.726430	0.355241	0.784645	0.549535	0.465426	0.490207	0.533682	0.984342	0.427380	0.537382	0.468221	0.388574	0.497375					0.924425	0.452551	0.441847	0.433106	0.788370	1.025230	0.461822	0.434187	0.494622	0.413718	0.492528	0.472182	0.436363	0.463737	0.460036	0.480706	0.500746	0.460642
0.347162	0.456579	0.512403	0.378824	0.438670	0.483705	0.373260	0.377808	0.472229	0.413570	0.636388	0.606929	0.522286	0.484012	0.424969	0.726053	0.355238	0.784595	0.549414	0.464991	0.490089	0.533352	0.984253	0.427336	0.537358	0.468102	0.388093	0.497341					0.924420	0.452472	0.441802	0.432966	0.788329	1.025170	0.461599	0.434174	0.494526	0.413661	0.492328	0.472098	0.436322	0.463696	0.459572	0.480564	0.500655	0.460604
0.347100	0.456550	0.512343	0.378569	0.438647	0.483569	0.373076	0.377708	0.472047	0.413464	0.636363	0.606886	0.522140	0.483879	0.424908	0.725800	0.355208	0.784459	0.549405	0.464962	0.489601	0.533293	0.984074	0.427189	0.537270	0.468091	0.388016	0.497305					0.924410	0.452307	0.441655	0.432592	0.787517	1.024590	0.461547	0.434090	0.494484	0.413620	0.492258	0.472049	0.436136	0.463423	0.459468	0.480003	0.500612	0.460498
0.347095	0.456186	0.512122	0.378476	0.438616	0.482772	0.373032	0.377660	0.472028	0.413237	0.636324	0.606880	0.521985	0.483819	0.424798	0.725716	0.355009	0.784219	0.549344	0.464710	0.489519	0.533153	0.983708	0.427091	0.537207	0.467934	0.388015	0.497197					0.924224	0.452023	0.441345	0.432476	0.787398	1.023090	0.461535	0.433935	0.494428	0.413497	0.492248	0.471968	0.436100	0.463373	0.459438	0.479864	0.500543	0.460491
0.347089	0.456044	0.512009	0.378311	0.438520	0.482427	0.372953	0.377460	0.471987	0.413231	0.635882	0.606642	0.521753	0.483760	0.424675	0.725691	0.354976	0.783912	0.549308	0.464485	0.489519	0.533113	0.983313	0.426965	0.537104	0.467906	0.387858	0.497170					0.924153	0.451997	0.441260	0.432313	0.787349	1.022820	0.461280	0.433793	0.494399	0.413494	0.492237	0.471964	0.435879	0.463340	0.459244	0.479813	0.500514	0.460072
0.347081	0.455967	0.511910	0.378161	0.438497	0.482323	0.372769	0.377366	0.471930	0.413155	0.635839	0.606546	0.521721	0.483600	0.424646	0.725095	0.354953	0.783872	0.549243	0.464446	0.489370	0.532956	0.983303	0.426655	0.537089	0.467836	0.387795	0.497106					0.924052	0.451966	0.441127	0.432159	0.787287	1.022110	0.461231	0.433749	0.494199	0.413492	0.492107	0.471876	0.435561	0.463316	0.459136	0.479804	0.500498	0.459965
0.347003	0.455851	0.511698	0.378124	0.438367	0.482261	0.372745	0.377321	0.471881	0.413019	0.635706	0.606488	0.521468	0.483508	0.424644	0.724813	0.354824	0.783829	0.549069	0.464333	0.489237	0.532882	0.983275	0.426481	0.536928	0.467791	0.387764	0.497042					0.923956	0.451746	0.440880	0.432082	0.786952	1.021910	0.461212	0.433517	0.494006	0.413427	0.492096	0.471829	0.435482	0.463305	0.459097	0.479749	0.500451	0.459896
0.347001	0.455846	0.511593	0.377995	0.438314	0.481890	0.372690	0.377289	0.471667	0.412865	0.635495	0.606153	0.521344	0.483474	0.424615	0.724458	0.354822	0.783643	0.549065	0.463769	0.489194	0.532843	0.983178	0.426361	0.536869	0.467758	0.387753	0.496871					0.923787	0.451641	0.440803	0.431977	0.786673	1.021710	0.461122	0.433167	0.493959	0.413247	0.491981	0.471795	0.435451	0.463205	0.459091	0.479707	0.500353	0.459871
0.346968	0.455279	0.511575	0.377876	0.438207	0.481521	0.372645	0.377185	0.471355	0.412722	0.635365	0.605895	0.521262	0.483470	0.424542	0.724321	0.354780	0.783078	0.548968	0.463723	0.488620	0.532540	0.983131	0.426272	0.536654	0.467651	0.387737	0.496828					0.923303	0.451539	0.440799	0.431910	0.786652	1.021670	0.460834	0.432931	0.493604	0.413232	0.491912	0.471608	0.435365	0.463116	0.459075	0.479706	0.500019	0.459725
0.346928	0.455249	0.511528	0.377839	0.438075	0.481512	0.372572	0.377082	0.471163	0.412693	0.635115	0.605696	0.521222	0.483188	0.424415	0.723974	0.354762	0.782517	0.548708	0.463684	0.488513	0.532528	0.982879	0.426187	0.536325	0.467574	0.387510	0.496819					0.923105	0.451502	0.440688	0.431514	0.786613	1.021590	0.460772	0.432917	0.493590	0.413231	0.491797	0.471560	0.435339	0.463059	0.458932	0.479649	0.499495	0.459643
0.346859	0.454938	0.511509	0.377827	0.437960	0.481212	0.372507	0.377054	0.471119	0.412686	0.635039	0.605653	0.521208	0.483132	0.424369	0.722595	0.354760	0.781552	0.548640	0.463579	0.488482	0.532356	0.982856	0.426141	0.535872	0.467497	0.387505	0.496640					0.922827	0.451500	0.440632	0.431149	0.786168	1.020360	0.460698	0.432784	0.493587	0.413230	0.491613	0.471540	0.435264	0.462529	0.458677	0.479381	0.499396	0.459390
0.346837	0.454881	0.511413	0.377773	0.437924	0.481147	0.372497	0.376932	0.470807	0.412575	0.634981	0.605582	0.521188	0.482787	0.424345	0.722242	0.354665	0.781526	0.548561	0.463489	0.488426	0.532341	0.982731	0.426040	0.535642	0.467340	0.387303	0.496539					0.922329	0.451485	0.440558	0.431123	0.786101	1.019960	0.460510	0.432730	0.493524	0.413092	0.491571	0.471520	0.435236	0.462484	0.458616	0.479116	0.499250	0.459172
0.346787	0.454756	0.511405	0.377755	0.437792	0.480955	0.372476	0.376892	0.470747	0.412344	0.634843	0.605343	0.520910	0.482656	0.424317	0.722064	0.354626	0.781018	0.548502	0.463433	0.488383	0.532230	0.982523	0.425920	0.535622	0.466839	0.387205	0.496493					0.921917	0.451472	0.440479	0.431108	0.786018	1.019280	0.460439	0.432702	0.493502	0.413005	0.491535	0.471457	0.435213	0.462455	0.458518	0.479027	0.499093	0.459117
0.346771	0.454683	0.511369	0.377732	0.437782	0.480740	0.372346	0.376705	0.470731	0.411828	0.634721	0.605111	0.520859	0.482381	0.424028	0.721266	0.354569	0.780607	0.548370	0.463394	0.488350	0.531783	0.982329	0.425895	0.535060	0.466679	0.387160	0.496481					0.921595	0.451455	0.440026	0.431057	0.785963	1.018440	0.460409	0.432690	0.493486	0.412963	0.491272	0.471439	0.435117	0.462299	0.458499	0.478344	0.498949	0.458911
0.346622	0.454572	0.511344	0.377642	0.437704	0.480659	0.372313	0.376676	0.470702	0.411732	0.634496	0.605047	0.520830	0.482342	0.423715	0.721008	0.354452	0.780580	0.548292	0.463158	0.487968	0.531575	0.981625	0.425620	0.534693	0.466676	0.387115	0.496376					0.921348	0.451449	0.439906	0.430975	0.785865	1.018400	0.460382	0.432509	0.493365	0.412811	0.491199	0.471368	0.435102	0.462261	0.458449	0.478235	0.498846	0.458781
0.346620	0.454527	0.511271	0.377603	0.437589	0.480657	0.372150	0.376526	0.470685	0.411654	0.634419	0.605011	0.520685	0.482325	0.423672	0.720194	0.354433	0.780230	0.547999	0.463131	0.487746	0.531371	0.981428	0.425494	0.534596	0.466601	0.387049	0.496286					0.920059	0.451436	0.439630	0.430913	0.785846	1.018330	0.460167	0.432392	0.493352	0.412623	0.491116	0.471243	0.435085	0.462156	0.458445	0.477397	0.498728	0.458611
0.346388	0.454447	0.511034	0.377566	0.437413	0.480623	0.372130	0.376360	0.470650	0.410957	0.634142	0.604957	0.520460	0.482303	0.423651	0.719554	0.354395	0.779736	0.547914	0.462943	0.487456	0.531324	0.981366	0.425312	0.534527	0.466387	0.386958	0.496261					0.919919	0.451372	0.439537	0.430875	0.785324	1.018270	0.460054	0.432214	0.493308	0.412529	0.490996	0.471157	0.435050	0.462126	0.458406	0.477275	0.498550	0.458495
0.346379	0.454363	0.510999	0.377453	0.437364	0.480618	0.372066	0.376304	0.470464	0.410727	0.634131	0.604804	0.519990	0.482129	0.423648	0.718727	0.354259	0.779536	0.547880	0.462780	0.487445	0.531297	0.981203	0.425273	0.534413	0.466191	0.386880	0.496107					0.919570	0.451324	0.439464	0.430875	0.785226	1.018080	0.459798	0.432179	0.493148	0.412353	0.490874	0.471009	0.435025	0.462081	0.458261	0.477141	0.498394	0.458344
0.346368	0.454340	0.510984	0.377263	0.437330	0.480362	0.372057	0.376131	0.470107	0.410712	0.634058	0.604712	0.519658	0.482037	0.423640	0.718717	0.354148	0.779402	0.547796	0.462708	0.487388	0.531284	0.980357	0.425034	0.534343	0.466180	0.386743	0.496092					0.919567	0.451120	0.439359	0.430859	0.785208	1.016610	0.459757	0.432172	0.493072	0.412264	0.490502	0.470964	0.434848	0.461966	0.458252	0.477009	0.498154	0.458307
0.346318	0.454233	0.510731	0.377244	0.437221	0.480246	0.372033	0.375980	0.469960	0.410709	0.634014	0.604309	0.519499	0.481978	0.423562	0.718670	0.354093	0.778523	0.547777	0.462659	0.487268	0.530882	0.980296	0.424970	0.534206	0.466166	0.386655	0.496071					0.919361	0.450956	0.439126	0.430712	0.785202	1.016460	0.459728	0.432172	0.493065	0.412134	0.490452	0.470893	0.434806	0.461801	0.458252	0.476999	0.497971	0.458265
0.345893	0.454150	0.510651	0.377049	0.437001	0.480093	0.371879	0.375978	0.469898	0.410573	0.633631	0.604305	0.518904	0.481872	0.423514	0.718421	0.354069	0.778444	0.547694	0.462597	0.486488	0.530664	0.980256	0.424933	0.533914	0.466099	0.386615	0.495663					0.919144	0.450903	0.439052	0.430686	0.784802	1.015450	0.459493	0.432118	0.492877	0.412083	0.490400	0.470556	0.434803	0.461708	0.458180	0.476881	0.497905	0.458179
0.345654	0.454005	0.510648	0.376948	0.436919	0.479882	0.371738	0.375974	0.469785	0.410480	0.633497	0.604290	0.518903	0.481753	0.423460	0.718224	0.353900	0.778095	0.547593	0.462591	0.486381	0.530450	0.979998	0.424838	0.533906	0.465985	0.386589	0.495491					0.919095	0.450855	0.439049	0.430367	0.783525	1.015150	0.459273	0.432014	0.492773	0.411823	0.490285	0.470423	0.434653	0.461548	0.458150	0.476840	0.497727	0.458154
0.345569	0.453994	0.510560	0.376934	0.436800	0.479791	0.371601	0.375941	0.469607	0.410444	0.633395	0.604224	0.518714	0.481406	0.423391	0.717214	0.353771	0.778031	0.547513	0.462541	0.486307	0.530450	0.979609	0.424630	0.533763	0.465875	0.386547	0.495327					0.919077	0.450631	0.438982	0.430355	0.783492	1.014990	0.459049	0.431959	0.492767	0.411721	0.490049	0.470332	0.434503	0.461190	0.458149	0.476770	0.497708	0.457875
0.345354	0.453848	0.510548	0.376870	0.436754	0.479652	0.371458	0.375910	0.469210	0.410153	0.633338	0.604196	0.518703	0.481394	0.423378	0.716969	0.353721	0.777552	0.547483	0.462015	0.486084	0.530308	0.978858	0.424584	0.533612	0.465872	0.386516	0.495327					0.918769	0.450558	0.438696	0.430073	0.782380	1.014970	0.458854	0.431810	0.492649	0.411712	0.489722	0.470298	0.434460	0.461125	0.457958	0.476721	0.497680	0.457864
0.345197	0.453454	0.510286	0.376802	0.436615	0.479585	0.371436	0.375895	0.468801	0.410045	0.633321	0.603900	0.518547	0.481296	0.423293	0.716827	0.353386	0.777087	0.547459	0.461918	0.486081	0.530295	0.978771	0.424293	0.533567	0.464998	0.386387	0.495263					0.918558	0.450503	0.438680	0.430065	0.781769	1.014120	0.458827	0.431761	0.492350	0.411707	0.489671	0.470279	0.434317	0.460727	0.457953	0.476691	0.497536	0.457688
0.344837	0.453262	0.510078	0.376714	0.436572	0.479401	0.371374	0.375671	0.468608	0.409976	0.633215	0.603811	0.518467	0.481131	0.423059	0.716754	0.353371	0.776899	0.547312	0.461754	0.486003	0.530210	0.978195	0.424260	0.533471	0.464856	0.386083	0.495052					0.918353	0.450460	0.438675	0.430030	0.781686	1.014040	0.458683	0.431504	0.492074	0.411355	0.489633	0.469848	0.434106	0.460700	0.457860	0.476691	0.497458	0.457599
0.344808	0.453229	0.509885	0.376645	0.436354	0.479040	0.371208	0.375670	0.468448	0.409681	0.633154	0.603554	0.518342	0.480985	0.422691	0.715982	0.353231	0.775912	0.547300	0.461674	0.485929	0.530177	0.977952	0.424240	0.533413	0.464360	0.386047	0.495043					0.918284	0.450433	0.438368	0.429530	0.781675	1.013980	0.458571	0.431416	0.491910	0.411261	0.489610	0.469657	0.434068	0.460199	0.457817	0.476666	0.497425	0.457555
0.344794	0.453057	0.509730	0.376303	0.435779	0.478186	0.371171	0.375656	0.468372	0.409608	0.632988	0.603407	0.518340	0.480941	0.422477	0.715951	0.353222	0.774955	0.547271	0.461615	0.485841	0.530122	0.977838	0.424197	0.533258	0.464315	0.385975	0.494533					0.918216	0.450170	0.438348	0.429404	0.780656	1.013910	0.458491	0.431298	0.491903	0.411223	0.489589	0.469572	0.434046	0.460174	0.457805	0.475855	0.497327	0.457548
0.344790	0.453034	0.509464	0.376278	0.435779	0.478132	0.370857	0.375605	0.468323	0.409519	0.632699	0.603255	0.518271	0.480853	0.422237	0.715843	0.353106	0.774768	0.546947	0.461571	0.485764	0.530069	0.977468	0.424022	0.533189	0.464310	0.385952	0.494362					0.916919	0.449926	0.438286	0.429113	0.780650	1.013910	0.458434	0.431246	0.491867	0.411157	0.489465	0.469551	0.434014	0.460172	0.457764	0.475783	0.497186	0.457515
0.344758	0.452970	0.509426	0.375960	0.435686	0.477916	0.370646	0.375599	0.468286	0.409409	0.632543	0.603231	0.518191	0.480828	0.422126	0.714970	0.353040	0.774150	0.546497	0.461476	0.485432	0.530023	0.977407	0.423768	0.533104	0.464246	0.385781	0.494349					0.916908	0.449635	0.438238	0.428928	0.780484	1.013500	0.458315	0.431073	0.491812	0.411091	0.489435	0.469490	0.433939	0.459738	0.457633	0.475708	0.496971	0.457492
0.344707	0.452913	0.509320	0.375957	0.435667	0.477780	0.370600	0.375524	0.468264	0.409250	0.632346	0.603190	0.518104	0.480653	0.422100	0.714958	0.352983	0.773817	0.546288	0.461036	0.485347	0.529870	0.977258	0.423767	0.533089	0.464065	0.385743	0.494332					0.916432	0.449611	0.438237	0.428907	0.780289	1.013490	0.458178	0.430985	0.491539	0.411079	0.489385	0.469102	0.433895	0.459547	0.457516	0.475419	0.496153	0.457442
0.344692	0.452774	0.509218	0.375928	0.435633	0.477753	0.370486	0.375248	0.468015	0.409074	0.632310	0.603053	0.518051	0.480439	0.422008	0.714693	0.352921	0.773699	0.546249	0.460626	0.485198	0.529726	0.976965	0.423410	0.532955	0.463823	0.385627	0.494245					0.916397	0.449559	0.438161	0.428482	0.780186	1.013240	0.458125	0.430928	0.491538	0.411029	0.489365	0.469030	0.433632	0.459329	0.457352	0.474929	0.495949	0.457417
0.344681	0.452697	0.509217	0.375867	0.435592	0.477713	0.370158	0.375047	0.468010	0.409012	0.631783	0.602911	0.517846	0.480368	0.421999	0.714467	0.352818	0.773624	0.545970	0.460237	0.485179	0.529615	0.976935	0.423377	0.532954	0.463809	0.385437	0.494244					0.915914	0.449494	0.438074	0.428411	0.779728	1.012460	0.458033	0.430881	0.491522	0.410965	0.489331	0.468651	0.433453	0.458811	0.457334	0.474777	0.495917	0.457319
0.344611	0.452603	0.508887	0.375829	0.435511	0.477550	0.369992	0.375026	0.467974	0.408952	0.631672	0.602901	0.517599	0.480366	0.421992	0.713921	0.352652	0.773308	0.545919	0.460180	0.485060	0.529399	0.976720	0.423337	0.532900	0.463385	0.385365	0.493965					0.914762	0.449239	0.437990	0.428212	0.779414	1.012180	0.458025	0.430848	0.491444	0.410943	0.489237	0.468429	0.433317	0.458471	0.457288	0.474689	0.495636	0.456902
0.344597	0.452510	0.508821	0.375809	0.435460	0.477341	0.369832	0.374901	0.467866	0.408902	0.631379	0.602793	0.517298	0.479951	0.421990	0.713895	0.352652	0.773180	0.545912	0.459974	0.484872	0.529382	0.976692	0.423223	0.532872	0.463353	0.385318	0.493812					0.913002	0.449157	0.437971	0.428122	0.779333	1.012110	0.457989	0.430693	0.491365	0.410914	0.489176	0.468363	0.433289	0.458449	0.457168	0.474667	0.495406	0.456834
0.344573	0.452341	0.508723	0.375733	0.435378	0.477322	0.369795	0.374786	0.467768	0.408897	0.631292	0.602758	0.517202	0.479785	0.421974	0.713197	0.352543	0.772816	0.545789	0.459916	0.484088	0.529231	0.976578	0.423217	0.532776	0.463243	0.385310	0.493791					0.911819	0.448993	0.437891	0.427853	0.779123	1.011820	0.457949	0.430346	0.491296	0.410820	0.489072	0.468232	0.433214	0.458384	0.456983	0.474650	0.495392	0.456736
0.344440	0.452097	0.508722	0.375563	0.435376	0.477058	0.369785	0.374657	0.467678	0.408853	0.631079	0.602499	0.517025	0.479672	0.421953	0.713145	0.352533	0.772575	0.545688	0.459662	0.483995	0.529167	0.976523	0.423128	0.532754	0.463129	0.385293	0.493567					0.910782	0.448975	0.437743	0.427797	0.779091	1.011600	0.457835	0.430268	0.491199	0.410737	0.489009	0.468202	0.433044	0.458143	0.456645	0.474528	0.495317	0.456655
0.344396	0.451980	0.508495	0.375413	0.435358	0.476997	0.369778	0.374598	0.467585	0.408817	0.631049	0.602283	0.516236	0.479658	0.421823	0.712937	0.352345	0.772088	0.545558	0.459330	0.483992	0.528922	0.976185	0.423017	0.532666	0.462992	0.385286	0.493554					0.910562	0.448894	0.437700	0.427790	0.779041	1.010290	0.457600	0.430208	0.490885	0.410662	0.488985	0.468053	0.432923	0.457974	0.456564	0.474386	0.495288	0.456610
0.344241	0.451767	0.508215	0.375355	0.435226	0.476854	0.369681	0.374419	0.467580	0.408789	0.630785	0.602238	0.516142	0.479578	0.421789	0.712639	0.352317	0.770720	0.545343	0.458748	0.483972	0.528897	0.975748	0.422879	0.532470	0.462977	0.385187	0.493533					0.910121	0.448885	0.437567	0.427690	0.778844	1.010140	0.457515	0.429983	0.490607	0.410289	0.488894	0.468037	0.432831	0.457851	0.456562	0.474299	0.495271	0.456581
0.343930	0.451583	0.508108	0.375346	0.435140	0.476842	0.369661	0.374382	0.467501	0.408775	0.630739	0.602170	0.516087	0.479431	0.421747	0.712115	0.352226	0.769980	0.545036	0.458599	0.483924	0.528872	0.975716	0.422744	0.532180	0.462805	0.385146	0.493500					0.910014	0.448551	0.437420	0.426975	0.778655	1.009340	0.457449	0.429971	0.490575	0.410009	0.488814	0.468023	0.432783	0.457724	0.456538	0.473841	0.495130	0.456321
0.343836	0.451466	0.508085	0.375324	0.435117	0.476805	0.369584	0.374030	0.467459	0.408657	0.630642	0.602126	0.515963	0.479032	0.421703	0.712068	0.352217	0.769621	0.544982	0.458517	0.483903	0.528721	0.975604	0.422606	0.532006	0.462725	0.384885	0.493471					0.909731	0.448483	0.437276	0.426888	0.778510	1.009070	0.457396	0.429601	0.490562	0.409637	0.488756	0.468008	0.432519	0.457462	0.456490	0.473780	0.494805	0.456298
0.343821	0.451278	0.508058	0.375149	0.435058	0.476732	0.369480	0.374011	0.467258	0.408584	0.630152	0.602119	0.515510	0.478922	0.421621	0.712010	0.351970	0.769136	0.544788	0.458498	0.483804	0.528687	0.975502	0.422584	0.531891	0.462575	0.384660	0.493203					0.909388	0.448449	0.437097	0.426822	0.778308	1.008160	0.457342	0.429592	0.490557	0.409399	0.488707	0.468001	0.432478	0.456909	0.456481	0.473512	0.494749	0.456269
0.343808	0.451148	0.507999	0.375082	0.434916	0.476679	0.369417	0.373833	0.467023	0.408546	0.629968	0.602070	0.515440	0.478698	0.421580	0.711976	0.351956	0.768939	0.544613	0.458460	0.483220	0.528557	0.975384	0.422564	0.531808	0.462093	0.384506	0.492831					0.909291	0.448411	0.437060	0.426761	0.777494	1.007690	0.457284	0.429347	0.490391	0.409304	0.488661	0.467962	0.432460	0.456850	0.456455	0.473394	0.494532	0.456228
0.343782	0.451143	0.507953	0.375021	0.434609	0.476150	0.369310	0.373630	0.466972	0.408364	0.629562	0.601954	0.515384	0.478589	0.421548	0.711791	0.351841	0.767778	0.544246	0.458459	0.482092	0.528434	0.975137	0.422493	0.531713	0.462006	0.384457	0.492716					0.909280	0.448101	0.436996	0.426754	0.777227	1.007680	0.457221	0.429340	0.490343	0.409300	0.488460	0.467940	0.432444	0.456822	0.456416	0.473195	0.494348	0.456169
0.343780	0.450956	0.507887	0.374939	0.434542	0.476020	0.369187	0.373604	0.466963	0.408354	0.629245	0.601766	0.515119	0.478586	0.421363	0.711595	0.351839	0.767371	0.543824	0.458367	0.482047	0.528396	0.975057	0.422433	0.531423	0.461931	0.384387	0.492558					0.908597	0.448045	0.436960	0.426474	0.777171	1.006850	0.457166	0.429282	0.490324	0.409193	0.488366	0.467856	0.432422	0.456820	0.456202	0.472984	0.494326	0.456135
0.343771	0.450732	0.507523	0.374935	0.434114	0.475881	0.369163	0.373239	0.466895	0.408230	0.629118	0.601685	0.515110	0.478491	0.421301	0.711546	0.351704	0.767359	0.543658	0.458092	0.481991	0.528099	0.974769	0.421906	0.531388	0.461744	0.384335	0.492540					0.908594	0.447943	0.436943	0.426452	0.776919	1.006580	0.457154	0.429217	0.489920	0.409154	0.488359	0.467706	0.432317	0.456694	0.456107	0.472979	0.493981	0.456080
0.343753	0.450687	0.507003	0.374878	0.434089	0.475840	0.369148	0.372992	0.466892	0.408189	0.628775	0.601584	0.515071	0.478405	0.421294	0.711305	0.351682	0.767354	0.543550	0.458024	0.481841	0.527761	0.974661	0.421755	0.531241	0.460815	0.384197	0.492331					0.908382	0.447636	0.436936	0.426357	0.776859	1.006210	0.457118	0.429134	0.489868	0.409151	0.488355	0.467635	0.432305	0.456680	0.455929	0.472924	0.493975	0.456001
0.343719	0.450556	0.506901	0.374826	0.433993	0.475694	0.369099	0.372965	0.466856	0.408180	0.628756	0.601582	0.515070	0.478207	0.421276	0.711223	0.351561	0.767327	0.543456	0.457973	0.481818	0.527721	0.974442	0.421744	0.531234	0.460784	0.384054	0.492264					0.908059	0.447590	0.436644	0.426088	0.776074	1.003410	0.456586	0.429083	0.489815	0.409150	0.488350	0.467623	0.432253	0.456632	0.455091	0.472838	0.493925	0.455763
0.343530	0.450492	0.506835	0.374696	0.433711	0.475628	0.369032	0.372945	0.466649	0.408099	0.628493	0.601415	0.514729	0.478066	0.421181	0.711072	0.351509	0.767274	0.543408	0.457926	0.481668	0.527591	0.972495	0.421659	0.531217	0.460775	0.383933	0.492223					0.907900	0.447381	0.436605	0.425998	0.775559	1.003350	0.456295	0.428983	0.489764	0.409130	0.488003	0.467557	0.432169	0.456609	0.454858	0.472732	0.493903	0.455533
0.343480	0.450444	0.506596	0.374555	0.433679	0.475552	0.368662	0.372930	0.466632	0.407919	0.628465	0.601384	0.514707	0.477983	0.421143	0.710361	0.351500	0.766017	0.543371	0.457919	0.481567	0.527541	0.972383	0.421512	0.531197	0.460414	0.383885	0.492200					0.907676	0.447241	0.436588	0.425940	0.774826	1.003210	0.456043	0.428970	0.489457	0.409102	0.487973	0.467335	0.431766	0.456605	0.454759	0.472682	0.493871	0.455499
0.343284	0.450277	0.506409	0.374489	0.433630	0.475285	0.368590	0.372846	0.466626	0.407909	0.628332	0.601318	0.514408	0.477790	0.421051	0.710308	0.351187	0.765586	0.543198	0.457798	0.481337	0.527517	0.972292	0.421496	0.531046	0.460233	0.383859	0.492037					0.907077	0.447206	0.436531	0.425840	0.774818	1.003020	0.455761	0.428558	0.489375	0.409076	0.487952	0.467322	0.431701	0.456574	0.454659	0.472407	0.493301	0.455371
0.343222	0.450148	0.506214	0.374385	0.433612	0.474838	0.368577	0.372840	0.466521	0.407893	0.628034	0.601315	0.514000	0.477718	0.421014	0.710292	0.351140	0.764955	0.543143	0.457691	0.481219	0.527511	0.972104	0.421074	0.531018	0.460180	0.383836	0.491978					0.906820	0.447054	0.436457	0.425816	0.774618	1.002760	0.455721	0.428513	0.489325	0.408998	0.487928	0.467270	0.431641	0.456567	0.454488	0.472328	0.493041	0.455214
0.343200	0.450129	0.505956	0.374186	0.433567	0.474205	0.368436	0.372827	0.466505	0.407610	0.627964	0.601169	0.513806	0.477678	0.420811	0.710015	0.350996	0.764797	0.543139	0.457546	0.481123	0.527508	0.971603	0.421073	0.531000	0.459951	0.383797	0.491941					0.906496	0.447037	0.436324	0.425732	0.774414	1.001600	0.455680	0.428498	0.489199	0.408959	0.487909	0.467255	0.431626	0.456437	0.454435	0.472056	0.492930	0.455096
0.343193	0.450126	0.505949	0.374135	0.433564	0.473619	0.368429	0.372824	0.466314	0.407512	0.627540	0.600940	0.513405	0.477090	0.420720	0.709930	0.350944	0.764217	0.542988	0.457460	0.480895	0.527402	0.971497	0.420888	0.530975	0.459931	0.383408	0.491936					0.906350	0.447036	0.436180	0.425705	0.774094	1.001560	0.455648	0.428320	0.489170	0.408922	0.487892	0.467150	0.431451	0.456415	0.454239	0.471810	0.492648	0.454841
0.343059	0.449816	0.505942	0.374125	0.433291	0.473185	0.368293	0.372757	0.466146	0.407315	0.627283	0.600698	0.513353	0.477090	0.420709	0.709871	0.350941	0.763689	0.542941	0.457342	0.480863	0.527329	0.970911	0.420844	0.530913	0.459679	0.383373	0.491723					0.905988	0.446547	0.436170	0.425469	0.772774	1.000660	0.455599	0.428185	0.489141	0.408291	0.487586	0.467049	0.430775	0.456344	0.454194	0.471700	0.492622	0.454764
0.343030	0.449782	0.505918	0.374113	0.433136	0.473048	0.368197	0.372527	0.465837	0.406978	0.627126	0.600370	0.513136	0.476832	0.420654	0.709860	0.350902	0.762731	0.542859	0.457258	0.480820	0.527222	0.970564	0.420778	0.530787	0.459623	0.383337	0.491542					0.905906	0.446389	0.436146	0.425419	0.772513	1.000420	0.455597	0.428143	0.488963	0.408282	0.487497	0.466997	0.430764	0.455723	0.454180	0.471655	0.492619	0.454598
0.342803	0.448395	0.505905	0.373770	0.433122	0.472945	0.368154	0.372516	0.465702	0.406938	0.626964	0.600263	0.513072	0.476658	0.420526	0.709709	0.350872	0.762716	0.542690	0.457242	0.480623	0.527189	0.970323	0.420607	0.530784	0.459547	0.383238	0.491454					0.905412	0.446381	0.435909	0.425345	0.772273	1.000260	0.455578	0.428079	0.488957	0.408272	0.487447	0.466990	0.430536	0.455130	0.454158	0.471336	0.492485	0.454597
0.342785	0.448129	0.505900	0.373759	0.433116	0.472652	0.368072	0.372509	0.465686	0.406874	0.626916	0.600262	0.512849	0.476288	0.420446	0.709626	0.350792	0.762495	0.542456	0.456337	0.480503	0.526704	0.970193	0.420552	0.530711	0.459293	0.383150	0.491411					0.904972	0.446321	0.435498	0.425343	0.772060	0.999845	0.455463	0.427942	0.488770	0.408185	0.487287	0.466979	0.430512	0.454881	0.453736	0.471325	0.491959	0.454177
0.342756	0.447859	0.505887	0.373745	0.432953	0.472588	0.368044	0.372275	0.465520	0.406773	0.626757	0.599937	0.512428	0.476097	0.420369	0.709564	0.350723	0.761766	0.542395	0.456211	0.480421	0.526604	0.969977	0.420483	0.530673	0.459131	0.382979	0.491314					0.904962	0.446266	0.435362	0.425181	0.771103	0.999753	0.455426	0.427873	0.488618	0.408054	0.487266	0.466786	0.430505	0.454809	0.453577	0.471172	0.491946	0.454156
0.342750	0.447760	0.505805	0.373729	0.432934	0.472531	0.368041	0.372255	0.465471	0.406753	0.626688	0.599776	0.512343	0.475995	0.420333	0.709463	0.350605	0.760844	0.542118	0.456123	0.480412	0.526590	0.969977	0.420449	0.530478	0.458835	0.382979	0.491300					0.904642	0.446177	0.435310	0.425169	0.770447	0.999455	0.455213	0.427690	0.488581	0.408041	0.487253	0.466740	0.430484	0.454623	0.453482	0.471102	0.491790	0.453826
0.342736	0.447652	0.505716	0.373726	0.432904	0.472423	0.367945	0.372208	0.465196	0.406661	0.626656	0.599608	0.511867	0.475961	0.419745	0.708864	0.350439	0.760828	0.541887	0.456077	0.480386	0.526529	0.969795	0.420239	0.530467	0.458642	0.382976	0.490929					0.904611	0.446120	0.435250	0.424899	0.770265	0.998891	0.455161	0.427618	0.488409	0.408007	0.487096	0.466721	0.430412	0.454527	0.453343	0.470653	0.491584	0.453750
0.342637	0.447426	0.505664	0.373723	0.432857	0.472262	0.367915	0.372085	0.464940	0.406453	0.626513	0.599538	0.511663	0.475708	0.419643	0.708583	0.350330	0.759615	0.541773	0.455944	0.480266	0.526471	0.969747	0.419609	0.530303	0.458543	0.382893	0.490249					0.904278	0.446120	0.435172	0.424845	0.769282	0.998674	0.455119	0.427551	0.488308	0.407996	0.486933	0.466707	0.430327	0.454468	0.453329	0.470611	0.491413	0.453721
0.342580	0.447416	0.505594	0.373431	0.432845	0.472241	0.367652	0.371909	0.464867	0.406364	0.626499	0.599061	0.511508	0.475676	0.419592	0.708351	0.350118	0.759077	0.541749	0.455793	0.480154	0.526384	0.969658	0.419548	0.530284	0.458405	0.382841	0.490248					0.903858	0.445961	0.435172	0.424815	0.768844	0.997718	0.455075	0.427378	0.488099	0.407988	0.486670	0.466586	0.430253	0.454343	0.453322	0.470446	0.491411	0.453594
0.342566	0.447339	0.505585	0.373425	0.432825	0.472151	0.367594	0.371867	0.464796	0.406316	0.626012	0.599044	0.511506	0.475653	0.419442	0.708334	0.350006	0.758674	0.541618	0.455673	0.480107	0.526371	0.969417	0.419523	0.530239	0.458403	0.382415	0.489760					0.903848	0.445910	0.435064	0.424803	0.768202	0.996503	0.454959	0.427281	0.488023	0.407945	0.486663	0.466560	0.430171	0.454252	0.453215	0.470403	0.491105	0.453471
0.342553	0.447209	0.505494	0.373402	0.432568	0.471807	0.367575	0.371790	0.464532	0.406223	0.625933	0.598988	0.511479	0.475455	0.419037	0.708284	0.349980	0.758331	0.541513	0.455463	0.480035	0.526369	0.969190	0.419522	0.530228	0.458091	0.382305	0.489659					0.903668	0.445579	0.435058	0.424744	0.768179	0.995972	0.454762	0.427212	0.488016	0.407773	0.486642	0.466530	0.430091	0.454086	0.453200	0.470363	0.490863	0.453350
0.342526	0.447194	0.505332	0.373376	0.432394	0.471651	0.367550	0.371766	0.464380	0.406013	0.625711	0.598749	0.511305	0.475414	0.418879	0.707668	0.349939	0.758330	0.541353	0.455196	0.479984	0.526344	0.968149	0.419462	0.529972	0.457935	0.382279	0.489592					0.903513	0.444975	0.435033	0.424637	0.768090	0.995916	0.454654	0.427099	0.487910	0.407727	0.486624	0.466448	0.430026	0.453633	0.453129	0.470202	0.490778	0.453277
0.342436	0.447109	0.505267	0.373369	0.432388	0.471376	0.367387	0.371758	0.464298	0.406004	0.625702	0.598652	0.510940	0.475299	0.418626	0.707313	0.349856	0.758157	0.540582	0.455195	0.479580	0.526277	0.967947	0.419411	0.529967	0.457699	0.382174	0.489435					0.903474	0.444802	0.434964	0.424484	0.768048	0.995692	0.454648	0.426957	0.487850	0.407714	0.486597	0.466441	0.430018	0.453614	0.452857	0.470027	0.490730	0.453079
0.342127	0.446982	0.505131	0.373171	0.432333	0.471297	0.367207	0.371718	0.464237	0.405962	0.625551	0.598616	0.510754	0.475119	0.418519	0.707309	0.349526	0.758108	0.540528	0.454965	0.479469	0.526181	0.967754	0.419240	0.529928	0.457679	0.382164	0.489377					0.903246	0.444800	0.434906	0.424448	0.767454	0.995220	0.454545	0.426928	0.487833	0.407690	0.486441	0.466349	0.429984	0.453543	0.452686	0.469988	0.490170	0.453078
0.342088	0.446972	0.504886	0.373082	0.432113	0.471114	0.366695	0.371680	0.464230	0.405606	0.625467	0.598607	0.510118	0.475084	0.418441	0.707104	0.349513	0.757714	0.540510	0.454814	0.479233	0.526106	0.967683	0.418960	0.529839	0.457493	0.382069	0.489364					0.903141	0.444742	0.434807	0.424408	0.767419	0.994864	0.454241	0.426910	0.487183	0.407587	0.486396	0.466003	0.429970	0.453529	0.452491	0.469914	0.490031	0.453041
0.342057	0.446711	0.504679	0.373062	0.432088	0.470952	0.366629	0.371626	0.464162	0.405555	0.625262	0.598566	0.509632	0.474991	0.418181	0.706972	0.349494	0.757269	0.540356	0.454722	0.479207	0.526085	0.966927	0.418708	0.529732	0.457480	0.382065	0.488928					0.903119	0.444632	0.434793	0.424392	0.767082	0.993778	0.454125	0.426827	0.487148	0.407454	0.486295	0.465880	0.429960	0.453518	0.452185	0.469711	0.489823	0.452865
0.341977	0.446667	0.504654	0.373052	0.432033	0.470857	0.366555	0.371548	0.464150	0.405548	0.625207	0.598442	0.509480	0.474943	0.418097	0.706751	0.349411	0.756692	0.539848	0.454558	0.479169	0.525890	0.966902	0.418613	0.529696	0.457114	0.382000	0.488825					0.902958	0.444576	0.434660	0.424248	0.767065	0.993700	0.453595	0.426808	0.487063	0.407277	0.486270	0.465707	0.429718	0.453404	0.452026	0.469570	0.489781	0.452702
0.341679	0.446444	0.504560	0.372847	0.431979	0.470726	0.366525	0.371472	0.464098	0.405495	0.625148	0.598338	0.509441	0.474840	0.417980	0.706703	0.349399	0.756632	0.539303	0.454415	0.478924	0.525610	0.966633	0.418484	0.529140	0.457041	0.381902	0.488814					0.902554	0.444485	0.434651	0.424167	0.766351	0.993639	0.453519	0.426604	0.487056	0.407259	0.486191	0.465686	0.429684	0.453389	0.451967	0.469549	0.489739	0.452651
0.341640	0.446053	0.504386	0.372748	0.431920	0.470564	0.366515	0.371368	0.463937	0.405455	0.625052	0.598291	0.509234	0.474824	0.417896	0.706508	0.349392	0.754760	0.539138	0.454410	0.478666	0.525370	0.966408	0.418394	0.529012	0.456964	0.381887	0.488613					0.902044	0.444478	0.434635	0.423862	0.765959	0.992386	0.453300	0.426598	0.487004	0.407220	0.486075	0.465619	0.429536	0.453385	0.451829	0.469326	0.489612	0.452558
0.341616	0.445572	0.504241	0.372738	0.431834	0.470497	0.366382	0.371330	0.463909	0.405203	0.624897	0.598247	0.509185	0.474620	0.417873	0.706158	0.349367	0.754512	0.539093	0.454375	0.478644	0.525307	0.966243	0.418366	0.528715	0.456875	0.381830	0.488507					0.901783	0.444413	0.434548	0.423556	0.765935	0.991820	0.453099	0.426567	0.486963	0.407218	0.486067	0.465563	0.429513	0.453373	0.451800	0.469198	0.489300	0.452499
0.341519	0.445557	0.504180	0.372736	0.431805	0.470428	0.366344	0.371110	0.463423	0.404812	0.624887	0.597687	0.508931	0.474556	0.417822	0.706022	0.349310	0.754194	0.538955	0.454255	0.478517	0.525303	0.965786	0.418266	0.528559	0.456782	0.381692	0.488314					0.901617	0.444337	0.434517	0.423086	0.765881	0.991819	0.453028	0.426506	0.486713	0.407208	0.486031	0.465430	0.429435	0.453283	0.451582	0.469089	0.489280	0.452462
0.341293	0.445458	0.504016	0.372720	0.431767	0.470073	0.366220	0.371056	0.463278	0.404812	0.624775	0.597444	0.508728	0.474555	0.417810	0.705477	0.349152	0.754156	0.538932	0.454216	0.478140	0.525302	0.965450	0.418083	0.528450	0.456719	0.381615	0.488262					0.900869	0.444113	0.434434	0.423008	0.765607	0.991174	0.452750	0.426476	0.486681	0.407107	0.485948	0.465248	0.429396	0.453200	0.451555	0.468854	0.489099	0.452353
0.341268	0.445314	0.503571	0.372625	0.431679	0.470068	0.365977	0.371055	0.463237	0.404728	0.624603	0.597239	0.508614	0.474468	0.417787	0.704672	0.348984	0.753389	0.538922	0.454160	0.478133	0.525298	0.965369	0.417836	0.528446	0.456570	0.381584	0.488174					0.900856	0.443956	0.434371	0.422676	0.765320	0.991081	0.452550	0.426023	0.486673	0.407049	0.485939	0.465223	0.429289	0.453126	0.451549	0.468727	0.489021	0.452291
0.341245	0.445309	0.503522	0.372536	0.431252	0.469958	0.365963	0.370911	0.462897	0.404573	0.624537	0.597220	0.508612	0.474376	0.417584	0.704660	0.348948	0.753271	0.538841	0.453968	0.477880	0.525294	0.965346	0.417678	0.528385	0.456463	0.381582	0.488130					0.900272	0.443949	0.434146	0.422473	0.765191	0.990937	0.452446	0.426006	0.486603	0.406931	0.485766	0.465195	0.429122	0.453067	0.451535	0.468427	0.488870	0.452168
0.341157	0.445225	0.503433	0.372475	0.431190	0.469922	0.365942	0.370706	0.462860	0.404561	0.624443	0.596421	0.508558	0.473556	0.417575	0.703813	0.348652	0.753249	0.538840	0.453792	0.477828	0.525226	0.965217	0.417240	0.528235	0.456452	0.381554	0.488086					0.900131	0.443750	0.434068	0.422393	0.764958	0.990902	0.452193	0.425906	0.486297	0.406692	0.485731	0.465154	0.429087	0.453061	0.451462	0.468304	0.488848	0.452108
0.341155	0.445200	0.503296	0.372294	0.431176	0.469664	0.365788	0.370620	0.462813	0.404551	0.624177	0.596282	0.508524	0.473417	0.417477	0.703666	0.348367	0.751874	0.538801	0.453710	0.477728	0.525132	0.965158	0.417157	0.528000	0.456357	0.381516	0.487752					0.899759	0.443727	0.433969	0.422370	0.764899	0.990302	0.452003	0.425842	0.486161	0.406626	0.485620	0.465127	0.429029	0.452943	0.451455	0.468204	0.488773	0.452079
0.341154	0.445167	0.503270	0.372287	0.431116	0.469410	0.365769	0.370590	0.462443	0.404495	0.624065	0.596222	0.508444	0.473412	0.417376	0.703457	0.348365	0.751195	0.538718	0.453289	0.477682	0.525118	0.964872	0.417069	0.527887	0.456218	0.381482	0.487636					0.899346	0.443681	0.433797	0.422112	0.764774	0.989764	0.451987	0.425720	0.486128	0.406591	0.485414	0.464989	0.428883	0.452848	0.451446	0.468079	0.488679	0.452027
0.341037	0.444939	0.503242	0.372260	0.430969	0.469248	0.365723	0.370293	0.462210	0.404291	0.623583	0.596166	0.508325	0.473406	0.417319	0.703089	0.348297	0.750413	0.538690	0.453275	0.477501	0.524950	0.964868	0.417067	0.527669	0.456190	0.381443	0.487322					0.898986	0.443651	0.433741	0.422014	0.764522	0.989651	0.451756	0.425550	0.485996	0.406513	0.485339	0.464956	0.428822	0.452501	0.451436	0.468005	0.488589	0.452003
0.341036	0.444561	0.503106	0.372238	0.430814	0.469244	0.365662	0.370060	0.461977	0.404183	0.623441	0.596027	0.508021	0.473381	0.417218	0.703065	0.348186	0.750309	0.538600	0.453244	0.477220	0.524681	0.964268	0.416929	0.527638	0.456186	0.381416	0.487140					0.898961	0.443644	0.433559	0.421460	0.764414	0.989542	0.451206	0.425471	0.485953	0.406118	0.485323	0.464939	0.428653	0.452142	0.451435	0.467980	0.488476	0.451950
0.340995	0.444491	0.502937	0.372118	0.430662	0.468860	0.365537	0.370059	0.461961	0.404122	0.623299	0.595961	0.507921	0.473316	0.417186	0.702786	0.347866	0.750245	0.538348	0.453214	0.476839	0.524251	0.964103	0.416876	0.527489	0.456035	0.381318	0.487038					0.898918	0.443644	0.433542	0.421237	0.763963	0.987604	0.451185	0.425457	0.485579	0.406046	0.485293	0.464890	0.428609	0.452088	0.450707	0.467790	0.488399	0.451843
0.340948	0.444291	0.502683	0.372019	0.430390	0.468780	0.365507	0.369929	0.461839	0.403989	0.623282	0.595925	0.507566	0.473224	0.417179	0.702729	0.347842	0.749662	0.538292	0.453154	0.476473	0.524140	0.963526	0.416606	0.527459	0.455972	0.381252	0.486950					0.898553	0.443638	0.433476	0.421234	0.763554	0.987324	0.451103	0.425431	0.485537	0.406009	0.485204	0.464843	0.428607	0.451929	0.450569	0.467786	0.488164	0.451841
0.340891	0.444265	0.502648	0.371792	0.430390	0.468606	0.365210	0.369882	0.461622	0.403945	0.623102	0.595850	0.507546	0.472976	0.417170	0.702626	0.347790	0.749372	0.538162	0.453103	0.475947	0.524020	0.963159	0.416587	0.527416	0.455725	0.381218	0.486909					0.898258	0.443609	0.433435	0.421080	0.763289	0.986802	0.451086	0.425419	0.485427	0.405976	0.485173	0.464751	0.428589	0.451824	0.450534	0.467705	0.488159	0.451799
0.340885	0.444263	0.502446	0.371725	0.430351	0.468154	0.365204	0.369441	0.461482	0.403930	0.622809	0.595850	0.507399	0.472842	0.417130	0.702441	0.347633	0.749355	0.537789	0.453092	0.475939	0.523926	0.962739	0.416560	0.527309	0.455525	0.381097	0.486452					0.897954	0.443537	0.433366	0.420935	0.762775	0.986798	0.451036	0.425397	0.485421	0.405933	0.485117	0.464653	0.428531	0.451823	0.450505	0.467635	0.487949	0.451779
0.340811	0.444118	0.502416	0.371669	0.430294	0.468120	0.365187	0.369011	0.461391	0.403923	0.622768	0.595719	0.507378	0.472685	0.416881	0.702288	0.347552	0.748112	0.537366	0.453084	0.475795	0.523810	0.962262	0.416540	0.527266	0.455358	0.380947	0.486155					0.897869	0.443517	0.433353	0.420899	0.762742	0.986410	0.451017	0.425391	0.485377	0.405714	0.485058	0.464350	0.428445	0.451800	0.450474	0.467615	0.487905	0.451670
0.340789	0.443942	0.502386	0.371635	0.430263	0.468105	0.365165	0.368830	0.461225	0.403917	0.622750	0.595672	0.507322	0.472596	0.416825	0.702091	0.347496	0.747511	0.537326	0.453078	0.475786	0.523689	0.962196	0.416419	0.527160	0.455023	0.380901	0.486153					0.897785	0.443456	0.433196	0.420862	0.761418	0.986021	0.450761	0.425221	0.485373	0.405614	0.484490	0.464295	0.428348	0.451766	0.450464	0.467426	0.487687	0.451609
0.340763	0.443636	0.502352	0.371587	0.430218	0.468052	0.365014	0.368681	0.461171	0.403759	0.622667	0.595533	0.507305	0.472514	0.416738	0.701914	0.347320	0.747421	0.537157	0.452995	0.475273	0.523688	0.961678	0.416188	0.526969	0.454995	0.380821	0.486150					0.897679	0.443233	0.433063	0.420173	0.761384	0.985598	0.450358	0.424855	0.484958	0.405538	0.484417	0.464182	0.428261	0.451607	0.450383	0.467413	0.487658	0.451603
0.340687	0.443567	0.502346	0.371446	0.430147	0.467934	0.364865	0.368661	0.461155	0.403642	0.622438	0.595432	0.507281	0.472353	0.416708	0.701258	0.347242	0.747209	0.537146	0.452801	0.475258	0.523342	0.961621	0.416058	0.526951	0.454855	0.380659	0.486089					0.897209	0.443216	0.433060	0.419844	0.761305	0.985308	0.450170	0.424791	0.484942	0.405416	0.484408	0.464097	0.428157	0.451287	0.450236	0.467338	0.487622	0.451386
0.340632	0.443518	0.502190	0.371388	0.429927	0.467712	0.364776	0.368587	0.460975	0.403634	0.621706	0.595372	0.507147	0.472214	0.416511	0.701022	0.347230	0.747084	0.536840	0.452713	0.475057	0.523320	0.961584	0.416041	0.526370	0.454807	0.380492	0.486087					0.896966	0.443178	0.433032	0.419836	0.761185	0.985151	0.449945	0.424755	0.484846	0.405258	0.484344	0.464039	0.428121	0.451270	0.450016	0.467282	0.487513	0.451385
0.340463	0.443346	0.501766	0.371356	0.429598	0.467676	0.364741	0.368555	0.460954	0.403533	0.621629	0.595354	0.506474	0.472018	0.416508	0.700604	0.347131	0.746817	0.536791	0.452656	0.474979	0.523234	0.960855	0.415878	0.526340	0.454784	0.380398	0.486080					0.896899	0.442926	0.432893	0.419818	0.760331	0.983991	0.449928	0.424752	0.484778	0.405153	0.484083	0.463941	0.428001	0.451235	0.449584	0.466981	0.487461	0.451349
0.340460	0.443333	0.501708	0.371286	0.429446	0.467666	0.364719	0.368527	0.460908	0.403408	0.621490	0.595128	0.506024	0.471739	0.416405	0.700082	0.347111	0.745216	0.536775	0.452563	0.474891	0.523148	0.959385	0.415789	0.526266	0.454647	0.380362	0.486033					0.896512	0.442910	0.432631	0.419791	0.759662	0.983972	0.449924	0.424628	0.484740	0.404946	0.483925	0.463766	0.427987	0.451041	0.449567	0.466938	0.487286	0.451347
0.340329	0.443252	0.501666	0.371285	0.429416	0.467407	0.364699	0.368337	0.460736	0.403354	0.621421	0.595089	0.505728	0.471523	0.416385	0.700050	0.347073	0.744986	0.536744	0.452563	0.474777	0.523088	0.958857	0.415673	0.526160	0.454604	0.380290	0.486002					0.896276	0.442895	0.432429	0.419775	0.758763	0.983514	0.449785	0.424623	0.484566	0.404773	0.483771	0.463752	0.427876	0.450963	0.449529	0.466735	0.486814	0.451194
0.340322	0.443000	0.501651	0.371279	0.429382	0.466998	0.364660	0.368244	0.460308	0.403126	0.621259	0.594892	0.505666	0.471283	0.415922	0.699693	0.346994	0.744942	0.536723	0.452494	0.474437	0.523086	0.958795	0.415571	0.526007	0.454534	0.380095	0.485906					0.896059	0.442724	0.432180	0.419657	0.758589	0.983078	0.449627	0.424610	0.484457	0.404732	0.483606	0.463700	0.427801	0.450919	0.449337	0.466587	0.486613	0.451139
0.340246	0.442934	0.501601	0.371208	0.429320	0.466978	0.364566	0.368230	0.460213	0.403010	0.621173	0.594808	0.505639	0.471216	0.415905	0.699497	0.346984	0.744439	0.536679	0.452441	0.474387	0.522994	0.958774	0.415476	0.525992	0.454515	0.380047	0.485800					0.895843	0.442640	0.431963	0.419545	0.758437	0.982549	0.449349	0.424523	0.484397	0.404568	0.483560	0.463576	0.427797	0.450864	0.449234	0.466551	0.486559	0.451132
0.340223	0.442913	0.501525	0.371040	0.429179	0.466942	0.364551	0.367809	0.460205	0.402872	0.621144	0.594575	0.505482	0.471153	0.415893	0.699400	0.346944	0.744210	0.536608	0.452202	0.473782	0.522610	0.957206	0.415475	0.525963	0.454455	0.380012	0.485736					0.895602	0.442522	0.431934	0.419191	0.758422	0.982290	0.449160	0.424504	0.484340	0.404568	0.483459	0.463188	0.427733	0.450729	0.449165	0.466235	0.486548	0.451089
0.340047	0.442853	0.501422	0.371023	0.429081	0.466767	0.364522	0.367487	0.460191	0.402769	0.620880	0.594471	0.505429	0.470978	0.415828	0.699279	0.346766	0.743649	0.536599	0.452041	0.473165	0.522476	0.957065	0.415406	0.525930	0.454246	0.379852	0.485660					0.895521	0.442488	0.431924	0.419004	0.758033	0.981890	0.449136	0.424469	0.484327	0.404285	0.483420	0.463010	0.427718	0.450638	0.449160	0.466042	0.486535	0.451082
0.339994	0.442697	0.501382	0.370872	0.429045	0.466758	0.364331	0.367447	0.460138	0.402641	0.620803	0.594445	0.505282	0.470857	0.415726	0.699234	0.346714	0.743555	0.536465	0.451742	0.473153	0.522449	0.956918	0.415393	0.525867	0.454121	0.379773	0.485619					0.895487	0.442442	0.431736	0.418977	0.758030	0.981822	0.448944	0.424429	0.484200	0.404039	0.483418	0.462937	0.427703	0.450610	0.449141	0.465959	0.486176	0.451014
0.339989	0.442553	0.501338	0.370820	0.428932	0.466663	0.364242	0.367439	0.460122	0.402539	0.620471	0.594320	0.505235	0.470841	0.415721	0.698925	0.346634	0.742823	0.536428	0.451642	0.473115	0.522360	0.956849	0.415324	0.525802	0.453913	0.379664	0.485611					0.895431	0.442244	0.431698	0.418667	0.757757	0.981369	0.448916	0.424416	0.484016	0.403872	0.483363	0.462885	0.427620	0.450356	0.449036	0.465777	0.486135	0.450990
0.339977	0.442425	0.501298	0.370727	0.428664	0.466526	0.364183	0.367412	0.459950	0.402427	0.620458	0.594206	0.505199	0.470774	0.415618	0.698448	0.346467	0.742086	0.536361	0.451560	0.473092	0.521877	0.956473	0.415310	0.525750	0.453837	0.379603	0.485175					0.895429	0.442183	0.431510	0.418588	0.757570	0.981147	0.448901	0.424410	0.483952	0.403708	0.483236	0.462857	0.427605	0.450243	0.448982	0.465462	0.486081	0.450980
0.339891	0.442336	0.501269	0.370637	0.428569	0.466292	0.363966	0.367337	0.459893	0.402422	0.620347	0.594152	0.504925	0.470748	0.415459	0.697588	0.346370	0.741702	0.536219	0.451262	0.473043	0.521852	0.956275	0.415284	0.525590	0.453765	0.379521	0.485104					0.894912	0.442124	0.431501	0.418463	0.757065	0.981008	0.448837	0.423916	0.483711	0.403260	0.482794	0.462757	0.427519	0.450156	0.448825	0.465367	0.485990	0.450753
0.339775	0.442040	0.501156	0.370580	0.428401	0.466166	0.363871	0.367294	0.459786	0.402387	0.620325	0.594007	0.504867	0.470254	0.415425	0.697574	0.346369	0.741380	0.535958	0.451092	0.473007	0.521636	0.956156	0.415257	0.525526	0.453676	0.379452	0.485086					0.894563	0.442102	0.431486	0.418253	0.757025	0.980943	0.448653	0.423868	0.483588	0.403242	0.482604	0.462741	0.427502	0.450111	0.448582	0.465191	0.485930	0.450443
0.339507	0.442021	0.501092	0.370517	0.428334	0.466115	0.363856	0.367167	0.459591	0.402322	0.620243	0.593962	0.504765	0.469978	0.415423	0.697560	0.346293	0.741321	0.535901	0.450731	0.471914	0.521566	0.955422	0.415185	0.525367	0.453625	0.379371	0.485046					0.894352	0.442082	0.431457	0.418247	0.756584	0.980898	0.448629	0.423680	0.483504	0.403015	0.482486	0.462713	0.427306	0.450083	0.448571	0.464730	0.485807	0.450400
0.339394	0.441969	0.501004	0.370498	0.428226	0.466107	0.363847	0.367147	0.459568	0.402251	0.620163	0.593794	0.504491	0.469815	0.415347	0.697433	0.346251	0.741217	0.535876	0.450589	0.471839	0.521540	0.955417	0.415126	0.525277	0.453530	0.378984	0.484800					0.894171	0.442025	0.431356	0.417732	0.756566	0.980525	0.448606	0.423651	0.483483	0.402923	0.482299	0.462685	0.427214	0.449908	0.448515	0.464715	0.485787	0.450358
0.339340	0.441871	0.500826	0.370489	0.428006	0.466051	0.363730	0.367084	0.459351	0.402241	0.619957	0.593724	0.504327	0.469620	0.415201	0.697327	0.346217	0.740595	0.535730	0.450271	0.471713	0.521513	0.954913	0.414891	0.525008	0.453353	0.378962	0.484495					0.893764	0.441867	0.431344	0.417459	0.756515	0.980479	0.448566	0.423571	0.483290	0.402744	0.482294	0.462557	0.427199	0.449865	0.448336	0.464606	0.485682	0.450229
0.339288	0.441767	0.500668	0.370325	0.427872	0.466032	0.363674	0.367069	0.459315	0.402233	0.619809	0.593596	0.504052	0.469556	0.415098	0.697222	0.346102	0.739554	0.535655	0.449736	0.471703	0.521495	0.954888	0.414841	0.524947	0.453346	0.378908	0.484485					0.893669	0.441731	0.431338	0.417270	0.756346	0.980211	0.448518	0.423536	0.483225	0.402652	0.482273	0.462548	0.427141	0.449826	0.448298	0.464588	0.485641	0.450164
0.339202	0.441674	0.500614	0.370256	0.427846	0.466021	0.363567	0.366876	0.459016	0.402147	0.619793	0.593519	0.503941	0.469545	0.415052	0.697029	0.346076	0.739292	0.535385	0.449397	0.471676	0.521470	0.954652	0.414521	0.524943	0.453320	0.378736	0.484421					0.893634	0.441586	0.431265	0.417244	0.755831	0.980195	0.448444	0.423513	0.482577	0.402648	0.482129	0.462219	0.427124	0.449589	0.448247	0.464527	0.485527	0.450097
0.339121	0.441336	0.500604	0.370250	0.427723	0.465968	0.363071	0.366855	0.458972	0.402088	0.619472	0.593317	0.503868	0.469465	0.415010	0.696935	0.345967	0.738204	0.535325	0.449335	0.471348	0.521467	0.954104	0.414422	0.524919	0.453259	0.378725	0.484257					0.893503	0.441487	0.431182	0.417154	0.755708	0.980079	0.448431	0.423466	0.482452	0.402522	0.482099	0.462152	0.427107	0.449420	0.448217	0.464508	0.485526	0.449895
0.339119	0.441190	0.500564	0.370169	0.427670	0.465894	0.363021	0.366719	0.458929	0.402046	0.619430	0.593189	0.503660	0.469437	0.414938	0.696921	0.345950	0.738161	0.535316	0.449078	0.471250	0.521386	0.953398	0.414406	0.524815	0.453187	0.378696	0.484158					0.893475	0.441417	0.431152	0.417118	0.755662	0.979799	0.448321	0.423435	0.482411	0.402482	0.482098	0.462112	0.427084	0.449322	0.448215	0.464396	0.485429	0.449768
0.339036	0.441171	0.500503	0.369992	0.427524	0.465837	0.362926	0.366564	0.458609	0.402035	0.619312	0.593095	0.502742	0.469352	0.414557	0.696886	0.345876	0.737376	0.534902	0.449073	0.470937	0.521369	0.953383	0.414234	0.524751	0.453089	0.378642	0.484022					0.892992	0.441312	0.430900	0.417035	0.755437	0.979163	0.448319	0.423428	0.482331	0.402325	0.481947	0.462019	0.426956	0.449297	0.448135	0.464329	0.485411	0.449641
0.339014	0.440764	0.500321	0.369864	0.427486	0.465789	0.362844	0.366506	0.458472	0.401964	0.619231	0.593029	0.502391	0.469242	0.414509	0.696720	0.345794	0.737308	0.534703	0.449036	0.470832	0.521286	0.953323	0.414231	0.524671	0.452988	0.378512	0.483874					0.892977	0.441303	0.430883	0.416556	0.754986	0.978672	0.448262	0.423371	0.482077	0.402221	0.481941	0.461959	0.426925	0.449225	0.447970	0.464283	0.485160	0.449450
0.338922	0.440695	0.500107	0.369838	0.427465	0.465579	0.362790	0.366505	0.458434	0.401865	0.619145	0.592979	0.502357	0.469226	0.414396	0.695745	0.345772	0.737102	0.534668	0.448999	0.470735	0.521136	0.952939	0.414145	0.524598	0.452957	0.378500	0.483848					0.892432	0.441277	0.430874	0.416487	0.754883	0.978628	0.447864	0.423360	0.481962	0.402208	0.481930	0.461362	0.426832	0.449165	0.447746	0.464268	0.485110	0.449402
0.338901	0.440660	0.500029	0.369799	0.427457	0.465500	0.362773	0.366430	0.458166	0.401657	0.618631	0.592775	0.502050	0.468994	0.414370	0.695522	0.345709	0.735991	0.534623	0.448875	0.470669	0.520987	0.952881	0.413997	0.524555	0.452756	0.378490	0.483680					0.892339	0.441254	0.430832	0.416350	0.754013	0.978592	0.447825	0.423150	0.481939	0.402162	0.481906	0.461169	0.426386	0.449163	0.447696	0.464089	0.485091	0.449303
0.338769	0.440549	0.499923	0.369732	0.427367	0.465429	0.362758	0.366241	0.458113	0.401601	0.618477	0.592717	0.501799	0.468969	0.413920	0.694449	0.345706	0.735842	0.534506	0.448825	0.470610	0.520659	0.952863	0.413903	0.524354	0.452690	0.378488	0.483597					0.891681	0.441177	0.430642	0.415856	0.753376	0.978535	0.447819	0.423130	0.481864	0.402144	0.481782	0.461142	0.426385	0.449096	0.447343	0.464084	0.485085	0.448895
0.338514	0.440491	0.499901	0.369516	0.427331	0.465419	0.362746	0.365960	0.458062	0.401481	0.618377	0.592715	0.501671	0.468913	0.413887	0.694364	0.345536	0.735797	0.534417	0.448725	0.470325	0.520489	0.952530	0.413748	0.524078	0.452688	0.378257	0.483559					0.891537	0.441165	0.430548	0.415818	0.753153	0.978399	0.447809	0.423091	0.481798	0.402128	0.481717	0.460739	0.426331	0.449066	0.447121	0.464038	0.484850	0.448612
0.338492	0.440383	0.499899	0.369361	0.427305	0.465228	0.362293	0.365648	0.457919	0.401454	0.618225	0.592630	0.501655	0.468882	0.413849	0.694321	0.345509	0.735334	0.534382	0.448621	0.470302	0.520419	0.952376	0.413558	0.523971	0.452347	0.378206	0.483377					0.891384	0.440801	0.430489	0.415791	0.752727	0.977647	0.447628	0.422943	0.481790	0.402031	0.481391	0.460659	0.426320	0.448953	0.446985	0.463941	0.484631	0.448565
[truncated: 7,801 more rows]
[truncated: 14 more columns]
