# Supplementary material for: Fmrp regulates neuronal balance in embryonic motor circuit formation
Source: Front Neurosci. 2022 Nov 3;16:962901. doi: 10.3389/fnins.2022.962901 (PMC9669763; doi:10.3389/fnins.2022.962901)
Supplement: Supplementary file 1 [file Data_Sheet_1.ZIP › Fig.2 48h vgat puncta per area.csv]

wild-type	fmr1
12.498819	7.4870031
	12.6376380
14.994237
13.764600	13.5618220
	8.3997596
8.987337
	14.1828120
11.973880
	8.0716228
13.458879
	10.1243160
15.521698	6.3084412
	8.5208708
12.447161
	11.9638890
10.735859
	8.1429138
12.545074
