# Supplementary material for: Fmrp regulates neuronal balance in embryonic motor circuit formation
Source: Front Neurosci. 2022 Nov 3;16:962901. doi: 10.3389/fnins.2022.962901 (PMC9669763; doi:10.3389/fnins.2022.962901)
Supplement: Supplementary file 1 [file Data_Sheet_1.ZIP › Fig.2 48h vgat total pop size avg.csv]

wild-type	fmr1
0.5547273	0.5773870
0.3990559	0.5045173
0.4229365	0.4944697
	0.4541499
0.5660828
	0.6924240
0.4938531
	0.4837026
0.4004618	0.3870684
0.5196325	0.4440767
0.3930516
	0.4826428
0.4979891	0.5163659
	0.5071074
0.5301686
