# Supplementary material for: Fmrp regulates neuronal balance in embryonic motor circuit formation
Source: Front Neurosci. 2022 Nov 3;16:962901. doi: 10.3389/fnins.2022.962901 (PMC9669763; doi:10.3389/fnins.2022.962901)
Supplement: Supplementary file 1 [file Data_Sheet_1.ZIP › Fig.2 48h vGAT Total Population.csv]

wild-type	wild-type	wild-type	wild-type	wild-type	wild-type	wild-type	wild-type	wild-type	wild-type	wild-type	wild-type	wild-type	wild-type	wild-type	wild-type	wild-type	wild-type	wild-type	wild-type	wild-type	wild-type	wild-type	wild-type	wild-type	wild-type	wild-type	wild-type	wild-type	wild-type	wild-type	wild-type	fmr1	fmr1	fmr1	fmr1	fmr1	fmr1	fmr1	fmr1	fmr1	fmr1	fmr1	fmr1	fmr1	fmr1	fmr1	fmr1	fmr1	fmr1
4.954870	2.068890	3.360040	4.294620	1.907460	2.016550	2.693070	3.025900	3.400420	2.425480	4.901510	5.796300	2.336550	2.768500	2.696260	5.077360	4.064800	3.825500	3.859560	3.018760	2.081080	3.242810	4.323480	2.784610	3.335240	1.636500	3.684900	2.671860					3.779370	2.344330	2.846420	2.318780	1.915530	2.519470	1.436940	1.960550	2.077950	1.787020	1.899920	2.095700	1.815520	1.706670	2.372260	1.987190	2.024580	1.871680
4.234810	1.883700	2.437810	3.728110	1.792370	1.966830	2.370070	2.447030	2.640240	2.370700	4.081590	3.725580	2.028040	1.993050	2.425300	3.976230	3.300330	3.101970	2.763990	1.846820	2.062730	2.495690	3.901550	2.486750	3.181720	1.603050	3.413530	1.979940					3.463060	2.094690	2.121350	2.268180	1.907540	2.382510	1.397230	1.736950	2.063620	1.769190	1.790480	2.019240	1.775680	1.695940	1.821720	1.622300	1.882790	1.708250
4.189720	1.821100	2.413890	3.618090	1.734630	1.821960	1.658030	2.191760	1.928500	2.057920	3.727890	3.383970	1.726480	1.753880	2.211420	3.826340	3.231080	3.013090	2.606630	1.812080	2.048350	2.263190	3.725010	2.292410	3.129320	1.600910	3.185500	1.786240					2.822260	2.066230	1.979150	2.180310	1.894180	2.237510	1.344970	1.593820	1.560940	1.596950	1.421610	2.003040	1.507930	1.490800	1.814630	1.604130	1.835780	1.615310
3.482350	1.612350	2.341710	3.513810	1.703270	1.715720	1.607200	1.764110	1.924380	2.032040	3.662980	3.323450	1.576570	1.745750	2.013710	3.525060	3.063450	2.873030	2.470390	1.767860	1.465600	2.053870	3.501330	2.065500	3.087770	1.592840	2.746480	1.720120					2.746730	1.779700	1.897310	2.071630	1.846020	2.230060	1.311660	1.484210	1.558620	1.571330	1.334750	1.599740	1.495280	1.489040	1.728880	1.508250	1.634600	1.477970
3.459740	1.605020	2.326030	3.479680	1.684020	1.581960	1.597930	1.763010	1.788530	1.956690	3.323320	3.284780	1.521910	1.693550	1.956020	2.930790	2.889380	2.858500	2.430620	1.599540	1.431000	2.041610	3.014910	1.822200	2.898860	1.517190	2.526260	1.717180					2.672390	1.704690	1.648810	2.060030	1.634310	1.813020	1.301370	1.448270	1.359430	1.571230	1.256940	1.490110	1.487730	1.448740	1.684720	1.401810	1.555010	1.414040
3.304570	1.521630	2.137930	2.968970	1.679760	1.571410	1.561180	1.741640	1.653670	1.928300	3.313330	2.757270	1.488320	1.658520	1.949820	2.751240	2.770710	2.736520	2.148010	1.553560	1.308100	2.032060	2.820540	1.803200	2.734510	1.451920	2.462540	1.714110					2.264000	1.681470	1.589140	1.942310	1.619340	1.796370	1.295920	1.411330	1.323760	1.550010	1.246350	1.452340	1.422320	1.408550	1.553640	1.373800	1.385610	1.392550
3.036570	1.482730	2.050620	2.900930	1.619020	1.560500	1.387180	1.724060	1.628610	1.886750	3.166420	2.733150	1.415140	1.640420	1.904180	2.607720	2.654640	2.622250	2.128210	1.552450	1.265020	1.770390	2.736640	1.509370	2.726820	1.418640	2.266520	1.713840					2.216090	1.567500	1.469200	1.690370	1.618240	1.672520	1.266990	1.343210	1.322820	1.541370	1.179580	1.451380	1.383560	1.388390	1.534920	1.290640	1.367010	1.356070
3.027970	1.448170	1.889610	2.811200	1.547110	1.541370	1.376220	1.648490	1.596930	1.880810	3.055990	2.600530	1.354650	1.602920	1.895430	2.588920	2.486610	2.605790	2.039390	1.499200	1.259870	1.766040	2.736060	1.455580	2.547370	1.362000	2.072610	1.705020					2.138230	1.567040	1.349720	1.492840	1.605600	1.576540	1.260700	1.338170	1.297480	1.524870	1.169480	1.435720	1.344370	1.275200	1.445650	1.208720	1.321690	1.284880
2.915320	1.424160	1.837110	2.718840	1.545750	1.507240	1.345110	1.634840	1.561640	1.804980	3.023110	2.402430	1.330240	1.551360	1.832750	2.583750	2.456360	2.592620	2.009830	1.470940	1.248820	1.637400	2.722120	1.436420	2.541930	1.266580	2.011380	1.658460					2.103540	1.556150	1.347410	1.490400	1.550550	1.572500	1.239230	1.332100	1.230550	1.500290	1.145930	1.423940	1.342000	1.259580	1.433970	1.205800	1.299670	1.246540
2.817370	1.420040	1.761870	2.603850	1.516650	1.459720	1.337510	1.564460	1.537010	1.795600	2.924870	2.286520	1.305520	1.480910	1.800540	2.559380	2.415620	2.558870	2.002030	1.391860	1.246660	1.598530	2.654500	1.424130	2.389760	1.262720	2.009770	1.641410					2.101770	1.554200	1.342650	1.461010	1.538360	1.534070	1.202080	1.292610	1.214760	1.469340	1.139110	1.414830	1.329160	1.245020	1.388330	1.201750	1.286600	1.243370
2.796670	1.372100	1.727200	2.439800	1.475080	1.414960	1.309250	1.520180	1.518890	1.786690	2.898500	2.195910	1.299360	1.385980	1.778360	2.418130	2.413640	2.526890	1.971470	1.380650	1.214950	1.566580	2.401600	1.420210	2.360470	1.259720	1.956080	1.632100					2.060170	1.549180	1.328220	1.446290	1.518730	1.496040	1.188990	1.290750	1.172500	1.465520	1.122040	1.356720	1.324700	1.234000	1.379100	1.178180	1.273050	1.227390
2.793830	1.369300	1.691790	2.357930	1.434820	1.398360	1.253120	1.509240	1.474430	1.751690	2.898320	2.143470	1.290850	1.304720	1.695350	2.394740	2.394830	2.516170	1.892710	1.285020	1.180840	1.555750	2.373980	1.394290	2.351770	1.254200	1.912020	1.601550					2.033500	1.501840	1.265280	1.416470	1.512850	1.463830	1.140640	1.280450	1.112640	1.415710	1.111850	1.314070	1.313290	1.231100	1.320760	1.151320	1.255120	1.214360
2.728740	1.351820	1.673820	2.346970	1.371800	1.363080	1.236390	1.456800	1.473410	1.750720	2.792610	2.035920	1.282470	1.293680	1.571770	2.373380	2.347910	2.419950	1.838050	1.219630	1.153130	1.553610	2.320720	1.373980	2.321480	1.218230	1.896810	1.594660					2.013560	1.485350	1.253360	1.397710	1.503150	1.449610	1.132100	1.255910	1.093600	1.404830	1.100600	1.312150	1.310300	1.221030	1.316210	1.116260	1.246120	1.208910
2.711680	1.338940	1.617620	2.288330	1.356440	1.355880	1.233090	1.406750	1.406290	1.660300	2.790760	2.015310	1.245910	1.260510	1.565050	2.320200	2.170100	2.391220	1.827640	1.176900	1.140620	1.544140	2.292030	1.341630	2.320430	1.209310	1.894370	1.570960					2.004470	1.466680	1.221030	1.375500	1.498310	1.447840	1.111440	1.219550	1.089760	1.391230	1.096790	1.280660	1.286210	1.194390	1.309170	1.069000	1.229260	1.207460
2.685950	1.332620	1.530810	2.237640	1.222700	1.327350	1.212160	1.360090	1.373820	1.514320	2.780900	1.916270	1.229340	1.260280	1.562490	2.228640	2.066410	2.370340	1.757470	1.143850	1.138760	1.542470	2.168490	1.311150	2.317580	1.206720	1.876340	1.562920					1.906910	1.392550	1.196880	1.327340	1.440980	1.443890	1.091940	1.192930	1.083280	1.377840	1.065490	1.228860	1.268590	1.174940	1.306980	1.060930	1.222830	1.189940
2.665930	1.255410	1.496060	2.232400	1.216500	1.315430	1.187040	1.356930	1.364690	1.514290	2.773430	1.903450	1.222990	1.243650	1.547760	2.140220	2.041480	2.348940	1.733330	1.118330	1.083060	1.535380	2.121630	1.286000	2.307480	1.184650	1.875110	1.560650					1.829670	1.392160	1.176810	1.301980	1.428500	1.429230	1.088870	1.188110	1.067400	1.350820	1.061700	1.194250	1.221510	1.174760	1.303070	1.058430	1.222200	1.182380
2.654060	1.245700	1.461070	2.231270	1.188170	1.307720	1.165440	1.313960	1.352770	1.498260	2.601070	1.901600	1.210380	1.212310	1.535990	2.034320	2.010600	2.342050	1.718980	1.109920	1.072070	1.484010	2.100340	1.244500	2.266550	1.181040	1.836100	1.559680					1.811220	1.390500	1.174650	1.299420	1.415120	1.424780	1.039830	1.183120	1.061190	1.345190	1.045190	1.188420	1.218570	1.174130	1.271790	1.054430	1.206950	1.174630
2.651300	1.219850	1.441220	2.230750	1.175460	1.300600	1.133520	1.253270	1.351310	1.493430	2.549100	1.883450	1.201700	1.202120	1.522450	2.005720	1.971670	2.307170	1.715880	1.095030	1.055790	1.460330	2.082270	1.206010	2.228310	1.180820	1.827490	1.528260					1.806630	1.381990	1.155470	1.279220	1.402240	1.412960	1.033430	1.178890	1.051020	1.344760	1.026320	1.188040	1.199840	1.169120	1.256710	1.053170	1.164500	1.159210
2.647910	1.217000	1.439840	2.226220	1.161380	1.285790	1.102430	1.238080	1.347320	1.440390	2.527020	1.880570	1.200820	1.188870	1.478150	1.984780	1.967040	2.296760	1.705190	1.088460	1.024890	1.444360	2.073270	1.188580	2.206680	1.171190	1.825040	1.500260					1.747330	1.379120	1.152550	1.247730	1.369570	1.397060	1.026700	1.146300	1.031970	1.322820	1.014220	1.185010	1.181900	1.161850	1.246920	1.046840	1.163230	1.140290
2.576470	1.206220	1.437250	2.220570	1.160740	1.249280	1.100740	1.235910	1.344630	1.435610	2.493110	1.843910	1.185800	1.175140	1.472700	1.931680	1.938490	2.229290	1.695970	1.064060	1.007050	1.412850	2.067210	1.188370	2.205780	1.167150	1.810510	1.477410					1.705790	1.378930	1.144950	1.227470	1.331650	1.388220	1.007930	1.142340	1.030890	1.315150	0.986090	1.164030	1.170350	1.150120	1.226910	0.994415	1.126050	1.127320
2.561500	1.202170	1.407640	2.211800	1.146430	1.240660	1.092450	1.235240	1.325400	1.420560	2.477840	1.805320	1.158550	1.163060	1.449060	1.863360	1.876640	2.192670	1.688610	1.045160	1.006940	1.406190	2.031590	1.167930	2.172810	1.152020	1.807890	1.470520					1.690600	1.377220	1.126740	1.212790	1.330840	1.367700	0.987125	1.140560	1.006760	1.298620	0.983209	1.163210	1.143690	1.117820	1.201580	0.970677	1.091260	1.119380
2.532120	1.197410	1.404550	2.166110	1.131420	1.192430	1.069800	1.206410	1.322950	1.400000	2.427120	1.724150	1.142700	1.144490	1.421430	1.853210	1.820100	2.184910	1.607600	1.031840	0.994952	1.396160	2.030820	1.166740	2.167890	1.125760	1.800810	1.415310					1.680760	1.370170	1.116660	1.190290	1.316620	1.364070	0.979927	1.121080	0.999037	1.242430	0.978184	1.138920	1.142310	1.115740	1.192810	0.954784	1.081750	1.117890
2.523030	1.196860	1.403690	2.118870	1.128960	1.121200	1.066800	1.196790	1.314390	1.363840	2.415900	1.719100	1.135810	1.132330	1.405300	1.837810	1.805950	2.176460	1.604140	1.031060	0.975343	1.373750	2.030280	1.161630	2.137220	1.123320	1.757510	1.403140					1.618280	1.367110	1.105660	1.175490	1.315070	1.355420	0.968957	1.120130	0.991333	1.237310	0.963443	1.137570	1.127050	1.102390	1.179340	0.944802	1.071740	1.116520
2.502150	1.184450	1.399950	2.094160	1.101800	1.115020	1.059480	1.191940	1.292800	1.353600	2.404280	1.686910	1.135210	1.124540	1.346740	1.836250	1.790420	2.157320	1.599450	1.023590	0.968736	1.369800	2.028970	1.157830	2.129460	1.092400	1.747300	1.400470					1.614840	1.356690	1.097740	1.166580	1.305480	1.350070	0.947021	1.119730	0.982565	1.196030	0.955784	1.111320	1.111750	1.101910	1.158640	0.942217	1.044430	1.086510
2.492380	1.184040	1.397920	2.037890	1.100410	1.114520	1.044430	1.171660	1.259090	1.338610	2.399110	1.663790	1.120010	1.118880	1.346210	1.765370	1.785350	2.153320	1.585490	1.021490	0.967976	1.368180	2.015980	1.150690	2.101870	1.092290	1.742470	1.395230					1.614820	1.337370	1.097600	1.156700	1.301070	1.337610	0.928449	1.113630	0.975801	1.185370	0.940980	1.096670	1.101200	1.078020	1.154450	0.937529	1.032280	1.086300
2.477110	1.155690	1.392770	2.023990	1.090390	1.098820	1.031370	1.159500	1.257010	1.313010	2.397470	1.651090	1.108970	1.109090	1.314500	1.763920	1.782250	2.148430	1.585110	1.020600	0.959898	1.367350	2.009570	1.144280	2.061360	1.081550	1.699220	1.392250					1.601770	1.331680	1.089180	1.153060	1.257880	1.325210	0.928277	1.111960	0.973148	1.164710	0.940293	1.095380	1.095120	1.076330	1.126270	0.915538	1.021370	1.084050
2.475460	1.152600	1.368200	2.023940	1.080350	1.091310	1.026030	1.147540	1.253970	1.311150	2.385060	1.605530	1.075720	1.101990	1.303400	1.761950	1.779640	2.135310	1.538680	1.009920	0.952033	1.333420	2.000070	1.137830	2.030230	1.052170	1.695140	1.385100					1.587640	1.331460	1.064590	1.135410	1.237310	1.310790	0.924858	1.101100	0.967346	1.127510	0.926930	1.079920	1.091360	1.068250	1.124130	0.914894	1.019910	1.050230
2.473430	1.142660	1.343670	2.021430	1.079760	1.033280	0.994532	1.141760	1.236130	1.292000	2.364660	1.605220	1.068830	1.092110	1.283180	1.758940	1.773120	2.123030	1.529440	0.991947	0.951077	1.329590	1.976940	1.126070	2.028070	1.052080	1.690240	1.380390					1.547670	1.319590	1.063830	1.117340	1.235520	1.289480	0.923270	1.061760	0.963174	1.074820	0.921550	1.079840	1.084170	1.064530	1.112160	0.912132	1.015520	1.030980
2.461960	1.140690	1.312080	2.020580	1.077930	1.028010	0.978620	1.137990	1.213850	1.277100	2.344860	1.602810	1.059270	1.088330	1.275210	1.748880	1.769380	2.082170	1.528600	0.983645	0.944113	1.320630	1.975970	1.093440	2.004670	1.033310	1.689210	1.377760					1.504400	1.311880	1.050770	1.102180	1.225390	1.281880	0.920877	1.056200	0.955602	1.073200	0.920614	1.059930	1.078340	1.053080	1.103990	0.911063	1.010360	1.010630
2.461460	1.139140	1.299920	2.007950	1.071420	1.019640	0.975396	1.125610	1.213440	1.275520	2.338290	1.580630	1.052910	1.086210	1.265170	1.726500	1.755970	2.029830	1.523870	0.980638	0.922163	1.295710	1.970250	1.083860	1.955280	1.033040	1.679400	1.369010					1.500840	1.310620	1.042380	1.101800	1.223790	1.251110	0.912560	1.050010	0.954943	1.051170	0.919233	1.043060	1.075570	1.052280	1.062120	0.895866	0.998994	1.000970
2.457470	1.080970	1.291210	1.986740	1.070500	0.993617	0.951694	1.110330	1.187710	1.271680	2.337740	1.576340	1.035000	1.083660	1.237440	1.725750	1.740020	2.028370	1.523480	0.972048	0.920692	1.294350	1.964410	1.082590	1.954720	1.009110	1.671940	1.338420					1.491250	1.291670	1.027430	1.100450	1.212580	1.221520	0.911161	1.042810	0.952728	1.045580	0.913130	1.017810	1.070800	1.048370	1.058040	0.892066	0.990346	0.972446
2.451960	1.080760	1.275850	1.937760	1.060660	0.983838	0.940874	1.109720	1.186020	1.264240	2.324630	1.561000	1.006670	1.082990	1.228850	1.723970	1.739920	2.017520	1.520530	0.945982	0.918537	1.287430	1.937400	1.071690	1.951640	1.008270	1.662830	1.337520					1.484090	1.282110	1.025970	1.099480	1.174580	1.220430	0.909671	1.007770	0.937113	1.031050	0.900218	0.998368	1.061850	1.048220	1.051920	0.880515	0.989965	0.964386
2.415470	1.078870	1.271780	1.918400	1.054110	0.961929	0.921319	1.102360	1.180930	1.263800	2.306100	1.557240	1.002640	1.074760	1.225280	1.689650	1.739440	1.994220	1.507560	0.942631	0.915608	1.285990	1.928940	1.071230	1.900000	1.006570	1.647620	1.323560					1.481150	1.251260	1.022360	1.091120	1.169950	1.216910	0.892757	1.006750	0.930093	1.025810	0.894786	0.997878	1.039550	1.047480	1.041010	0.879966	0.971484	0.956008
2.409700	1.067790	1.261750	1.917990	1.048400	0.936428	0.898760	1.080780	1.177920	1.256080	2.289220	1.556540	0.996051	1.070190	1.222470	1.682000	1.736970	1.989410	1.504960	0.935894	0.912138	1.273140	1.914720	1.069140	1.892410	0.998047	1.646780	1.313470					1.480310	1.246040	1.021540	1.077730	1.158410	1.215550	0.888010	1.005060	0.928738	1.022970	0.878343	0.969791	1.036040	1.038960	1.031200	0.879201	0.962718	0.946789
2.367470	1.051980	1.261720	1.902440	1.045750	0.934473	0.897874	1.073210	1.163110	1.253960	2.282750	1.542830	0.992621	1.063370	1.221020	1.680710	1.712890	1.984970	1.476610	0.931975	0.911719	1.265030	1.903660	1.064690	1.875260	0.993988	1.632480	1.299690					1.472270	1.245360	1.003280	1.075720	1.143660	1.208560	0.872733	0.984655	0.923679	1.011600	0.875168	0.956643	1.026800	1.036370	1.013960	0.878590	0.958293	0.941068
2.359950	1.049800	1.261220	1.895670	1.042080	0.913477	0.893172	1.055790	1.162290	1.240100	2.254880	1.537560	0.991103	1.063160	1.219250	1.659910	1.706020	1.982590	1.461810	0.922771	0.897103	1.251250	1.888880	1.057630	1.847720	0.990666	1.591710	1.297770					1.454920	1.235280	0.999278	1.040960	1.140130	1.201470	0.868772	0.981571	0.919071	0.998285	0.871752	0.937716	1.009590	1.018910	1.012560	0.863327	0.948409	0.903239
2.354240	1.046590	1.261190	1.870880	1.040720	0.913251	0.886283	1.044620	1.161780	1.213710	2.247950	1.529460	0.990234	1.061630	1.214450	1.627250	1.705500	1.978120	1.442010	0.904463	0.894501	1.247600	1.878380	1.054990	1.844360	0.989099	1.589350	1.293500					1.454870	1.231610	0.995045	1.033580	1.130600	1.188360	0.863919	0.980301	0.915783	0.995206	0.867847	0.936817	0.999182	1.016970	1.009500	0.855225	0.944187	0.891388
2.328110	1.017940	1.260370	1.869540	1.038680	0.912510	0.885405	1.037860	1.143370	1.209980	2.232790	1.522740	0.967188	1.056630	1.210750	1.625660	1.701370	1.949390	1.441750	0.902723	0.890986	1.246470	1.867200	1.051730	1.844290	0.978719	1.588300	1.287570					1.433110	1.223890	0.990183	1.032560	1.128600	1.182360	0.862199	0.975465	0.911654	0.976502	0.860673	0.929974	0.991583	0.999994	1.009490	0.838227	0.941950	0.883283
2.309880	1.013980	1.256070	1.851920	1.023620	0.898978	0.885058	1.035920	1.131070	1.204240	2.213770	1.508700	0.965514	1.053590	1.207690	1.625370	1.693870	1.943820	1.426130	0.894227	0.887511	1.217920	1.839990	1.034680	1.840970	0.973978	1.582070	1.259700					1.423940	1.221950	0.987924	1.026410	1.125980	1.180370	0.861826	0.968091	0.902396	0.970175	0.856233	0.920898	0.991206	0.994846	1.004750	0.830863	0.934922	0.880590
2.283880	1.012840	1.252040	1.847050	1.015570	0.895250	0.883919	1.024910	1.125810	1.202520	2.210050	1.506390	0.932110	1.052570	1.206240	1.621470	1.656970	1.916080	1.419280	0.893360	0.878803	1.201810	1.811320	1.031240	1.813050	0.966700	1.575870	1.242740					1.422020	1.220750	0.984425	1.023450	1.123810	1.165990	0.859725	0.967187	0.897659	0.964150	0.832777	0.920292	0.988845	0.985879	1.000880	0.828257	0.930249	0.876111
2.264540	1.012550	1.249230	1.839840	1.005710	0.893589	0.876617	1.014720	1.109020	1.199590	2.197060	1.500150	0.903749	1.051260	1.205080	1.609620	1.644270	1.881810	1.404300	0.888577	0.877229	1.199700	1.810230	1.030550	1.808430	0.963604	1.560020	1.237840					1.410770	1.176350	0.982137	1.014770	1.115940	1.163980	0.847341	0.966688	0.895030	0.947057	0.826290	0.911735	0.985076	0.983113	1.000800	0.827909	0.927705	0.873502
2.257770	1.010400	1.248060	1.837520	0.997853	0.888895	0.872629	1.007760	1.104220	1.194900	2.197010	1.490810	0.900623	1.039740	1.176370	1.598680	1.642010	1.821640	1.395150	0.887842	0.864669	1.197640	1.791890	1.029390	1.806240	0.961366	1.554030	1.234250					1.409520	1.176260	0.979933	1.010740	1.105470	1.162930	0.840880	0.959127	0.890612	0.935634	0.822088	0.909406	0.976774	0.961912	0.990445	0.827761	0.926007	0.873429
2.223600	0.990910	1.233800	1.835840	0.996118	0.888797	0.870321	1.001680	1.103800	1.191540	2.181960	1.482140	0.899760	1.035030	1.145800	1.569720	1.629740	1.816150	1.382170	0.887350	0.854788	1.189680	1.785330	1.022020	1.804540	0.961159	1.553230	1.227170					1.409200	1.173450	0.979873	1.001040	1.094230	1.157860	0.838950	0.957012	0.887590	0.929464	0.821031	0.908562	0.953279	0.949568	0.989678	0.820249	0.924317	0.867019
2.217280	0.987320	1.217350	1.831290	0.996023	0.886476	0.865970	1.001120	1.094510	1.182500	2.180980	1.462230	0.890509	1.034520	1.139100	1.562370	1.613400	1.813820	1.371430	0.880301	0.835612	1.187560	1.785080	1.006640	1.803710	0.955294	1.550270	1.217490					1.404120	1.168520	0.963938	0.995837	1.087160	1.151810	0.831942	0.953177	0.887316	0.924740	0.815347	0.906495	0.952933	0.935305	0.979032	0.819867	0.921603	0.863101
2.202840	0.962955	1.213320	1.791930	0.994415	0.886298	0.860009	0.982750	1.093300	1.173400	2.178450	1.458800	0.888724	1.027450	1.119850	1.561750	1.607920	1.792790	1.360870	0.877168	0.830052	1.182420	1.774830	1.003710	1.778940	0.951463	1.529510	1.208850					1.400880	1.166480	0.956818	0.983428	1.084050	1.149910	0.828172	0.952395	0.877485	0.922883	0.813093	0.904839	0.936869	0.932023	0.970986	0.812868	0.914182	0.862645
2.192530	0.955681	1.211970	1.783960	0.992526	0.880456	0.853658	0.978090	1.092830	1.172310	2.161830	1.454570	0.885100	1.026960	1.113230	1.558020	1.594450	1.784220	1.356170	0.874573	0.829481	1.182200	1.717390	0.988836	1.749690	0.951134	1.491390	1.203650					1.399830	1.153960	0.956744	0.981234	1.082580	1.149590	0.822823	0.952134	0.869064	0.918084	0.812801	0.898536	0.935810	0.931198	0.966675	0.794438	0.914136	0.862033
2.185700	0.946016	1.209190	1.776680	0.984791	0.876672	0.851758	0.977898	1.089270	1.165590	2.143510	1.450510	0.875916	1.020120	1.111910	1.556970	1.592770	1.781220	1.315770	0.869530	0.827094	1.176580	1.705070	0.987745	1.742150	0.946036	1.483620	1.201900					1.398860	1.150400	0.956663	0.963616	1.080990	1.144050	0.821589	0.948898	0.868344	0.913875	0.810431	0.891559	0.931024	0.927285	0.964891	0.787371	0.913010	0.853819
2.175570	0.945881	1.203260	1.776190	0.973128	0.865396	0.849618	0.975727	1.078440	1.162010	2.141570	1.436550	0.871060	1.014080	1.108230	1.543790	1.588240	1.781070	1.309650	0.864971	0.827042	1.168880	1.696960	0.987318	1.734460	0.937887	1.470960	1.194700					1.393070	1.149600	0.940155	0.963073	1.071130	1.142130	0.816175	0.939716	0.854021	0.912299	0.805205	0.884847	0.929161	0.920312	0.962762	0.777894	0.911472	0.848604
2.135850	0.945776	1.202660	1.764770	0.969214	0.861979	0.824547	0.974482	1.067630	1.160230	2.140150	1.411890	0.863801	1.005680	1.105200	1.537110	1.582840	1.754360	1.309580	0.862618	0.823053	1.158480	1.683760	0.984255	1.731590	0.937874	1.462740	1.184140					1.387510	1.146010	0.938988	0.960975	1.065610	1.140070	0.814886	0.937957	0.843578	0.910714	0.804511	0.874001	0.925586	0.918835	0.957539	0.777755	0.895728	0.835250
2.130430	0.944512	1.201630	1.758140	0.966811	0.856422	0.821008	0.970136	1.061630	1.157720	2.111490	1.407330	0.860190	1.005180	1.103600	1.534020	1.567150	1.754150	1.297500	0.862014	0.821774	1.151910	1.671920	0.975472	1.719810	0.933668	1.462220	1.182980					1.368330	1.135610	0.938378	0.960436	1.063710	1.136680	0.813402	0.919713	0.842437	0.899911	0.804053	0.872840	0.920510	0.917030	0.952172	0.768049	0.892324	0.834668
2.119480	0.938684	1.199350	1.748890	0.943434	0.854233	0.816394	0.969998	1.060530	1.144410	2.107900	1.403460	0.858581	1.002230	1.101830	1.533050	1.559030	1.747590	1.293180	0.860081	0.820932	1.146390	1.667780	0.971066	1.719040	0.927619	1.457290	1.174210					1.363910	1.134580	0.933079	0.953813	1.062870	1.127600	0.811403	0.915206	0.842343	0.892393	0.803610	0.868534	0.917041	0.913810	0.949622	0.763991	0.890706	0.834506
2.089860	0.930076	1.176060	1.742610	0.942294	0.843213	0.814772	0.965863	1.056340	1.139690	2.101840	1.402040	0.858397	1.001670	1.099470	1.520170	1.532100	1.742830	1.288000	0.845050	0.820563	1.144390	1.656150	0.967296	1.718510	0.923373	1.453700	1.169790					1.355100	1.124380	0.932865	0.947137	1.058850	1.121990	0.809919	0.914808	0.839364	0.892125	0.803464	0.866902	0.911902	0.910771	0.948151	0.762202	0.888236	0.831052
2.057770	0.925388	1.172990	1.736480	0.940720	0.842416	0.812661	0.961335	1.056310	1.127030	2.098420	1.398120	0.854159	0.999348	1.079830	1.500190	1.525520	1.716540	1.285390	0.841984	0.816237	1.138560	1.637390	0.944271	1.717970	0.921856	1.452130	1.166440					1.336930	1.120140	0.926775	0.946216	1.058670	1.110160	0.806548	0.906296	0.836641	0.889046	0.801296	0.864532	0.908364	0.903157	0.942252	0.754567	0.877633	0.828137
2.049000	0.915944	1.172450	1.734070	0.917381	0.841181	0.810084	0.946457	1.053070	1.122610	2.060000	1.381400	0.845587	0.996712	1.073290	1.483960	1.522320	1.715600	1.279900	0.835747	0.811725	1.137660	1.635370	0.932184	1.716040	0.920852	1.448080	1.155660					1.330630	1.118850	0.924148	0.938327	1.056850	1.100490	0.804859	0.903063	0.830103	0.886856	0.792392	0.861635	0.901082	0.897905	0.941294	0.752671	0.858590	0.812373
2.021130	0.913094	1.168530	1.710190	0.911428	0.835431	0.807651	0.933833	1.047160	1.110800	2.050600	1.359200	0.828674	0.990526	1.071600	1.481800	1.519700	1.690740	1.266450	0.831420	0.808258	1.116720	1.634050	0.930595	1.711190	0.911609	1.442410	1.151090					1.320500	1.109060	0.923937	0.923586	1.052740	1.097570	0.804854	0.899377	0.826696	0.884453	0.790562	0.857708	0.896502	0.893003	0.936039	0.751631	0.841613	0.811744
2.019170	0.906828	1.158290	1.702030	0.906183	0.830616	0.799815	0.931580	1.040170	1.108050	2.047050	1.350620	0.824400	0.984249	1.068700	1.461220	1.519330	1.682980	1.258480	0.825082	0.808181	1.113560	1.624720	0.926810	1.705920	0.906486	1.440590	1.150630					1.316760	1.104250	0.922722	0.923358	1.051480	1.089030	0.803473	0.897762	0.825736	0.871263	0.782886	0.853647	0.895442	0.880765	0.930475	0.751367	0.840825	0.806908
2.014510	0.906548	1.154230	1.696080	0.905962	0.829956	0.793958	0.927443	1.039380	1.104730	2.042290	1.345940	0.818052	0.982158	1.065680	1.451410	1.517210	1.678600	1.253280	0.824522	0.798539	1.112920	1.612890	0.925215	1.705250	0.903689	1.439870	1.137140					1.313560	1.103970	0.916095	0.912973	1.044360	1.086610	0.802269	0.897571	0.825258	0.865038	0.782331	0.842032	0.883753	0.876930	0.929064	0.747605	0.835292	0.798328
2.012450	0.905890	1.153540	1.693390	0.903190	0.827463	0.785771	0.925721	1.036560	1.102270	2.009610	1.330550	0.815142	0.976275	1.058990	1.445690	1.511970	1.668390	1.245500	0.811390	0.794574	1.109250	1.610860	0.924704	1.697330	0.902177	1.439520	1.126290					1.310500	1.101170	0.907686	0.907488	1.042550	1.082020	0.799484	0.896870	0.819623	0.859854	0.781783	0.841865	0.881193	0.871656	0.928860	0.746160	0.829508	0.796405
2.007180	0.899817	1.152370	1.689600	0.895107	0.822662	0.784472	0.924202	1.031940	1.096450	1.988750	1.326120	0.809247	0.971716	1.041690	1.444520	1.508220	1.660870	1.244640	0.805891	0.794249	1.109150	1.607230	0.922734	1.681120	0.897044	1.438420	1.116910					1.308990	1.099100	0.907407	0.900421	1.040810	1.064220	0.797023	0.896103	0.815631	0.846647	0.772031	0.839580	0.876672	0.870852	0.908309	0.742486	0.825848	0.790223
2.003290	0.899308	1.148300	1.663320	0.889735	0.821504	0.784305	0.923037	1.030700	1.086530	1.981190	1.324590	0.791055	0.968702	1.040580	1.433750	1.504510	1.658980	1.240310	0.805589	0.781417	1.103180	1.603010	0.914920	1.675460	0.893321	1.438190	1.112900					1.306850	1.096410	0.905736	0.896512	1.032860	1.049670	0.794082	0.889601	0.815274	0.844664	0.768251	0.831604	0.864775	0.870073	0.904964	0.739543	0.825613	0.779181
1.994540	0.899012	1.147440	1.662630	0.889446	0.819564	0.782192	0.922532	1.022970	1.085810	1.976390	1.312720	0.790894	0.966936	1.031310	1.429860	1.486690	1.641460	1.235420	0.800062	0.776965	1.102170	1.594090	0.910294	1.673570	0.892920	1.426140	1.112720					1.303760	1.091800	0.897341	0.896253	1.031150	1.047150	0.787291	0.878964	0.814953	0.834537	0.767637	0.830067	0.859598	0.867317	0.896811	0.738621	0.822549	0.776247
1.984910	0.894655	1.143350	1.642010	0.887006	0.819324	0.778205	0.921773	1.020600	1.077370	1.972140	1.308160	0.780318	0.959429	1.025230	1.426610	1.478220	1.634560	1.234870	0.796173	0.767895	1.099740	1.592800	0.909950	1.650480	0.883485	1.417300	1.111270					1.303030	1.084830	0.896932	0.892668	1.031070	1.042820	0.786841	0.878712	0.813909	0.832212	0.765765	0.830052	0.857847	0.860355	0.889771	0.732994	0.818335	0.775373
1.981900	0.888379	1.135930	1.640590	0.885326	0.815844	0.772210	0.920539	1.019160	1.074650	1.960110	1.281760	0.779901	0.956883	1.021820	1.411780	1.477160	1.626100	1.233860	0.772802	0.766653	1.098860	1.591810	0.909490	1.649540	0.876267	1.399110	1.107320					1.298390	1.077980	0.893480	0.884006	1.028820	1.025970	0.782002	0.872556	0.812171	0.831398	0.757142	0.829716	0.853287	0.857837	0.884592	0.723645	0.815899	0.772982
1.966140	0.887053	1.133700	1.619210	0.884199	0.803305	0.771572	0.917895	1.018150	1.071780	1.955830	1.281200	0.776471	0.955822	1.020870	1.410710	1.465720	1.623430	1.225160	0.768955	0.763035	1.084890	1.581270	0.909034	1.646350	0.874498	1.393150	1.106700					1.287560	1.074070	0.886832	0.871205	1.028370	1.023870	0.780386	0.864215	0.809645	0.830332	0.755574	0.828140	0.850773	0.850590	0.859683	0.721212	0.815503	0.768125
1.957280	0.886767	1.123440	1.612750	0.883928	0.802916	0.771354	0.890403	1.012280	1.071600	1.947460	1.280280	0.776270	0.950215	1.013340	1.404040	1.458520	1.613230	1.220390	0.765431	0.762590	1.066710	1.569970	0.908701	1.645360	0.873733	1.393070	1.105990					1.285830	1.071310	0.883980	0.868168	1.015710	1.021300	0.774028	0.864046	0.803271	0.826679	0.755317	0.812606	0.846030	0.848129	0.857548	0.717571	0.815473	0.767179
1.954630	0.886609	1.120080	1.609130	0.883596	0.801732	0.770229	0.886248	1.005440	1.067650	1.929350	1.280080	0.773046	0.940809	1.013320	1.397820	1.440090	1.597570	1.217500	0.764458	0.761630	1.058550	1.556010	0.905180	1.634330	0.872434	1.375750	1.089110					1.280040	1.056900	0.880982	0.866449	1.014380	1.010530	0.766479	0.848168	0.799508	0.824979	0.754437	0.811567	0.843835	0.848074	0.857351	0.713925	0.813642	0.765574
1.945870	0.885436	1.118680	1.601520	0.880658	0.797714	0.768231	0.875296	1.000690	1.061470	1.908450	1.278250	0.769663	0.938814	1.007160	1.391750	1.422510	1.586880	1.216680	0.761949	0.756689	1.050650	1.554450	0.902996	1.627010	0.872129	1.375470	1.088810					1.276870	1.053700	0.874256	0.863532	1.014380	1.009510	0.763112	0.845406	0.794452	0.822346	0.753525	0.804103	0.843517	0.845887	0.856655	0.711961	0.812968	0.757327
1.934150	0.883219	1.117160	1.599150	0.878883	0.793651	0.764465	0.865730	1.000040	1.059440	1.899250	1.276810	0.766150	0.937261	1.004390	1.357860	1.417140	1.586500	1.208260	0.759429	0.756174	1.047100	1.547440	0.895422	1.620440	0.870267	1.375220	1.085310					1.272340	1.052420	0.871470	0.862511	1.009440	1.002050	0.763039	0.842064	0.785259	0.821102	0.751721	0.798159	0.843433	0.840373	0.856495	0.711302	0.811458	0.756332
1.917950	0.882932	1.116650	1.590400	0.875593	0.792159	0.759884	0.865641	0.987443	1.058360	1.897070	1.270570	0.764359	0.936903	1.002190	1.357630	1.416090	1.585060	1.208010	0.755978	0.749955	1.043430	1.542570	0.890238	1.616670	0.862580	1.366260	1.072960					1.264680	1.050450	0.868451	0.857789	1.006540	1.001580	0.759911	0.831561	0.784453	0.820138	0.746489	0.794622	0.838855	0.839909	0.852080	0.706932	0.810139	0.755710
1.900300	0.879350	1.103600	1.584640	0.872745	0.787060	0.757311	0.860334	0.968243	1.052630	1.881790	1.268620	0.764139	0.931497	1.001390	1.354760	1.413100	1.581370	1.206380	0.748658	0.744480	1.038430	1.530480	0.889173	1.615850	0.859897	1.366190	1.072440					1.261130	1.049010	0.866742	0.855792	1.004880	0.999055	0.759858	0.829600	0.782008	0.818078	0.744870	0.793281	0.837948	0.829421	0.844504	0.706605	0.809910	0.748460
1.893970	0.876489	1.100570	1.584390	0.869764	0.786017	0.752104	0.855973	0.964633	1.042660	1.878440	1.266240	0.761733	0.928101	1.000240	1.349200	1.405930	1.578350	1.204960	0.748519	0.742714	1.036500	1.529910	0.886629	1.615690	0.859847	1.363770	1.072270					1.260690	1.046800	0.865195	0.852585	1.003450	0.994892	0.757379	0.828770	0.771461	0.815622	0.743510	0.791814	0.834450	0.826898	0.839776	0.703052	0.807150	0.739266
1.889890	0.876249	1.096830	1.583700	0.869680	0.781037	0.748626	0.853231	0.963325	1.024020	1.873130	1.257710	0.759724	0.925119	0.997934	1.346310	1.405910	1.576790	1.203900	0.737416	0.739102	1.036480	1.525710	0.881829	1.609080	0.858383	1.353850	1.068670					1.256230	1.044990	0.864463	0.849826	1.002420	0.992038	0.755950	0.827363	0.765596	0.810691	0.743096	0.775479	0.820925	0.826540	0.838425	0.692570	0.804466	0.732898
1.889680	0.868631	1.085810	1.580580	0.869208	0.776572	0.744512	0.852943	0.962459	1.014110	1.868310	1.253760	0.756144	0.922042	0.994076	1.338990	1.402100	1.574740	1.200020	0.736917	0.737855	1.034260	1.524320	0.878273	1.598580	0.856316	1.348670	1.068330					1.254650	1.036240	0.863150	0.845586	1.002030	0.985799	0.754225	0.825790	0.756960	0.803514	0.743075	0.775338	0.817368	0.822139	0.833202	0.685379	0.797365	0.731372
1.889100	0.867520	1.085650	1.578690	0.868517	0.776562	0.743310	0.845467	0.961592	1.014060	1.856710	1.252900	0.750544	0.907821	0.987680	1.330890	1.391510	1.572190	1.199590	0.734288	0.733318	1.030750	1.517110	0.877591	1.597640	0.854023	1.341000	1.061830					1.249400	1.024200	0.859677	0.841518	1.001150	0.985147	0.753851	0.820212	0.754211	0.803437	0.736279	0.769345	0.813096	0.808122	0.821373	0.682941	0.794731	0.730691
1.884650	0.865725	1.084380	1.576280	0.864693	0.776126	0.741775	0.839991	0.961108	1.010490	1.843040	1.250110	0.748386	0.900986	0.986512	1.330880	1.388720	1.567900	1.196630	0.731760	0.731756	1.028090	1.510790	0.874852	1.581290	0.848656	1.327140	1.057560					1.248920	1.009290	0.859374	0.841317	1.000020	0.982947	0.752970	0.819185	0.753935	0.799176	0.735561	0.766665	0.811239	0.807825	0.819733	0.679604	0.793778	0.730094
1.878370	0.864707	1.082770	1.559880	0.863557	0.770074	0.739839	0.838008	0.955772	1.006980	1.841480	1.249780	0.745850	0.896869	0.980457	1.296130	1.386140	1.562770	1.196000	0.729350	0.729752	1.015480	1.506920	0.873756	1.578300	0.847442	1.325790	1.052520					1.245190	0.998946	0.855612	0.841030	0.999015	0.982578	0.750876	0.818848	0.752416	0.794985	0.735091	0.764163	0.811004	0.797161	0.817505	0.675435	0.789241	0.728869
1.865370	0.863773	1.082600	1.556090	0.860730	0.764781	0.738088	0.833647	0.954553	0.999096	1.838100	1.249710	0.744113	0.891027	0.979651	1.295750	1.383070	1.562020	1.195250	0.728590	0.728502	1.009310	1.502000	0.870267	1.568190	0.842715	1.320170	1.045550					1.239990	0.995267	0.851097	0.835048	0.997171	0.980018	0.746663	0.816604	0.747713	0.794921	0.731391	0.763571	0.806104	0.793215	0.808457	0.673235	0.785746	0.727586
1.861820	0.863617	1.072460	1.550770	0.860097	0.762164	0.734527	0.822794	0.951625	0.998784	1.828710	1.242810	0.739900	0.888575	0.976775	1.287980	1.382940	1.557970	1.193130	0.721893	0.723408	0.999779	1.487420	0.866614	1.566650	0.836419	1.317960	1.044280					1.232480	0.987653	0.847796	0.834065	0.994271	0.979086	0.740739	0.816168	0.744654	0.794004	0.731116	0.760164	0.805211	0.790489	0.801530	0.668642	0.776837	0.726036
1.857510	0.861377	1.072060	1.547360	0.859717	0.751723	0.723549	0.814417	0.951197	0.996808	1.820380	1.240770	0.731255	0.883621	0.972488	1.283810	1.360660	1.555280	1.190140	0.719510	0.721934	0.994741	1.486600	0.865521	1.563710	0.835099	1.301010	1.042510					1.218260	0.986929	0.844040	0.830384	0.993583	0.978381	0.735058	0.815801	0.741334	0.793289	0.725506	0.759457	0.796002	0.788014	0.799522	0.656192	0.772235	0.725214
1.855230	0.860649	1.066560	1.546130	0.857751	0.751048	0.719556	0.810065	0.950593	0.995480	1.816340	1.228010	0.729563	0.879007	0.972414	1.265220	1.359800	1.555230	1.185480	0.718281	0.719521	0.992790	1.477680	0.864415	1.556480	0.833061	1.299540	1.039580					1.214270	0.984504	0.839848	0.824847	0.993439	0.975848	0.733548	0.810965	0.741295	0.793235	0.723200	0.758464	0.795253	0.787920	0.795413	0.652746	0.771556	0.723180
1.847550	0.858691	1.060290	1.545620	0.854234	0.747591	0.719498	0.804991	0.949694	0.992769	1.812240	1.224500	0.723822	0.877979	0.966436	1.262690	1.357130	1.545130	1.182670	0.717650	0.717016	0.992563	1.471080	0.858376	1.554150	0.831450	1.293520	1.038600					1.212060	0.984483	0.837753	0.822762	0.992261	0.975590	0.725917	0.799175	0.737364	0.790076	0.722286	0.757417	0.794741	0.787144	0.795082	0.651345	0.769633	0.721185
1.842760	0.857351	1.057130	1.541730	0.853880	0.742559	0.714118	0.803697	0.949125	0.988613	1.810860	1.224280	0.723806	0.877061	0.965336	1.261400	1.351150	1.544250	1.166930	0.711221	0.716934	0.992410	1.464390	0.856902	1.553580	0.829849	1.287140	1.035670					1.211540	0.976263	0.833742	0.818981	0.989606	0.969266	0.723852	0.797020	0.734390	0.789633	0.715516	0.757204	0.792239	0.781885	0.790747	0.650963	0.768204	0.715989
1.834700	0.857327	1.054800	1.539970	0.848139	0.741987	0.712909	0.801084	0.945120	0.984491	1.810580	1.218910	0.723096	0.865728	0.965236	1.260940	1.347260	1.529570	1.166840	0.710126	0.710172	0.981771	1.446020	0.855234	1.544590	0.825702	1.277750	1.034960					1.205700	0.972225	0.833552	0.818657	0.984228	0.969126	0.722605	0.793684	0.733869	0.787795	0.714950	0.755989	0.791595	0.779450	0.783692	0.650272	0.764497	0.711078
1.824150	0.853177	1.053290	1.532420	0.844700	0.739139	0.712419	0.800642	0.944008	0.975496	1.810360	1.216880	0.721940	0.865458	0.958413	1.253140	1.343710	1.529300	1.166500	0.709861	0.710065	0.979114	1.443470	0.853396	1.542440	0.821356	1.274070	1.028790					1.201880	0.967872	0.832458	0.815225	0.981827	0.959938	0.722509	0.792888	0.729243	0.785492	0.713760	0.755708	0.790816	0.779069	0.783438	0.650260	0.762662	0.706954
1.822400	0.852533	1.048430	1.531180	0.842958	0.735395	0.710451	0.799811	0.937516	0.974461	1.805170	1.212490	0.720724	0.865290	0.958160	1.252530	1.338990	1.529120	1.166020	0.709319	0.706899	0.975238	1.437760	0.841269	1.539050	0.816842	1.270440	1.028530					1.197530	0.967016	0.830146	0.809527	0.981160	0.957695	0.721375	0.791209	0.726253	0.784411	0.713051	0.753898	0.790687	0.775914	0.780623	0.644761	0.761890	0.706816
1.811110	0.849925	1.047340	1.525380	0.836405	0.732568	0.709689	0.795424	0.934916	0.974141	1.798060	1.210050	0.719090	0.863077	0.955315	1.240470	1.336720	1.528360	1.161260	0.707249	0.704279	0.973483	1.435210	0.839087	1.538270	0.807632	1.257490	1.024810					1.192580	0.966960	0.826635	0.805898	0.980131	0.946745	0.721085	0.786662	0.720649	0.783781	0.712423	0.753493	0.790321	0.774043	0.779392	0.644320	0.761217	0.704745
1.808300	0.846920	1.046640	1.508670	0.835814	0.730557	0.708919	0.788059	0.933951	0.974017	1.784610	1.208960	0.716876	0.862078	0.953576	1.237650	1.333440	1.526450	1.160780	0.705793	0.702801	0.972218	1.424220	0.837675	1.536740	0.807465	1.255900	1.021360					1.186820	0.963665	0.826063	0.796679	0.979262	0.944653	0.718640	0.784020	0.720253	0.781493	0.706022	0.752839	0.789596	0.773269	0.776707	0.641115	0.759727	0.703245
1.802010	0.837714	1.046100	1.508380	0.831490	0.728831	0.708073	0.788015	0.933531	0.970516	1.769820	1.207920	0.716098	0.861460	0.953346	1.236680	1.321940	1.524510	1.159190	0.699706	0.702429	0.970183	1.417150	0.836391	1.536510	0.807116	1.252870	1.016440					1.186080	0.962582	0.812695	0.795831	0.971602	0.944168	0.716698	0.777805	0.719925	0.780620	0.704828	0.752288	0.789495	0.772736	0.772672	0.640431	0.757101	0.700582
1.797330	0.830900	1.045860	1.495620	0.829113	0.728580	0.701883	0.785507	0.928380	0.964426	1.768900	1.202220	0.711605	0.853151	0.950831	1.232250	1.320380	1.524060	1.146670	0.698266	0.701926	0.969595	1.415540	0.834441	1.535110	0.806720	1.251220	1.015630					1.181080	0.960896	0.812228	0.795340	0.966804	0.940820	0.715934	0.773895	0.717907	0.778114	0.704643	0.747761	0.788190	0.764303	0.769047	0.639953	0.757002	0.698379
1.795420	0.829307	1.034100	1.494210	0.827805	0.727697	0.700011	0.782580	0.916344	0.964147	1.755260	1.201910	0.711489	0.852834	0.950164	1.231080	1.318590	1.517950	1.145980	0.691981	0.698601	0.963336	1.414760	0.833992	1.529690	0.806249	1.248520	1.015290					1.176180	0.955387	0.811895	0.791513	0.963771	0.938493	0.715490	0.765637	0.715112	0.765946	0.704323	0.742854	0.787685	0.755652	0.768358	0.639073	0.753684	0.696731
1.795290	0.823698	1.032650	1.493000	0.827587	0.726885	0.693783	0.778337	0.915891	0.960036	1.750930	1.194220	0.710850	0.852337	0.948895	1.230670	1.317000	1.516710	1.145010	0.690662	0.697572	0.961934	1.407170	0.830769	1.523760	0.801378	1.244640	1.014900					1.171150	0.953091	0.807236	0.788366	0.962658	0.936351	0.714045	0.763980	0.713665	0.764215	0.700372	0.742260	0.781670	0.754146	0.768222	0.637843	0.753007	0.695086
1.790170	0.822405	1.027640	1.490540	0.821112	0.726023	0.693262	0.775719	0.914127	0.959182	1.748880	1.187940	0.708870	0.852213	0.948285	1.215760	1.310990	1.516510	1.144240	0.690190	0.693383	0.958522	1.406950	0.830523	1.506840	0.800270	1.244540	1.010550					1.163750	0.945008	0.807045	0.786242	0.959704	0.934252	0.710582	0.760209	0.713132	0.762622	0.693035	0.740861	0.779368	0.748150	0.760812	0.637365	0.750866	0.688036
1.787270	0.820757	1.023710	1.479990	0.819860	0.723546	0.689410	0.773433	0.904220	0.947892	1.747850	1.185580	0.700803	0.850948	0.945687	1.213350	1.309420	1.510260	1.137780	0.683748	0.686911	0.957375	1.406510	0.830154	1.493810	0.798546	1.233210	1.005460					1.156650	0.941738	0.804361	0.783723	0.955545	0.931170	0.710350	0.758942	0.712702	0.762490	0.692297	0.735965	0.778221	0.746412	0.759564	0.634282	0.747503	0.686461
1.775330	0.816676	1.019620	1.471570	0.816938	0.712202	0.687552	0.773350	0.899044	0.944588	1.745630	1.183880	0.692489	0.847725	0.944728	1.210180	1.308730	1.497220	1.132940	0.683660	0.686712	0.952128	1.406410	0.827906	1.493530	0.798517	1.229140	1.005390					1.156370	0.935235	0.796553	0.781354	0.951585	0.928608	0.710269	0.756958	0.704246	0.761977	0.686094	0.734854	0.775692	0.745313	0.759043	0.633548	0.744030	0.686453
1.773830	0.816392	1.015920	1.464860	0.816049	0.710510	0.687045	0.772713	0.896670	0.942158	1.741520	1.179490	0.689235	0.844492	0.942126	1.207080	1.301990	1.493730	1.125150	0.678365	0.686512	0.949981	1.403580	0.824518	1.490700	0.797271	1.224780	1.002420					1.148520	0.930007	0.795866	0.781300	0.948335	0.925663	0.709797	0.749214	0.699721	0.760878	0.685153	0.734599	0.775558	0.741781	0.753551	0.633200	0.741779	0.686447
1.770130	0.815400	1.011280	1.462460	0.808158	0.710314	0.680660	0.772356	0.895319	0.939340	1.740300	1.176310	0.688929	0.843239	0.936478	1.204820	1.301420	1.489700	1.122260	0.671808	0.680026	0.938134	1.400710	0.818809	1.487090	0.795547	1.216660	1.001470					1.147890	0.923012	0.793046	0.780101	0.948067	0.924368	0.709049	0.748733	0.699256	0.755347	0.682180	0.734424	0.774999	0.738178	0.753102	0.630852	0.741231	0.685297
1.769800	0.813094	1.010950	1.460300	0.805066	0.706950	0.678093	0.771832	0.893155	0.938312	1.727210	1.174080	0.684740	0.842351	0.933583	1.204770	1.293630	1.482110	1.121770	0.669045	0.677399	0.934644	1.399580	0.818010	1.486620	0.792156	1.200010	0.998341					1.140950	0.922489	0.793017	0.773021	0.947834	0.919773	0.705498	0.747312	0.697447	0.753564	0.681081	0.733156	0.771687	0.730587	0.749771	0.627341	0.739717	0.683686
1.762710	0.806834	1.009800	1.446870	0.792856	0.706243	0.675981	0.769997	0.892958	0.936193	1.724700	1.172220	0.675776	0.839754	0.933230	1.203730	1.291320	1.479440	1.116430	0.665196	0.674917	0.933640	1.392510	0.817132	1.482390	0.789292	1.199710	0.995471					1.140030	0.912213	0.792990	0.772716	0.947453	0.918818	0.700994	0.742785	0.695439	0.747616	0.677518	0.732668	0.763593	0.730115	0.748441	0.625438	0.739397	0.681518
1.761060	0.806421	1.000150	1.433220	0.791503	0.706008	0.673638	0.768032	0.891322	0.932206	1.724370	1.169390	0.672812	0.829270	0.932947	1.202740	1.289700	1.468540	1.113740	0.663418	0.674714	0.931506	1.391550	0.814104	1.475060	0.789144	1.198410	0.990562					1.123360	0.907917	0.789071	0.766718	0.947083	0.915555	0.700777	0.741384	0.695042	0.746917	0.677008	0.732588	0.760074	0.728932	0.746158	0.625021	0.731921	0.681089
1.759650	0.806406	0.997257	1.425740	0.789754	0.705508	0.671412	0.763462	0.886809	0.928573	1.721530	1.150860	0.669881	0.822606	0.926981	1.201430	1.288080	1.467470	1.110620	0.658269	0.673972	0.927194	1.387900	0.804877	1.468770	0.788046	1.197530	0.986915					1.121670	0.905671	0.784151	0.765213	0.946558	0.912421	0.696765	0.737548	0.694053	0.745975	0.676285	0.732038	0.758626	0.728483	0.740094	0.622194	0.729234	0.679985
1.757950	0.804158	0.996991	1.424820	0.785992	0.700098	0.671011	0.763334	0.885604	0.921463	1.714780	1.149090	0.669065	0.822533	0.926733	1.200960	1.287050	1.462850	1.109400	0.656849	0.673206	0.923689	1.382170	0.803192	1.468270	0.788006	1.192630	0.986580					1.115250	0.902241	0.781860	0.761294	0.945279	0.911696	0.695970	0.734730	0.689884	0.741126	0.675527	0.726089	0.758465	0.727216	0.739183	0.622125	0.726740	0.677116
1.750970	0.800423	0.994740	1.422890	0.782861	0.699167	0.668004	0.762959	0.884829	0.918237	1.713400	1.143640	0.666867	0.820630	0.921239	1.200620	1.279300	1.454040	1.106630	0.649451	0.670386	0.922725	1.379320	0.802632	1.458380	0.787108	1.184630	0.986386					1.111210	0.901303	0.774212	0.758262	0.942957	0.909490	0.692580	0.733150	0.683224	0.733761	0.675292	0.724355	0.757059	0.720144	0.737500	0.621224	0.723560	0.676371
1.746640	0.798814	0.994497	1.422090	0.782800	0.699131	0.666539	0.760352	0.884623	0.915766	1.708280	1.141390	0.660955	0.820224	0.919565	1.198210	1.268870	1.450930	1.106530	0.649205	0.670378	0.919999	1.369900	0.797777	1.450740	0.784256	1.183380	0.978485					1.108650	0.899990	0.772827	0.755250	0.940774	0.905314	0.692384	0.731936	0.682119	0.728028	0.674388	0.718624	0.755886	0.719103	0.734813	0.621023	0.723006	0.676254
1.732430	0.795860	0.992753	1.408790	0.780330	0.693001	0.665546	0.754745	0.880736	0.914666	1.706240	1.134230	0.660284	0.818632	0.918791	1.193730	1.267240	1.445210	1.105860	0.649011	0.668995	0.919023	1.363780	0.794789	1.442410	0.783518	1.173940	0.976863					1.108610	0.897996	0.768319	0.752922	0.940429	0.903342	0.691787	0.731744	0.680643	0.727455	0.672102	0.715922	0.753285	0.718555	0.732899	0.620582	0.722762	0.675477
1.724350	0.795771	0.981083	1.402930	0.778785	0.692330	0.662638	0.753692	0.879864	0.908433	1.697620	1.129590	0.660053	0.813098	0.918721	1.192720	1.266400	1.438650	1.096540	0.644168	0.668192	0.917771	1.362380	0.792915	1.440780	0.778466	1.173180	0.972730					1.104950	0.895167	0.764387	0.752486	0.938669	0.903133	0.680669	0.730453	0.679246	0.726606	0.670835	0.710094	0.749289	0.716775	0.730476	0.618120	0.719901	0.674309
1.722430	0.791881	0.979789	1.401600	0.778264	0.691236	0.660603	0.750920	0.871786	0.893572	1.683570	1.125680	0.659323	0.812081	0.915728	1.190030	1.264920	1.434680	1.096460	0.643869	0.667417	0.917596	1.358370	0.792755	1.430240	0.774773	1.172220	0.971064					1.104850	0.891780	0.763338	0.751722	0.937347	0.900732	0.679181	0.726753	0.677230	0.723000	0.670250	0.703301	0.749103	0.714448	0.730450	0.616819	0.718215	0.670526
1.720690	0.789509	0.969129	1.392150	0.778117	0.691067	0.659141	0.741335	0.867448	0.890665	1.678440	1.123430	0.658309	0.809517	0.911469	1.187800	1.263080	1.427060	1.094500	0.643347	0.667034	0.916908	1.344190	0.787059	1.429630	0.773077	1.171460	0.969053					1.104780	0.887321	0.755246	0.751515	0.935472	0.900288	0.678652	0.725596	0.674423	0.721107	0.668890	0.702456	0.748506	0.710212	0.727378	0.616342	0.716918	0.668689
1.714800	0.785472	0.964849	1.389670	0.773437	0.690361	0.658630	0.739875	0.860767	0.887521	1.664590	1.122480	0.654021	0.807936	0.907547	1.183840	1.261160	1.405040	1.094330	0.641909	0.661984	0.914530	1.337030	0.785472	1.426830	0.768192	1.168760	0.968151					1.103770	0.886775	0.753825	0.751253	0.933964	0.900220	0.677637	0.722202	0.673093	0.720860	0.661265	0.701464	0.747664	0.708554	0.724102	0.616053	0.708418	0.665680
1.708980	0.783915	0.964114	1.387220	0.771760	0.689372	0.658509	0.739599	0.858964	0.885348	1.662920	1.120780	0.651927	0.807208	0.905210	1.176370	1.260260	1.402170	1.073540	0.640991	0.661096	0.913684	1.336630	0.784402	1.420790	0.767741	1.164230	0.966009					1.103670	0.886692	0.753585	0.742258	0.928084	0.899418	0.676935	0.721889	0.668031	0.720084	0.661059	0.697725	0.747065	0.708286	0.721993	0.615353	0.706256	0.665085
1.706990	0.783021	0.963244	1.381770	0.770661	0.689255	0.656943	0.739323	0.856732	0.882014	1.652070	1.117910	0.651814	0.802115	0.899622	1.174850	1.252710	1.398500	1.068960	0.640709	0.660244	0.910598	1.330600	0.779882	1.414770	0.767577	1.158250	0.955462					1.102890	0.861944	0.750707	0.741156	0.926031	0.899231	0.674328	0.720258	0.666376	0.717471	0.657059	0.696658	0.746590	0.707294	0.721762	0.613990	0.704862	0.664863
1.704900	0.781840	0.958559	1.380060	0.769723	0.688464	0.651744	0.737747	0.854375	0.876964	1.645160	1.113660	0.651303	0.801652	0.892372	1.171880	1.252200	1.395140	1.066370	0.638775	0.659514	0.910381	1.329940	0.778184	1.414010	0.765601	1.156530	0.954294					1.101750	0.861915	0.747651	0.731701	0.921227	0.897196	0.673761	0.719772	0.665406	0.716723	0.654705	0.689144	0.743213	0.704942	0.715629	0.613373	0.703893	0.658460
1.703950	0.780919	0.956342	1.376190	0.769321	0.686675	0.651555	0.737726	0.852532	0.874876	1.639860	1.108470	0.644013	0.795637	0.886904	1.169290	1.247900	1.390490	1.063280	0.638563	0.655460	0.909724	1.329790	0.773006	1.410040	0.763729	1.152970	0.953106					1.101130	0.859541	0.746925	0.731051	0.920358	0.896096	0.672538	0.716608	0.664512	0.715843	0.654276	0.687869	0.742387	0.703001	0.715518	0.612276	0.701533	0.657615
1.700330	0.779615	0.955886	1.373860	0.768413	0.685346	0.651009	0.730178	0.852088	0.871004	1.638870	1.107330	0.643519	0.795623	0.884885	1.160320	1.246630	1.389700	1.063070	0.638539	0.652575	0.909084	1.328600	0.772506	1.406740	0.759899	1.150660	0.947186					1.099760	0.859146	0.745353	0.729872	0.918801	0.894881	0.671112	0.715969	0.659220	0.711399	0.653936	0.687292	0.736351	0.702948	0.713972	0.610961	0.699622	0.657424
1.694300	0.778532	0.950931	1.371290	0.768007	0.683651	0.647617	0.728081	0.846860	0.865531	1.636240	1.106410	0.640511	0.793677	0.884457	1.156220	1.234440	1.388270	1.061370	0.637983	0.644533	0.901700	1.326010	0.771034	1.405010	0.756810	1.144280	0.944181					1.098710	0.858471	0.740994	0.729167	0.911587	0.894210	0.670055	0.715199	0.659122	0.710746	0.652539	0.687267	0.732591	0.700873	0.713606	0.610633	0.694942	0.652875
1.689780	0.777257	0.947269	1.370890	0.767172	0.682575	0.647391	0.726527	0.844926	0.863064	1.635070	1.104090	0.640220	0.793289	0.882555	1.156200	1.234050	1.380900	1.059530	0.636569	0.642147	0.900124	1.314690	0.768675	1.403560	0.756756	1.137650	0.944037					1.094240	0.858104	0.739735	0.728436	0.911243	0.892974	0.669684	0.712739	0.658531	0.710531	0.649851	0.685376	0.731359	0.699750	0.711254	0.609853	0.694541	0.652308
1.688830	0.775263	0.946977	1.370810	0.761674	0.680712	0.646665	0.725925	0.843532	0.859492	1.629900	1.093930	0.638402	0.791245	0.882037	1.155140	1.226920	1.379450	1.057970	0.634788	0.633369	0.899738	1.312030	0.767756	1.394900	0.753414	1.134730	0.943258					1.089380	0.856941	0.734433	0.719373	0.909231	0.890178	0.668350	0.711539	0.657761	0.710014	0.649771	0.683513	0.730147	0.699522	0.709971	0.609521	0.693297	0.650004
1.679890	0.771129	0.946352	1.366780	0.760107	0.679682	0.640239	0.725293	0.842559	0.857760	1.616270	1.093430	0.636204	0.789624	0.881885	1.146320	1.225240	1.378140	1.056410	0.631775	0.633011	0.898585	1.307370	0.767668	1.391570	0.753101	1.134220	0.941615					1.089140	0.852262	0.729005	0.715447	0.908611	0.890087	0.666021	0.710697	0.656259	0.709518	0.644902	0.683136	0.729381	0.698333	0.709965	0.608310	0.690730	0.649247
1.676870	0.764090	0.941856	1.364680	0.759533	0.679222	0.639533	0.725210	0.840423	0.855242	1.603750	1.089570	0.635905	0.786496	0.875016	1.145620	1.217700	1.373120	1.053240	0.628187	0.631430	0.895936	1.305970	0.765357	1.385890	0.749030	1.133990	0.940337					1.084690	0.851529	0.727929	0.715327	0.907118	0.888810	0.665418	0.710374	0.653160	0.705458	0.644874	0.680860	0.728602	0.697075	0.709692	0.605254	0.688727	0.646959
1.674870	0.763866	0.941757	1.362860	0.758013	0.677590	0.634211	0.720608	0.840286	0.854205	1.600760	1.082660	0.635482	0.785490	0.865079	1.145050	1.215160	1.370150	1.048930	0.627875	0.630023	0.895746	1.298210	0.764055	1.385890	0.747599	1.132780	0.938442					1.081870	0.849134	0.727634	0.714927	0.906743	0.886905	0.660077	0.709455	0.653141	0.704999	0.644521	0.679224	0.728525	0.696369	0.707514	0.604947	0.688349	0.646224
1.674300	0.761937	0.940738	1.360780	0.757499	0.677308	0.633969	0.719249	0.838999	0.849201	1.599950	1.081310	0.634249	0.783859	0.863903	1.142280	1.214030	1.368710	1.047400	0.627371	0.626397	0.895708	1.293400	0.761697	1.383270	0.746705	1.128130	0.937149					1.080290	0.847922	0.727555	0.709414	0.904550	0.886864	0.659672	0.704950	0.650306	0.699227	0.639030	0.678528	0.725881	0.696367	0.706519	0.603422	0.688310	0.646158
1.670080	0.761004	0.938138	1.358090	0.756540	0.676235	0.632357	0.712939	0.837715	0.843607	1.595520	1.080080	0.634012	0.783401	0.859602	1.138710	1.200340	1.360120	1.040610	0.626781	0.623286	0.895116	1.291970	0.761453	1.374820	0.741104	1.126690	0.935001					1.076830	0.846908	0.727370	0.707006	0.898646	0.886361	0.657403	0.701934	0.650104	0.697706	0.637748	0.675954	0.725189	0.694350	0.704798	0.599381	0.685875	0.646112
1.663240	0.760480	0.933460	1.355590	0.755264	0.675660	0.632268	0.712504	0.835092	0.840289	1.588240	1.079520	0.633393	0.781233	0.852865	1.138290	1.199560	1.355930	1.038390	0.621762	0.622094	0.894702	1.289140	0.758449	1.373960	0.740900	1.126690	0.931546					1.074880	0.837668	0.727085	0.700338	0.897831	0.884969	0.656428	0.701247	0.647852	0.695766	0.635991	0.675851	0.723967	0.693785	0.704563	0.598689	0.685815	0.640628
1.662180	0.759581	0.932562	1.354180	0.752498	0.672973	0.630771	0.699522	0.834079	0.837122	1.587110	1.077510	0.633248	0.779172	0.846566	1.129510	1.194980	1.355280	1.034620	0.618450	0.619690	0.894670	1.284030	0.756465	1.373080	0.739906	1.123100	0.931249					1.073310	0.837101	0.725766	0.698609	0.893206	0.882872	0.656412	0.700367	0.647763	0.693739	0.629802	0.675501	0.723067	0.693284	0.699399	0.598355	0.677493	0.639436
1.655570	0.758528	0.932329	1.353720	0.752292	0.669187	0.629536	0.696868	0.832839	0.834351	1.581040	1.077050	0.632312	0.775122	0.841491	1.129330	1.194850	1.354460	1.029560	0.618413	0.618716	0.890517	1.283520	0.755331	1.361370	0.736122	1.116730	0.929779					1.057290	0.835002	0.724042	0.698445	0.891960	0.882659	0.655154	0.699608	0.647216	0.690177	0.629172	0.674171	0.716538	0.692868	0.698078	0.597570	0.675814	0.636238
1.648280	0.756886	0.929906	1.343660	0.750005	0.667323	0.628308	0.694674	0.832387	0.832174	1.574040	1.075240	0.630806	0.772702	0.840423	1.125360	1.191150	1.352040	1.028370	0.617957	0.618715	0.890335	1.281770	0.754001	1.359980	0.732602	1.116470	0.927354					1.056330	0.830006	0.723816	0.697305	0.891905	0.882465	0.653369	0.699147	0.646770	0.689882	0.623069	0.670037	0.714877	0.692752	0.695982	0.596711	0.673044	0.635369
1.644390	0.756087	0.927425	1.342020	0.747879	0.659528	0.627642	0.692965	0.828121	0.828116	1.563860	1.074020	0.630109	0.771161	0.838573	1.124560	1.181250	1.351920	1.027740	0.615559	0.617088	0.890029	1.279300	0.753592	1.351700	0.732071	1.111920	0.926133					1.055220	0.829803	0.722975	0.695921	0.890656	0.881461	0.650608	0.697154	0.644604	0.689441	0.622778	0.667856	0.714628	0.691975	0.695913	0.595980	0.671472	0.634741
1.643210	0.755485	0.924672	1.340360	0.747269	0.657978	0.626023	0.692485	0.827521	0.824390	1.562880	1.066350	0.630035	0.769600	0.838459	1.121870	1.179980	1.351650	1.026140	0.611848	0.615612	0.888153	1.269480	0.751897	1.350140	0.731126	1.109620	0.925186					1.053350	0.828939	0.721708	0.695402	0.890196	0.881177	0.650387	0.694749	0.644205	0.688457	0.621129	0.666101	0.712462	0.689647	0.692717	0.595596	0.669909	0.634130
1.639400	0.752943	0.923966	1.339770	0.745294	0.656062	0.624504	0.692380	0.826969	0.822867	1.562700	1.065770	0.629839	0.769285	0.838284	1.121260	1.174190	1.350250	1.024240	0.608831	0.612260	0.888012	1.267410	0.749386	1.349100	0.728845	1.105980	0.923175					1.050130	0.825166	0.721322	0.685186	0.888197	0.879757	0.649931	0.689492	0.637796	0.688300	0.620475	0.664982	0.709526	0.689570	0.692098	0.595451	0.665189	0.631235
1.625160	0.751373	0.923463	1.339120	0.744320	0.652656	0.624255	0.691491	0.825832	0.822683	1.554570	1.061800	0.629580	0.768181	0.838271	1.118890	1.173320	1.336350	1.020680	0.607896	0.611205	0.887471	1.263830	0.748443	1.348480	0.727338	1.105880	0.915123					1.048680	0.820704	0.720158	0.684215	0.883858	0.878478	0.647685	0.689398	0.636793	0.680124	0.619892	0.664250	0.709396	0.687712	0.690447	0.593403	0.663624	0.623679
1.622620	0.750890	0.922426	1.336790	0.740674	0.648639	0.622214	0.691264	0.825015	0.821021	1.553620	1.060320	0.629051	0.767542	0.838210	1.117140	1.156320	1.330800	1.017270	0.607236	0.610064	0.884924	1.263280	0.747396	1.348390	0.726632	1.105770	0.907852					1.047890	0.819768	0.717933	0.680828	0.883713	0.870197	0.647278	0.689190	0.636605	0.679847	0.618712	0.660846	0.708508	0.684397	0.690247	0.593348	0.663208	0.623238
1.621990	0.749397	0.922408	1.332670	0.737759	0.645877	0.621315	0.685550	0.824023	0.820896	1.551830	1.058230	0.628681	0.766342	0.838154	1.116110	1.154390	1.324400	1.016660	0.604694	0.609840	0.882544	1.262070	0.738611	1.342220	0.725289	1.105760	0.907568					1.047220	0.819125	0.717716	0.680206	0.881259	0.869318	0.647275	0.688455	0.636367	0.679159	0.618406	0.658966	0.705638	0.680652	0.688968	0.586994	0.662492	0.620769
1.618060	0.748642	0.921293	1.331320	0.732471	0.643802	0.619561	0.683541	0.822036	0.816953	1.551390	1.056840	0.626772	0.764955	0.834442	1.113200	1.148480	1.323020	1.015680	0.604185	0.608796	0.881268	1.259360	0.737221	1.341660	0.724421	1.100290	0.907112					1.046770	0.818480	0.716602	0.679659	0.881177	0.868284	0.645996	0.688151	0.635539	0.674730	0.616758	0.658666	0.704865	0.678103	0.686685	0.586951	0.660411	0.619164
1.616750	0.746131	0.919763	1.328090	0.729969	0.642854	0.617026	0.681594	0.821740	0.816621	1.549420	1.054720	0.626589	0.760450	0.832758	1.108180	1.135320	1.322740	1.013430	0.603352	0.605873	0.879548	1.258440	0.733793	1.341520	0.724034	1.098790	0.906626					1.046100	0.817839	0.716354	0.679171	0.881153	0.865673	0.645083	0.687554	0.634648	0.674280	0.616385	0.656756	0.704075	0.677063	0.685704	0.584920	0.655867	0.616170
1.602390	0.743261	0.919040	1.327020	0.727705	0.638567	0.614307	0.681366	0.818417	0.815557	1.547340	1.053720	0.623373	0.753219	0.830237	1.104830	1.135120	1.319290	1.011950	0.603078	0.604013	0.879038	1.257750	0.732810	1.336410	0.723757	1.096920	0.905988					1.045120	0.817593	0.716272	0.678675	0.879923	0.861110	0.643507	0.685541	0.632402	0.673552	0.615008	0.656727	0.703664	0.676966	0.681072	0.580943	0.653826	0.614203
1.594700	0.741762	0.918660	1.325220	0.723135	0.637881	0.611511	0.680469	0.817698	0.815331	1.543900	1.052910	0.623167	0.753090	0.826074	1.099060	1.134430	1.311000	1.010520	0.601446	0.599184	0.874496	1.257280	0.732461	1.326350	0.723573	1.094960	0.900783					1.044640	0.817321	0.715972	0.676287	0.878991	0.857347	0.642896	0.683005	0.629172	0.673330	0.613082	0.655739	0.703160	0.675301	0.680117	0.580094	0.653379	0.614156
1.594190	0.739576	0.916431	1.324110	0.723033	0.636844	0.608478	0.679718	0.816245	0.814302	1.540330	1.050040	0.621803	0.752953	0.820575	1.095610	1.131590	1.308880	1.004900	0.601007	0.593380	0.873950	1.256040	0.729818	1.322200	0.722663	1.091900	0.900769					1.041800	0.817232	0.713462	0.674759	0.873936	0.856481	0.641498	0.682757	0.628659	0.671530	0.609597	0.654481	0.702202	0.674356	0.679527	0.579694	0.652942	0.612045
1.592900	0.739516	0.912638	1.320100	0.721283	0.636685	0.606420	0.676914	0.813426	0.813403	1.537780	1.049940	0.621171	0.752282	0.819237	1.091010	1.124540	1.306480	1.003670	0.598841	0.591088	0.870523	1.251760	0.728432	1.320000	0.722603	1.091340	0.893331					1.039580	0.816127	0.709635	0.669230	0.872340	0.856136	0.638721	0.682449	0.627985	0.663758	0.609535	0.651143	0.701706	0.673987	0.679411	0.579619	0.649917	0.611623
1.589630	0.738231	0.911271	1.318240	0.716261	0.635387	0.605290	0.674613	0.808881	0.812217	1.533330	1.049560	0.620751	0.751395	0.818169	1.089070	1.123750	1.304370	1.002250	0.596308	0.587886	0.862188	1.251450	0.722107	1.318620	0.722404	1.089860	0.891948					1.036830	0.813025	0.706741	0.666349	0.870621	0.853455	0.635748	0.682305	0.626635	0.663448	0.609361	0.650930	0.696589	0.673948	0.677615	0.577673	0.649533	0.610310
1.588700	0.737497	0.911186	1.313430	0.713969	0.634167	0.604880	0.672636	0.807185	0.811100	1.529180	1.046710	0.618896	0.745522	0.816703	1.082900	1.123690	1.295610	0.997405	0.594825	0.583501	0.861957	1.246950	0.720241	1.317400	0.719311	1.084680	0.891460					1.036670	0.812098	0.703251	0.666310	0.869892	0.853454	0.631967	0.681112	0.626524	0.663292	0.608716	0.650887	0.696388	0.671481	0.675598	0.577396	0.644447	0.609932
1.585200	0.736825	0.909888	1.301010	0.711076	0.632865	0.604143	0.672502	0.805706	0.810363	1.527310	1.043820	0.618869	0.744962	0.812046	1.079060	1.123390	1.294540	0.996633	0.592742	0.580357	0.861146	1.243630	0.720180	1.314610	0.716976	1.083090	0.890059					1.036560	0.809662	0.701092	0.664613	0.867420	0.851519	0.631366	0.681046	0.625835	0.661750	0.606732	0.650369	0.695175	0.670661	0.674705	0.576550	0.644178	0.609614
1.583650	0.736807	0.908545	1.300410	0.710686	0.630241	0.603246	0.670764	0.798176	0.806853	1.527030	1.041950	0.617982	0.743949	0.809653	1.079040	1.120500	1.294330	0.996454	0.592538	0.580131	0.860966	1.240020	0.719759	1.303620	0.716724	1.082590	0.886770					1.036370	0.809295	0.696861	0.664399	0.866235	0.850191	0.630191	0.677730	0.624931	0.661112	0.605990	0.647450	0.694769	0.670431	0.674209	0.576325	0.640664	0.609227
1.583500	0.736248	0.908232	1.300060	0.710460	0.629507	0.600687	0.668422	0.797024	0.805722	1.526020	1.041730	0.614875	0.743875	0.808137	1.077010	1.120120	1.291450	0.995122	0.591672	0.579407	0.857644	1.239470	0.718534	1.297760	0.713490	1.082520	0.886296					1.036350	0.807595	0.696397	0.663764	0.862610	0.848822	0.629998	0.672973	0.624788	0.660741	0.605594	0.646894	0.694006	0.670277	0.671055	0.575919	0.640403	0.608952
1.579350	0.735554	0.906064	1.300000	0.708723	0.628110	0.599734	0.668017	0.795328	0.803830	1.525660	1.041330	0.614652	0.740447	0.807544	1.075940	1.119290	1.280630	0.995094	0.590849	0.578433	0.857093	1.235000	0.714391	1.296040	0.710984	1.071950	0.885393					1.033930	0.806058	0.695961	0.663702	0.861131	0.848741	0.629688	0.671056	0.624573	0.660638	0.604083	0.646733	0.692830	0.669321	0.663928	0.575826	0.635466	0.606332
1.576300	0.732673	0.905213	1.299460	0.705909	0.622494	0.598355	0.666341	0.790391	0.803489	1.520300	1.036460	0.613774	0.737537	0.804919	1.073090	1.115090	1.279780	0.993779	0.590532	0.577710	0.851950	1.233750	0.713428	1.293120	0.709873	1.071300	0.884231					1.030370	0.805805	0.691135	0.661263	0.860009	0.845306	0.629356	0.663994	0.623918	0.660515	0.604059	0.645567	0.692684	0.668823	0.661781	0.574831	0.634264	0.605502
1.576060	0.727985	0.904128	1.297170	0.705318	0.621456	0.597187	0.666099	0.789988	0.801529	1.515810	1.031710	0.613710	0.736529	0.803964	1.072210	1.108140	1.278820	0.992042	0.587399	0.576694	0.845125	1.227960	0.711622	1.292980	0.709206	1.071180	0.880902					1.030300	0.805644	0.690058	0.659765	0.851247	0.844966	0.629007	0.659626	0.622618	0.657984	0.598727	0.643093	0.689177	0.667255	0.660680	0.573217	0.634261	0.605333
1.573730	0.727949	0.903862	1.293900	0.704921	0.619396	0.595032	0.665711	0.789029	0.801357	1.507240	1.028110	0.612615	0.735935	0.803355	1.070560	1.107850	1.271390	0.991992	0.586187	0.576442	0.843285	1.226290	0.708479	1.288210	0.709125	1.069700	0.880785					1.026770	0.799300	0.688517	0.656672	0.850018	0.843543	0.628132	0.658043	0.621410	0.656911	0.596322	0.641717	0.688273	0.667204	0.656512	0.572514	0.631293	0.604621
1.572390	0.727904	0.903131	1.279890	0.703626	0.616945	0.594308	0.661435	0.788416	0.799311	1.506190	1.024790	0.612204	0.732013	0.802845	1.070280	1.105540	1.268260	0.989238	0.584720	0.575958	0.840702	1.218170	0.704017	1.277380	0.705032	1.069360	0.879390					1.026180	0.795951	0.687260	0.656278	0.848989	0.841294	0.627381	0.657544	0.621098	0.655026	0.596244	0.640323	0.686208	0.665829	0.655160	0.571631	0.629588	0.601234
1.571040	0.725288	0.902898	1.270630	0.703512	0.614903	0.593694	0.660512	0.787467	0.794793	1.505120	1.024070	0.607082	0.731468	0.797331	1.069230	1.102990	1.266040	0.989188	0.584494	0.574591	0.840101	1.217540	0.697622	1.277180	0.703636	1.067860	0.878895					1.024000	0.793084	0.683971	0.655970	0.848949	0.837946	0.625428	0.655808	0.620735	0.653115	0.595570	0.637972	0.683288	0.665275	0.654492	0.570769	0.626062	0.601203
1.570440	0.724903	0.900355	1.265520	0.702595	0.614856	0.593078	0.660200	0.786021	0.794473	1.503340	1.023880	0.605683	0.730630	0.796530	1.067870	1.089660	1.260940	0.983995	0.583084	0.572772	0.839863	1.213910	0.694560	1.274790	0.701603	1.067490	0.877590					1.021100	0.792916	0.682815	0.654753	0.848291	0.830871	0.625144	0.654209	0.620208	0.651762	0.594824	0.637417	0.682806	0.663065	0.654033	0.569535	0.625359	0.600544
1.569840	0.723592	0.900275	1.263470	0.701930	0.614523	0.590698	0.660173	0.785994	0.793679	1.502570	1.020780	0.605280	0.729439	0.796230	1.054460	1.085150	1.260730	0.983413	0.582949	0.572765	0.839166	1.208060	0.694087	1.272790	0.700650	1.065130	0.877571					1.015400	0.792876	0.679057	0.654543	0.848182	0.829816	0.624949	0.652264	0.619766	0.650171	0.593342	0.633797	0.681127	0.662855	0.652928	0.568697	0.625012	0.597222
1.566300	0.722343	0.900211	1.261890	0.699791	0.614354	0.588819	0.658866	0.784825	0.790970	1.497430	1.010870	0.604776	0.728660	0.791937	1.052030	1.076490	1.260010	0.983058	0.582666	0.572424	0.837862	1.206790	0.691022	1.271430	0.700385	1.059140	0.876403					1.009840	0.792677	0.678783	0.652310	0.846499	0.829039	0.624696	0.650522	0.619672	0.649485	0.592244	0.631592	0.681090	0.660159	0.651818	0.568376	0.624979	0.595123
1.559810	0.722100	0.897757	1.261120	0.696436	0.612817	0.588113	0.656596	0.782853	0.788720	1.496820	1.009300	0.603361	0.727887	0.787311	1.051540	1.073730	1.248480	0.981883	0.582173	0.570471	0.833340	1.206300	0.685041	1.269620	0.699316	1.056290	0.875143					1.009700	0.791748	0.676721	0.651444	0.846009	0.826869	0.624472	0.649522	0.616141	0.648636	0.591408	0.631585	0.680251	0.653636	0.651494	0.568128	0.623899	0.593759
1.551310	0.719202	0.895421	1.260290	0.691956	0.612593	0.586447	0.655882	0.779949	0.785866	1.495670	1.008190	0.600428	0.727713	0.786811	1.048250	1.071670	1.247190	0.978007	0.580523	0.570358	0.825299	1.203820	0.684894	1.268790	0.699162	1.052870	0.874874					1.007600	0.791565	0.676659	0.651065	0.844388	0.826301	0.624321	0.648529	0.614522	0.646026	0.589110	0.630216	0.679973	0.653277	0.651312	0.566719	0.623666	0.593365
1.550620	0.718866	0.894766	1.256330	0.691893	0.611195	0.583960	0.655387	0.776045	0.784888	1.493800	1.007950	0.600247	0.724637	0.784353	1.047820	1.071260	1.246890	0.977907	0.578896	0.570306	0.825245	1.201980	0.683314	1.268400	0.691276	1.052670	0.873182					1.006410	0.788369	0.675511	0.649896	0.843090	0.826197	0.624141	0.643988	0.613694	0.645138	0.588935	0.630059	0.677840	0.651908	0.651057	0.566498	0.623410	0.592934
1.550050	0.717238	0.893411	1.249650	0.691352	0.607576	0.581285	0.649130	0.775173	0.784742	1.492180	0.996676	0.597817	0.722393	0.783703	1.047490	1.068260	1.246110	0.977698	0.578698	0.568657	0.818436	1.197730	0.681613	1.264340	0.687423	1.049870	0.871898					1.005720	0.783646	0.674577	0.647512	0.840425	0.825449	0.623721	0.640433	0.609436	0.643424	0.588382	0.629682	0.675343	0.651012	0.648924	0.565717	0.621954	0.591982
1.542420	0.716534	0.889264	1.246190	0.688818	0.607142	0.581113	0.648761	0.771543	0.784619	1.488720	0.995024	0.595072	0.720833	0.783544	1.043260	1.055940	1.245010	0.975793	0.576736	0.568182	0.816640	1.193470	0.677343	1.260310	0.686074	1.049820	0.871458					1.004770	0.781795	0.673642	0.646058	0.839578	0.824244	0.622613	0.639337	0.608602	0.639851	0.587456	0.629597	0.673353	0.649246	0.648507	0.562451	0.621307	0.590886
1.540300	0.716348	0.888850	1.244510	0.688214	0.607109	0.580828	0.648489	0.771310	0.783410	1.488590	0.994182	0.594165	0.720549	0.783005	1.041420	1.051730	1.240800	0.974294	0.576713	0.565809	0.812170	1.189780	0.676771	1.255660	0.684951	1.049750	0.870934					1.002220	0.781174	0.673124	0.643669	0.839155	0.821194	0.621975	0.637890	0.603016	0.637667	0.585230	0.628344	0.673322	0.648885	0.641296	0.562091	0.620285	0.590422
1.538560	0.714005	0.888188	1.241670	0.682540	0.606280	0.580794	0.648487	0.770896	0.781732	1.482160	0.990407	0.593832	0.718497	0.782906	1.040830	1.051200	1.231740	0.970810	0.574163	0.564954	0.810789	1.188940	0.676324	1.246550	0.684195	1.047880	0.870626					0.998956	0.777076	0.668778	0.643583	0.838974	0.819670	0.621155	0.636405	0.602860	0.637648	0.584098	0.626665	0.672457	0.645340	0.640903	0.561398	0.618118	0.588955
1.535820	0.712604	0.886919	1.236670	0.682243	0.606259	0.580237	0.648165	0.768103	0.776169	1.479620	0.987514	0.593079	0.717896	0.781873	1.034100	1.047150	1.227250	0.964595	0.571435	0.563551	0.809198	1.188320	0.675919	1.244970	0.681025	1.047420	0.866361					0.998742	0.776995	0.664994	0.643551	0.838691	0.810735	0.619591	0.634979	0.602801	0.635765	0.581482	0.626343	0.672364	0.644242	0.637221	0.561245	0.616118	0.588755
1.535470	0.711868	0.886034	1.236430	0.682126	0.604263	0.577231	0.648159	0.765625	0.773924	1.472680	0.985857	0.591830	0.717370	0.779257	1.033750	1.045700	1.226690	0.963392	0.571146	0.562409	0.808071	1.187620	0.675762	1.241970	0.680854	1.046340	0.864279					0.989669	0.776534	0.664561	0.642846	0.837734	0.805319	0.618205	0.631909	0.602416	0.635160	0.580775	0.625744	0.671926	0.643883	0.636608	0.560883	0.615530	0.588511
1.532190	0.709727	0.884702	1.235480	0.675598	0.603452	0.575903	0.646981	0.765150	0.772996	1.468690	0.976495	0.590746	0.713299	0.776477	1.032210	1.045180	1.224170	0.955870	0.570638	0.560764	0.806814	1.187480	0.675669	1.240870	0.680847	1.043070	0.862600					0.988967	0.775714	0.663488	0.637704	0.834298	0.801294	0.617151	0.629773	0.600215	0.632830	0.580684	0.622691	0.671659	0.640944	0.635141	0.560231	0.615310	0.588311
1.530660	0.707620	0.883267	1.226960	0.674957	0.601998	0.573498	0.646173	0.764966	0.772132	1.461140	0.972098	0.589719	0.710585	0.775098	1.026120	1.045060	1.220060	0.955516	0.569589	0.560260	0.806191	1.186010	0.674157	1.239470	0.680515	1.040110	0.862435					0.988418	0.774509	0.660632	0.636493	0.832618	0.800319	0.614158	0.629621	0.596982	0.631261	0.578830	0.622530	0.670646	0.637549	0.634007	0.559190	0.613732	0.588249
1.524040	0.706736	0.882097	1.223340	0.672973	0.601680	0.571990	0.645155	0.763066	0.771755	1.460110	0.971424	0.589658	0.710215	0.772018	1.021590	1.040850	1.218850	0.954833	0.569397	0.556340	0.805505	1.184710	0.673672	1.236990	0.680058	1.039260	0.858916					0.984950	0.772947	0.660370	0.634844	0.832442	0.800109	0.613660	0.629471	0.596747	0.629815	0.578765	0.620678	0.668671	0.635504	0.631220	0.558506	0.613180	0.586766
1.523740	0.705496	0.880114	1.220070	0.670754	0.601524	0.571339	0.644355	0.758991	0.769860	1.455910	0.967004	0.589419	0.709228	0.771795	1.021260	1.040660	1.215800	0.949631	0.568605	0.556081	0.805413	1.184340	0.672736	1.235810	0.679103	1.031700	0.856209					0.984342	0.771252	0.659813	0.632568	0.832439	0.800035	0.605933	0.625911	0.595459	0.629008	0.578267	0.613634	0.667032	0.634722	0.629932	0.557500	0.611650	0.585686
1.521670	0.705186	0.878486	1.217630	0.669052	0.600443	0.569375	0.643686	0.758311	0.769076	1.449100	0.966867	0.587895	0.705993	0.771505	1.019580	1.040490	1.215010	0.947328	0.568301	0.555924	0.800551	1.183560	0.672413	1.234160	0.676911	1.029140	0.853350					0.983733	0.771060	0.658853	0.631616	0.830888	0.797871	0.599577	0.625150	0.595351	0.628853	0.577969	0.613031	0.665545	0.632260	0.626487	0.556715	0.611642	0.582735
1.517100	0.704991	0.874171	1.216900	0.668047	0.600168	0.568735	0.640918	0.755486	0.768372	1.446780	0.966117	0.587405	0.705406	0.765751	1.014750	1.031940	1.214660	0.946753	0.566881	0.555760	0.798213	1.181260	0.672181	1.231450	0.676151	1.026710	0.852289					0.982115	0.771039	0.658283	0.630277	0.830708	0.796332	0.598206	0.624543	0.594815	0.628047	0.577899	0.612698	0.665372	0.631661	0.626087	0.556706	0.611350	0.581247
1.515840	0.702471	0.870975	1.215140	0.665681	0.598794	0.566935	0.639354	0.755335	0.767223	1.443510	0.964692	0.587145	0.704637	0.757918	1.013430	1.031580	1.212760	0.944980	0.565723	0.553792	0.797446	1.180510	0.671516	1.229180	0.675366	1.024860	0.851786					0.981434	0.763237	0.657980	0.630027	0.830111	0.796172	0.596514	0.623418	0.592803	0.626872	0.577709	0.612270	0.664155	0.630393	0.625798	0.556019	0.611312	0.580476
1.515110	0.700441	0.870034	1.212930	0.661716	0.597119	0.566627	0.635846	0.754147	0.766965	1.442180	0.958666	0.584673	0.703779	0.754698	1.009450	1.030300	1.210810	0.943969	0.565696	0.551602	0.797430	1.178830	0.671221	1.227100	0.674436	1.022330	0.851086					0.980475	0.761899	0.655720	0.623985	0.829873	0.795441	0.595964	0.623160	0.592279	0.626379	0.577548	0.611137	0.663692	0.629979	0.624973	0.555491	0.610888	0.580366
1.514360	0.700267	0.867550	1.210050	0.661480	0.596676	0.566194	0.634798	0.752559	0.765462	1.441730	0.950100	0.582454	0.703751	0.751492	1.009130	1.029900	1.207820	0.943884	0.564943	0.551284	0.797315	1.167360	0.668325	1.226980	0.674405	1.021010	0.849895					0.977498	0.759942	0.655098	0.621964	0.824483	0.794882	0.595920	0.618980	0.591723	0.624552	0.576611	0.609680	0.662129	0.623967	0.624943	0.555157	0.610409	0.579452
1.511980	0.697468	0.864684	1.209380	0.661434	0.592376	0.564521	0.634028	0.751354	0.765188	1.438900	0.948246	0.582160	0.703067	0.751078	1.008720	1.029630	1.204890	0.943591	0.564157	0.550674	0.796896	1.162600	0.667298	1.223460	0.674138	1.019670	0.849730					0.977030	0.758768	0.654200	0.621771	0.823975	0.794840	0.595713	0.617549	0.591709	0.623884	0.576537	0.606507	0.660270	0.623247	0.622661	0.554189	0.603935	0.579275
1.511770	0.697147	0.864250	1.203540	0.660933	0.592178	0.563327	0.632186	0.748332	0.763899	1.437510	0.948142	0.582108	0.702149	0.750725	1.005550	1.029120	1.200970	0.942713	0.563127	0.549123	0.796652	1.149030	0.666862	1.220230	0.673583	1.018680	0.848512					0.976979	0.756771	0.654043	0.620094	0.823578	0.794409	0.594656	0.616413	0.591548	0.621394	0.572429	0.605916	0.660242	0.622739	0.621906	0.553234	0.603641	0.577983
1.511230	0.696270	0.862654	1.198200	0.659025	0.591667	0.562056	0.631168	0.747407	0.761234	1.435460	0.947847	0.581856	0.701599	0.750606	1.004460	1.028860	1.200210	0.938461	0.560977	0.548155	0.796091	1.148540	0.666624	1.220070	0.671594	1.018420	0.847078					0.974324	0.756663	0.652848	0.616841	0.821785	0.793212	0.594359	0.612466	0.589957	0.619519	0.572259	0.603407	0.659471	0.622008	0.621382	0.553109	0.602318	0.577324
1.509670	0.695727	0.860313	1.196390	0.655877	0.591393	0.560598	0.630567	0.746993	0.760058	1.429550	0.945867	0.580713	0.697296	0.750332	1.002650	1.027690	1.200030	0.936880	0.560669	0.545612	0.795450	1.147540	0.665976	1.217500	0.671184	1.015450	0.841517					0.966248	0.755599	0.649615	0.616295	0.820952	0.792196	0.594297	0.611219	0.588634	0.619114	0.571424	0.603341	0.659305	0.622002	0.620570	0.552484	0.601977	0.575980
1.507030	0.695722	0.859677	1.195390	0.655746	0.589763	0.559939	0.629920	0.744350	0.757513	1.428910	0.944313	0.580591	0.696603	0.749012	0.999525	1.023620	1.198200	0.934847	0.560554	0.542698	0.794796	1.145230	0.664402	1.216980	0.668600	1.015110	0.840361					0.961556	0.754218	0.646976	0.615717	0.820642	0.791092	0.594165	0.608744	0.588441	0.617587	0.571210	0.602547	0.659218	0.620337	0.620279	0.551876	0.601196	0.575839
1.506820	0.693769	0.857378	1.194230	0.655116	0.589722	0.557540	0.628129	0.742458	0.747451	1.426480	0.939025	0.578306	0.694487	0.746927	0.996332	1.013590	1.196790	0.933026	0.560200	0.541273	0.792890	1.144620	0.663407	1.216330	0.668516	1.014840	0.840099					0.961360	0.749153	0.646597	0.614765	0.818535	0.789915	0.593972	0.606772	0.587898	0.616364	0.570854	0.602023	0.658797	0.619324	0.619858	0.549405	0.600627	0.574926
1.505720	0.692355	0.857088	1.190460	0.652431	0.585120	0.556711	0.628004	0.742182	0.747266	1.425940	0.938456	0.577878	0.694060	0.746385	0.995101	1.011920	1.196570	0.933018	0.559015	0.538989	0.791951	1.142710	0.663101	1.213130	0.667107	1.011970	0.838866					0.959178	0.746299	0.643667	0.613663	0.817453	0.789764	0.590700	0.605164	0.585490	0.615891	0.569996	0.599772	0.656282	0.618261	0.619780	0.548496	0.600459	0.574117
1.504200	0.690763	0.853422	1.186870	0.652238	0.583883	0.554125	0.627094	0.741531	0.747231	1.423430	0.931946	0.577848	0.691577	0.744402	0.993674	1.010470	1.195130	0.932755	0.558634	0.537075	0.790196	1.137110	0.661714	1.211680	0.665919	1.008750	0.837171					0.959176	0.744039	0.642874	0.611208	0.816802	0.788096	0.589509	0.600834	0.584993	0.615340	0.569853	0.599014	0.655717	0.617225	0.617636	0.548043	0.599627	0.573842
1.495510	0.690358	0.852134	1.183900	0.649737	0.583770	0.553795	0.627033	0.735329	0.746834	1.419010	0.930594	0.572610	0.689587	0.743531	0.993490	1.010460	1.194030	0.930536	0.558338	0.535836	0.789677	1.134150	0.661189	1.210420	0.665057	1.007980	0.837151					0.954758	0.743387	0.642538	0.608933	0.816736	0.785437	0.588340	0.600401	0.584829	0.615044	0.567959	0.598476	0.653992	0.616610	0.612376	0.545004	0.599348	0.572285
1.494650	0.688918	0.850965	1.183780	0.647398	0.583164	0.552353	0.627004	0.733691	0.746782	1.405170	0.930335	0.571442	0.687704	0.743434	0.993031	1.009980	1.193990	0.930362	0.558310	0.535611	0.787407	1.133390	0.660226	1.210140	0.661389	1.003110	0.837140					0.952208	0.743336	0.641170	0.608743	0.811316	0.784745	0.584360	0.598049	0.584538	0.613481	0.564508	0.598079	0.653350	0.612776	0.611561	0.544982	0.597998	0.571880
1.492690	0.688224	0.848157	1.182990	0.646253	0.581787	0.551874	0.626447	0.733426	0.745759	1.400210	0.926670	0.571169	0.687420	0.743221	0.992255	1.008080	1.193760	0.929473	0.556915	0.534171	0.786285	1.133240	0.660028	1.208230	0.661084	1.003050	0.835585					0.950082	0.742254	0.640562	0.608630	0.809862	0.783758	0.583619	0.596168	0.581861	0.613155	0.564433	0.597455	0.651917	0.612541	0.610941	0.544330	0.597967	0.567529
1.489670	0.687984	0.847181	1.181060	0.644121	0.580656	0.551861	0.626306	0.733312	0.745236	1.399450	0.925151	0.570617	0.687019	0.742146	0.990414	1.005480	1.192790	0.929272	0.555228	0.532919	0.783173	1.132670	0.658091	1.203970	0.660019	1.002620	0.835459					0.949135	0.739792	0.639969	0.608474	0.809849	0.781010	0.583267	0.595644	0.580323	0.612596	0.563589	0.596728	0.650809	0.611086	0.610374	0.543958	0.597682	0.566360
1.485810	0.684926	0.846383	1.177150	0.643453	0.578244	0.550444	0.626036	0.732655	0.743865	1.398700	0.924115	0.570454	0.686985	0.741415	0.988789	1.004950	1.192720	0.925924	0.555218	0.532876	0.779963	1.132350	0.657554	1.202310	0.658682	1.002040	0.834473					0.948409	0.739721	0.639742	0.608088	0.809698	0.779747	0.582029	0.595332	0.578225	0.611956	0.560343	0.596368	0.649887	0.609027	0.608431	0.543275	0.596614	0.564223
1.482390	0.680660	0.842326	1.177120	0.642981	0.577845	0.549726	0.624447	0.732539	0.742872	1.398480	0.920079	0.567016	0.686826	0.738585	0.984296	1.002870	1.192250	0.924708	0.553154	0.532443	0.779944	1.131970	0.657202	1.200630	0.658154	0.999759	0.832286					0.946363	0.738276	0.637341	0.607928	0.809433	0.777562	0.581094	0.594928	0.577500	0.610988	0.558294	0.596272	0.648528	0.607394	0.606042	0.543220	0.595674	0.563058
1.480670	0.680356	0.837475	1.173780	0.641138	0.576721	0.549664	0.622738	0.732040	0.742256	1.397380	0.916134	0.566979	0.684631	0.738340	0.978125	1.000870	1.191020	0.924502	0.553008	0.531877	0.774986	1.130170	0.655695	1.199350	0.657257	0.998525	0.830260					0.946172	0.736066	0.636637	0.607553	0.809065	0.776944	0.579816	0.594888	0.573786	0.609872	0.558232	0.595927	0.646952	0.606365	0.605294	0.542838	0.595165	0.562671
1.479320	0.679928	0.837223	1.173270	0.638927	0.575683	0.549576	0.619783	0.731722	0.739442	1.394560	0.914762	0.565235	0.682092	0.737876	0.975114	0.998646	1.190470	0.922622	0.552193	0.531369	0.772532	1.125680	0.655334	1.197650	0.656964	0.998175	0.828956					0.943763	0.734189	0.636594	0.606289	0.808070	0.776780	0.579382	0.594706	0.573645	0.608903	0.556157	0.594743	0.646750	0.606286	0.603701	0.542565	0.593502	0.562598
1.479130	0.678611	0.836803	1.169360	0.638634	0.575534	0.549544	0.617389	0.731348	0.738987	1.394490	0.914344	0.564732	0.681823	0.733424	0.972395	0.994654	1.187810	0.922548	0.551416	0.530506	0.771356	1.123560	0.654203	1.196150	0.655742	0.997922	0.826345					0.941444	0.733725	0.635435	0.606061	0.807429	0.775769	0.579271	0.593076	0.572053	0.608696	0.554432	0.594215	0.645670	0.603673	0.602473	0.542512	0.592187	0.561792
1.474710	0.675768	0.836062	1.164840	0.638508	0.574735	0.549291	0.616733	0.729227	0.738531	1.393940	0.911353	0.564283	0.681000	0.733373	0.971778	0.994602	1.187140	0.920163	0.548583	0.530038	0.770284	1.117350	0.654089	1.194490	0.653565	0.995545	0.826078					0.935535	0.732337	0.635290	0.604853	0.805086	0.773626	0.579176	0.591622	0.572004	0.607459	0.553772	0.593036	0.643642	0.602316	0.601533	0.541910	0.592100	0.561614
1.473470	0.674585	0.833098	1.162040	0.637310	0.574182	0.548387	0.616130	0.729058	0.736844	1.391470	0.910283	0.560565	0.677892	0.733290	0.965152	0.993880	1.185220	0.918014	0.544563	0.527966	0.768516	1.114330	0.651936	1.194210	0.645919	0.994362	0.825328					0.933151	0.729645	0.633039	0.604638	0.802692	0.772949	0.578562	0.590755	0.569741	0.607421	0.552855	0.592664	0.640946	0.598731	0.601515	0.541188	0.591948	0.560177
1.470330	0.673161	0.829898	1.159700	0.636145	0.573788	0.547719	0.615495	0.727691	0.734648	1.389370	0.907240	0.559989	0.676859	0.733114	0.965103	0.992355	1.179550	0.914918	0.541878	0.527412	0.768350	1.111130	0.650957	1.192530	0.641257	0.993950	0.824779					0.932632	0.728792	0.630485	0.604149	0.802654	0.772922	0.578372	0.589324	0.567162	0.605861	0.552480	0.591559	0.640646	0.597346	0.601333	0.539812	0.591410	0.559184
1.467550	0.671764	0.829345	1.159180	0.635890	0.573768	0.547611	0.615368	0.726708	0.734572	1.387180	0.905632	0.559621	0.674130	0.732475	0.962967	0.988686	1.179120	0.914049	0.541228	0.526818	0.767862	1.109830	0.649792	1.190670	0.640699	0.991997	0.824558					0.931136	0.727868	0.629837	0.603112	0.802461	0.769136	0.577328	0.589127	0.566775	0.605750	0.550670	0.590044	0.639857	0.597066	0.600844	0.538519	0.591302	0.558740
1.467310	0.671031	0.827496	1.157010	0.635879	0.572602	0.547570	0.614397	0.726278	0.734416	1.382610	0.905477	0.559030	0.672971	0.732082	0.961384	0.986697	1.178500	0.912369	0.540711	0.526512	0.767755	1.109740	0.649460	1.186830	0.639812	0.991265	0.822194					0.928985	0.727440	0.628517	0.597548	0.801484	0.766646	0.576403	0.587369	0.566694	0.603489	0.549996	0.589868	0.639056	0.596919	0.600748	0.538295	0.590363	0.556723
1.465870	0.667643	0.824556	1.156950	0.634737	0.571586	0.547236	0.614271	0.724172	0.733320	1.376150	0.904357	0.558649	0.672720	0.731122	0.960888	0.984859	1.176220	0.910955	0.539019	0.526499	0.766770	1.109010	0.648322	1.184020	0.637513	0.987336	0.821561					0.928401	0.726573	0.627521	0.597328	0.799925	0.765475	0.575624	0.587114	0.565693	0.599740	0.549439	0.587304	0.638987	0.596450	0.599916	0.537789	0.590088	0.556565
1.461500	0.666134	0.822314	1.153800	0.634071	0.571322	0.545969	0.613434	0.724019	0.733064	1.375200	0.903596	0.556052	0.672239	0.729035	0.960256	0.983977	1.174770	0.910520	0.538142	0.524697	0.765373	1.108110	0.647717	1.181010	0.637451	0.985117	0.819320					0.926486	0.726071	0.627437	0.596776	0.794541	0.765335	0.575586	0.586919	0.565022	0.599476	0.547927	0.586397	0.638145	0.595664	0.597239	0.537406	0.590001	0.556511
1.460870	0.665659	0.821206	1.145230	0.633217	0.568256	0.545481	0.608125	0.723929	0.726471	1.372280	0.902947	0.554986	0.668501	0.727855	0.959994	0.980244	1.173590	0.908130	0.537407	0.523394	0.765307	1.106560	0.646549	1.180310	0.636730	0.981914	0.818948					0.925066	0.722555	0.627123	0.595768	0.792667	0.765068	0.575304	0.584814	0.563412	0.598053	0.547558	0.586164	0.636018	0.595178	0.595509	0.536671	0.589816	0.554171
1.459470	0.664825	0.821117	1.144810	0.632644	0.567748	0.544159	0.608006	0.723436	0.726011	1.372270	0.902111	0.554801	0.668210	0.725678	0.958472	0.978095	1.171300	0.905931	0.536828	0.523048	0.764718	1.106180	0.645966	1.176820	0.636526	0.980200	0.817918					0.924763	0.721589	0.625011	0.593094	0.792278	0.763701	0.575221	0.583565	0.561295	0.597715	0.547103	0.585276	0.631761	0.594861	0.594090	0.536663	0.589683	0.552064
1.456970	0.662244	0.820572	1.144090	0.630624	0.567274	0.543524	0.607558	0.721682	0.725831	1.372230	0.898443	0.554783	0.666211	0.723877	0.953757	0.977913	1.170800	0.905691	0.536736	0.521141	0.764474	1.102180	0.644539	1.173730	0.635572	0.977942	0.816732					0.924595	0.717768	0.624105	0.589931	0.791750	0.762554	0.573798	0.583471	0.560981	0.597535	0.546817	0.581153	0.631509	0.593468	0.593418	0.536508	0.589351	0.551909
1.454740	0.661288	0.819533	1.141660	0.629688	0.567207	0.543253	0.607467	0.718384	0.724638	1.371370	0.897077	0.553922	0.666154	0.723442	0.953389	0.977729	1.168470	0.905311	0.534922	0.520565	0.763299	1.100460	0.643931	1.173320	0.634886	0.977800	0.813653					0.922159	0.717473	0.623727	0.589723	0.791130	0.759903	0.573163	0.583139	0.560692	0.596644	0.546399	0.580981	0.630229	0.593359	0.592596	0.536299	0.589350	0.550820
1.453790	0.661210	0.818157	1.139800	0.629456	0.565921	0.541859	0.604615	0.715882	0.723657	1.369690	0.895905	0.553730	0.664850	0.723122	0.948615	0.975731	1.165910	0.905063	0.534909	0.517106	0.760971	1.097910	0.643187	1.171880	0.633174	0.977683	0.812458					0.918663	0.714288	0.622984	0.585844	0.788577	0.759482	0.572496	0.582943	0.560548	0.595177	0.544472	0.579452	0.629961	0.592802	0.592301	0.534912	0.589054	0.550764
1.453550	0.660727	0.816406	1.138900	0.628433	0.563265	0.541349	0.601511	0.715565	0.721909	1.367840	0.893004	0.550037	0.664039	0.722728	0.948209	0.975596	1.163650	0.904163	0.533176	0.517009	0.756742	1.093770	0.642971	1.170290	0.629956	0.977134	0.811477					0.918532	0.714068	0.618942	0.585335	0.788439	0.757855	0.572330	0.582458	0.560492	0.592397	0.544238	0.579029	0.627713	0.591178	0.591469	0.534405	0.588751	0.550285
1.452110	0.659423	0.815772	1.138110	0.628051	0.562504	0.539580	0.601452	0.712221	0.720683	1.367770	0.889568	0.549949	0.663666	0.721278	0.948087	0.972130	1.160200	0.904026	0.533138	0.516920	0.756589	1.090520	0.641551	1.169070	0.628627	0.976442	0.810235					0.916551	0.713336	0.618832	0.585153	0.787353	0.757513	0.571090	0.579803	0.559985	0.592269	0.542988	0.578181	0.627382	0.590912	0.589959	0.534250	0.588702	0.549202
1.452030	0.657097	0.815282	1.135790	0.626973	0.562389	0.539521	0.600333	0.709433	0.718255	1.364470	0.888552	0.547939	0.663656	0.720626	0.947850	0.968018	1.157850	0.903918	0.531821	0.516347	0.755932	1.088670	0.641528	1.168050	0.628374	0.974693	0.809508					0.915961	0.712653	0.618474	0.584450	0.786599	0.756786	0.570936	0.579469	0.558739	0.587880	0.542208	0.577556	0.626631	0.585006	0.588364	0.532640	0.586355	0.548915
1.449040	0.656999	0.814354	1.134580	0.626424	0.560239	0.538742	0.599404	0.705221	0.717369	1.363560	0.887205	0.547818	0.663116	0.719132	0.947123	0.966852	1.149770	0.903011	0.530564	0.516121	0.755490	1.086010	0.640786	1.165600	0.627310	0.974609	0.808873					0.914391	0.712561	0.617307	0.584219	0.785760	0.756166	0.570484	0.578989	0.557963	0.586342	0.541797	0.577096	0.626312	0.584978	0.587820	0.531766	0.585412	0.548543
1.448750	0.656501	0.813879	1.134250	0.624817	0.559267	0.537416	0.598798	0.705077	0.713804	1.362990	0.884487	0.546034	0.661153	0.715070	0.942841	0.966445	1.143620	0.902436	0.528248	0.515721	0.753601	1.083950	0.636345	1.163740	0.625645	0.973984	0.808288					0.914379	0.712227	0.617120	0.580466	0.782742	0.755856	0.569912	0.577851	0.556195	0.585109	0.540534	0.577019	0.624598	0.584706	0.587303	0.530299	0.584176	0.547708
1.448470	0.656379	0.812472	1.132530	0.624315	0.556305	0.537367	0.597865	0.703571	0.712531	1.362150	0.884256	0.542777	0.660194	0.712784	0.938713	0.961507	1.138720	0.900464	0.528237	0.512538	0.753110	1.074480	0.635191	1.160840	0.625467	0.973542	0.807442					0.914076	0.711759	0.616990	0.579998	0.782488	0.754713	0.569734	0.575384	0.556042	0.583020	0.539211	0.576657	0.624469	0.583537	0.586949	0.529616	0.583981	0.547330
1.447210	0.655842	0.811087	1.132480	0.623535	0.555924	0.536571	0.597340	0.702607	0.710424	1.358700	0.881519	0.540244	0.660143	0.711523	0.937337	0.958337	1.136560	0.897403	0.527534	0.512506	0.752741	1.072450	0.634533	1.158790	0.623803	0.971767	0.807342					0.909141	0.710568	0.613379	0.574964	0.781178	0.753857	0.569014	0.575307	0.555643	0.582402	0.539102	0.576143	0.622285	0.583034	0.585212	0.528092	0.583166	0.544371
1.438780	0.655833	0.809264	1.132000	0.621976	0.554501	0.536230	0.595986	0.702151	0.710201	1.358030	0.879558	0.540104	0.660087	0.709456	0.935701	0.956722	1.136510	0.896156	0.525549	0.512107	0.752172	1.072170	0.633198	1.157960	0.622598	0.970960	0.806932					0.907921	0.710556	0.612036	0.574678	0.781043	0.753310	0.568469	0.575199	0.555181	0.582187	0.536783	0.575862	0.615385	0.582550	0.584814	0.526901	0.581934	0.544195
1.437520	0.655464	0.808492	1.131870	0.619362	0.553552	0.536074	0.595415	0.701255	0.708813	1.349090	0.876516	0.537991	0.659781	0.708564	0.935493	0.956410	1.136330	0.895405	0.525190	0.512026	0.751728	1.071660	0.628113	1.156960	0.622557	0.970743	0.805947					0.907686	0.707979	0.607045	0.574484	0.780250	0.752824	0.568311	0.572832	0.553109	0.581661	0.535049	0.575172	0.614089	0.582429	0.584032	0.525799	0.581554	0.543794
1.435260	0.655378	0.807070	1.128920	0.618325	0.553303	0.535520	0.595376	0.700399	0.702922	1.348640	0.870932	0.536540	0.657780	0.707961	0.935414	0.955851	1.134360	0.893483	0.524703	0.511550	0.749815	1.069290	0.626502	1.153970	0.622282	0.965724	0.801110					0.907127	0.706421	0.604661	0.573096	0.778086	0.751210	0.568143	0.572413	0.552975	0.581145	0.533255	0.574502	0.613894	0.581898	0.583118	0.524999	0.581284	0.543727
1.430090	0.654857	0.806092	1.124820	0.616779	0.550570	0.535364	0.594286	0.699192	0.702902	1.347460	0.868879	0.535653	0.657444	0.707781	0.929720	0.952648	1.133940	0.892704	0.522984	0.508324	0.747708	1.067640	0.626408	1.153730	0.620774	0.962679	0.800141					0.905676	0.705632	0.603919	0.573087	0.777646	0.749493	0.568116	0.572230	0.552185	0.579574	0.533023	0.574083	0.613802	0.581677	0.583009	0.524480	0.580096	0.543131
1.428540	0.652178	0.806005	1.122260	0.615906	0.549413	0.534292	0.593293	0.698761	0.701890	1.339900	0.867908	0.535367	0.657279	0.707486	0.929442	0.950933	1.127550	0.888122	0.520448	0.507402	0.746108	1.065840	0.625676	1.151570	0.620402	0.960031	0.799709					0.904899	0.704636	0.603747	0.571913	0.775811	0.749091	0.567715	0.570956	0.551772	0.579457	0.532987	0.573820	0.613484	0.580936	0.582936	0.523106	0.579835	0.542476
1.425260	0.652072	0.803729	1.116750	0.615256	0.548394	0.532373	0.593047	0.698560	0.698579	1.338780	0.867473	0.535152	0.652434	0.707209	0.928922	0.945096	1.125870	0.885943	0.518726	0.507316	0.745504	1.064890	0.624292	1.151180	0.620168	0.959937	0.796798					0.904048	0.704073	0.603713	0.570738	0.774704	0.748574	0.567628	0.570074	0.551691	0.577808	0.532871	0.573519	0.613086	0.579386	0.582275	0.521605	0.579811	0.542252
1.425250	0.649443	0.801383	1.112630	0.613669	0.547152	0.532151	0.591808	0.698410	0.698005	1.337740	0.866729	0.534283	0.652290	0.706732	0.927450	0.938921	1.125210	0.881598	0.518725	0.507250	0.745433	1.062650	0.623788	1.148170	0.620150	0.956150	0.795914					0.902695	0.702127	0.602922	0.570188	0.773447	0.748369	0.567079	0.569322	0.550366	0.577287	0.532819	0.573315	0.612448	0.576799	0.581339	0.521404	0.579276	0.542243
1.424740	0.647328	0.801170	1.109440	0.613007	0.545460	0.531434	0.591094	0.698359	0.697972	1.337130	0.864721	0.533421	0.651452	0.705754	0.923821	0.938291	1.120140	0.881448	0.513959	0.507016	0.744565	1.061180	0.622632	1.146310	0.619721	0.956086	0.795270					0.902360	0.699866	0.601796	0.568882	0.770555	0.747632	0.566265	0.569315	0.548667	0.576090	0.532518	0.572952	0.612390	0.576781	0.579480	0.519423	0.578698	0.541644
1.421990	0.646434	0.800721	1.103500	0.612515	0.544926	0.530868	0.590902	0.696593	0.697437	1.336430	0.862943	0.531543	0.649862	0.704929	0.921173	0.931364	1.117290	0.877730	0.513811	0.506874	0.742480	1.060350	0.622622	1.144070	0.618302	0.954729	0.794271					0.901970	0.697597	0.600987	0.568631	0.770385	0.747184	0.565516	0.568399	0.548396	0.574620	0.531926	0.572080	0.610206	0.574234	0.577878	0.516448	0.578316	0.541565
1.419460	0.645345	0.800499	1.100600	0.612193	0.543730	0.530689	0.590708	0.694880	0.697333	1.335560	0.860497	0.528524	0.649854	0.704028	0.918198	0.925638	1.116840	0.875136	0.513778	0.506809	0.741157	1.058940	0.620960	1.142760	0.617855	0.953480	0.793258					0.901967	0.697521	0.600805	0.567005	0.770197	0.745998	0.565318	0.565504	0.547692	0.573146	0.530907	0.570277	0.609044	0.573030	0.577640	0.516405	0.576919	0.540205
1.417750	0.643460	0.798965	1.097840	0.611573	0.542801	0.530573	0.589874	0.693999	0.696552	1.331680	0.860262	0.528475	0.648515	0.703314	0.917227	0.923036	1.116290	0.874624	0.512878	0.505959	0.740777	1.053640	0.620915	1.142600	0.617575	0.953131	0.793140					0.899281	0.695721	0.599687	0.565242	0.769596	0.745980	0.563600	0.564698	0.547611	0.572629	0.529052	0.568558	0.608958	0.571443	0.576109	0.515908	0.576082	0.539927
1.415770	0.642875	0.798393	1.097290	0.611231	0.541386	0.530500	0.589680	0.693371	0.696212	1.330550	0.854404	0.528003	0.646803	0.701723	0.916973	0.921684	1.115590	0.872494	0.509995	0.505778	0.740049	1.051310	0.620185	1.140210	0.617131	0.952666	0.792121					0.897348	0.694850	0.598973	0.564583	0.768720	0.743382	0.561059	0.561895	0.546375	0.572568	0.528915	0.567680	0.608577	0.571115	0.575436	0.515668	0.575511	0.539660
1.413360	0.641120	0.795503	1.096860	0.610156	0.540797	0.530304	0.588504	0.692544	0.695026	1.328750	0.854089	0.525890	0.640537	0.699602	0.914764	0.919095	1.112440	0.869119	0.509451	0.504230	0.739699	1.047530	0.619776	1.140060	0.615990	0.951270	0.790703					0.897332	0.694629	0.598727	0.562855	0.768510	0.743225	0.560897	0.559577	0.545911	0.570551	0.528353	0.566725	0.606196	0.569907	0.575370	0.514153	0.575075	0.538672
1.410770	0.640454	0.794923	1.096230	0.607462	0.540365	0.529841	0.587229	0.692274	0.694812	1.326640	0.853765	0.525184	0.635721	0.696819	0.914227	0.918094	1.111340	0.867131	0.508563	0.503940	0.738222	1.046200	0.618790	1.137700	0.614257	0.950707	0.789948					0.895919	0.694292	0.598262	0.561950	0.766935	0.741677	0.560401	0.558214	0.545332	0.566934	0.526103	0.566510	0.605481	0.569630	0.573496	0.513838	0.574825	0.537686
1.408570	0.640100	0.791849	1.096210	0.606793	0.539706	0.529809	0.587122	0.691792	0.693362	1.324260	0.852470	0.524458	0.634709	0.696095	0.913811	0.917654	1.110980	0.865571	0.507637	0.503724	0.737126	1.044860	0.617038	1.135340	0.613142	0.950605	0.788009					0.893427	0.694174	0.596837	0.561390	0.766846	0.741332	0.560295	0.558113	0.543768	0.565874	0.525161	0.566389	0.605177	0.567279	0.572977	0.513836	0.574555	0.537550
1.408440	0.639492	0.791495	1.095970	0.605656	0.539384	0.528628	0.586347	0.690591	0.692385	1.324180	0.852061	0.523148	0.634692	0.696075	0.910443	0.917264	1.110840	0.863056	0.506993	0.503060	0.736491	1.039460	0.616787	1.135070	0.611808	0.950250	0.783777					0.893059	0.692796	0.596373	0.559708	0.766295	0.740971	0.557765	0.558046	0.543660	0.565507	0.525145	0.565409	0.604160	0.567255	0.571907	0.513256	0.572950	0.536759
1.408410	0.638579	0.786932	1.088920	0.605199	0.537382	0.528136	0.585939	0.690204	0.690590	1.322290	0.851119	0.522480	0.633898	0.695855	0.908257	0.917195	1.110370	0.861181	0.506784	0.502575	0.736159	1.038160	0.616002	1.134400	0.609874	0.949283	0.783580					0.892343	0.692590	0.595114	0.559427	0.766170	0.740706	0.557456	0.556943	0.543251	0.564432	0.524008	0.564013	0.603766	0.566550	0.571169	0.511882	0.572539	0.536176
1.407210	0.638207	0.786857	1.087170	0.604409	0.537052	0.527646	0.585774	0.690096	0.689602	1.320820	0.850106	0.522346	0.632975	0.695561	0.906630	0.915019	1.110320	0.859225	0.506378	0.502496	0.735756	1.038130	0.615251	1.132230	0.608804	0.942628	0.783119					0.890366	0.691339	0.594449	0.558703	0.765895	0.740143	0.557185	0.556825	0.540664	0.564369	0.523568	0.563119	0.603494	0.566538	0.569403	0.511714	0.572266	0.536084
1.404860	0.636771	0.785168	1.086430	0.602829	0.536650	0.527539	0.585138	0.690020	0.687433	1.316970	0.849489	0.521992	0.632658	0.694835	0.906434	0.914430	1.109860	0.858876	0.505856	0.502448	0.734198	1.033040	0.614346	1.128030	0.608635	0.942265	0.782452					0.888589	0.691160	0.592999	0.558505	0.765378	0.735979	0.555050	0.555906	0.537562	0.564100	0.522902	0.561298	0.603379	0.566078	0.568791	0.510144	0.571935	0.535314
1.404230	0.636489	0.785150	1.081840	0.602048	0.535025	0.525741	0.584519	0.689769	0.687365	1.313240	0.845464	0.518761	0.632210	0.692300	0.906312	0.912949	1.109800	0.858199	0.505061	0.501735	0.733397	1.032010	0.613635	1.126990	0.607940	0.941910	0.782374					0.888174	0.691105	0.589267	0.558223	0.765317	0.731437	0.554518	0.553646	0.536328	0.563557	0.521922	0.560211	0.603203	0.565995	0.568591	0.509581	0.571625	0.534969
1.402950	0.635720	0.783654	1.079700	0.601484	0.534904	0.525167	0.583770	0.689212	0.686802	1.301900	0.842365	0.518600	0.631993	0.687985	0.903221	0.911512	1.107410	0.856879	0.503821	0.501606	0.730915	1.031350	0.613122	1.126870	0.606299	0.941801	0.782068					0.888052	0.691011	0.588264	0.558144	0.764909	0.731026	0.554473	0.553059	0.536324	0.562161	0.521877	0.559899	0.601153	0.565295	0.566513	0.509112	0.569745	0.534504
1.402040	0.635136	0.782714	1.078520	0.601422	0.534542	0.524595	0.583159	0.687279	0.686093	1.301010	0.842330	0.518287	0.631256	0.687549	0.902999	0.906597	1.105260	0.856780	0.501845	0.501509	0.730859	1.031190	0.612541	1.125550	0.605176	0.938723	0.780997					0.887842	0.688496	0.586991	0.553934	0.764139	0.728314	0.554282	0.551331	0.535656	0.560844	0.521874	0.559377	0.600045	0.565117	0.564545	0.508775	0.568595	0.533611
1.396700	0.635029	0.781888	1.075480	0.601231	0.534213	0.523659	0.581040	0.685976	0.685991	1.298990	0.842078	0.517744	0.631068	0.687205	0.901991	0.906493	1.104860	0.855490	0.501179	0.501355	0.729286	1.030520	0.612406	1.119850	0.603906	0.937739	0.780418					0.887532	0.686087	0.585598	0.553310	0.764070	0.727657	0.553890	0.550591	0.534821	0.560719	0.521529	0.558714	0.599113	0.564748	0.562263	0.508608	0.566587	0.533049
1.396520	0.634417	0.781716	1.075110	0.599059	0.532686	0.523592	0.580919	0.685843	0.683637	1.297400	0.841240	0.517071	0.630333	0.684766	0.901392	0.905810	1.099990	0.851452	0.501150	0.500841	0.728576	1.026780	0.610873	1.119730	0.603545	0.935887	0.779057					0.885942	0.683205	0.585422	0.552614	0.763804	0.726582	0.553865	0.549995	0.534354	0.560487	0.520885	0.555566	0.598876	0.564395	0.562065	0.507691	0.564816	0.533019
1.393490	0.634248	0.779534	1.075060	0.599009	0.532610	0.521811	0.580459	0.683572	0.680569	1.294200	0.840582	0.516737	0.630209	0.683895	0.895768	0.904883	1.099920	0.850973	0.499414	0.500121	0.728428	1.022770	0.610698	1.119500	0.602557	0.935313	0.778865					0.885556	0.682889	0.584488	0.552278	0.763017	0.726336	0.553225	0.549385	0.532295	0.560267	0.519497	0.555485	0.596940	0.562152	0.561417	0.507678	0.563694	0.532475
1.390960	0.633191	0.778042	1.073660	0.598732	0.532404	0.521292	0.576751	0.681800	0.677373	1.293550	0.837376	0.515933	0.626057	0.682858	0.893144	0.904286	1.096830	0.850244	0.499241	0.499996	0.726018	1.022230	0.610422	1.115940	0.602394	0.934657	0.777569					0.883307	0.682576	0.583412	0.551986	0.762805	0.725658	0.552804	0.549216	0.531930	0.559776	0.519387	0.554826	0.596601	0.560793	0.561197	0.506760	0.562778	0.532467
1.390750	0.632724	0.774547	1.071890	0.598200	0.531575	0.520861	0.576502	0.681522	0.676926	1.291210	0.834203	0.515532	0.625719	0.679927	0.892625	0.903043	1.096780	0.848416	0.498997	0.499192	0.725811	1.019880	0.608152	1.115160	0.601637	0.933556	0.776416					0.882876	0.682403	0.583330	0.551508	0.762457	0.724927	0.551975	0.548825	0.531564	0.558430	0.516689	0.553787	0.596452	0.560733	0.560991	0.505626	0.561976	0.531586
1.388530	0.631832	0.773270	1.071720	0.595985	0.531327	0.519565	0.576089	0.680608	0.675719	1.288540	0.831784	0.515098	0.623901	0.676484	0.891963	0.902011	1.096510	0.848171	0.497722	0.498717	0.725044	1.015810	0.606338	1.111650	0.601562	0.932328	0.774888					0.881774	0.680857	0.583220	0.551020	0.761748	0.720396	0.551858	0.548788	0.530917	0.557388	0.515840	0.553412	0.596139	0.558017	0.559497	0.505541	0.561434	0.531315
1.387210	0.631787	0.772709	1.070980	0.594964	0.530585	0.518630	0.575167	0.679932	0.674996	1.287060	0.829523	0.514603	0.622992	0.676064	0.890996	0.901915	1.094820	0.846155	0.497216	0.497417	0.723344	1.010390	0.605906	1.109030	0.601249	0.932226	0.772688					0.879154	0.680449	0.583219	0.550543	0.761040	0.720248	0.550986	0.548689	0.530467	0.556848	0.515607	0.553209	0.595837	0.557594	0.559116	0.505525	0.560096	0.530935
1.387150	0.631338	0.771343	1.067850	0.594482	0.530061	0.518584	0.574877	0.679598	0.674903	1.284450	0.825483	0.514298	0.622373	0.676053	0.889791	0.901822	1.093280	0.845887	0.496511	0.496854	0.722340	1.009920	0.605474	1.108050	0.598638	0.931031	0.771270					0.878638	0.679625	0.582307	0.550517	0.759821	0.718961	0.549893	0.548611	0.530032	0.556619	0.514247	0.553066	0.595367	0.557510	0.559105	0.504561	0.559853	0.529411
1.385150	0.630307	0.770892	1.067260	0.591227	0.529867	0.517161	0.573713	0.678693	0.673704	1.282310	0.822942	0.514005	0.620366	0.672383	0.889517	0.900122	1.091790	0.843315	0.496351	0.496649	0.720197	1.007100	0.605333	1.106750	0.598005	0.929402	0.768933					0.877771	0.678040	0.581890	0.550403	0.759759	0.718388	0.549772	0.547804	0.529994	0.555437	0.514226	0.552978	0.594482	0.556085	0.558686	0.504242	0.558573	0.528736
1.384660	0.629923	0.770626	1.065230	0.589514	0.529253	0.515549	0.572531	0.678351	0.671531	1.281200	0.821013	0.513629	0.620076	0.672170	0.887949	0.898135	1.086340	0.842779	0.495824	0.495285	0.719612	1.006080	0.604691	1.104330	0.597548	0.925219	0.768284					0.876986	0.675962	0.581880	0.550154	0.759701	0.718071	0.549502	0.547726	0.529136	0.555284	0.513995	0.552071	0.593258	0.555199	0.558590	0.503576	0.556526	0.528725
1.383300	0.629434	0.768408	1.063470	0.588464	0.527574	0.515070	0.572137	0.678042	0.670809	1.280920	0.818404	0.513447	0.617185	0.671815	0.886823	0.894915	1.085390	0.842709	0.494101	0.494759	0.718934	1.006030	0.604020	1.103900	0.596107	0.920516	0.767578					0.873676	0.675946	0.581845	0.549664	0.759585	0.717522	0.548935	0.547105	0.528008	0.554611	0.513910	0.551173	0.592738	0.554323	0.558553	0.502873	0.555655	0.528336
1.376370	0.627025	0.768108	1.057640	0.587116	0.527558	0.514057	0.571238	0.677327	0.670144	1.280910	0.815296	0.513169	0.616840	0.671359	0.886714	0.894437	1.084180	0.838806	0.493471	0.494508	0.716723	1.004410	0.603550	1.093940	0.593817	0.919068	0.767410					0.873438	0.675568	0.580649	0.548903	0.759264	0.717382	0.548036	0.546503	0.527786	0.552165	0.513615	0.549835	0.592241	0.553887	0.555874	0.502612	0.554931	0.526932
1.376320	0.625807	0.768086	1.056700	0.586692	0.526884	0.513274	0.571099	0.676647	0.668671	1.278810	0.814722	0.512805	0.616816	0.670547	0.886014	0.892976	1.083150	0.837296	0.493091	0.494450	0.714606	1.004010	0.601578	1.092270	0.593452	0.918130	0.765623					0.868655	0.673121	0.579564	0.543148	0.758339	0.716647	0.547429	0.544671	0.527025	0.551286	0.512553	0.548113	0.590596	0.553472	0.552991	0.502381	0.554792	0.526675
1.376130	0.624879	0.767772	1.053620	0.586232	0.526649	0.513261	0.570663	0.675501	0.668557	1.276290	0.814693	0.512754	0.615861	0.669763	0.885504	0.891926	1.082780	0.833595	0.492777	0.493191	0.712263	1.002960	0.601444	1.091360	0.592597	0.917382	0.765069					0.868532	0.671991	0.579299	0.542649	0.757639	0.716422	0.546789	0.544513	0.526589	0.551045	0.511602	0.548003	0.588740	0.551574	0.552159	0.502269	0.553972	0.526185
1.373260	0.624199	0.767548	1.052570	0.585826	0.526165	0.511894	0.569745	0.675190	0.668242	1.275590	0.813750	0.511296	0.613320	0.668683	0.883192	0.891177	1.079420	0.830567	0.492751	0.492812	0.710970	1.001050	0.601272	1.089000	0.591917	0.914625	0.764935					0.860208	0.670258	0.578852	0.541746	0.754592	0.713136	0.546623	0.544259	0.526492	0.548181	0.511364	0.547530	0.587826	0.551308	0.551973	0.501528	0.552756	0.526176
1.373010	0.623730	0.766701	1.052110	0.585472	0.525707	0.511234	0.568989	0.674865	0.667211	1.274990	0.812410	0.508961	0.612239	0.668296	0.882480	0.890298	1.078470	0.828563	0.492413	0.492216	0.710602	1.000380	0.601196	1.087490	0.589400	0.913231	0.763117					0.860075	0.669499	0.578260	0.539402	0.752418	0.712164	0.546525	0.543541	0.526397	0.548144	0.510503	0.546418	0.586199	0.551137	0.551775	0.501355	0.552073	0.525202
1.372000	0.623012	0.765710	1.048820	0.585404	0.525530	0.510214	0.568050	0.674804	0.665882	1.272630	0.810265	0.508922	0.610683	0.668139	0.879754	0.888842	1.077650	0.827967	0.492099	0.491932	0.709552	0.999465	0.599254	1.087350	0.588474	0.913150	0.762878					0.858113	0.667540	0.577984	0.538770	0.752236	0.711047	0.546345	0.543380	0.525603	0.546723	0.510466	0.545883	0.585464	0.550702	0.551596	0.500044	0.550456	0.523971
1.369510	0.621900	0.765474	1.048780	0.583434	0.525458	0.509524	0.567952	0.672686	0.665775	1.272290	0.809265	0.508343	0.610458	0.667518	0.877623	0.888556	1.074030	0.827568	0.491397	0.491924	0.709134	0.998571	0.598873	1.086710	0.588145	0.912802	0.762829					0.856856	0.666294	0.577634	0.536101	0.751957	0.709354	0.545856	0.542826	0.524961	0.546682	0.509489	0.545368	0.585252	0.549152	0.550901	0.499509	0.549925	0.523377
1.368730	0.617230	0.765317	1.043490	0.581931	0.524057	0.509402	0.567772	0.671218	0.662345	1.272120	0.806634	0.507875	0.609098	0.666885	0.876196	0.888309	1.072710	0.827402	0.490281	0.491924	0.708731	0.998154	0.597548	1.085900	0.587673	0.912071	0.759262					0.855677	0.665922	0.577201	0.533746	0.750041	0.709021	0.544450	0.542424	0.524282	0.543990	0.509273	0.545334	0.582038	0.547114	0.550544	0.499181	0.547908	0.522198
1.367560	0.617170	0.760256	1.033420	0.580337	0.523011	0.509133	0.567173	0.668931	0.660239	1.268550	0.806014	0.507399	0.608408	0.666468	0.875630	0.886533	1.070950	0.827147	0.490162	0.491795	0.707350	0.996629	0.596347	1.085800	0.585904	0.912061	0.758396					0.854986	0.661814	0.574134	0.533552	0.749463	0.708913	0.544301	0.541155	0.524103	0.543122	0.509156	0.544823	0.580704	0.546836	0.549771	0.498484	0.547808	0.522041
1.364150	0.615029	0.759854	1.031560	0.580209	0.523010	0.507857	0.565408	0.666400	0.660184	1.268310	0.803342	0.506256	0.607325	0.666323	0.872212	0.886429	1.065790	0.825909	0.489013	0.491521	0.706269	0.996437	0.595768	1.084530	0.584426	0.907632	0.757851					0.854526	0.661433	0.573738	0.533497	0.749284	0.708900	0.543420	0.540857	0.523257	0.542949	0.507957	0.544513	0.579328	0.546407	0.549741	0.496197	0.547415	0.521516
1.361910	0.612174	0.759658	1.029900	0.578148	0.522702	0.507562	0.565355	0.665546	0.659361	1.263460	0.803271	0.505231	0.606343	0.663792	0.870923	0.885979	1.062440	0.825235	0.488798	0.490351	0.700880	0.996040	0.595508	1.082580	0.582540	0.907267	0.756382					0.852347	0.660781	0.573461	0.533262	0.748154	0.708491	0.543234	0.540430	0.522322	0.541760	0.507801	0.543234	0.577292	0.546299	0.549731	0.496143	0.545960	0.519850
1.361330	0.612047	0.754396	1.027960	0.577383	0.522674	0.506387	0.562679	0.664886	0.658923	1.261010	0.801431	0.500284	0.605858	0.662818	0.870109	0.883019	1.058830	0.823139	0.488573	0.490211	0.698510	0.995929	0.595136	1.079570	0.580807	0.906183	0.755372					0.851385	0.659500	0.572375	0.532873	0.748079	0.707902	0.542863	0.538339	0.521609	0.540976	0.506569	0.539902	0.575867	0.544411	0.549014	0.496049	0.545754	0.518796
1.357580	0.611207	0.753867	1.024660	0.575632	0.522106	0.506190	0.556963	0.664702	0.658876	1.259210	0.800363	0.500230	0.601947	0.662508	0.869985	0.882284	1.054890	0.821438	0.488066	0.489873	0.696781	0.994343	0.594772	1.077510	0.580102	0.906103	0.754732					0.850999	0.658767	0.571929	0.532709	0.747695	0.706775	0.542536	0.538290	0.520270	0.539508	0.506475	0.539493	0.575287	0.543269	0.548857	0.494978	0.545656	0.514755
1.353240	0.611136	0.753833	1.022680	0.575116	0.521832	0.504493	0.554972	0.664349	0.655593	1.256890	0.798267	0.499940	0.601865	0.661972	0.868556	0.879260	1.054690	0.820252	0.484968	0.489100	0.695652	0.993489	0.594274	1.077000	0.580012	0.904487	0.754383					0.850465	0.658460	0.571912	0.532504	0.746766	0.705504	0.539263	0.537854	0.514735	0.538370	0.506379	0.538894	0.574862	0.542613	0.547938	0.494362	0.544510	0.514703
1.352400	0.610874	0.753049	1.021430	0.575044	0.520810	0.504281	0.554298	0.662815	0.654841	1.256510	0.797481	0.499447	0.601755	0.661797	0.864169	0.878632	1.053900	0.818068	0.483985	0.488657	0.695083	0.990935	0.593140	1.076470	0.578206	0.903288	0.753049					0.848934	0.658213	0.571718	0.532450	0.746222	0.705258	0.538454	0.537232	0.514695	0.537524	0.505793	0.538694	0.574554	0.541930	0.545371	0.494348	0.544387	0.514052
1.340680	0.609547	0.753042	1.017240	0.573377	0.518166	0.504169	0.553633	0.661785	0.653190	1.252210	0.796957	0.498236	0.601712	0.659787	0.863731	0.878435	1.051310	0.817402	0.483624	0.488534	0.694945	0.989454	0.590448	1.074430	0.577613	0.902626	0.752675					0.848497	0.657128	0.571606	0.531901	0.746185	0.705061	0.538381	0.537100	0.514545	0.536760	0.505648	0.534704	0.573063	0.541751	0.544054	0.494226	0.543769	0.513775
1.332190	0.608817	0.752789	1.014970	0.572624	0.518094	0.503872	0.551775	0.660538	0.652696	1.251990	0.796797	0.498089	0.601469	0.659266	0.862386	0.875987	1.050100	0.815372	0.480797	0.487129	0.694704	0.988742	0.588466	1.072290	0.576115	0.902442	0.750164					0.846288	0.655223	0.570834	0.531757	0.744260	0.705031	0.537082	0.536938	0.514013	0.535420	0.505449	0.534599	0.572330	0.541338	0.543975	0.493353	0.543716	0.513156
1.331500	0.608254	0.752498	1.014420	0.571949	0.516841	0.503620	0.551473	0.659913	0.650790	1.247640	0.792467	0.492606	0.600704	0.658279	0.860041	0.875403	1.050040	0.814805	0.480750	0.486351	0.694604	0.987664	0.588108	1.065400	0.576023	0.901798	0.749943					0.845348	0.654219	0.568988	0.531504	0.744089	0.704875	0.536849	0.535248	0.513678	0.534980	0.503996	0.533387	0.571967	0.540735	0.543818	0.493307	0.543047	0.513028
1.331050	0.607183	0.751090	1.014090	0.569836	0.516300	0.499788	0.550152	0.658475	0.650257	1.244980	0.790833	0.492494	0.598132	0.656904	0.859997	0.870729	1.048550	0.813563	0.480174	0.486208	0.693583	0.987338	0.587456	1.065110	0.574776	0.900710	0.748967					0.844910	0.653608	0.568858	0.530897	0.743361	0.704412	0.536598	0.534145	0.512715	0.534930	0.503908	0.533385	0.571956	0.540620	0.543080	0.492790	0.542862	0.512796
1.330620	0.603125	0.749498	1.012870	0.569264	0.514815	0.499775	0.546821	0.657827	0.650046	1.242820	0.790089	0.492188	0.592225	0.656330	0.859761	0.869006	1.043900	0.813498	0.478693	0.485994	0.692314	0.986794	0.585454	1.065060	0.574548	0.897052	0.745386					0.843256	0.652719	0.567332	0.529708	0.740684	0.703471	0.535464	0.533688	0.511411	0.533388	0.503851	0.533319	0.571093	0.539859	0.542864	0.491228	0.542158	0.512692
1.329990	0.603001	0.747446	1.012810	0.568752	0.514746	0.499238	0.546661	0.657673	0.649951	1.239710	0.787064	0.492177	0.591982	0.656284	0.859718	0.865258	1.043580	0.812561	0.477327	0.485750	0.691912	0.986690	0.583685	1.063660	0.574189	0.896626	0.744612					0.841416	0.652488	0.567251	0.529280	0.738975	0.702354	0.535041	0.533458	0.510690	0.533352	0.502375	0.532149	0.570620	0.539363	0.542153	0.488933	0.540610	0.512540
1.328530	0.602954	0.746722	1.012580	0.567581	0.513265	0.498809	0.545018	0.657560	0.649803	1.231590	0.786628	0.491619	0.591429	0.654908	0.859422	0.865029	1.041220	0.812377	0.476885	0.483896	0.691872	0.986049	0.582829	1.062720	0.573285	0.896385	0.743915					0.841172	0.651121	0.565465	0.529051	0.738079	0.702023	0.534880	0.533003	0.510293	0.533078	0.501703	0.531918	0.570197	0.539334	0.541463	0.488217	0.540117	0.511639
1.328010	0.602900	0.745818	1.010170	0.564140	0.513138	0.498625	0.544447	0.657393	0.649453	1.230570	0.781752	0.490986	0.589266	0.654758	0.859399	0.864880	1.035590	0.812123	0.476295	0.483404	0.691800	0.985758	0.580777	1.060960	0.572100	0.893451	0.743833					0.840584	0.650880	0.564680	0.528640	0.737006	0.698913	0.533439	0.532280	0.509574	0.533022	0.500734	0.529644	0.568710	0.538725	0.540876	0.488200	0.539965	0.511623
1.326350	0.602065	0.745357	1.009150	0.563772	0.511757	0.498107	0.543347	0.655612	0.648942	1.228510	0.780977	0.490897	0.587511	0.652481	0.859114	0.863047	1.033530	0.811781	0.475210	0.483397	0.690945	0.985590	0.580656	1.060660	0.571158	0.892402	0.741824					0.840500	0.650638	0.564247	0.528410	0.734264	0.697406	0.533352	0.532200	0.509261	0.532546	0.500639	0.529451	0.568556	0.538615	0.540634	0.488057	0.536742	0.510811
1.325710	0.602053	0.744076	1.008490	0.561444	0.511468	0.497127	0.543088	0.654915	0.648581	1.226380	0.777720	0.490161	0.587385	0.651501	0.855219	0.861678	1.031080	0.810574	0.474597	0.483079	0.687525	0.985562	0.577532	1.058090	0.570889	0.892080	0.739903					0.840376	0.648049	0.564164	0.528234	0.734231	0.695083	0.532380	0.531894	0.509052	0.532047	0.500038	0.528665	0.566910	0.537796	0.540101	0.487442	0.536010	0.510200
1.325580	0.601803	0.743616	1.008320	0.560510	0.511293	0.496642	0.540476	0.654730	0.648312	1.226120	0.776323	0.489561	0.586279	0.651200	0.855093	0.859074	1.029900	0.809795	0.474459	0.482899	0.686557	0.983629	0.576562	1.057900	0.570728	0.890602	0.739027					0.840206	0.647451	0.563883	0.528165	0.733789	0.693451	0.532317	0.531495	0.508926	0.531820	0.499585	0.528260	0.565826	0.536842	0.539049	0.486399	0.535062	0.509621
1.325240	0.601420	0.743597	1.003020	0.560391	0.511085	0.496486	0.539283	0.653987	0.647062	1.224890	0.776266	0.488788	0.585406	0.651024	0.854308	0.858304	1.028820	0.808660	0.473341	0.482015	0.686380	0.983483	0.574581	1.056930	0.570586	0.889968	0.738271					0.840204	0.644218	0.563199	0.526827	0.733362	0.693105	0.531800	0.531386	0.508823	0.531775	0.499345	0.526537	0.565769	0.536392	0.538246	0.486339	0.534615	0.509417
1.323540	0.601274	0.743141	1.001870	0.560215	0.509525	0.496308	0.538221	0.653702	0.646409	1.224480	0.776232	0.488414	0.584518	0.649690	0.852623	0.857784	1.026660	0.807103	0.473286	0.480392	0.686215	0.982877	0.574051	1.055910	0.569679	0.889114	0.737730					0.840003	0.644011	0.562509	0.525492	0.732318	0.692993	0.531319	0.530514	0.508546	0.530515	0.497671	0.525525	0.565315	0.533874	0.538142	0.486036	0.534108	0.509009
1.319490	0.600608	0.742823	0.998491	0.558244	0.509175	0.496276	0.537201	0.652386	0.646218	1.222200	0.775215	0.488394	0.584067	0.649113	0.851949	0.857465	1.025350	0.806126	0.473275	0.480103	0.685602	0.981806	0.572429	1.053220	0.569416	0.888950	0.735424					0.839660	0.643950	0.562201	0.525382	0.731856	0.692138	0.528811	0.529303	0.507360	0.530368	0.497203	0.525072	0.564789	0.533610	0.537909	0.485514	0.532429	0.508989
1.317480	0.600464	0.742275	0.997678	0.555848	0.508742	0.495835	0.535531	0.652245	0.646133	1.220740	0.773800	0.488191	0.582485	0.648883	0.851890	0.857249	1.022600	0.805851	0.472529	0.477070	0.685003	0.981095	0.572415	1.052530	0.569115	0.886946	0.735095					0.838962	0.643479	0.561482	0.525161	0.730916	0.692025	0.527625	0.529159	0.506722	0.530332	0.496294	0.525071	0.563379	0.533214	0.536292	0.484997	0.530996	0.508674
1.317260	0.600384	0.738682	0.996478	0.555209	0.507968	0.495425	0.534811	0.651574	0.645242	1.219760	0.773602	0.487582	0.580306	0.648120	0.849509	0.857122	1.016210	0.805315	0.472176	0.476952	0.684483	0.980990	0.572271	1.052420	0.567945	0.883601	0.734280					0.838816	0.643456	0.560731	0.522325	0.728634	0.691607	0.526660	0.528281	0.506012	0.530255	0.495830	0.524779	0.562693	0.533081	0.534381	0.483680	0.530453	0.507395
1.313450	0.599552	0.737955	0.996365	0.553310	0.507756	0.493700	0.534570	0.651230	0.643809	1.219750	0.772921	0.487561	0.578793	0.646805	0.849468	0.856056	1.015730	0.803975	0.472142	0.476788	0.683972	0.979116	0.572177	1.051710	0.566956	0.882727	0.733785					0.836724	0.643397	0.560105	0.521365	0.728358	0.690449	0.526565	0.528113	0.505636	0.528775	0.495539	0.524594	0.562255	0.530412	0.531909	0.483617	0.529212	0.507245
1.310140	0.598348	0.734453	0.995238	0.553141	0.507662	0.493233	0.534434	0.648994	0.643404	1.214480	0.767560	0.487280	0.577651	0.645125	0.849272	0.855266	1.014960	0.802227	0.472138	0.475524	0.682392	0.978616	0.571955	1.051490	0.566193	0.879872	0.733494					0.836118	0.643271	0.559547	0.521356	0.727297	0.687048	0.524727	0.526836	0.504554	0.526075	0.495464	0.524131	0.562039	0.530399	0.531796	0.483371	0.528667	0.507071
1.306400	0.596354	0.732528	0.993570	0.553070	0.507619	0.492993	0.532962	0.648617	0.642331	1.212590	0.763971	0.487251	0.575860	0.644848	0.847843	0.854486	1.013490	0.797878	0.472075	0.475176	0.681840	0.977843	0.571463	1.050600	0.565518	0.879459	0.732146					0.832594	0.642937	0.558702	0.520606	0.725161	0.687009	0.524721	0.526565	0.504386	0.525904	0.494144	0.524047	0.562025	0.529853	0.531148	0.482883	0.526524	0.506255
1.304370	0.596074	0.731954	0.993064	0.548351	0.507171	0.491694	0.532912	0.646811	0.641516	1.210330	0.763364	0.487094	0.573027	0.643287	0.847206	0.854255	1.012990	0.797094	0.471852	0.474466	0.681498	0.977014	0.571123	1.043750	0.564488	0.879353	0.731945					0.832417	0.641882	0.556579	0.520481	0.724802	0.686647	0.524674	0.526462	0.504320	0.525307	0.493398	0.524007	0.561405	0.529590	0.530279	0.482010	0.526438	0.504451
1.304180	0.594826	0.731901	0.989124	0.547237	0.507105	0.490791	0.532208	0.645815	0.639676	1.208710	0.761225	0.486954	0.572892	0.643247	0.845774	0.852710	1.012840	0.796400	0.471263	0.473219	0.680602	0.976641	0.568996	1.043500	0.563902	0.876208	0.731736					0.831378	0.640437	0.556494	0.519543	0.724613	0.686459	0.524129	0.525680	0.504148	0.524676	0.493006	0.523749	0.560251	0.528770	0.530128	0.481022	0.525437	0.504038
1.304020	0.594317	0.729912	0.986243	0.547057	0.505101	0.489939	0.531330	0.644648	0.637803	1.208500	0.761154	0.486738	0.572766	0.640650	0.843977	0.852094	1.006970	0.795393	0.471054	0.472863	0.679200	0.975285	0.568867	1.041400	0.563136	0.876104	0.731701					0.830910	0.638639	0.554645	0.518243	0.723694	0.686062	0.523810	0.525299	0.503774	0.524616	0.492622	0.523064	0.559672	0.527824	0.529970	0.480827	0.525355	0.503785
1.300860	0.594287	0.727214	0.983135	0.545594	0.504328	0.489627	0.531176	0.644490	0.637679	1.206980	0.760694	0.486227	0.572499	0.639862	0.841941	0.850798	1.002160	0.795334	0.469844	0.472492	0.679174	0.974995	0.568735	1.039840	0.562532	0.875988	0.730885					0.830907	0.637984	0.552811	0.517710	0.722967	0.682463	0.522260	0.524638	0.503104	0.523686	0.491997	0.522701	0.559162	0.527285	0.529446	0.480499	0.525268	0.503350
1.300190	0.593087	0.725852	0.982848	0.544902	0.501350	0.488356	0.530539	0.643861	0.636625	1.206900	0.758833	0.486139	0.571863	0.638927	0.841706	0.850773	1.001000	0.790942	0.469628	0.472485	0.678922	0.966801	0.566362	1.039810	0.562311	0.875522	0.730574					0.830306	0.633970	0.549232	0.517618	0.722711	0.680920	0.521469	0.524624	0.502584	0.523085	0.491838	0.522665	0.558416	0.526066	0.528507	0.480148	0.524727	0.503031
1.297000	0.592573	0.724001	0.973329	0.544278	0.500090	0.486386	0.529916	0.643248	0.635477	1.203410	0.757961	0.486128	0.569954	0.638584	0.841161	0.850135	1.000810	0.790938	0.468807	0.472163	0.678813	0.964931	0.566037	1.039090	0.561969	0.874596	0.730360					0.829276	0.633061	0.548561	0.516851	0.721227	0.679997	0.521432	0.522909	0.501677	0.521816	0.491701	0.521856	0.557565	0.525742	0.528229	0.479990	0.524542	0.502699
1.296890	0.592341	0.723947	0.973202	0.543787	0.499704	0.485949	0.529271	0.637415	0.634425	1.202720	0.755611	0.485694	0.568836	0.638519	0.841133	0.849173	0.998719	0.790779	0.465342	0.471999	0.677783	0.964611	0.565382	1.038250	0.560449	0.872611	0.730111					0.828483	0.632625	0.548213	0.516280	0.720748	0.679567	0.521225	0.522679	0.500311	0.519521	0.491347	0.521114	0.556957	0.524541	0.524706	0.479388	0.524463	0.502200
1.294930	0.591638	0.723692	0.970770	0.543740	0.498781	0.485406	0.528918	0.637034	0.634054	1.200190	0.754636	0.485684	0.568788	0.634086	0.840807	0.847023	0.998434	0.789920	0.464986	0.471773	0.677576	0.964270	0.565088	1.037170	0.559822	0.869798	0.730006					0.827060	0.632012	0.548171	0.514612	0.719502	0.679431	0.520918	0.521002	0.500199	0.519380	0.491169	0.520417	0.556407	0.524229	0.524476	0.479357	0.523023	0.501158
1.294640	0.590412	0.722335	0.970233	0.543694	0.497929	0.484530	0.528796	0.635908	0.632401	1.200000	0.754378	0.485601	0.568150	0.633137	0.840041	0.846605	0.997435	0.788414	0.464242	0.471477	0.677456	0.963984	0.564281	1.032110	0.557990	0.869478	0.729870					0.826966	0.631818	0.547947	0.514070	0.717328	0.679392	0.520666	0.520569	0.500021	0.519264	0.489817	0.519837	0.556310	0.523810	0.524426	0.479298	0.520792	0.499544
1.292950	0.588525	0.721308	0.969599	0.539851	0.497376	0.484413	0.528365	0.635467	0.630344	1.199900	0.754164	0.484484	0.567748	0.631098	0.839738	0.845981	0.995301	0.786031	0.464018	0.471035	0.677323	0.963843	0.563609	1.031190	0.556208	0.868751	0.729369					0.824767	0.629245	0.546710	0.513841	0.716746	0.678525	0.519493	0.519866	0.499343	0.518902	0.489420	0.519172	0.556274	0.523359	0.524348	0.479233	0.519817	0.499321
1.292510	0.588520	0.720443	0.969570	0.539211	0.495463	0.483748	0.527821	0.634867	0.629166	1.198080	0.749515	0.484359	0.566293	0.630168	0.839358	0.845748	0.994347	0.785655	0.463869	0.471008	0.675618	0.961907	0.562572	1.029680	0.554814	0.868569	0.728190					0.823459	0.628947	0.545165	0.513661	0.713797	0.678421	0.518789	0.519007	0.499150	0.517946	0.489410	0.519019	0.556037	0.522972	0.522886	0.479036	0.518964	0.498932
1.292340	0.586948	0.720389	0.968057	0.537857	0.494650	0.483258	0.527175	0.634665	0.629079	1.195600	0.747620	0.484316	0.564930	0.629644	0.838591	0.845349	0.990342	0.782796	0.463343	0.468227	0.674831	0.960590	0.561934	1.028350	0.554488	0.864801	0.726321					0.822295	0.628380	0.544294	0.511105	0.712967	0.678343	0.518638	0.518181	0.498253	0.517527	0.489083	0.519014	0.555797	0.522858	0.522366	0.478883	0.518139	0.497980
1.291520	0.586299	0.719497	0.967957	0.537797	0.491941	0.482574	0.526450	0.633273	0.628227	1.195180	0.747314	0.482777	0.562447	0.629634	0.838248	0.844142	0.985802	0.781212	0.463111	0.467778	0.674658	0.959331	0.560956	1.028200	0.554408	0.863122	0.726306					0.821034	0.625274	0.544213	0.510995	0.712419	0.677875	0.518538	0.518139	0.498238	0.516835	0.487249	0.518534	0.554451	0.521485	0.521968	0.478599	0.517861	0.497636
1.290630	0.586154	0.716943	0.967573	0.537704	0.490320	0.481855	0.526355	0.632775	0.628210	1.190260	0.747010	0.482757	0.561646	0.628041	0.836748	0.843325	0.984861	0.779950	0.462790	0.467658	0.674386	0.958660	0.559241	1.027590	0.554353	0.862908	0.725191					0.818339	0.624293	0.543268	0.510893	0.709260	0.677573	0.517511	0.517319	0.497458	0.516664	0.487178	0.518455	0.553291	0.519568	0.521650	0.477913	0.517119	0.494878
1.289600	0.585992	0.716182	0.964912	0.537284	0.490104	0.481664	0.525636	0.632497	0.626796	1.188790	0.746657	0.482716	0.561493	0.627856	0.836168	0.842441	0.984797	0.779015	0.462296	0.467217	0.674011	0.955931	0.558282	1.027520	0.554143	0.862712	0.724588					0.818221	0.622753	0.543191	0.510162	0.709126	0.677512	0.516740	0.516402	0.496970	0.516446	0.485932	0.517034	0.551481	0.519456	0.521300	0.477694	0.516615	0.494557
1.288540	0.585910	0.715369	0.963143	0.537009	0.489085	0.480849	0.524117	0.632479	0.626674	1.183920	0.745957	0.481977	0.559582	0.626876	0.835358	0.840913	0.982497	0.777816	0.461265	0.465660	0.671895	0.955632	0.558043	1.025480	0.552885	0.861698	0.724276					0.817379	0.622589	0.542381	0.508522	0.708724	0.676708	0.516560	0.515931	0.496955	0.515931	0.485746	0.516292	0.550313	0.518598	0.520416	0.477616	0.516506	0.493531
1.288200	0.585652	0.714998	0.960450	0.535611	0.489073	0.480759	0.523841	0.631958	0.626548	1.181670	0.745554	0.481535	0.559576	0.626364	0.834725	0.838702	0.979223	0.777297	0.461030	0.465010	0.669643	0.953587	0.555133	1.025160	0.551253	0.860134	0.724153					0.817245	0.621323	0.542283	0.508480	0.708573	0.675930	0.516517	0.515504	0.496768	0.515364	0.485694	0.515859	0.550297	0.518379	0.520364	0.477594	0.515732	0.492819
1.286810	0.585435	0.713359	0.959031	0.535333	0.486191	0.480694	0.523415	0.631782	0.625715	1.179390	0.745244	0.481130	0.559283	0.625681	0.834435	0.838660	0.975831	0.775690	0.460845	0.464365	0.669631	0.952629	0.554587	1.023600	0.550798	0.859348	0.720554					0.817089	0.620734	0.540182	0.507729	0.708173	0.675833	0.516103	0.515315	0.495410	0.514596	0.483970	0.515805	0.549571	0.518342	0.520212	0.477581	0.515365	0.492342
1.286650	0.585405	0.713069	0.955361	0.534710	0.484880	0.480574	0.522990	0.631758	0.623964	1.177070	0.745006	0.480952	0.559023	0.624563	0.833418	0.837290	0.973128	0.774843	0.460372	0.463598	0.669553	0.947513	0.554278	1.023370	0.550267	0.859178	0.720305					0.816943	0.620670	0.539600	0.505706	0.708122	0.675651	0.516029	0.514917	0.494876	0.513488	0.483876	0.515103	0.548814	0.517249	0.519861	0.477363	0.515246	0.491921
1.285680	0.585267	0.712678	0.953266	0.534630	0.484490	0.479143	0.522756	0.631094	0.623176	1.175560	0.744305	0.480699	0.557947	0.624549	0.833087	0.835452	0.970185	0.774413	0.460031	0.463375	0.667823	0.947204	0.553724	1.022550	0.549768	0.858640	0.720049					0.814829	0.619289	0.538766	0.504844	0.706330	0.675596	0.515486	0.514549	0.494394	0.513065	0.483627	0.512825	0.548563	0.516833	0.519504	0.477025	0.514378	0.491830
1.284850	0.583358	0.712547	0.952344	0.532427	0.483474	0.479121	0.522333	0.630944	0.622956	1.175550	0.741546	0.480182	0.556868	0.624113	0.832887	0.835327	0.968845	0.774305	0.459817	0.462676	0.666878	0.945697	0.552652	1.022500	0.549096	0.858461	0.719547					0.813082	0.619143	0.538673	0.503910	0.706079	0.675249	0.514097	0.513576	0.494369	0.513050	0.483318	0.512619	0.548496	0.516613	0.519009	0.475836	0.513927	0.491638
1.283590	0.581633	0.711276	0.951725	0.532418	0.482252	0.479007	0.522266	0.630646	0.621378	1.174760	0.740552	0.479323	0.554735	0.623354	0.831920	0.833902	0.967886	0.774116	0.458282	0.462437	0.665120	0.944788	0.551822	1.022050	0.548785	0.858252	0.719319					0.810808	0.618964	0.538468	0.502878	0.705688	0.674942	0.513635	0.513556	0.493496	0.512281	0.481798	0.512262	0.547927	0.516456	0.518016	0.475442	0.513168	0.490769
1.281790	0.581273	0.710386	0.951676	0.530514	0.480972	0.478675	0.522235	0.629451	0.620175	1.174490	0.739623	0.478813	0.552294	0.622947	0.830895	0.832579	0.967337	0.771786	0.458068	0.461271	0.664229	0.944737	0.551764	1.020640	0.548366	0.857944	0.718258					0.810262	0.618656	0.537796	0.502306	0.705025	0.674284	0.513252	0.513465	0.493253	0.512041	0.481240	0.512203	0.547614	0.515963	0.516827	0.475206	0.508723	0.489641
1.274490	0.579650	0.708976	0.950451	0.530453	0.480260	0.478540	0.521481	0.628511	0.618765	1.174390	0.737239	0.478676	0.552219	0.622693	0.829356	0.831099	0.965628	0.770526	0.458028	0.460688	0.662844	0.943927	0.551376	1.017630	0.547726	0.856757	0.718152					0.809888	0.616420	0.537479	0.501937	0.704757	0.673950	0.513046	0.513086	0.493142	0.511996	0.481111	0.511447	0.547536	0.515140	0.516218	0.475048	0.508283	0.489134
1.272830	0.578133	0.708423	0.947959	0.530355	0.480226	0.477737	0.520942	0.628011	0.618563	1.173380	0.736951	0.478207	0.550811	0.620682	0.828887	0.830548	0.963368	0.770522	0.457161	0.460646	0.662784	0.942823	0.551333	1.017630	0.547572	0.855952	0.716561					0.809381	0.616209	0.536963	0.501754	0.704342	0.673811	0.512787	0.512988	0.492884	0.511026	0.480895	0.511127	0.547111	0.514135	0.514412	0.475030	0.506650	0.488290
1.272520	0.577884	0.708071	0.944349	0.529207	0.479633	0.477114	0.520405	0.627596	0.617934	1.173280	0.732556	0.477547	0.549256	0.620410	0.828666	0.829272	0.963049	0.769170	0.456825	0.460267	0.661313	0.940980	0.551123	1.017540	0.547408	0.855430	0.716071					0.809268	0.615575	0.536718	0.501047	0.704147	0.673779	0.512111	0.512220	0.492715	0.510919	0.480480	0.510883	0.546930	0.514120	0.513795	0.474950	0.506486	0.488231
1.270150	0.577836	0.707844	0.939913	0.529112	0.479180	0.476161	0.518526	0.626708	0.617164	1.172520	0.730358	0.476855	0.549200	0.620301	0.823318	0.828702	0.962676	0.769046	0.455865	0.459908	0.660922	0.940784	0.550922	1.016410	0.545131	0.854225	0.715635					0.808935	0.612697	0.536493	0.499147	0.703934	0.672864	0.512033	0.511412	0.492669	0.510556	0.480389	0.510650	0.545725	0.514058	0.513436	0.474914	0.506038	0.488038
1.269340	0.577550	0.706595	0.939388	0.528244	0.479070	0.476044	0.517807	0.624945	0.617145	1.172190	0.729402	0.476125	0.547879	0.620011	0.822900	0.826805	0.960919	0.767952	0.454700	0.459131	0.660588	0.940714	0.550624	1.016400	0.544515	0.852789	0.715164					0.805853	0.611878	0.536093	0.498524	0.702084	0.671540	0.511797	0.511270	0.492517	0.510120	0.480304	0.509815	0.545438	0.513509	0.513002	0.474803	0.506001	0.487774
1.266020	0.577389	0.706515	0.937952	0.527016	0.478528	0.476023	0.517774	0.624887	0.617099	1.171640	0.728263	0.474807	0.547435	0.619582	0.821792	0.821951	0.959689	0.767805	0.454185	0.459091	0.660540	0.939544	0.549300	1.016070	0.544461	0.852786	0.715061					0.805016	0.609848	0.535744	0.498270	0.701001	0.671284	0.511483	0.510996	0.492417	0.509613	0.479791	0.508763	0.545052	0.513479	0.512533	0.474370	0.505853	0.487561
1.264470	0.576830	0.705734	0.937325	0.526631	0.478468	0.475988	0.516867	0.624772	0.617091	1.170990	0.728040	0.474716	0.547122	0.618481	0.820435	0.820657	0.959675	0.766726	0.453766	0.457973	0.658046	0.938938	0.549053	1.014350	0.544115	0.851885	0.714884					0.803444	0.608094	0.534505	0.497391	0.700610	0.670827	0.510304	0.510554	0.492095	0.509481	0.479180	0.508744	0.544602	0.513095	0.512118	0.473782	0.505237	0.487233
1.264120	0.576093	0.705422	0.937313	0.525715	0.476873	0.475811	0.516040	0.624588	0.616140	1.170670	0.726381	0.473973	0.546477	0.618118	0.818057	0.820340	0.959554	0.764873	0.452330	0.457891	0.657955	0.938773	0.548301	1.012660	0.541600	0.851487	0.714810					0.799173	0.606563	0.534037	0.497264	0.700237	0.670660	0.509177	0.510425	0.492076	0.507753	0.478617	0.508712	0.544464	0.512945	0.510427	0.473521	0.505044	0.487163
1.263270	0.576057	0.704616	0.935103	0.524122	0.476828	0.474231	0.515172	0.624287	0.616033	1.167950	0.725858	0.473795	0.545868	0.617745	0.817419	0.816890	0.958140	0.763429	0.452173	0.457178	0.657613	0.938603	0.546680	1.012390	0.541435	0.851375	0.713866					0.798968	0.605812	0.534011	0.497089	0.700201	0.670623	0.508440	0.509076	0.491631	0.506460	0.478222	0.508544	0.544333	0.512936	0.510391	0.473359	0.504860	0.486490
1.262170	0.575663	0.703907	0.933906	0.524110	0.476456	0.473269	0.515038	0.622710	0.615144	1.161050	0.724350	0.473643	0.545850	0.616196	0.814713	0.816810	0.957997	0.763393	0.451959	0.455240	0.656989	0.937714	0.546499	1.006200	0.541306	0.850989	0.713830					0.798076	0.605342	0.533138	0.495795	0.699503	0.669476	0.507778	0.509017	0.491003	0.506439	0.477719	0.507663	0.543547	0.512461	0.509782	0.473304	0.504472	0.485440
1.261420	0.574752	0.702984	0.933188	0.522790	0.475511	0.472912	0.514368	0.621449	0.612870	1.158470	0.723251	0.473629	0.545393	0.614678	0.814685	0.815916	0.956308	0.763222	0.450996	0.454788	0.653634	0.937099	0.546127	1.005190	0.540267	0.850687	0.713373					0.795218	0.603324	0.532622	0.494240	0.699379	0.669244	0.507419	0.508609	0.489461	0.505878	0.477411	0.507534	0.543469	0.511876	0.508835	0.473287	0.502614	0.485271
1.259690	0.572909	0.702692	0.932901	0.522276	0.475492	0.472645	0.514121	0.621174	0.612438	1.156830	0.721845	0.471621	0.543414	0.613946	0.813878	0.815084	0.956143	0.756062	0.450877	0.454689	0.653251	0.935581	0.544632	1.004640	0.540188	0.850406	0.712934					0.794303	0.603058	0.532224	0.493255	0.698192	0.669195	0.507356	0.507322	0.489124	0.505809	0.476821	0.507396	0.541612	0.511063	0.508569	0.473145	0.502508	0.484250
1.257610	0.570662	0.702472	0.932741	0.521037	0.474169	0.472534	0.514029	0.620791	0.612183	1.152780	0.721807	0.469505	0.542904	0.612812	0.813452	0.811610	0.953161	0.754310	0.449903	0.454379	0.652873	0.935021	0.543745	1.004280	0.539558	0.850202	0.712807					0.793464	0.602819	0.531378	0.492890	0.696941	0.668409	0.507355	0.507180	0.488928	0.505248	0.476686	0.505795	0.541435	0.510778	0.507255	0.473112	0.501756	0.483881
1.254440	0.570576	0.699467	0.930768	0.519695	0.473370	0.471494	0.513837	0.620634	0.611843	1.152780	0.721590	0.468283	0.542723	0.612460	0.813329	0.811336	0.952465	0.754263	0.449828	0.454269	0.651178	0.933849	0.543155	1.003050	0.539459	0.848283	0.712314					0.793125	0.601198	0.530001	0.492543	0.696408	0.667117	0.507279	0.506872	0.487927	0.504941	0.476448	0.504853	0.540332	0.510199	0.506100	0.472931	0.501252	0.483768
1.254230	0.570384	0.697888	0.929514	0.518936	0.473213	0.471055	0.512708	0.620384	0.611557	1.152320	0.720921	0.466316	0.541209	0.611695	0.812592	0.809846	0.951461	0.754013	0.449822	0.453947	0.650891	0.932539	0.542849	1.002780	0.538842	0.847658	0.711318					0.791121	0.598454	0.529977	0.491404	0.695967	0.667013	0.507211	0.506441	0.487838	0.504838	0.475896	0.504794	0.540043	0.509826	0.504982	0.472542	0.500767	0.482774
1.254050	0.569950	0.696245	0.919896	0.515037	0.473046	0.470944	0.512320	0.620250	0.610908	1.152280	0.720119	0.464728	0.541085	0.611660	0.811363	0.807313	0.949563	0.750310	0.449710	0.453140	0.650703	0.932256	0.542785	1.002150	0.538021	0.844544	0.710886					0.789938	0.597527	0.529851	0.491046	0.695830	0.665328	0.506858	0.506366	0.487184	0.504662	0.475785	0.503333	0.539879	0.509657	0.504477	0.472137	0.500023	0.482111
1.254000	0.569651	0.695916	0.919296	0.514668	0.472335	0.470783	0.511692	0.618635	0.610489	1.150110	0.719924	0.464050	0.539134	0.610251	0.811331	0.806799	0.948067	0.750240	0.449617	0.452342	0.650601	0.931690	0.542673	1.000890	0.537273	0.843969	0.710791					0.789136	0.597434	0.528884	0.491000	0.695379	0.664603	0.506836	0.504895	0.486941	0.503905	0.475333	0.502376	0.539586	0.509415	0.503406	0.472086	0.500008	0.481107
1.253980	0.569563	0.695844	0.919250	0.514489	0.472158	0.470498	0.509687	0.618197	0.609859	1.147370	0.718648	0.463168	0.537661	0.609975	0.810634	0.805185	0.947789	0.749347	0.449056	0.452313	0.650567	0.931333	0.541303	0.997659	0.536861	0.843860	0.710024					0.788934	0.597019	0.528766	0.487644	0.694601	0.664250	0.506602	0.504717	0.486669	0.503181	0.474411	0.502283	0.539554	0.508180	0.503119	0.471824	0.498579	0.480772
1.253600	0.569192	0.695142	0.919107	0.513088	0.471761	0.470391	0.509007	0.617700	0.609340	1.146950	0.717806	0.462944	0.536841	0.609838	0.810591	0.805174	0.947101	0.749118	0.448511	0.451671	0.650244	0.931267	0.540446	0.997241	0.535956	0.843709	0.709692					0.788877	0.596776	0.528309	0.486741	0.694055	0.662980	0.505670	0.504649	0.485233	0.503000	0.474352	0.502237	0.538987	0.508109	0.502552	0.471746	0.498412	0.480676
1.253500	0.568602	0.694254	0.917112	0.513056	0.471356	0.470171	0.508982	0.617560	0.609019	1.145910	0.714701	0.460656	0.536133	0.609613	0.809642	0.801841	0.945150	0.748357	0.448183	0.451482	0.650239	0.930889	0.540227	0.995942	0.535906	0.843631	0.709538					0.787764	0.594452	0.527069	0.486437	0.693720	0.662750	0.505037	0.503286	0.484876	0.502983	0.473271	0.501838	0.538265	0.508090	0.502536	0.471047	0.498300	0.480258
1.251190	0.568262	0.693604	0.916857	0.512894	0.471234	0.470125	0.507825	0.617428	0.607351	1.140830	0.714408	0.460356	0.535133	0.609255	0.808634	0.799400	0.944858	0.747932	0.448166	0.451320	0.649693	0.929605	0.539675	0.994573	0.534997	0.842499	0.708714					0.785677	0.594418	0.526786	0.485561	0.693514	0.662724	0.502849	0.503275	0.484662	0.502473	0.472279	0.501396	0.537982	0.507232	0.501898	0.470731	0.497810	0.480087
1.251130	0.567401	0.693043	0.916225	0.512615	0.471151	0.470112	0.507170	0.616529	0.606567	1.140710	0.711776	0.459979	0.534010	0.609068	0.808320	0.797952	0.944000	0.747148	0.446890	0.451271	0.647892	0.928868	0.539540	0.993086	0.534869	0.842078	0.708661					0.785526	0.593595	0.526670	0.485248	0.692519	0.662447	0.501966	0.502599	0.484139	0.501886	0.471829	0.501323	0.536624	0.506836	0.501823	0.470536	0.497614	0.478468
1.249100	0.567119	0.692611	0.914079	0.511440	0.471041	0.469310	0.506793	0.616320	0.606295	1.139060	0.711602	0.459806	0.533925	0.608981	0.808042	0.791859	0.941855	0.746704	0.446061	0.450949	0.647798	0.926996	0.539275	0.990687	0.534343	0.841126	0.708584					0.784338	0.591311	0.526586	0.485179	0.692388	0.662140	0.501478	0.502311	0.483562	0.501311	0.471196	0.501127	0.535525	0.506130	0.501297	0.469954	0.497449	0.478288
1.245620	0.566383	0.692603	0.912791	0.511026	0.468430	0.468894	0.505927	0.616195	0.606269	1.135110	0.710403	0.459692	0.533790	0.608860	0.805156	0.791826	0.938238	0.746404	0.445772	0.450295	0.646790	0.926709	0.538677	0.990087	0.533770	0.840369	0.707359					0.783413	0.590079	0.526444	0.484238	0.691645	0.661468	0.500857	0.502216	0.482185	0.500108	0.470392	0.500749	0.535103	0.505394	0.500646	0.469270	0.497097	0.477961
1.245350	0.565924	0.692005	0.912007	0.510576	0.467645	0.468747	0.505553	0.615703	0.606113	1.133210	0.708084	0.457588	0.532875	0.608714	0.805034	0.790731	0.935300	0.745541	0.445726	0.448386	0.645800	0.926574	0.538659	0.988909	0.533277	0.839577	0.707055					0.782935	0.589869	0.524586	0.483425	0.689800	0.661008	0.500661	0.502214	0.481933	0.499855	0.470352	0.499679	0.534198	0.505217	0.499940	0.468765	0.496040	0.477860
1.244630	0.565183	0.691014	0.911232	0.510137	0.467120	0.467969	0.505298	0.615223	0.605882	1.129360	0.706346	0.456717	0.532379	0.608036	0.804595	0.784562	0.934987	0.745405	0.445471	0.447317	0.644336	0.926020	0.538293	0.988879	0.532526	0.838910	0.706304					0.781180	0.589295	0.523572	0.482415	0.689593	0.660479	0.499816	0.501597	0.481559	0.498717	0.470223	0.499339	0.532743	0.504276	0.499688	0.468523	0.495575	0.477730
1.240220	0.564773	0.689530	0.910532	0.509934	0.467090	0.467620	0.504718	0.614946	0.605457	1.127220	0.705859	0.456663	0.531440	0.605847	0.803821	0.783580	0.933317	0.745351	0.444011	0.446166	0.643733	0.925989	0.537517	0.987644	0.532356	0.836409	0.705125					0.780682	0.589245	0.523017	0.482151	0.689427	0.660309	0.499605	0.501439	0.480875	0.496712	0.469325	0.499222	0.532632	0.504160	0.498649	0.468484	0.494366	0.477341
1.235290	0.564317	0.689029	0.905765	0.509361	0.466937	0.467460	0.504474	0.614869	0.605353	1.125510	0.703491	0.456408	0.531275	0.605585	0.801206	0.783227	0.931915	0.745110	0.443904	0.445543	0.643611	0.925889	0.536762	0.986876	0.531710	0.836273	0.704983					0.780156	0.586731	0.522066	0.476983	0.689206	0.659762	0.499428	0.500549	0.480591	0.496469	0.469224	0.499158	0.531770	0.504099	0.497904	0.467814	0.494316	0.476564
1.233210	0.561343	0.688972	0.905333	0.508983	0.466488	0.466974	0.502963	0.613784	0.605251	1.125250	0.702782	0.454094	0.530984	0.604730	0.801122	0.782862	0.930845	0.744941	0.443440	0.445370	0.640456	0.925568	0.536477	0.986207	0.531471	0.836029	0.703444					0.779478	0.586129	0.522057	0.475777	0.688678	0.658021	0.498848	0.499725	0.480309	0.495279	0.468477	0.498024	0.531746	0.503977	0.496871	0.466823	0.494120	0.476232
1.231350	0.560452	0.688409	0.901608	0.508854	0.466296	0.466745	0.502941	0.613517	0.604029	1.123790	0.702416	0.453175	0.530200	0.604388	0.800863	0.782552	0.929992	0.744877	0.443019	0.445243	0.640035	0.923644	0.536118	0.985903	0.530979	0.835538	0.703255					0.778090	0.585818	0.521019	0.474204	0.688352	0.657136	0.497680	0.498625	0.479699	0.495118	0.467728	0.498018	0.528004	0.501888	0.496469	0.466325	0.493217	0.473831
1.223120	0.560363	0.688140	0.900349	0.507476	0.466201	0.465975	0.502770	0.611384	0.603921	1.122110	0.702357	0.452954	0.528923	0.604012	0.799516	0.782376	0.927925	0.744646	0.441696	0.445110	0.639476	0.923020	0.535475	0.985088	0.530608	0.834158	0.698946					0.777821	0.585257	0.520971	0.474124	0.687626	0.656716	0.497593	0.498469	0.479477	0.494394	0.467677	0.497998	0.527726	0.501174	0.496410	0.466151	0.492445	0.472269
1.222880	0.559966	0.687094	0.899569	0.507351	0.465265	0.465867	0.501746	0.611305	0.602899	1.120950	0.702184	0.452235	0.528479	0.603949	0.796404	0.779785	0.927916	0.741621	0.441397	0.444810	0.639227	0.922318	0.533731	0.984260	0.530232	0.832504	0.698826					0.777649	0.583942	0.520776	0.473032	0.687420	0.656316	0.496975	0.497132	0.479251	0.493483	0.467510	0.497914	0.527646	0.501084	0.495798	0.465950	0.491800	0.472212
1.222100	0.559113	0.686998	0.897998	0.506808	0.462126	0.465772	0.501042	0.611179	0.602527	1.120610	0.701058	0.451776	0.527938	0.603073	0.794866	0.778494	0.926920	0.741069	0.441269	0.444571	0.638869	0.922084	0.533461	0.984173	0.529957	0.829495	0.698264					0.777624	0.583896	0.520533	0.472839	0.686651	0.655928	0.494805	0.496357	0.478703	0.492469	0.467157	0.497843	0.527590	0.500563	0.495725	0.465775	0.491458	0.471932
1.221700	0.558633	0.686592	0.896958	0.506294	0.462085	0.465756	0.499824	0.611036	0.602460	1.119940	0.697997	0.451408	0.527490	0.602160	0.794130	0.777676	0.922918	0.740975	0.440837	0.443829	0.638335	0.920344	0.533251	0.983751	0.529898	0.828436	0.697559					0.777306	0.583726	0.520463	0.472414	0.686490	0.655364	0.493063	0.495648	0.478361	0.492219	0.466368	0.497016	0.526248	0.500268	0.495376	0.465661	0.490701	0.470990
1.221490	0.558268	0.685805	0.895009	0.505403	0.461915	0.465358	0.499469	0.610708	0.601072	1.119180	0.697413	0.450916	0.526964	0.602016	0.793890	0.776072	0.920112	0.739930	0.439477	0.443562	0.638086	0.919680	0.533200	0.980633	0.529379	0.828022	0.696460					0.774454	0.581823	0.518403	0.471246	0.686144	0.654802	0.492764	0.495200	0.476677	0.491023	0.465276	0.496907	0.525887	0.499643	0.494912	0.464802	0.488477	0.470141
1.219820	0.556938	0.685596	0.892061	0.505060	0.461895	0.464705	0.498005	0.610012	0.601055	1.117090	0.697332	0.449997	0.526900	0.601703	0.793592	0.775200	0.920029	0.739539	0.438419	0.443478	0.637244	0.919146	0.531964	0.977812	0.529238	0.827601	0.695828					0.774316	0.580614	0.517901	0.471136	0.686000	0.654278	0.491719	0.494907	0.475979	0.490414	0.465074	0.496540	0.525793	0.499480	0.493627	0.464692	0.486471	0.470024
1.218490	0.556027	0.684350	0.888370	0.504531	0.461750	0.464258	0.497987	0.609766	0.599895	1.116450	0.696849	0.449725	0.526878	0.601136	0.793527	0.773453	0.917503	0.739441	0.438210	0.443025	0.637076	0.918198	0.530451	0.975721	0.529097	0.826951	0.695638					0.773608	0.580297	0.517229	0.470734	0.685990	0.653430	0.490720	0.494823	0.475692	0.489903	0.464943	0.495932	0.525752	0.499418	0.492411	0.464137	0.486143	0.469932
1.218320	0.555845	0.682811	0.888293	0.504265	0.461678	0.464086	0.497712	0.609530	0.599162	1.115880	0.695709	0.449664	0.526760	0.601093	0.792706	0.772409	0.913247	0.738332	0.438184	0.442914	0.636511	0.917680	0.530358	0.974747	0.529025	0.826651	0.694619					0.773473	0.577754	0.516546	0.470301	0.684668	0.652634	0.490564	0.494657	0.474810	0.489832	0.464450	0.495873	0.524754	0.499242	0.491901	0.464125	0.485491	0.469036
1.217630	0.555194	0.682763	0.887238	0.503818	0.461494	0.463996	0.497623	0.609128	0.598489	1.114060	0.695655	0.449155	0.525650	0.599774	0.792660	0.772134	0.911403	0.737435	0.438042	0.442462	0.635029	0.917064	0.530254	0.974393	0.528792	0.826016	0.692643					0.773389	0.577720	0.516060	0.469929	0.681552	0.652200	0.490330	0.494440	0.474317	0.489730	0.464365	0.495262	0.524707	0.498972	0.491857	0.463606	0.484967	0.469030
1.217530	0.554483	0.681872	0.885664	0.502917	0.461356	0.463861	0.497553	0.608853	0.597934	1.112770	0.694641	0.448792	0.525178	0.599647	0.791386	0.771276	0.910819	0.737212	0.436634	0.441748	0.632644	0.917026	0.529933	0.973406	0.528402	0.824266	0.691839					0.773109	0.577610	0.515549	0.469669	0.681478	0.652044	0.490320	0.494182	0.473620	0.489641	0.463596	0.493540	0.524564	0.497736	0.491278	0.463512	0.484447	0.468907
1.215290	0.554411	0.681524	0.884389	0.501678	0.461214	0.463468	0.496693	0.608320	0.597162	1.112530	0.693813	0.448234	0.524625	0.599013	0.790794	0.769348	0.910751	0.736657	0.436295	0.441280	0.631986	0.915725	0.528793	0.972820	0.527905	0.824149	0.691126					0.772650	0.576798	0.515485	0.468825	0.681097	0.651266	0.489058	0.493822	0.473370	0.489630	0.463259	0.492781	0.523420	0.496637	0.490703	0.463038	0.482853	0.468767
1.215090	0.554326	0.681045	0.882795	0.501501	0.460684	0.461827	0.495949	0.608147	0.596239	1.107980	0.693554	0.448207	0.524349	0.598491	0.789641	0.768978	0.908825	0.736394	0.435907	0.441106	0.631334	0.914333	0.528785	0.972802	0.527863	0.822725	0.690988					0.772131	0.575825	0.515334	0.468455	0.680779	0.650285	0.488998	0.493633	0.473313	0.489364	0.462058	0.492767	0.523380	0.496544	0.489673	0.462464	0.482673	0.468750
1.212750	0.554215	0.680889	0.882674	0.501362	0.460155	0.461820	0.495783	0.607886	0.595881	1.107720	0.692979	0.447901	0.524176	0.598027	0.788638	0.768538	0.907198	0.735881	0.435880	0.440153	0.631252	0.911927	0.528268	0.971558	0.527759	0.821808	0.690954					0.771821	0.575383	0.515168	0.468231	0.679788	0.649990	0.488901	0.491601	0.473212	0.488768	0.462041	0.492284	0.523025	0.495915	0.489375	0.462362	0.481866	0.467688
1.212240	0.554029	0.680355	0.880460	0.498995	0.459667	0.461288	0.495236	0.607570	0.595816	1.106660	0.692113	0.447833	0.522452	0.597111	0.788070	0.768376	0.904252	0.735795	0.435538	0.439362	0.631241	0.910117	0.528244	0.969891	0.527481	0.820879	0.690648					0.770873	0.575101	0.515160	0.467777	0.679658	0.649961	0.488553	0.491086	0.472528	0.488341	0.461919	0.491992	0.521885	0.495278	0.488311	0.462218	0.481195	0.467480
1.209380	0.554006	0.679885	0.877494	0.498044	0.459606	0.460595	0.494827	0.603424	0.594383	1.106390	0.691213	0.447268	0.522141	0.596308	0.787778	0.767790	0.903323	0.735438	0.435406	0.438717	0.630989	0.910117	0.528022	0.966853	0.527075	0.819874	0.690319					0.770498	0.574411	0.514628	0.467387	0.679319	0.649671	0.488026	0.490709	0.472356	0.487907	0.461418	0.491925	0.521752	0.494663	0.488256	0.462193	0.480744	0.467432
1.207640	0.552617	0.679187	0.876814	0.497867	0.459026	0.460047	0.494621	0.603108	0.593920	1.106030	0.687429	0.446799	0.521941	0.595989	0.786532	0.766835	0.902325	0.734395	0.434880	0.437649	0.630384	0.906981	0.527988	0.964832	0.526533	0.819477	0.688417					0.769861	0.574167	0.514159	0.466656	0.679298	0.649537	0.487797	0.490453	0.472023	0.487117	0.461198	0.490001	0.521505	0.494358	0.488150	0.461759	0.480152	0.466622
1.206430	0.552291	0.679087	0.875763	0.497756	0.458191	0.459585	0.494039	0.603092	0.591941	1.105850	0.687108	0.446732	0.521918	0.595671	0.785709	0.766318	0.898235	0.734191	0.434028	0.437120	0.630367	0.906725	0.527624	0.961309	0.525291	0.818031	0.687962					0.769528	0.574093	0.514006	0.466602	0.679035	0.649213	0.487667	0.489937	0.470506	0.486938	0.461004	0.489795	0.521033	0.494240	0.487647	0.461225	0.479743	0.465907
1.204540	0.550980	0.678636	0.874985	0.497667	0.457688	0.458945	0.492958	0.602691	0.591666	1.105280	0.686163	0.446212	0.521276	0.594552	0.784033	0.765675	0.898099	0.734010	0.433573	0.436959	0.629761	0.904699	0.527214	0.960482	0.524846	0.816761	0.687104					0.768946	0.574008	0.513941	0.465651	0.678756	0.648571	0.486833	0.489841	0.470335	0.486775	0.460889	0.489450	0.520769	0.493958	0.487510	0.460863	0.479349	0.465520
1.204260	0.550823	0.677879	0.874347	0.497481	0.457219	0.458177	0.492738	0.601836	0.591612	1.104590	0.683359	0.445271	0.521199	0.594049	0.782874	0.765110	0.897913	0.733874	0.433097	0.436735	0.629603	0.903871	0.526783	0.960151	0.524453	0.815386	0.687104					0.768799	0.573491	0.513876	0.464698	0.677515	0.648398	0.486711	0.489487	0.470126	0.486633	0.460318	0.489186	0.519803	0.493615	0.487464	0.460631	0.478521	0.465373
1.202080	0.550611	0.676930	0.873911	0.496761	0.456529	0.457983	0.491602	0.601645	0.590694	1.103840	0.682336	0.445125	0.520896	0.593168	0.781355	0.764144	0.894644	0.733186	0.432887	0.436637	0.628614	0.903493	0.525427	0.959389	0.524027	0.814829	0.685097					0.768777	0.573298	0.513564	0.463575	0.677064	0.646338	0.486496	0.489048	0.469842	0.485191	0.459932	0.488158	0.519545	0.492716	0.486075	0.460439	0.478282	0.464302
1.197120	0.549216	0.675394	0.872238	0.495572	0.456342	0.457474	0.491207	0.601226	0.590305	1.103790	0.682320	0.445096	0.519131	0.592903	0.779732	0.763412	0.894392	0.732804	0.432778	0.435829	0.627757	0.903405	0.524583	0.959102	0.523371	0.814511	0.684729					0.768580	0.573189	0.512397	0.463116	0.676975	0.646272	0.486360	0.488803	0.469563	0.485084	0.459582	0.488154	0.519287	0.492649	0.485535	0.460344	0.478156	0.463819
1.195250	0.548952	0.673027	0.871428	0.495163	0.456251	0.457462	0.490856	0.601011	0.590266	1.103360	0.682173	0.444390	0.518429	0.592036	0.777218	0.760798	0.893338	0.732766	0.432626	0.435294	0.627566	0.901782	0.523942	0.958575	0.522074	0.812721	0.684028					0.768358	0.572852	0.511159	0.462856	0.676959	0.645110	0.486177	0.488665	0.468680	0.484262	0.459198	0.488035	0.519271	0.491361	0.485020	0.459619	0.476929	0.463465
1.195170	0.548485	0.671835	0.871193	0.494925	0.455006	0.456809	0.488413	0.598982	0.589318	1.103030	0.681511	0.444196	0.517792	0.591731	0.776280	0.758302	0.889631	0.732119	0.432490	0.434322	0.627360	0.901496	0.523282	0.958192	0.519947	0.812474	0.683967					0.766684	0.571122	0.510623	0.462818	0.676792	0.645038	0.485746	0.487475	0.468604	0.484018	0.459037	0.487943	0.519247	0.491177	0.484322	0.458783	0.476896	0.461367
1.193840	0.547917	0.671713	0.870184	0.494558	0.454792	0.455373	0.488080	0.598725	0.589160	1.101030	0.677121	0.443129	0.517655	0.591515	0.775169	0.754602	0.887720	0.731832	0.431729	0.433863	0.627044	0.901450	0.522389	0.955110	0.519665	0.812326	0.683772					0.766661	0.569621	0.509618	0.462785	0.676331	0.644437	0.485545	0.486470	0.467689	0.482721	0.457575	0.487009	0.519126	0.490046	0.483927	0.458232	0.476662	0.461267
1.193120	0.547437	0.671372	0.869173	0.493309	0.454160	0.454610	0.485954	0.597689	0.588347	1.100120	0.676690	0.442927	0.517545	0.591461	0.773029	0.753825	0.887256	0.731771	0.431728	0.433803	0.623284	0.898756	0.522186	0.953332	0.519585	0.811536	0.682848					0.766374	0.569382	0.509536	0.462350	0.676246	0.644153	0.485384	0.485814	0.467507	0.482254	0.457155	0.486886	0.518909	0.489472	0.483104	0.458008	0.475553	0.460976
1.192210	0.547126	0.671001	0.869086	0.492945	0.453061	0.454566	0.484768	0.596941	0.587852	1.099550	0.676500	0.442903	0.517415	0.591086	0.772752	0.753237	0.886924	0.729982	0.431123	0.431335	0.622900	0.898359	0.521629	0.951041	0.519551	0.810668	0.680328					0.766025	0.568874	0.509000	0.461963	0.675398	0.643620	0.484791	0.485681	0.467505	0.481485	0.456753	0.486070	0.518314	0.489011	0.482963	0.457826	0.474833	0.460522
1.192190	0.546209	0.670830	0.868078	0.492831	0.452934	0.454041	0.484662	0.596195	0.587520	1.098730	0.673433	0.442828	0.516823	0.590930	0.772122	0.752705	0.885085	0.729948	0.430672	0.431285	0.622612	0.895618	0.520905	0.950215	0.519412	0.810235	0.679676					0.765591	0.567400	0.508530	0.461344	0.674976	0.643072	0.484552	0.485383	0.467455	0.480866	0.456600	0.485677	0.518011	0.488983	0.482546	0.457379	0.474678	0.460480
1.190170	0.546166	0.670176	0.867687	0.490289	0.452868	0.453503	0.484568	0.595623	0.585605	1.098370	0.672529	0.442514	0.516706	0.589713	0.771971	0.752654	0.881318	0.729434	0.430484	0.430499	0.621113	0.894254	0.520047	0.949226	0.519214	0.809349	0.678278					0.765358	0.564646	0.508416	0.461102	0.674637	0.642990	0.484297	0.485339	0.467363	0.480653	0.455576	0.485402	0.517891	0.488194	0.482496	0.457286	0.474665	0.460256
1.183580	0.545185	0.669759	0.866022	0.489807	0.452721	0.453217	0.484525	0.595165	0.584960	1.097800	0.670811	0.442279	0.516135	0.589567	0.770494	0.750539	0.879948	0.728562	0.430112	0.429834	0.620396	0.893443	0.519951	0.948124	0.518802	0.809203	0.677630					0.765001	0.564574	0.508357	0.461044	0.674635	0.642090	0.484066	0.484145	0.466337	0.480347	0.455449	0.485270	0.517413	0.487892	0.482334	0.457211	0.474382	0.460119
1.179900	0.543933	0.669694	0.865678	0.489654	0.452673	0.453118	0.483968	0.593822	0.584826	1.097400	0.670667	0.441822	0.516112	0.588493	0.768320	0.747767	0.876435	0.726891	0.430088	0.429395	0.620106	0.888491	0.519628	0.948108	0.518564	0.805533	0.675872					0.764987	0.564217	0.508299	0.461006	0.673659	0.642060	0.483352	0.484058	0.466145	0.479954	0.455352	0.484769	0.515866	0.487699	0.482238	0.456894	0.474064	0.459231
1.179670	0.543605	0.669468	0.864096	0.488976	0.452036	0.452975	0.483796	0.593540	0.583137	1.097150	0.669434	0.441364	0.516048	0.587839	0.767273	0.747610	0.876134	0.726302	0.429930	0.429210	0.619602	0.887989	0.519400	0.945589	0.518111	0.805350	0.675357					0.764011	0.564060	0.507965	0.460987	0.673349	0.641875	0.483090	0.482583	0.465905	0.479833	0.454786	0.483169	0.515635	0.487533	0.481018	0.456404	0.473868	0.458570
1.177540	0.542086	0.669210	0.863344	0.488946	0.452035	0.451898	0.483633	0.593495	0.582659	1.094560	0.669029	0.441354	0.515552	0.587604	0.766301	0.747118	0.875772	0.725628	0.429916	0.429059	0.619491	0.887382	0.519016	0.945582	0.517674	0.805196	0.674934					0.763229	0.563595	0.507111	0.460767	0.672639	0.641859	0.483073	0.482295	0.465869	0.479005	0.454785	0.483134	0.515240	0.487490	0.480730	0.456044	0.473406	0.458518
1.176430	0.541705	0.668277	0.861962	0.488314	0.450967	0.451758	0.483155	0.593302	0.580367	1.093830	0.668349	0.440736	0.514492	0.586949	0.766004	0.745225	0.873699	0.725413	0.429556	0.426908	0.618912	0.885784	0.518667	0.945207	0.517120	0.802763	0.674827					0.761152	0.563273	0.506445	0.460418	0.672552	0.640984	0.482768	0.482104	0.465008	0.478953	0.454458	0.482557	0.515146	0.486710	0.480508	0.455781	0.472985	0.458378
1.175470	0.541164	0.667621	0.860739	0.487863	0.450745	0.450269	0.482509	0.593136	0.580302	1.093050	0.666860	0.440094	0.513924	0.586460	0.764259	0.744447	0.872617	0.725250	0.429294	0.426815	0.618877	0.881380	0.518517	0.942417	0.516821	0.802702	0.674109					0.759561	0.562259	0.506388	0.460216	0.671987	0.640296	0.482087	0.481539	0.464269	0.478798	0.454359	0.481865	0.515037	0.486523	0.480387	0.455479	0.472002	0.458225
1.174200	0.541105	0.667304	0.859713	0.487846	0.449634	0.448472	0.482497	0.591524	0.580234	1.091900	0.666776	0.440077	0.513825	0.584874	0.763060	0.744259	0.871680	0.725049	0.429196	0.426541	0.617460	0.880902	0.517522	0.941766	0.516566	0.802119	0.674095					0.759144	0.560420	0.505849	0.459745	0.671698	0.639878	0.481269	0.480484	0.464229	0.478583	0.453825	0.481711	0.514879	0.486378	0.479642	0.455355	0.471561	0.457975
1.173440	0.540088	0.667194	0.859374	0.487642	0.449506	0.448430	0.481536	0.591497	0.579818	1.089850	0.666436	0.440006	0.513202	0.584606	0.762449	0.743761	0.871549	0.724487	0.428807	0.425880	0.617361	0.879820	0.517416	0.941226	0.516144	0.801536	0.672277					0.758705	0.559119	0.505568	0.459554	0.669873	0.639870	0.481112	0.480150	0.464175	0.478416	0.453669	0.481519	0.513849	0.485801	0.479541	0.455304	0.470740	0.457962
1.173270	0.539973	0.666882	0.859301	0.486981	0.448783	0.448191	0.480222	0.590147	0.579441	1.089200	0.664001	0.439936	0.512724	0.584264	0.761556	0.742193	0.871041	0.724301	0.428758	0.425413	0.614683	0.878037	0.517031	0.938193	0.515825	0.801363	0.671675					0.758605	0.557898	0.505290	0.458663	0.668433	0.639563	0.480917	0.480113	0.464138	0.478266	0.453101	0.480494	0.512986	0.485685	0.478352	0.454989	0.470657	0.457665
1.171190	0.539054	0.666001	0.858735	0.485756	0.448301	0.446659	0.480039	0.589963	0.579269	1.088840	0.663485	0.439380	0.512388	0.584133	0.759672	0.741815	0.869575	0.723928	0.428525	0.425342	0.614586	0.877677	0.516628	0.937782	0.515739	0.801273	0.671073					0.757964	0.556363	0.504996	0.458643	0.667467	0.637763	0.480682	0.479287	0.463978	0.477874	0.453070	0.480417	0.512865	0.485646	0.478091	0.454954	0.469795	0.457321
1.170570	0.538630	0.665416	0.858541	0.484273	0.448246	0.446557	0.479637	0.589911	0.578964	1.084450	0.660966	0.439338	0.512197	0.583513	0.759337	0.740692	0.869447	0.723071	0.428050	0.425186	0.614239	0.876116	0.515951	0.937249	0.515457	0.801208	0.669354					0.757851	0.555710	0.504455	0.458187	0.666592	0.637495	0.480502	0.478975	0.463538	0.476884	0.453008	0.479903	0.511721	0.484485	0.477948	0.454533	0.469260	0.455802
1.170560	0.538326	0.662715	0.857165	0.483828	0.447740	0.445920	0.479531	0.589318	0.578871	1.084180	0.660392	0.438882	0.511751	0.582855	0.759264	0.739110	0.868985	0.721298	0.427779	0.425162	0.612786	0.876115	0.515813	0.935697	0.515417	0.801063	0.667298					0.757458	0.555350	0.504243	0.458139	0.666544	0.636283	0.480466	0.478630	0.460413	0.476777	0.452746	0.479797	0.511399	0.484452	0.477841	0.453836	0.468470	0.455560
1.169240	0.537998	0.661995	0.855568	0.483394	0.447134	0.445811	0.479265	0.589220	0.576970	1.082540	0.660198	0.438864	0.511345	0.582797	0.758339	0.737339	0.867955	0.719786	0.427629	0.423585	0.612538	0.875782	0.515508	0.933873	0.514614	0.800640	0.664618					0.757426	0.553375	0.504158	0.457573	0.666362	0.636154	0.480232	0.478522	0.459943	0.476267	0.452441	0.479333	0.511151	0.484359	0.477287	0.453774	0.468421	0.455082
1.167750	0.537684	0.661159	0.853539	0.482851	0.445784	0.445485	0.477908	0.589122	0.576944	1.080770	0.660067	0.438217	0.510816	0.582367	0.755896	0.735761	0.867299	0.719658	0.426901	0.423147	0.612039	0.875394	0.515231	0.933809	0.514137	0.799868	0.664526					0.756733	0.553361	0.503914	0.457510	0.665885	0.636095	0.480162	0.477636	0.458358	0.474619	0.452116	0.479210	0.510318	0.483900	0.476556	0.453610	0.468112	0.454879
1.166520	0.537585	0.660570	0.853316	0.482713	0.445464	0.444690	0.477289	0.588093	0.576677	1.080730	0.656517	0.437713	0.510664	0.582147	0.755182	0.735113	0.867067	0.718310	0.426817	0.423015	0.610725	0.875266	0.514645	0.933608	0.513188	0.799714	0.664435					0.756490	0.552718	0.503209	0.457489	0.665205	0.635993	0.479712	0.477396	0.458037	0.474227	0.452062	0.477512	0.509654	0.483414	0.475697	0.452963	0.467963	0.454769
1.164140	0.536949	0.660531	0.850004	0.481881	0.445173	0.444374	0.476120	0.587804	0.576379	1.077900	0.654955	0.437456	0.510186	0.581864	0.754919	0.733561	0.863284	0.718156	0.426585	0.422872	0.607276	0.873575	0.514376	0.930563	0.512905	0.799300	0.663711					0.755482	0.552441	0.502878	0.457439	0.664591	0.635671	0.479419	0.477002	0.457106	0.473579	0.451915	0.477441	0.509601	0.482961	0.475525	0.452963	0.467776	0.454688
1.163980	0.536762	0.660218	0.848149	0.481051	0.444846	0.443638	0.475144	0.586825	0.575859	1.074920	0.653882	0.437423	0.510084	0.581521	0.753727	0.732278	0.863106	0.717637	0.426385	0.422244	0.607271	0.873529	0.513927	0.926639	0.512534	0.799159	0.663164					0.755196	0.552189	0.502609	0.455699	0.664541	0.635486	0.479295	0.476470	0.457019	0.472437	0.451752	0.477126	0.509551	0.482384	0.474800	0.452952	0.467712	0.454506
1.160820	0.536035	0.659982	0.847761	0.480737	0.444733	0.443564	0.474946	0.586503	0.575843	1.073750	0.653846	0.436901	0.509481	0.581470	0.753720	0.730823	0.863021	0.716922	0.426069	0.421701	0.606989	0.872665	0.513164	0.925645	0.512289	0.797699	0.662606					0.753236	0.550863	0.502367	0.455600	0.664236	0.635478	0.479061	0.475857	0.456860	0.471854	0.451416	0.476842	0.508866	0.482261	0.473510	0.452807	0.467568	0.454303
1.157020	0.535569	0.659330	0.847356	0.480312	0.444590	0.442114	0.473520	0.586396	0.575697	1.069680	0.653540	0.436825	0.508491	0.581420	0.752786	0.729581	0.862020	0.716689	0.425727	0.420852	0.606846	0.869209	0.513144	0.923951	0.512000	0.797546	0.662392					0.752534	0.550754	0.501232	0.455408	0.664144	0.634563	0.478106	0.473865	0.456580	0.471630	0.450673	0.475858	0.508739	0.481751	0.473243	0.451984	0.467503	0.454222
1.156920	0.535489	0.656543	0.847146	0.479686	0.444455	0.441956	0.473382	0.585712	0.575567	1.066850	0.652628	0.436519	0.507999	0.579968	0.749329	0.729499	0.861937	0.716149	0.425601	0.420632	0.606425	0.869037	0.513099	0.921733	0.511439	0.796622	0.661488					0.751852	0.548058	0.501114	0.455128	0.663948	0.634546	0.477949	0.473795	0.456248	0.471120	0.450662	0.475744	0.508701	0.481675	0.473191	0.451864	0.467249	0.454085
1.155650	0.535089	0.656363	0.845979	0.479255	0.444410	0.441597	0.472683	0.585273	0.575493	1.066350	0.652075	0.436342	0.505571	0.579744	0.749246	0.727558	0.860546	0.715698	0.425207	0.420589	0.604850	0.868773	0.512683	0.921618	0.511329	0.796208	0.660876					0.750627	0.547294	0.500746	0.454733	0.663741	0.633825	0.477435	0.473497	0.455708	0.469547	0.450227	0.474603	0.507626	0.481573	0.472671	0.451288	0.465924	0.453886
1.155530	0.535085	0.656265	0.845501	0.478489	0.444389	0.441191	0.471898	0.585220	0.575459	1.063890	0.651924	0.436306	0.505246	0.579363	0.747865	0.727528	0.858382	0.715539	0.424429	0.419887	0.603083	0.866169	0.511274	0.921031	0.511249	0.795916	0.659371					0.747078	0.545997	0.500198	0.454663	0.663220	0.633624	0.476148	0.472692	0.455476	0.469077	0.450156	0.474531	0.506379	0.479934	0.471894	0.450784	0.465425	0.453719
1.152980	0.535010	0.655314	0.845416	0.476824	0.444185	0.440835	0.471081	0.583607	0.574976	1.062950	0.651733	0.434891	0.503961	0.577978	0.747103	0.727486	0.857755	0.715251	0.424318	0.419342	0.602800	0.866157	0.511148	0.920406	0.511104	0.795836	0.656470					0.746539	0.545885	0.500104	0.454171	0.662757	0.632991	0.476040	0.472153	0.455151	0.468716	0.449533	0.474332	0.505419	0.479167	0.471069	0.450602	0.464379	0.453177
1.152780	0.534605	0.655167	0.844684	0.476591	0.444162	0.439871	0.470357	0.582819	0.573934	1.061290	0.648904	0.434513	0.503753	0.576005	0.746396	0.727099	0.855995	0.714958	0.424192	0.418516	0.602583	0.865323	0.510832	0.919984	0.510651	0.795792	0.656384					0.746091	0.545288	0.499439	0.453768	0.662575	0.632926	0.475878	0.472134	0.454890	0.467360	0.449002	0.474331	0.504565	0.478680	0.470806	0.449324	0.464027	0.452763
1.152370	0.534419	0.655102	0.844319	0.476156	0.444108	0.439041	0.469477	0.581928	0.573755	1.059540	0.648856	0.434274	0.503650	0.575997	0.745371	0.726123	0.855938	0.714664	0.423660	0.418332	0.602302	0.865121	0.510547	0.919351	0.510584	0.795229	0.656144					0.744690	0.544796	0.498815	0.453671	0.662314	0.632787	0.475507	0.472093	0.454653	0.466945	0.448140	0.474202	0.504086	0.478650	0.470548	0.448846	0.463586	0.452377
1.152220	0.534409	0.655011	0.843545	0.476155	0.443723	0.437588	0.469446	0.581860	0.573106	1.056250	0.648752	0.433636	0.503451	0.575742	0.744901	0.725772	0.855747	0.714371	0.423264	0.417624	0.600646	0.862395	0.510051	0.918218	0.509778	0.795097	0.655306					0.742554	0.544653	0.498708	0.453543	0.659939	0.632703	0.475162	0.471575	0.454519	0.466649	0.447934	0.474052	0.503843	0.478488	0.470489	0.448282	0.463263	0.452049
1.150800	0.533769	0.654924	0.842488	0.475837	0.443662	0.436598	0.469237	0.581584	0.572468	1.056040	0.648542	0.433505	0.503144	0.575354	0.744593	0.725487	0.855528	0.713700	0.423101	0.417006	0.600125	0.861340	0.509475	0.917247	0.509493	0.794603	0.655113					0.742456	0.544135	0.497966	0.453497	0.659814	0.631394	0.474967	0.471280	0.454218	0.466364	0.447882	0.473564	0.503738	0.477435	0.470130	0.447724	0.462810	0.451800
1.150020	0.533065	0.654307	0.840889	0.475498	0.443473	0.436268	0.468100	0.581273	0.572350	1.054650	0.647419	0.433093	0.502800	0.575063	0.743227	0.725088	0.851754	0.712984	0.423048	0.416963	0.599936	0.860823	0.509070	0.915573	0.509453	0.792596	0.653558					0.739811	0.543880	0.497019	0.452993	0.659301	0.631187	0.474771	0.470639	0.454165	0.465765	0.447429	0.473546	0.503735	0.477423	0.469294	0.447466	0.462717	0.451788
1.147270	0.532219	0.653019	0.840245	0.473234	0.443441	0.435874	0.466727	0.581214	0.571985	1.054170	0.645604	0.432910	0.502475	0.574946	0.742861	0.724729	0.851326	0.711787	0.422981	0.416728	0.598082	0.860263	0.508959	0.915263	0.509331	0.791506	0.653482					0.739490	0.543112	0.496322	0.452989	0.658003	0.631127	0.474601	0.470606	0.453920	0.465754	0.447222	0.473131	0.503132	0.477327	0.468563	0.447414	0.462539	0.449444
1.145770	0.532082	0.652925	0.839335	0.472851	0.443048	0.435837	0.466589	0.580989	0.571964	1.052920	0.645407	0.432615	0.501571	0.574303	0.740522	0.724020	0.850950	0.710962	0.422777	0.416271	0.597981	0.858198	0.508947	0.915011	0.509193	0.791296	0.652638					0.738617	0.542883	0.494028	0.452800	0.656846	0.630898	0.474530	0.470482	0.453501	0.465085	0.446882	0.473047	0.503074	0.477125	0.468473	0.447382	0.462226	0.448751
1.144520	0.531830	0.652829	0.836949	0.472217	0.442384	0.434817	0.466293	0.579814	0.568506	1.052900	0.644260	0.432204	0.501489	0.574283	0.739563	0.723527	0.849177	0.710880	0.422368	0.415520	0.597899	0.855706	0.508937	0.914618	0.508849	0.790953	0.651766					0.738277	0.542861	0.492103	0.452547	0.656399	0.630753	0.473071	0.470047	0.453113	0.464837	0.446750	0.472202	0.502966	0.476567	0.468251	0.446786	0.461517	0.448340
1.142870	0.531531	0.652504	0.836511	0.471899	0.442365	0.434789	0.465538	0.579675	0.567489	1.051430	0.642517	0.432083	0.501357	0.573776	0.738552	0.722932	0.848042	0.710724	0.422086	0.414526	0.596179	0.855411	0.508929	0.914562	0.508191	0.790434	0.651366					0.737334	0.542275	0.492067	0.452089	0.655377	0.630383	0.473070	0.469980	0.453014	0.464769	0.446385	0.472006	0.502707	0.476419	0.467819	0.446759	0.460744	0.448148
1.142170	0.531067	0.650393	0.833956	0.471890	0.441378	0.434765	0.465103	0.579234	0.566884	1.048510	0.642443	0.429023	0.501063	0.573285	0.738417	0.720025	0.847289	0.710692	0.422045	0.414318	0.594301	0.854095	0.508187	0.914468	0.507799	0.790317	0.651266					0.736667	0.541823	0.491858	0.452029	0.655033	0.630078	0.472975	0.469404	0.453009	0.464545	0.446356	0.471815	0.501138	0.476070	0.467674	0.446730	0.459776	0.447966
1.140530	0.531047	0.649681	0.833439	0.471873	0.441152	0.434742	0.464374	0.578899	0.566547	1.047520	0.641449	0.428653	0.499529	0.573067	0.736378	0.719657	0.846403	0.710110	0.421924	0.414074	0.592945	0.852799	0.507452	0.913630	0.506115	0.789988	0.649930					0.736616	0.541499	0.491830	0.451639	0.654247	0.629922	0.472077	0.468928	0.452941	0.464347	0.445313	0.471075	0.500931	0.476029	0.467552	0.446018	0.458820	0.447905
1.140390	0.530921	0.649602	0.833212	0.471803	0.441028	0.434479	0.464055	0.578056	0.566114	1.041670	0.641166	0.426416	0.499419	0.572267	0.736319	0.719320	0.846206	0.709851	0.421887	0.414048	0.592840	0.852011	0.507377	0.912896	0.505800	0.788668	0.649625					0.736460	0.541029	0.491217	0.451120	0.653668	0.629470	0.471917	0.467998	0.452832	0.464001	0.444894	0.470256	0.500366	0.475902	0.467146	0.445902	0.458191	0.447364
1.137350	0.530629	0.647493	0.832543	0.471798	0.440938	0.434447	0.463377	0.577482	0.566044	1.040550	0.641155	0.425248	0.499157	0.572024	0.735408	0.718016	0.842980	0.709727	0.421849	0.413330	0.592388	0.847577	0.506566	0.912731	0.505742	0.788145	0.648817					0.735645	0.540129	0.490876	0.449972	0.653563	0.629121	0.471719	0.467472	0.451645	0.463866	0.444483	0.469176	0.499840	0.475763	0.466995	0.445900	0.457921	0.447181
1.135410	0.530454	0.647419	0.832316	0.471087	0.440883	0.434048	0.463298	0.576978	0.566040	1.040040	0.640597	0.424860	0.498925	0.571202	0.735194	0.717415	0.842848	0.709718	0.421539	0.413308	0.592165	0.846524	0.506379	0.912674	0.504382	0.787349	0.648346					0.735428	0.539040	0.490556	0.449852	0.652934	0.629057	0.471173	0.467267	0.451580	0.463825	0.444475	0.469046	0.499344	0.475600	0.466586	0.445452	0.457919	0.445867
1.134840	0.530408	0.646690	0.832127	0.470267	0.440725	0.433996	0.463131	0.576455	0.564339	1.038320	0.640399	0.424434	0.497979	0.568159	0.734438	0.716835	0.842601	0.709444	0.420404	0.413279	0.592164	0.845757	0.505595	0.910413	0.504320	0.787256	0.648278					0.735192	0.539037	0.490353	0.448618	0.652473	0.628158	0.470529	0.467059	0.451364	0.463577	0.443966	0.468835	0.498993	0.475456	0.466436	0.444804	0.457649	0.445437
1.131810	0.530331	0.645837	0.831936	0.470012	0.440525	0.433964	0.463043	0.575619	0.564231	1.037960	0.640194	0.424392	0.497741	0.567437	0.734028	0.716822	0.842521	0.708255	0.419472	0.413234	0.591110	0.844985	0.505409	0.909794	0.503448	0.786947	0.647083					0.733751	0.538439	0.489983	0.448597	0.651883	0.626565	0.470323	0.466963	0.451181	0.461965	0.443955	0.468801	0.497898	0.474816	0.466195	0.444777	0.457044	0.444541
1.130760	0.529987	0.645812	0.831622	0.469894	0.440089	0.433602	0.462988	0.575583	0.563523	1.037760	0.639869	0.424073	0.497623	0.566729	0.733869	0.716025	0.840612	0.707582	0.418877	0.413233	0.590029	0.844601	0.504689	0.908410	0.503133	0.784485	0.645046					0.733471	0.537995	0.489385	0.447952	0.651789	0.626555	0.469584	0.466288	0.448994	0.461959	0.442711	0.468706	0.496879	0.474588	0.466144	0.444576	0.456067	0.444162
1.129450	0.529418	0.645291	0.831528	0.469789	0.439993	0.433305	0.462960	0.575391	0.563481	1.037630	0.639721	0.422501	0.497362	0.565405	0.733412	0.715085	0.840240	0.707515	0.418858	0.412560	0.589790	0.844476	0.504044	0.907438	0.503124	0.784147	0.644897					0.733149	0.537841	0.488019	0.446235	0.651757	0.626409	0.468929	0.465897	0.448541	0.461943	0.441721	0.468118	0.496790	0.474463	0.465457	0.444490	0.455848	0.444038
1.127970	0.528962	0.644839	0.831522	0.469728	0.438225	0.432976	0.462441	0.574924	0.563468	1.035440	0.637066	0.422217	0.497302	0.565311	0.733388	0.714102	0.839358	0.707300	0.418395	0.411892	0.589375	0.843833	0.503974	0.906825	0.502924	0.783862	0.644690					0.732664	0.536946	0.487046	0.446214	0.651321	0.626116	0.468166	0.465409	0.448043	0.461716	0.441397	0.467566	0.495478	0.473772	0.465456	0.444168	0.455795	0.443878
1.126870	0.528767	0.644279	0.831304	0.469622	0.438113	0.432350	0.461861	0.574324	0.563180	1.034940	0.636652	0.422216	0.496997	0.564990	0.733353	0.713776	0.839291	0.707154	0.417856	0.411356	0.587849	0.842928	0.503965	0.906183	0.501040	0.783826	0.644636					0.732302	0.536330	0.486749	0.445064	0.649570	0.625949	0.467872	0.465102	0.448033	0.461046	0.441322	0.467369	0.495446	0.473693	0.464744	0.443873	0.455358	0.443818
1.126060	0.528089	0.642724	0.830975	0.469542	0.438042	0.432252	0.461084	0.574245	0.560652	1.031160	0.636253	0.422095	0.496935	0.564287	0.731290	0.712917	0.839137	0.706728	0.417647	0.411354	0.587211	0.841117	0.503946	0.904669	0.500721	0.781980	0.644082					0.731589	0.536312	0.486444	0.444924	0.649281	0.625425	0.467559	0.464731	0.447898	0.460850	0.440946	0.467192	0.495102	0.472734	0.464655	0.443750	0.455232	0.443476
1.125620	0.528074	0.642496	0.828542	0.469300	0.437921	0.431014	0.461005	0.573328	0.560399	1.030780	0.636184	0.422012	0.496718	0.564026	0.729265	0.712547	0.839028	0.706105	0.416298	0.410015	0.587093	0.839650	0.503019	0.902996	0.500037	0.781775	0.641844					0.731418	0.535697	0.485276	0.444664	0.649082	0.625279	0.467093	0.464108	0.447810	0.460767	0.440853	0.467000	0.494705	0.469275	0.464351	0.443688	0.454394	0.443245
1.124800	0.527942	0.642140	0.828453	0.469037	0.437590	0.430985	0.460594	0.573169	0.559958	1.030730	0.635985	0.421378	0.495508	0.563812	0.729263	0.711844	0.837162	0.705339	0.416188	0.409923	0.586907	0.839621	0.502491	0.901482	0.499806	0.780812	0.641569					0.731116	0.535610	0.485225	0.444456	0.648825	0.625020	0.467064	0.463924	0.447682	0.460738	0.440809	0.466652	0.494440	0.468487	0.464201	0.443554	0.454355	0.443184
1.123910	0.527162	0.641639	0.828021	0.468483	0.436979	0.430660	0.460309	0.571353	0.559646	1.030640	0.634493	0.420591	0.494249	0.563620	0.728247	0.709554	0.834677	0.705052	0.414913	0.409717	0.586713	0.838208	0.502413	0.900205	0.499223	0.779792	0.640449					0.730831	0.534337	0.485178	0.444176	0.648295	0.624507	0.466163	0.463164	0.447393	0.460689	0.438994	0.465601	0.494192	0.467773	0.463674	0.443358	0.454221	0.442834
1.123350	0.525954	0.641637	0.827950	0.468476	0.436049	0.430465	0.459739	0.571028	0.558910	1.028950	0.634316	0.420490	0.493973	0.562575	0.727065	0.708761	0.832174	0.702915	0.414833	0.409382	0.586263	0.836942	0.502316	0.899936	0.498704	0.779623	0.639511					0.730721	0.534182	0.483416	0.443984	0.648121	0.622617	0.465671	0.463086	0.447361	0.460636	0.438600	0.465533	0.493773	0.467541	0.463447	0.442974	0.453762	0.442788
1.123260	0.524946	0.640572	0.827860	0.467753	0.435855	0.430046	0.459092	0.570908	0.558179	1.028100	0.633891	0.420212	0.492079	0.562502	0.726919	0.708660	0.831907	0.702565	0.414528	0.409108	0.586186	0.835222	0.502109	0.898972	0.498371	0.779063	0.639289					0.730299	0.533677	0.482132	0.443320	0.647592	0.622104	0.465129	0.462916	0.447070	0.460569	0.438446	0.465501	0.493716	0.467332	0.462923	0.442967	0.453046	0.442053
1.122910	0.524778	0.639781	0.827024	0.466696	0.435679	0.429657	0.459018	0.570898	0.557524	1.027910	0.632981	0.420145	0.491808	0.562118	0.726857	0.707519	0.829484	0.702357	0.414396	0.409071	0.585889	0.834269	0.502089	0.898910	0.498114	0.778460	0.636748					0.727722	0.533255	0.481030	0.443262	0.646944	0.621441	0.464816	0.462752	0.446400	0.460442	0.437828	0.465116	0.493463	0.467277	0.462705	0.442673	0.452316	0.441750
1.121350	0.524021	0.639665	0.826133	0.466637	0.435526	0.429015	0.459003	0.570436	0.556621	1.027110	0.632475	0.419799	0.491797	0.561257	0.722957	0.707466	0.829363	0.701817	0.414020	0.408818	0.585692	0.833327	0.500577	0.898086	0.498109	0.778225	0.633833					0.726946	0.532468	0.480298	0.442603	0.646681	0.620904	0.463488	0.462399	0.445985	0.460011	0.437820	0.464875	0.493438	0.467046	0.462114	0.442006	0.451995	0.441632
1.120730	0.523843	0.638886	0.825375	0.466493	0.435386	0.429005	0.458783	0.570130	0.555880	1.025320	0.632124	0.419639	0.491052	0.560624	0.721554	0.706840	0.829186	0.701519	0.413545	0.408512	0.584836	0.831567	0.499414	0.897623	0.496494	0.777886	0.633061					0.726774	0.532089	0.480154	0.442442	0.645892	0.620369	0.463258	0.460741	0.445953	0.459070	0.437761	0.463990	0.492966	0.466990	0.461828	0.441799	0.451525	0.441541
1.120670	0.523782	0.638490	0.824304	0.466288	0.435210	0.427460	0.458367	0.569096	0.554127	1.021250	0.631978	0.419441	0.491023	0.559831	0.720297	0.706516	0.828973	0.701438	0.412734	0.408364	0.584235	0.831492	0.498926	0.897593	0.496231	0.777550	0.632803					0.725699	0.531864	0.479921	0.441997	0.645384	0.619677	0.463201	0.460713	0.445813	0.458934	0.437487	0.463180	0.492652	0.466155	0.461450	0.441588	0.451500	0.441454
1.119500	0.523507	0.638001	0.823739	0.465944	0.434833	0.427418	0.457702	0.569040	0.553645	1.021140	0.630534	0.419433	0.490848	0.559211	0.720074	0.706389	0.827577	0.701012	0.412484	0.408345	0.583957	0.830782	0.498462	0.897361	0.495085	0.777063	0.632306					0.724675	0.531677	0.479464	0.441490	0.645207	0.619615	0.463177	0.460687	0.445799	0.457824	0.437252	0.462958	0.492615	0.465881	0.460986	0.441279	0.450767	0.441414
1.118050	0.523080	0.634752	0.822061	0.465400	0.433853	0.427227	0.457660	0.568602	0.553043	1.017380	0.630459	0.419142	0.490207	0.558409	0.719674	0.705545	0.827071	0.699675	0.412333	0.407785	0.583609	0.829961	0.498006	0.896943	0.494862	0.777059	0.631778					0.724455	0.530738	0.479242	0.441306	0.645014	0.619247	0.463150	0.460528	0.445653	0.457684	0.436888	0.462762	0.492374	0.465591	0.460799	0.440629	0.450180	0.441305
1.117890	0.522661	0.633110	0.821429	0.465025	0.433691	0.427219	0.457265	0.568189	0.552899	1.015470	0.630319	0.418964	0.490176	0.558391	0.719286	0.704408	0.825609	0.699638	0.412321	0.406757	0.583164	0.829891	0.497400	0.895336	0.494052	0.776023	0.631487					0.723970	0.530182	0.478656	0.441078	0.644414	0.618613	0.462899	0.460068	0.445350	0.457673	0.436756	0.462683	0.491805	0.464942	0.460787	0.440529	0.450114	0.441215
1.117090	0.522660	0.632922	0.817040	0.464566	0.433589	0.426824	0.456497	0.567405	0.552698	1.015250	0.629978	0.418893	0.489744	0.557838	0.719237	0.704042	0.825534	0.698952	0.412102	0.405700	0.582905	0.827857	0.496377	0.895267	0.493841	0.775811	0.631472					0.721710	0.529800	0.478624	0.440098	0.643786	0.617921	0.462849	0.459799	0.444240	0.457629	0.435796	0.462384	0.489379	0.464699	0.460658	0.440393	0.449439	0.441153
1.116290	0.522119	0.632852	0.815929	0.464280	0.433110	0.426097	0.455338	0.566875	0.551175	1.012570	0.629348	0.418254	0.489644	0.556999	0.718914	0.703798	0.825443	0.698512	0.411270	0.405011	0.582075	0.827240	0.495963	0.894759	0.493041	0.774515	0.630760					0.721413	0.529793	0.478471	0.439589	0.643644	0.617845	0.462640	0.459752	0.443806	0.457529	0.435695	0.462257	0.488525	0.464519	0.460645	0.440127	0.449397	0.441035
1.114640	0.521686	0.631721	0.815492	0.463221	0.432840	0.425828	0.455311	0.566812	0.551061	1.008250	0.628732	0.417651	0.489411	0.556962	0.718383	0.703750	0.825387	0.698346	0.409666	0.404288	0.580954	0.825880	0.495719	0.894043	0.492479	0.774337	0.630044					0.721079	0.529502	0.478181	0.439216	0.643497	0.617457	0.462407	0.459111	0.443587	0.457495	0.435368	0.462182	0.487887	0.464486	0.460601	0.439965	0.449173	0.440815
1.114550	0.520688	0.631695	0.814792	0.462975	0.432393	0.425526	0.455044	0.566440	0.549730	1.007020	0.628397	0.417623	0.489268	0.555030	0.718308	0.702544	0.824375	0.695434	0.408770	0.403351	0.580675	0.823822	0.495498	0.893711	0.492129	0.773248	0.628902					0.720669	0.528877	0.478177	0.438808	0.642776	0.617239	0.461956	0.458972	0.442994	0.457424	0.434921	0.462013	0.487844	0.464271	0.460335	0.439808	0.448559	0.440322
1.111730	0.519122	0.631187	0.814647	0.462825	0.431642	0.425306	0.454508	0.566291	0.549178	1.007010	0.628374	0.417423	0.489153	0.554864	0.718159	0.702516	0.823128	0.694778	0.408336	0.403127	0.578867	0.823674	0.495229	0.893579	0.491798	0.771950	0.627931					0.719698	0.527975	0.477673	0.437824	0.641092	0.617059	0.461648	0.458395	0.442928	0.457012	0.434398	0.461540	0.487321	0.463953	0.459891	0.439200	0.448502	0.440211
1.109940	0.518663	0.630997	0.814612	0.461770	0.430974	0.424998	0.454299	0.566004	0.548908	1.006840	0.627874	0.416777	0.489139	0.554369	0.717193	0.701613	0.822938	0.694468	0.408314	0.403015	0.578742	0.823154	0.495131	0.890962	0.491493	0.769008	0.627744					0.719687	0.527901	0.476991	0.437799	0.640561	0.617025	0.461286	0.457780	0.442906	0.456947	0.433686	0.461198	0.487217	0.463538	0.459353	0.438852	0.447391	0.439984
1.109930	0.518639	0.630727	0.813884	0.460922	0.430859	0.424769	0.453995	0.565903	0.548723	1.006360	0.627821	0.416774	0.489098	0.554234	0.717168	0.700448	0.822049	0.694152	0.407941	0.402330	0.578321	0.822378	0.494991	0.889561	0.491323	0.768885	0.627480					0.718771	0.527818	0.476057	0.437396	0.640281	0.616849	0.460820	0.457100	0.441531	0.456151	0.433510	0.459278	0.487160	0.463513	0.459282	0.438629	0.447358	0.439938
1.109880	0.518488	0.630675	0.809932	0.459893	0.430816	0.424421	0.453796	0.565370	0.548357	1.001350	0.627095	0.416640	0.488180	0.554034	0.716801	0.698931	0.822016	0.694096	0.407226	0.401612	0.578225	0.822237	0.494973	0.889502	0.489813	0.768839	0.627364					0.718199	0.527723	0.475980	0.437384	0.639868	0.616032	0.460560	0.457076	0.440943	0.456106	0.433182	0.459123	0.487110	0.463387	0.459200	0.438535	0.447266	0.439798
1.106070	0.518198	0.630232	0.809468	0.459289	0.430249	0.424129	0.453577	0.565360	0.547706	1.000780	0.626598	0.416144	0.488115	0.553224	0.716075	0.697152	0.817030	0.693798	0.406980	0.400731	0.577761	0.822110	0.494431	0.888603	0.489065	0.767541	0.624972					0.718114	0.526897	0.475480	0.437125	0.639614	0.615681	0.460429	0.456934	0.440930	0.455292	0.432848	0.459067	0.486879	0.463298	0.457903	0.438237	0.447152	0.438847
1.105450	0.516597	0.626856	0.809291	0.458962	0.429299	0.423684	0.453441	0.563949	0.547636	1.000370	0.626318	0.415675	0.488072	0.552664	0.714969	0.696393	0.816319	0.693724	0.406692	0.400256	0.576935	0.821328	0.494207	0.887143	0.488789	0.767293	0.624261					0.717768	0.525697	0.475380	0.436626	0.639165	0.615476	0.460361	0.456793	0.440917	0.454987	0.432804	0.458949	0.486840	0.462888	0.457302	0.438021	0.446274	0.438031
1.104260	0.516593	0.626054	0.808508	0.458800	0.429053	0.422713	0.453406	0.563798	0.547245	0.999431	0.625078	0.415243	0.487998	0.552634	0.714422	0.696314	0.816100	0.692881	0.406570	0.400201	0.576691	0.821165	0.493527	0.886455	0.487957	0.766224	0.623576					0.717638	0.525636	0.475104	0.436513	0.637065	0.614781	0.460337	0.456655	0.440210	0.454792	0.432365	0.458417	0.486802	0.461986	0.456709	0.437572	0.445746	0.437937
1.103560	0.516201	0.625789	0.807483	0.458682	0.428959	0.421952	0.452570	0.563462	0.546964	0.998218	0.624618	0.415236	0.487236	0.552460	0.713996	0.695054	0.815486	0.692532	0.405801	0.399985	0.574940	0.818681	0.493291	0.886089	0.487855	0.765955	0.623489					0.717633	0.525233	0.472943	0.435897	0.636666	0.614065	0.459994	0.456326	0.440199	0.454642	0.432347	0.458390	0.486354	0.461307	0.455927	0.437549	0.445520	0.437644
1.103270	0.516163	0.625547	0.806680	0.458614	0.428494	0.421905	0.451622	0.562960	0.546566	0.997815	0.624436	0.414539	0.486974	0.552423	0.713218	0.694382	0.815318	0.692165	0.405417	0.399392	0.574204	0.818393	0.492968	0.884930	0.487351	0.764873	0.622344					0.717602	0.525017	0.472359	0.435613	0.635481	0.613745	0.459988	0.455486	0.439610	0.454520	0.432272	0.457267	0.486345	0.460957	0.455395	0.437361	0.444685	0.436212
1.102350	0.515683	0.625037	0.806356	0.458235	0.427898	0.421275	0.450854	0.562048	0.546025	0.997041	0.624341	0.414224	0.486791	0.552371	0.712332	0.693855	0.815143	0.690977	0.405286	0.398416	0.573792	0.815621	0.492278	0.884685	0.486964	0.764581	0.622084					0.717404	0.524782	0.471548	0.435169	0.635379	0.613201	0.459913	0.454826	0.439345	0.453516	0.431991	0.456974	0.486167	0.460641	0.455199	0.436800	0.443891	0.435972
1.098840	0.515588	0.624563	0.806333	0.457698	0.427325	0.420734	0.450831	0.561572	0.546012	0.996411	0.624099	0.414093	0.486645	0.552133	0.712001	0.692712	0.814645	0.690838	0.405100	0.398310	0.573508	0.814965	0.492255	0.884135	0.486711	0.764325	0.620807					0.716911	0.524481	0.470215	0.435037	0.634877	0.613027	0.459635	0.454647	0.439003	0.453123	0.431908	0.456955	0.486151	0.460535	0.454826	0.436720	0.443823	0.435921
1.097220	0.515257	0.623815	0.806314	0.457550	0.426667	0.420571	0.450766	0.561496	0.545920	0.994449	0.623720	0.413949	0.486310	0.550980	0.711858	0.692652	0.814167	0.690595	0.405099	0.398034	0.572638	0.811962	0.492008	0.884022	0.486489	0.764201	0.620557					0.716669	0.524218	0.469314	0.434588	0.634741	0.612816	0.459170	0.454455	0.438989	0.452615	0.431795	0.456697	0.486129	0.460422	0.454418	0.436712	0.443765	0.435802
1.094690	0.515238	0.623132	0.806298	0.457425	0.426660	0.420171	0.450618	0.560849	0.545748	0.994360	0.622220	0.413913	0.485482	0.550800	0.711681	0.692209	0.813836	0.690117	0.405051	0.397515	0.572139	0.811654	0.491003	0.881182	0.486386	0.764154	0.620028					0.716459	0.524208	0.469096	0.434510	0.633357	0.612739	0.458601	0.454145	0.438620	0.452536	0.431747	0.456167	0.486057	0.460421	0.454286	0.436490	0.443705	0.435781
1.093790	0.514775	0.623025	0.806289	0.457077	0.426396	0.420106	0.450567	0.559881	0.544981	0.993561	0.621816	0.413541	0.484709	0.550513	0.710121	0.692189	0.813714	0.689732	0.404696	0.397009	0.570795	0.810838	0.490429	0.880430	0.486157	0.764148	0.619968					0.716456	0.524107	0.468513	0.434116	0.633316	0.612700	0.458528	0.454013	0.438226	0.452298	0.431489	0.455762	0.485369	0.460177	0.453572	0.436486	0.443188	0.435549
1.093460	0.514398	0.622662	0.804771	0.456577	0.426366	0.419915	0.450507	0.559035	0.544739	0.992971	0.618755	0.413293	0.484219	0.550186	0.709677	0.692059	0.813302	0.689005	0.404532	0.396755	0.570670	0.810414	0.490263	0.879305	0.483996	0.762620	0.619473					0.716416	0.523369	0.468210	0.433986	0.632700	0.612583	0.457380	0.453193	0.438076	0.451568	0.431340	0.455728	0.485295	0.459948	0.452459	0.436266	0.443141	0.435415
1.092750	0.514354	0.621800	0.803352	0.456405	0.426283	0.419672	0.450476	0.558395	0.544475	0.992767	0.618144	0.412657	0.484009	0.550023	0.708608	0.691495	0.811763	0.688409	0.403605	0.396731	0.570247	0.810310	0.490248	0.878978	0.483970	0.762512	0.618624					0.716396	0.523191	0.468061	0.433979	0.632399	0.611313	0.457302	0.452676	0.437630	0.451242	0.431325	0.455630	0.485212	0.459860	0.451432	0.436126	0.442850	0.433897
1.091820	0.513645	0.621779	0.802905	0.455922	0.426117	0.419645	0.449902	0.558241	0.544354	0.990010	0.617999	0.412582	0.483319	0.548729	0.708428	0.691381	0.811559	0.688218	0.402261	0.396084	0.569904	0.808825	0.489176	0.878358	0.483490	0.761582	0.617806					0.716329	0.522226	0.467811	0.433896	0.632353	0.610969	0.457291	0.452608	0.437124	0.450925	0.431215	0.454663	0.485108	0.459506	0.451288	0.435361	0.442197	0.433658
1.091530	0.513583	0.621522	0.799868	0.455793	0.425868	0.419086	0.449759	0.558142	0.543985	0.989040	0.617818	0.412497	0.483291	0.548220	0.707416	0.689354	0.809828	0.688180	0.402207	0.395715	0.568535	0.808353	0.488939	0.876428	0.483157	0.761547	0.617268					0.715453	0.521511	0.467640	0.433545	0.631057	0.610489	0.456909	0.451884	0.437012	0.450488	0.431007	0.454477	0.484782	0.459436	0.451201	0.434972	0.442166	0.433645
1.090530	0.513049	0.621396	0.798391	0.455618	0.425407	0.418829	0.449607	0.558064	0.543961	0.988845	0.617365	0.412344	0.482946	0.547908	0.706933	0.688848	0.809587	0.688113	0.402180	0.395295	0.568207	0.807909	0.488426	0.876028	0.483080	0.760634	0.617256					0.715198	0.521481	0.467505	0.433215	0.630517	0.610352	0.456619	0.451783	0.436872	0.450126	0.430911	0.454083	0.484327	0.459279	0.451173	0.434958	0.442060	0.433140
1.088620	0.512881	0.619888	0.797777	0.455500	0.424727	0.418792	0.449355	0.557705	0.543749	0.988767	0.617063	0.412062	0.482782	0.547883	0.706614	0.688570	0.809469	0.687272	0.401614	0.394305	0.567996	0.807619	0.488241	0.875741	0.482720	0.760368	0.617209					0.713930	0.521399	0.467450	0.432642	0.630390	0.609921	0.455889	0.449949	0.436506	0.450023	0.430169	0.453742	0.484156	0.458585	0.450853	0.434341	0.441945	0.433127
1.087410	0.512837	0.619863	0.797761	0.455125	0.424142	0.418593	0.449218	0.557676	0.543747	0.987924	0.616940	0.411375	0.482361	0.547745	0.705289	0.687896	0.809134	0.686886	0.401601	0.394286	0.567725	0.807238	0.488236	0.875704	0.482073	0.760013	0.616336					0.713907	0.521011	0.466932	0.431902	0.629677	0.609913	0.455688	0.449592	0.436468	0.449795	0.430102	0.453030	0.484062	0.457579	0.450046	0.434162	0.441897	0.432928
1.087290	0.512640	0.619681	0.797200	0.455073	0.423991	0.418477	0.449012	0.557232	0.543710	0.987440	0.616501	0.410351	0.482084	0.547657	0.703952	0.686049	0.808686	0.686283	0.401467	0.394192	0.566990	0.805085	0.487644	0.874886	0.481840	0.759870	0.616320					0.713510	0.519185	0.466038	0.431514	0.629416	0.609733	0.455361	0.449576	0.435537	0.449538	0.429762	0.452946	0.483448	0.457388	0.449712	0.433671	0.441868	0.431511
1.087270	0.512004	0.619471	0.796369	0.454439	0.423930	0.418375	0.448795	0.557147	0.543007	0.987110	0.615847	0.410263	0.481829	0.545797	0.703766	0.685736	0.808125	0.685970	0.401290	0.393485	0.566834	0.804589	0.486560	0.873650	0.481190	0.758774	0.616278					0.712297	0.518724	0.465773	0.430671	0.629031	0.609314	0.455311	0.449566	0.435310	0.449502	0.429249	0.452663	0.483317	0.457293	0.448969	0.433345	0.440513	0.431008
1.085920	0.510635	0.619323	0.795340	0.454378	0.423606	0.418367	0.448305	0.555234	0.542513	0.985467	0.615767	0.409963	0.481422	0.545553	0.703415	0.685072	0.808039	0.685469	0.400834	0.393459	0.565357	0.803163	0.486368	0.873072	0.479973	0.758027	0.615993					0.712269	0.518467	0.465764	0.430408	0.628508	0.609223	0.454358	0.448673	0.435113	0.449421	0.429118	0.452105	0.483214	0.456853	0.448071	0.433250	0.440465	0.430826
1.083700	0.510612	0.618952	0.792405	0.454203	0.423571	0.418314	0.448158	0.554707	0.542270	0.985378	0.614911	0.409714	0.481053	0.545270	0.703329	0.684263	0.807573	0.685447	0.400588	0.393077	0.564659	0.803138	0.485978	0.872969	0.479445	0.757721	0.615654					0.712240	0.518221	0.465654	0.429971	0.628069	0.609114	0.453934	0.448310	0.435027	0.449366	0.428272	0.451861	0.482033	0.456826	0.448055	0.433183	0.440352	0.430375
1.081100	0.509673	0.618129	0.792294	0.453967	0.423432	0.418023	0.447814	0.553287	0.542191	0.984254	0.614591	0.409179	0.481002	0.545140	0.701360	0.684080	0.807524	0.684217	0.400553	0.393031	0.564482	0.801961	0.485954	0.871538	0.478679	0.757654	0.615288					0.711977	0.517905	0.465493	0.429734	0.627066	0.609075	0.453753	0.448256	0.434825	0.449245	0.427960	0.451535	0.481678	0.456488	0.448041	0.432998	0.439894	0.430258
1.079450	0.509574	0.617885	0.792016	0.453401	0.423281	0.417707	0.447276	0.552925	0.542131	0.982791	0.614021	0.409109	0.480983	0.544616	0.700512	0.683503	0.807135	0.683904	0.399895	0.392988	0.563932	0.797633	0.485950	0.870790	0.478287	0.757178	0.615276					0.711317	0.517705	0.465365	0.429293	0.627052	0.608576	0.453675	0.446675	0.433935	0.448748	0.427950	0.451428	0.481641	0.456307	0.447551	0.432887	0.439143	0.430239
1.078910	0.509097	0.616681	0.791512	0.453032	0.422838	0.417260	0.446763	0.552496	0.542043	0.982683	0.613849	0.408985	0.480933	0.544013	0.699870	0.682389	0.807013	0.683832	0.399849	0.392942	0.563433	0.796883	0.485641	0.870431	0.478031	0.756900	0.615176					0.710350	0.517061	0.464703	0.429051	0.627031	0.608140	0.453308	0.446546	0.433235	0.448093	0.427916	0.450546	0.480553	0.455762	0.446699	0.432859	0.439102	0.430206
1.078130	0.508555	0.616317	0.791241	0.452599	0.422710	0.416544	0.446539	0.552429	0.541115	0.982646	0.613615	0.408609	0.480918	0.543277	0.699669	0.680995	0.806958	0.683591	0.399846	0.392862	0.563349	0.796091	0.485616	0.869866	0.477962	0.756132	0.615083					0.710124	0.517049	0.464387	0.428985	0.626625	0.608008	0.453278	0.446519	0.433209	0.447867	0.427848	0.450157	0.480349	0.455530	0.446556	0.432803	0.439034	0.430036
1.076850	0.508304	0.616195	0.790616	0.452390	0.422644	0.416432	0.446245	0.551960	0.540885	0.981955	0.613451	0.407967	0.480910	0.543111	0.699379	0.679851	0.806625	0.683247	0.399824	0.392814	0.562676	0.795327	0.485524	0.869426	0.477946	0.755289	0.614563					0.710061	0.516884	0.463966	0.428809	0.626301	0.607400	0.453107	0.446344	0.432916	0.447406	0.427670	0.449734	0.479321	0.455215	0.446337	0.431973	0.438995	0.430031
1.076630	0.507872	0.615739	0.790204	0.451439	0.422642	0.416377	0.446230	0.550112	0.540276	0.979121	0.612767	0.407939	0.480569	0.542754	0.698994	0.679103	0.806467	0.683195	0.398368	0.392760	0.562642	0.794523	0.485411	0.869400	0.477780	0.753635	0.614350					0.709514	0.515935	0.463903	0.428142	0.626140	0.607262	0.453090	0.446317	0.432769	0.446531	0.427636	0.449508	0.479077	0.454768	0.446111	0.431687	0.438833	0.429358
1.076530	0.507293	0.614380	0.790169	0.450824	0.422229	0.416324	0.446079	0.549943	0.539427	0.978731	0.612530	0.407126	0.480188	0.542556	0.698988	0.678281	0.805956	0.683155	0.398229	0.392757	0.561935	0.793420	0.485110	0.869310	0.477644	0.752445	0.613982					0.709371	0.515894	0.463833	0.428013	0.625631	0.606297	0.452866	0.446028	0.432581	0.446173	0.427550	0.449489	0.478016	0.454738	0.446104	0.431368	0.437988	0.429087
1.075690	0.507247	0.613044	0.789672	0.450503	0.422215	0.416039	0.445935	0.549902	0.539420	0.978152	0.612365	0.406329	0.479544	0.540518	0.698547	0.677068	0.805812	0.682666	0.397723	0.392444	0.561812	0.792332	0.484951	0.866953	0.477099	0.751969	0.613733					0.708477	0.515710	0.463280	0.428006	0.625561	0.606061	0.452863	0.446018	0.432381	0.445336	0.427427	0.449207	0.477841	0.454596	0.445902	0.430509	0.437917	0.428188
1.074740	0.507226	0.612211	0.789338	0.450463	0.421983	0.415848	0.445896	0.549618	0.538730	0.977936	0.610344	0.406307	0.479210	0.538938	0.698481	0.676664	0.805697	0.678957	0.397720	0.392402	0.561683	0.791141	0.484754	0.864883	0.476944	0.751891	0.612621					0.708120	0.515259	0.463090	0.427774	0.625536	0.605908	0.452859	0.445812	0.431948	0.444841	0.427251	0.449166	0.477068	0.454491	0.445566	0.430499	0.437606	0.427701
1.074440	0.507080	0.612016	0.788730	0.450401	0.420614	0.415373	0.445855	0.549038	0.538580	0.977504	0.610112	0.406008	0.478879	0.538405	0.698149	0.676011	0.804907	0.677436	0.397331	0.392045	0.561438	0.789164	0.484225	0.864397	0.476861	0.750752	0.612430					0.707815	0.514983	0.462958	0.427206	0.625516	0.605428	0.452503	0.445029	0.431584	0.444399	0.426719	0.448454	0.476802	0.453640	0.445337	0.430341	0.437472	0.427613
1.073530	0.506857	0.611759	0.787675	0.450010	0.420599	0.414871	0.445644	0.548987	0.538367	0.977479	0.609936	0.405951	0.478405	0.538014	0.698055	0.675462	0.803240	0.674503	0.396890	0.391783	0.561374	0.788493	0.482788	0.864243	0.475705	0.750601	0.612364					0.706827	0.514855	0.462279	0.427144	0.624554	0.604586	0.452484	0.444912	0.431479	0.444327	0.426039	0.447946	0.476776	0.453082	0.445248	0.429784	0.437164	0.427498
1.068220	0.506638	0.611696	0.787221	0.449975	0.420473	0.414753	0.444497	0.548525	0.537792	0.975887	0.609338	0.405935	0.477931	0.537862	0.697518	0.674793	0.803047	0.673649	0.396768	0.391618	0.561353	0.787264	0.482681	0.863751	0.475235	0.750548	0.612178					0.706254	0.513748	0.462053	0.426987	0.624516	0.604574	0.452361	0.443588	0.430896	0.443420	0.425972	0.447311	0.476687	0.452945	0.443006	0.429449	0.436595	0.427376
1.067810	0.506425	0.611183	0.785333	0.449705	0.420040	0.413659	0.443788	0.548416	0.537536	0.974989	0.608515	0.405923	0.477785	0.537030	0.697332	0.674262	0.802339	0.672415	0.396622	0.390787	0.561297	0.786858	0.481634	0.862947	0.474589	0.750516	0.611425					0.705930	0.513282	0.461590	0.426489	0.623940	0.603513	0.452310	0.443502	0.430639	0.442763	0.425967	0.446547	0.476575	0.451887	0.442914	0.429424	0.436438	0.427291
1.066740	0.505856	0.610986	0.783846	0.449287	0.419923	0.412255	0.443675	0.548356	0.536581	0.973447	0.607720	0.405097	0.475861	0.536839	0.697207	0.671279	0.799294	0.672252	0.395565	0.390783	0.561192	0.786230	0.481415	0.861933	0.474066	0.750134	0.611395					0.705334	0.513073	0.461183	0.424596	0.623841	0.602815	0.452221	0.443161	0.429711	0.442492	0.424933	0.446352	0.475909	0.450540	0.442502	0.428726	0.436365	0.427225
1.063770	0.505302	0.610274	0.783480	0.449169	0.419895	0.412130	0.443581	0.548105	0.536247	0.973187	0.607673	0.404980	0.475631	0.536171	0.696953	0.670675	0.798077	0.671478	0.395139	0.390458	0.561137	0.785121	0.480970	0.861113	0.473008	0.749664	0.611134					0.704584	0.512839	0.461129	0.424478	0.621494	0.602803	0.452106	0.443111	0.429640	0.442088	0.424714	0.445991	0.475246	0.450522	0.441921	0.428445	0.436260	0.427059
1.061980	0.504208	0.609977	0.782891	0.448923	0.419305	0.411182	0.442724	0.548082	0.535993	0.973048	0.607267	0.403940	0.474726	0.535892	0.696346	0.670448	0.798012	0.671114	0.395007	0.390415	0.560964	0.784509	0.480962	0.861045	0.471917	0.748980	0.610707					0.704429	0.512193	0.460667	0.423878	0.621272	0.602803	0.451710	0.442071	0.429580	0.441917	0.424547	0.445966	0.475226	0.450161	0.441559	0.428081	0.435976	0.426842
1.061670	0.504031	0.609476	0.782237	0.448475	0.419290	0.410670	0.441815	0.547869	0.535944	0.972545	0.607248	0.403857	0.474598	0.535089	0.696138	0.670383	0.797596	0.670128	0.394859	0.389672	0.560328	0.783784	0.480574	0.858651	0.471904	0.748979	0.609290					0.703852	0.512151	0.460165	0.423812	0.621211	0.601757	0.450312	0.441844	0.429427	0.441648	0.423748	0.445563	0.474889	0.449514	0.441305	0.427930	0.435888	0.426162
1.058700	0.503100	0.609074	0.781950	0.447160	0.419014	0.410339	0.441284	0.547633	0.535845	0.971352	0.605520	0.403650	0.474522	0.535031	0.695615	0.670173	0.797171	0.669928	0.394799	0.389519	0.560116	0.782876	0.480486	0.856524	0.471728	0.748812	0.607842					0.703796	0.511477	0.458722	0.423229	0.620496	0.601689	0.449988	0.441535	0.429261	0.441572	0.423740	0.445548	0.474714	0.449240	0.441167	0.427859	0.435813	0.426139
1.058370	0.502247	0.609062	0.781091	0.446917	0.418848	0.410276	0.441172	0.547280	0.535775	0.971148	0.604770	0.403464	0.474349	0.534957	0.694098	0.670115	0.796290	0.669733	0.394376	0.389474	0.558582	0.782441	0.480371	0.856251	0.471641	0.748462	0.607687					0.703427	0.511296	0.457723	0.422286	0.620474	0.600986	0.448001	0.441337	0.428914	0.441132	0.423402	0.445410	0.474674	0.448604	0.440802	0.427221	0.435620	0.425769
1.057850	0.502120	0.607965	0.781021	0.446734	0.418317	0.410079	0.440655	0.547075	0.535651	0.970652	0.604544	0.403163	0.474216	0.533905	0.692312	0.669829	0.795006	0.667808	0.394345	0.389032	0.556899	0.781612	0.480346	0.855493	0.471438	0.748325	0.607440					0.702962	0.511200	0.457617	0.421593	0.620157	0.600634	0.447574	0.441092	0.428750	0.440776	0.423304	0.445373	0.472531	0.448035	0.440141	0.426987	0.435527	0.425740
1.054700	0.501701	0.607140	0.780339	0.446663	0.417771	0.409351	0.440645	0.547067	0.534826	0.970157	0.603274	0.402913	0.473787	0.533778	0.691628	0.669659	0.794258	0.667502	0.394304	0.387720	0.556484	0.780381	0.479665	0.855244	0.471282	0.748069	0.606829					0.702643	0.510983	0.457301	0.420021	0.620087	0.600459	0.446860	0.440889	0.428725	0.439962	0.423152	0.445333	0.472450	0.447735	0.439599	0.426550	0.435419	0.425710
1.054190	0.500345	0.606612	0.780152	0.446550	0.417439	0.409331	0.440618	0.546966	0.534361	0.970022	0.601862	0.402227	0.472803	0.533283	0.691273	0.669353	0.794217	0.666693	0.394189	0.387042	0.555933	0.779867	0.479295	0.855222	0.471109	0.747781	0.605391					0.701895	0.510376	0.456950	0.419868	0.619275	0.600337	0.446152	0.440800	0.428579	0.439454	0.422659	0.443660	0.472244	0.447500	0.439357	0.426374	0.434839	0.424768
1.053770	0.499890	0.606110	0.779655	0.446484	0.417392	0.409171	0.440565	0.546558	0.532966	0.967797	0.601672	0.401902	0.472713	0.532457	0.690311	0.669279	0.794115	0.665696	0.393782	0.386853	0.555851	0.779370	0.477526	0.854613	0.471091	0.747009	0.605025					0.701608	0.510331	0.456211	0.417103	0.619177	0.599542	0.446151	0.440504	0.428129	0.439376	0.422613	0.443377	0.472021	0.446829	0.438955	0.426011	0.434387	0.424448
1.052290	0.499030	0.605461	0.778686	0.446275	0.417314	0.409028	0.440347	0.546377	0.532561	0.967373	0.598761	0.401850	0.472517	0.532128	0.690262	0.669248	0.794097	0.665628	0.393410	0.386836	0.555494	0.779134	0.477513	0.854185	0.470945	0.746680	0.604490					0.701149	0.510269	0.456079	0.416941	0.619148	0.599528	0.445232	0.440056	0.428047	0.438289	0.422065	0.443274	0.471769	0.446571	0.438770	0.425747	0.434274	0.424129
1.052010	0.499003	0.604288	0.778208	0.445676	0.416967	0.408537	0.440042	0.545893	0.532117	0.966693	0.598436	0.401829	0.472283	0.532081	0.689947	0.668456	0.794008	0.665532	0.393245	0.386565	0.554922	0.779034	0.477280	0.852729	0.470563	0.745996	0.603680					0.700463	0.510063	0.455541	0.416474	0.619024	0.599351	0.444920	0.440013	0.426891	0.438010	0.421303	0.443119	0.470666	0.446294	0.438277	0.425528	0.433910	0.424090
1.050620	0.498886	0.603526	0.778058	0.445089	0.416417	0.408204	0.439776	0.545661	0.531383	0.966181	0.597774	0.400926	0.471430	0.531347	0.689177	0.668404	0.793556	0.665089	0.392953	0.386026	0.552619	0.776670	0.477274	0.852299	0.470213	0.745885	0.602967					0.700248	0.510019	0.455337	0.415957	0.618884	0.598839	0.444668	0.439914	0.426178	0.437827	0.420364	0.443117	0.470060	0.444757	0.438256	0.425409	0.433131	0.423831
1.050020	0.498751	0.602654	0.777653	0.445046	0.416277	0.407353	0.439164	0.545420	0.530940	0.965484	0.597290	0.400904	0.471201	0.530801	0.688230	0.668284	0.793339	0.664801	0.392611	0.385694	0.551922	0.773819	0.476845	0.851688	0.468807	0.745785	0.601420					0.699992	0.509899	0.455219	0.415058	0.618871	0.598420	0.444598	0.439505	0.425989	0.437706	0.420318	0.442528	0.469270	0.444095	0.438133	0.424878	0.433045	0.423229
1.049030	0.498551	0.602176	0.776873	0.443986	0.416232	0.407254	0.438727	0.543894	0.530816	0.964911	0.596783	0.400861	0.471198	0.530553	0.687551	0.667373	0.793049	0.664741	0.392594	0.385682	0.551206	0.773341	0.476171	0.851007	0.466876	0.744728	0.601392					0.699417	0.509501	0.454888	0.414654	0.616884	0.598128	0.444412	0.439386	0.425957	0.437679	0.420275	0.442230	0.469179	0.443916	0.437880	0.424837	0.432839	0.423209
1.048490	0.498416	0.601907	0.776668	0.443482	0.415784	0.407180	0.438078	0.543778	0.529789	0.964695	0.596348	0.400815	0.470433	0.530238	0.687136	0.666604	0.791758	0.663885	0.391840	0.385539	0.551194	0.772807	0.475831	0.849670	0.465892	0.742383	0.600100					0.698861	0.509168	0.454148	0.414652	0.616748	0.597798	0.444140	0.439310	0.425952	0.437670	0.420198	0.442102	0.469085	0.443766	0.437712	0.424348	0.432227	0.423102
1.048440	0.498225	0.601758	0.775637	0.443262	0.415704	0.407080	0.438055	0.543190	0.529710	0.964639	0.595942	0.400765	0.470158	0.529978	0.686150	0.665518	0.791667	0.663757	0.391370	0.385217	0.550145	0.771953	0.475800	0.847827	0.465700	0.741237	0.599913					0.698075	0.508958	0.454111	0.414214	0.616358	0.597642	0.443728	0.438864	0.425688	0.436850	0.420191	0.442071	0.467934	0.443764	0.437360	0.423822	0.432212	0.422397
1.047400	0.497713	0.601446	0.774895	0.443219	0.415375	0.406967	0.437930	0.542805	0.528975	0.964189	0.595757	0.400760	0.469499	0.529617	0.685335	0.665269	0.790452	0.662549	0.391329	0.384844	0.550088	0.771641	0.475672	0.847356	0.465244	0.740920	0.599695					0.697715	0.508635	0.453401	0.413811	0.616034	0.597419	0.443306	0.438831	0.425600	0.436753	0.420179	0.441940	0.467821	0.442007	0.437103	0.423629	0.432008	0.422165
1.046790	0.497550	0.600568	0.774660	0.442089	0.415262	0.406192	0.437655	0.541610	0.528866	0.963808	0.595753	0.400636	0.469181	0.529280	0.684395	0.665117	0.789732	0.661394	0.390841	0.384726	0.548410	0.771619	0.475653	0.846249	0.464401	0.740514	0.599069					0.697263	0.508600	0.453375	0.413773	0.615564	0.596895	0.443058	0.438207	0.425124	0.436581	0.419196	0.441886	0.467651	0.441479	0.436086	0.423300	0.431454	0.421807
1.046180	0.497221	0.599954	0.774424	0.440946	0.414888	0.405732	0.437412	0.541220	0.528388	0.963403	0.595470	0.400509	0.468657	0.528048	0.683870	0.665075	0.788143	0.660354	0.390689	0.384557	0.548239	0.771423	0.475287	0.845936	0.464080	0.739885	0.598236					0.697178	0.508557	0.453139	0.413386	0.615482	0.596554	0.442785	0.437568	0.425039	0.436555	0.418793	0.441391	0.467482	0.440486	0.435694	0.423142	0.431447	0.421773
1.044900	0.497170	0.599620	0.772779	0.440642	0.414235	0.403426	0.437371	0.540312	0.527799	0.962974	0.594579	0.400283	0.468610	0.527976	0.682937	0.664670	0.787419	0.659522	0.390643	0.384545	0.547457	0.771362	0.474273	0.845034	0.463689	0.739700	0.598000					0.697162	0.508493	0.453127	0.413126	0.615447	0.596509	0.442722	0.436938	0.424868	0.436313	0.418352	0.439624	0.466911	0.440277	0.434882	0.423021	0.431186	0.421222
1.044150	0.496838	0.599340	0.770156	0.440186	0.414030	0.402840	0.436875	0.540263	0.527587	0.962500	0.592973	0.400256	0.468576	0.527897	0.682159	0.663329	0.787236	0.658385	0.388924	0.384041	0.547052	0.771084	0.473872	0.844671	0.463588	0.739483	0.596640					0.696829	0.506975	0.452201	0.412826	0.615423	0.596397	0.442540	0.436871	0.424849	0.436186	0.418268	0.439404	0.466615	0.439982	0.434372	0.423015	0.431106	0.420898
1.044010	0.496826	0.598962	0.769494	0.439898	0.413638	0.402786	0.436630	0.539704	0.527197	0.961801	0.592719	0.400144	0.468380	0.527629	0.681435	0.663110	0.786163	0.657322	0.388894	0.383989	0.546755	0.770473	0.473733	0.844502	0.463368	0.736800	0.594300					0.696055	0.506148	0.452055	0.412638	0.615355	0.596149	0.442538	0.436786	0.424623	0.436161	0.418117	0.439392	0.466471	0.439187	0.433365	0.422965	0.430753	0.420888
1.043350	0.496721	0.596570	0.769249	0.439718	0.413605	0.402708	0.436546	0.539599	0.526983	0.961451	0.592472	0.400110	0.467602	0.527345	0.681364	0.662978	0.786135	0.656381	0.388488	0.383610	0.546190	0.770368	0.473268	0.844395	0.463354	0.736326	0.593189					0.694929	0.505187	0.451816	0.411960	0.614735	0.595937	0.442223	0.436296	0.424622	0.435909	0.418054	0.439301	0.466202	0.437282	0.432825	0.422877	0.430610	0.420877
1.043130	0.496599	0.596521	0.767253	0.439391	0.413414	0.402630	0.436465	0.539578	0.526311	0.959503	0.591359	0.399692	0.467569	0.526177	0.681288	0.662963	0.785861	0.654431	0.388284	0.383586	0.546056	0.769612	0.473057	0.843772	0.462287	0.736279	0.591788					0.694842	0.505013	0.451329	0.411311	0.614564	0.595786	0.442164	0.436288	0.424577	0.434983	0.417946	0.438984	0.466098	0.436527	0.431870	0.422699	0.430546	0.420803
1.042810	0.496573	0.596257	0.766716	0.439067	0.413299	0.402302	0.436107	0.539471	0.525734	0.958555	0.589408	0.399581	0.467542	0.526011	0.681184	0.662331	0.784323	0.653311	0.388251	0.383563	0.545366	0.769136	0.472967	0.843196	0.461719	0.736089	0.591352					0.694278	0.504793	0.450497	0.411198	0.614112	0.595589	0.441875	0.435422	0.424472	0.434918	0.417913	0.438674	0.466064	0.436477	0.431536	0.422414	0.430489	0.420324
1.041650	0.496195	0.595467	0.766405	0.438971	0.413142	0.402281	0.436058	0.539287	0.525665	0.956278	0.589055	0.399463	0.466579	0.525786	0.680456	0.662073	0.784088	0.652961	0.387530	0.382999	0.545277	0.765878	0.472790	0.842055	0.461417	0.735894	0.590962					0.694178	0.504666	0.450423	0.410225	0.614085	0.595500	0.441721	0.434424	0.423717	0.434600	0.417719	0.438193	0.465469	0.435772	0.431375	0.422213	0.430444	0.420271
1.040510	0.495921	0.593961	0.766044	0.438872	0.413100	0.402182	0.435837	0.539131	0.525436	0.954053	0.588083	0.399319	0.466461	0.525228	0.679799	0.661963	0.783449	0.652839	0.387457	0.382909	0.544569	0.765671	0.472506	0.841585	0.461168	0.734733	0.589757					0.693523	0.503923	0.450373	0.409997	0.614045	0.594982	0.441585	0.433581	0.423654	0.434218	0.417610	0.438189	0.465275	0.435762	0.431195	0.421608	0.430316	0.419732
1.039380	0.495673	0.592821	0.765784	0.438806	0.412800	0.401871	0.435739	0.538248	0.525191	0.953155	0.587626	0.399120	0.466310	0.524535	0.678379	0.661540	0.782410	0.652790	0.387419	0.382703	0.544477	0.765041	0.471517	0.841541	0.461082	0.734709	0.589315					0.693068	0.503552	0.450308	0.409986	0.613928	0.594389	0.441508	0.433178	0.423634	0.433680	0.417514	0.438166	0.465023	0.435345	0.431012	0.421595	0.430111	0.419683
1.038940	0.495574	0.591972	0.764842	0.438737	0.412597	0.401303	0.435680	0.538185	0.525066	0.949311	0.586540	0.398635	0.465876	0.524415	0.677433	0.660721	0.781618	0.652649	0.387113	0.382222	0.543800	0.765006	0.471380	0.841523	0.461025	0.734604	0.589253					0.692878	0.501890	0.450068	0.409700	0.613713	0.594060	0.441240	0.432674	0.423582	0.433624	0.417229	0.438059	0.464968	0.435307	0.430921	0.420262	0.429573	0.419094
1.038280	0.495402	0.591494	0.764496	0.438610	0.412385	0.401179	0.435531	0.537595	0.524523	0.949123	0.585061	0.398394	0.465553	0.524325	0.677378	0.660399	0.781406	0.652427	0.387067	0.381272	0.543447	0.764662	0.470488	0.841285	0.460765	0.734314	0.588858					0.692601	0.501677	0.449560	0.409601	0.613536	0.594046	0.440866	0.431494	0.423385	0.433324	0.417146	0.438025	0.463936	0.435127	0.430881	0.420231	0.429534	0.418115
1.034260	0.494242	0.591407	0.763967	0.438310	0.412119	0.401129	0.435009	0.535961	0.524295	0.948359	0.584705	0.398138	0.465409	0.523799	0.676652	0.660175	0.780432	0.649347	0.386836	0.381145	0.543264	0.764242	0.470328	0.840526	0.460161	0.734291	0.588795					0.691909	0.500968	0.449327	0.409104	0.613322	0.593904	0.440853	0.431432	0.422402	0.432580	0.416387	0.437585	0.463820	0.435113	0.430378	0.419682	0.429158	0.417692
1.032990	0.494167	0.591122	0.761554	0.438190	0.411810	0.400172	0.434977	0.535853	0.523867	0.947904	0.583541	0.397566	0.465155	0.523678	0.675722	0.660011	0.780123	0.648683	0.386833	0.380537	0.543038	0.763972	0.470203	0.839946	0.460071	0.734187	0.587782					0.691862	0.500368	0.449240	0.408846	0.613094	0.593441	0.440818	0.431014	0.422215	0.432461	0.416205	0.436443	0.462375	0.435053	0.428973	0.419423	0.428873	0.417236
1.032440	0.493997	0.591028	0.761132	0.438160	0.411796	0.399092	0.434898	0.535426	0.523298	0.945842	0.583334	0.397431	0.464829	0.522170	0.675716	0.659760	0.779949	0.648641	0.386813	0.380468	0.542786	0.763910	0.470003	0.839478	0.458846	0.733984	0.587757					0.691572	0.500304	0.449005	0.408646	0.612339	0.593363	0.440522	0.430994	0.421645	0.432316	0.416130	0.436094	0.461882	0.434267	0.428907	0.419375	0.428798	0.416500
1.030000	0.493960	0.590916	0.758928	0.437673	0.411706	0.398532	0.433777	0.535373	0.522402	0.943211	0.583298	0.397201	0.464114	0.520209	0.675533	0.657771	0.778677	0.648269	0.386793	0.380373	0.541987	0.762864	0.469670	0.838892	0.458652	0.733600	0.587226					0.691465	0.500060	0.448308	0.408602	0.612313	0.592376	0.440219	0.430589	0.421446	0.432316	0.416087	0.436045	0.461503	0.434169	0.428820	0.418704	0.428515	0.416425
1.029690	0.493659	0.590628	0.758526	0.437633	0.411590	0.398507	0.433501	0.535355	0.522149	0.942040	0.582086	0.397131	0.464093	0.519712	0.674573	0.657213	0.778436	0.648185	0.386771	0.380048	0.541709	0.762367	0.469524	0.837555	0.458497	0.733183	0.586637					0.691218	0.499421	0.447918	0.408237	0.612057	0.592225	0.438966	0.430326	0.421133	0.432123	0.415830	0.435205	0.461046	0.434138	0.428388	0.418355	0.427571	0.416300
1.029640	0.492351	0.590626	0.758098	0.436694	0.411410	0.398240	0.433219	0.535339	0.521467	0.940397	0.581774	0.397025	0.463069	0.519403	0.674196	0.655628	0.777998	0.648003	0.386570	0.380043	0.541301	0.761716	0.469470	0.837125	0.458371	0.732883	0.586528					0.689945	0.498844	0.447817	0.408173	0.612028	0.591769	0.438763	0.429643	0.420964	0.431510	0.415186	0.435145	0.460999	0.434119	0.428332	0.418252	0.427507	0.416175
1.029540	0.491297	0.589981	0.754889	0.436633	0.411304	0.398237	0.431755	0.535185	0.521370	0.935440	0.581738	0.396947	0.462495	0.519308	0.673625	0.655322	0.775869	0.647843	0.386476	0.379491	0.540913	0.761686	0.468781	0.836245	0.458260	0.732667	0.585762					0.689727	0.497938	0.447670	0.408157	0.611400	0.591363	0.438602	0.429107	0.420870	0.431403	0.415125	0.434940	0.460829	0.434096	0.428155	0.418126	0.427233	0.415956
1.028930	0.491137	0.589686	0.753614	0.436486	0.410722	0.398130	0.431100	0.534995	0.520867	0.935330	0.581448	0.396866	0.462230	0.519052	0.672918	0.654505	0.775741	0.647207	0.386389	0.379277	0.540888	0.760710	0.468773	0.833530	0.458252	0.731001	0.585617					0.689597	0.496513	0.447305	0.407700	0.610357	0.591017	0.438414	0.428746	0.420631	0.431075	0.415116	0.434920	0.460813	0.434049	0.427512	0.417992	0.427199	0.414935
1.027030	0.490395	0.589379	0.753606	0.436357	0.410690	0.397812	0.430862	0.534510	0.520608	0.934637	0.581264	0.396168	0.461847	0.518973	0.672676	0.653454	0.775505	0.646543	0.386386	0.379047	0.540613	0.760329	0.466914	0.833390	0.458126	0.729379	0.585297					0.689563	0.496431	0.446878	0.407651	0.610293	0.590676	0.437962	0.427689	0.420466	0.430996	0.415069	0.434840	0.460740	0.433586	0.426905	0.417981	0.426767	0.414756
1.027000	0.489416	0.589002	0.753529	0.436282	0.410668	0.397487	0.430461	0.533736	0.520328	0.934254	0.581249	0.395523	0.461595	0.518426	0.672468	0.651013	0.775421	0.645962	0.385954	0.378914	0.539772	0.759718	0.466894	0.831680	0.457771	0.729325	0.585194					0.688485	0.496297	0.446444	0.407603	0.610291	0.590581	0.437872	0.427258	0.419971	0.430868	0.414627	0.434839	0.460140	0.433458	0.426787	0.417892	0.426725	0.414638
1.026390	0.489147	0.588829	0.753340	0.435781	0.410429	0.397361	0.430074	0.533306	0.520194	0.933431	0.579343	0.395108	0.461414	0.517604	0.671991	0.650497	0.775384	0.645839	0.385528	0.378857	0.539643	0.758110	0.466578	0.828954	0.456888	0.728784	0.585100					0.688157	0.496286	0.446227	0.407339	0.610161	0.589867	0.437486	0.426574	0.419014	0.430781	0.414526	0.434689	0.460119	0.433430	0.426269	0.417750	0.426640	0.414502
1.026120	0.488780	0.588017	0.752737	0.435639	0.409792	0.397350	0.430046	0.533139	0.519697	0.932555	0.579324	0.394464	0.459998	0.517588	0.671793	0.650389	0.774825	0.645776	0.385481	0.378480	0.539250	0.756946	0.466438	0.828768	0.456258	0.728401	0.584766					0.688132	0.495681	0.446109	0.407280	0.608074	0.588769	0.437227	0.426513	0.418652	0.430694	0.414460	0.433828	0.459748	0.433259	0.426194	0.417449	0.426403	0.414230
1.024290	0.488426	0.587919	0.751951	0.435099	0.409153	0.396386	0.429488	0.532621	0.519522	0.932526	0.577733	0.394456	0.459652	0.517353	0.671139	0.650357	0.773711	0.645690	0.384548	0.378480	0.538438	0.756856	0.466387	0.828342	0.456040	0.727577	0.584571					0.688002	0.495640	0.445903	0.407190	0.607729	0.588401	0.437202	0.426350	0.418435	0.430330	0.414343	0.433796	0.459313	0.433025	0.426141	0.417276	0.425649	0.413976
1.023840	0.488155	0.587370	0.751138	0.435032	0.408761	0.396367	0.429363	0.532113	0.519178	0.931968	0.577500	0.394299	0.459615	0.516698	0.670805	0.649275	0.773220	0.645159	0.384475	0.378131	0.538282	0.756427	0.465697	0.828094	0.455893	0.725969	0.584438					0.687710	0.495387	0.445304	0.407005	0.607629	0.587724	0.436838	0.426310	0.417974	0.430164	0.414282	0.433519	0.457264	0.432585	0.426136	0.417242	0.425572	0.413925
1.018720	0.488135	0.585081	0.751130	0.434820	0.408752	0.396136	0.429176	0.531584	0.519048	0.931777	0.577483	0.394090	0.459230	0.516536	0.670096	0.648561	0.773032	0.645101	0.383774	0.377777	0.538090	0.756244	0.465473	0.827465	0.455882	0.724526	0.584410					0.687710	0.495165	0.444887	0.406763	0.607530	0.587074	0.436708	0.426206	0.417747	0.429879	0.414244	0.433264	0.456671	0.432476	0.426028	0.417007	0.425016	0.413691
1.017680	0.487967	0.584891	0.750961	0.433862	0.408702	0.395680	0.429121	0.531568	0.518605	0.931052	0.576610	0.393954	0.459209	0.516393	0.669046	0.648533	0.771787	0.643228	0.383703	0.377682	0.537851	0.755311	0.465358	0.826032	0.455534	0.724112	0.583219					0.684107	0.495086	0.444146	0.406598	0.606717	0.586767	0.436691	0.425929	0.417619	0.429699	0.414215	0.432876	0.456138	0.432403	0.425512	0.416277	0.424346	0.413677
1.017660	0.486576	0.584766	0.750816	0.433469	0.408554	0.395458	0.428841	0.531063	0.518537	0.929581	0.576499	0.393627	0.459137	0.516380	0.666031	0.648056	0.771017	0.643065	0.383679	0.377097	0.537679	0.754422	0.464516	0.825944	0.455284	0.723741	0.582561					0.683265	0.494633	0.444072	0.406528	0.606668	0.586152	0.436186	0.425619	0.417583	0.429587	0.413920	0.432820	0.453944	0.432366	0.425196	0.416079	0.424192	0.413540
1.016600	0.485799	0.584474	0.750420	0.433085	0.407478	0.395383	0.427862	0.530900	0.518537	0.927923	0.576058	0.393577	0.458555	0.515511	0.665970	0.647093	0.769186	0.642918	0.383189	0.377023	0.537189	0.754373	0.463518	0.825767	0.455104	0.723719	0.581360					0.683248	0.494544	0.443493	0.405785	0.606114	0.585796	0.436066	0.425528	0.417558	0.429547	0.413919	0.432346	0.453894	0.432119	0.424968	0.416014	0.424032	0.413078
1.016410	0.485754	0.584410	0.750327	0.432702	0.407445	0.395173	0.427592	0.530853	0.518459	0.927842	0.575641	0.393515	0.458369	0.514255	0.664191	0.645654	0.769141	0.642695	0.382619	0.376932	0.536442	0.753974	0.463339	0.824120	0.454905	0.722492	0.580426					0.682809	0.494408	0.443352	0.405577	0.605911	0.585791	0.435906	0.425326	0.417189	0.429239	0.413131	0.432114	0.452008	0.432036	0.424819	0.415533	0.423548	0.412599
1.016020	0.483068	0.583448	0.750060	0.432366	0.407401	0.395120	0.427345	0.529964	0.518180	0.926913	0.575277	0.392965	0.458004	0.513947	0.663739	0.643474	0.769080	0.642282	0.382455	0.376079	0.535967	0.753573	0.462565	0.824044	0.453931	0.721094	0.579583					0.682202	0.494407	0.442566	0.405119	0.605882	0.585554	0.435611	0.425262	0.417124	0.429119	0.413091	0.432052	0.451700	0.430851	0.424615	0.415477	0.423287	0.412595
1.014520	0.482500	0.582203	0.749646	0.432231	0.406423	0.394787	0.427326	0.529710	0.518137	0.926793	0.574735	0.392637	0.457984	0.513622	0.662925	0.643019	0.768683	0.641774	0.382224	0.375949	0.535746	0.751255	0.462164	0.823715	0.453562	0.720510	0.578751					0.680389	0.494264	0.442346	0.404757	0.605816	0.585536	0.435472	0.424907	0.417062	0.429083	0.412752	0.432046	0.451662	0.430194	0.424254	0.415360	0.423007	0.412368
1.014380	0.482269	0.581883	0.747142	0.430546	0.406405	0.394283	0.427182	0.529097	0.517802	0.926550	0.574399	0.391765	0.457979	0.513099	0.661623	0.642849	0.768658	0.641673	0.382049	0.375605	0.535453	0.749498	0.461901	0.823640	0.452950	0.720190	0.577848					0.679542	0.493999	0.442189	0.404324	0.605146	0.583960	0.434896	0.424435	0.416974	0.428754	0.412461	0.432005	0.451078	0.430193	0.423941	0.414840	0.422826	0.412210
1.013230	0.482217	0.581298	0.746799	0.430436	0.405809	0.394207	0.426381	0.529052	0.517741	0.926100	0.573866	0.391564	0.457976	0.512317	0.661042	0.641568	0.768463	0.641294	0.381907	0.375568	0.535432	0.749440	0.461897	0.822623	0.452885	0.719752	0.577466					0.678757	0.493778	0.442083	0.403140	0.605050	0.583867	0.434754	0.423597	0.416694	0.428597	0.412175	0.431836	0.450964	0.430085	0.423368	0.413856	0.422544	0.412166
1.012510	0.482217	0.580999	0.746458	0.429882	0.405608	0.393537	0.426227	0.529037	0.517655	0.925980	0.572178	0.391499	0.457168	0.512191	0.660940	0.641254	0.767486	0.640730	0.381881	0.375168	0.535135	0.749015	0.461643	0.822096	0.452327	0.719689	0.575110					0.678557	0.493696	0.441584	0.402954	0.604958	0.583046	0.434206	0.423285	0.416514	0.428581	0.412159	0.431781	0.450737	0.430023	0.423136	0.413677	0.422415	0.412144
1.012440	0.482123	0.580994	0.746308	0.429739	0.405602	0.393460	0.425916	0.528222	0.517546	0.924668	0.571684	0.391349	0.457099	0.512057	0.660416	0.640497	0.766202	0.640502	0.381546	0.374908	0.535086	0.748403	0.461609	0.822001	0.452164	0.718692	0.574253					0.678485	0.493590	0.441333	0.402631	0.604138	0.582862	0.434009	0.422463	0.416474	0.428555	0.411910	0.431633	0.450362	0.429985	0.422958	0.413275	0.422156	0.410667
1.011580	0.482104	0.579676	0.746263	0.429687	0.405555	0.393219	0.425843	0.528159	0.517070	0.924318	0.571394	0.391302	0.456551	0.511988	0.660321	0.639909	0.765326	0.640295	0.381141	0.374460	0.534896	0.748372	0.461553	0.821064	0.451920	0.718471	0.574155					0.678254	0.493574	0.441201	0.401893	0.603907	0.582567	0.433592	0.421700	0.416179	0.428417	0.411676	0.431062	0.449970	0.429969	0.422535	0.413274	0.421941	0.410521
1.011090	0.481882	0.578212	0.746077	0.429628	0.405217	0.393007	0.425836	0.528035	0.517035	0.924180	0.571375	0.391010	0.456472	0.510522	0.659839	0.638411	0.763767	0.640176	0.381040	0.374178	0.534561	0.748079	0.460925	0.820339	0.451765	0.718026	0.574051					0.678043	0.493492	0.440852	0.401772	0.603855	0.581864	0.433342	0.420893	0.415938	0.428112	0.411414	0.430681	0.449343	0.429653	0.422163	0.413233	0.421913	0.409959
1.010960	0.481728	0.578107	0.742468	0.429415	0.405212	0.392580	0.425834	0.528001	0.516864	0.922453	0.571311	0.391008	0.456384	0.510214	0.659413	0.638100	0.763103	0.639835	0.380699	0.374047	0.534464	0.747551	0.459674	0.819705	0.451714	0.717814	0.573616					0.677822	0.493311	0.440799	0.401052	0.603441	0.580469	0.433230	0.420788	0.415673	0.428108	0.411291	0.430488	0.449047	0.428930	0.422019	0.413223	0.421620	0.409843
1.009550	0.481541	0.577530	0.741174	0.429272	0.404902	0.392203	0.425694	0.527073	0.516838	0.921718	0.571281	0.390986	0.456367	0.508990	0.659067	0.637971	0.762195	0.639625	0.380691	0.373871	0.534229	0.747221	0.458903	0.819438	0.451411	0.716838	0.573129					0.677170	0.493089	0.440130	0.400302	0.602869	0.580129	0.433021	0.420767	0.415661	0.428016	0.410991	0.430186	0.448761	0.428909	0.421873	0.412878	0.421499	0.409190
1.008170	0.481297	0.577509	0.741096	0.428915	0.404842	0.392110	0.425189	0.526648	0.516648	0.920903	0.571226	0.390406	0.456157	0.508341	0.658672	0.637916	0.760587	0.638895	0.379957	0.373370	0.534093	0.747141	0.458726	0.819340	0.451235	0.716556	0.572386					0.676868	0.492879	0.440013	0.399592	0.601806	0.579984	0.432985	0.420634	0.415652	0.427985	0.410926	0.430038	0.448252	0.428507	0.421459	0.412626	0.421494	0.409060
1.008090	0.480810	0.576645	0.740940	0.428297	0.404701	0.392069	0.425154	0.526616	0.516613	0.920728	0.570837	0.390144	0.455773	0.508146	0.658652	0.637431	0.759886	0.638833	0.379732	0.373288	0.532509	0.747125	0.458046	0.818876	0.450878	0.716456	0.572299					0.675962	0.492691	0.439663	0.399558	0.601172	0.579884	0.432690	0.420500	0.415076	0.427918	0.410623	0.429996	0.448175	0.428069	0.421225	0.412304	0.421294	0.408970
1.007880	0.480060	0.575324	0.740024	0.428216	0.404174	0.391982	0.424687	0.526423	0.516613	0.920193	0.570687	0.390050	0.455751	0.507683	0.658532	0.637069	0.759718	0.638331	0.378953	0.372930	0.532486	0.746336	0.457296	0.818697	0.450588	0.716248	0.570613					0.675865	0.492687	0.438982	0.399380	0.600849	0.579825	0.432339	0.420396	0.414875	0.427913	0.410404	0.429631	0.448027	0.427953	0.421053	0.412065	0.420692	0.408916
1.006630	0.479839	0.575044	0.739957	0.427936	0.403753	0.391639	0.424073	0.525681	0.515974	0.919707	0.570494	0.390019	0.455375	0.506372	0.658169	0.636421	0.759610	0.638066	0.378529	0.372749	0.531850	0.745647	0.456637	0.818380	0.450383	0.716017	0.570590					0.674354	0.492601	0.438943	0.399261	0.600693	0.578559	0.432299	0.419993	0.414789	0.427844	0.409999	0.428476	0.447203	0.427808	0.420924	0.411687	0.420664	0.408655
1.006230	0.479683	0.574943	0.739714	0.427688	0.403508	0.391608	0.424008	0.525641	0.515939	0.919210	0.570276	0.389985	0.454951	0.506322	0.657403	0.635916	0.759119	0.637805	0.378311	0.372543	0.531697	0.743792	0.456451	0.818262	0.450295	0.715391	0.570283					0.674354	0.491574	0.438864	0.399096	0.600625	0.578193	0.432288	0.419080	0.414671	0.427601	0.409691	0.427894	0.446798	0.427462	0.419943	0.411588	0.420621	0.408283
1.006120	0.479562	0.574319	0.738831	0.427216	0.403352	0.391521	0.423753	0.525296	0.515802	0.919049	0.569685	0.389450	0.454118	0.506283	0.656971	0.635592	0.758924	0.636116	0.377877	0.372373	0.531619	0.743712	0.456014	0.817086	0.450244	0.715119	0.569696					0.673946	0.490948	0.438851	0.399037	0.600603	0.577471	0.431350	0.418909	0.414501	0.426948	0.409425	0.427443	0.446597	0.427159	0.419437	0.411238	0.420483	0.408242
1.005070	0.479242	0.574049	0.738506	0.426947	0.403218	0.391129	0.423674	0.524502	0.515199	0.918642	0.569501	0.389346	0.453769	0.505898	0.656312	0.635304	0.758103	0.635953	0.377683	0.372306	0.531162	0.743678	0.455766	0.816059	0.449802	0.714619	0.569337					0.673066	0.490871	0.438404	0.398240	0.600361	0.577229	0.430493	0.417787	0.414439	0.426807	0.409113	0.427173	0.446566	0.426603	0.418105	0.411080	0.419680	0.407593
1.004890	0.478978	0.573440	0.737091	0.426827	0.403204	0.390004	0.423639	0.524489	0.514925	0.917125	0.569257	0.389332	0.453746	0.505498	0.655810	0.634443	0.757848	0.635624	0.377429	0.371543	0.530188	0.743511	0.455091	0.815458	0.449772	0.713641	0.568251					0.670759	0.490766	0.438069	0.397746	0.600321	0.577119	0.430440	0.417453	0.414401	0.426756	0.408786	0.427047	0.446514	0.426283	0.418024	0.410961	0.419482	0.407155
1.003290	0.478970	0.573328	0.737016	0.425970	0.403175	0.389938	0.423514	0.524241	0.514715	0.916169	0.567514	0.389222	0.453568	0.505397	0.655666	0.634384	0.757579	0.635515	0.377272	0.371287	0.530154	0.742294	0.455034	0.815251	0.449591	0.713578	0.567850					0.670421	0.490376	0.437646	0.397523	0.600217	0.576785	0.430101	0.417120	0.414309	0.426750	0.408561	0.426959	0.444665	0.426214	0.417920	0.410517	0.418523	0.407059
1.003250	0.478096	0.572928	0.736779	0.425939	0.402844	0.389711	0.423385	0.524108	0.514255	0.915405	0.567045	0.388812	0.453256	0.505293	0.655505	0.634354	0.757180	0.634460	0.377257	0.370905	0.529006	0.741935	0.454997	0.813792	0.449391	0.711120	0.566609					0.670121	0.488676	0.437198	0.397111	0.599771	0.576337	0.429591	0.416696	0.414210	0.426170	0.407772	0.426163	0.443897	0.426001	0.417210	0.410354	0.418373	0.406725
1.002450	0.477993	0.572676	0.736549	0.425799	0.402735	0.388688	0.423370	0.524024	0.513782	0.915331	0.566852	0.388811	0.452979	0.505177	0.655202	0.634192	0.756402	0.633897	0.376968	0.370842	0.527817	0.741368	0.454921	0.813439	0.449170	0.710874	0.565927					0.669328	0.488453	0.436998	0.396895	0.598743	0.575816	0.429237	0.416664	0.413867	0.426030	0.407400	0.426133	0.443672	0.425718	0.417062	0.410333	0.418222	0.406410
1.002380	0.477897	0.572513	0.736261	0.424565	0.402673	0.388178	0.423327	0.524017	0.512714	0.914593	0.566815	0.388634	0.452567	0.505031	0.654997	0.633833	0.754533	0.633284	0.376957	0.370628	0.527575	0.740476	0.454546	0.813430	0.448650	0.710863	0.565369					0.668986	0.487739	0.435736	0.396558	0.597588	0.575629	0.428839	0.416606	0.413744	0.425298	0.407257	0.425761	0.443233	0.425688	0.416745	0.409990	0.417946	0.406335
0.999640	0.476865	0.572330	0.735923	0.424408	0.402348	0.387797	0.423299	0.523932	0.512369	0.914214	0.565618	0.388297	0.452553	0.504981	0.654148	0.633798	0.754405	0.632518	0.376924	0.370103	0.527429	0.740450	0.453440	0.811313	0.448032	0.710489	0.565309					0.668864	0.487277	0.435689	0.396513	0.597533	0.575347	0.428288	0.415982	0.413538	0.425261	0.406667	0.425674	0.442181	0.424649	0.416464	0.409842	0.417648	0.406004
0.998496	0.476767	0.572246	0.734377	0.424346	0.401743	0.387736	0.423218	0.523726	0.512025	0.912718	0.564742	0.388126	0.452515	0.503875	0.654129	0.633703	0.753533	0.632117	0.376749	0.370086	0.527262	0.740326	0.453309	0.811068	0.447247	0.709719	0.565295					0.668461	0.486842	0.435652	0.396443	0.596857	0.575103	0.427883	0.415672	0.413509	0.424911	0.406610	0.424624	0.442120	0.424453	0.416276	0.409604	0.417398	0.405933
0.998246	0.476688	0.572071	0.734321	0.424060	0.401711	0.387633	0.423101	0.523364	0.511555	0.912398	0.564425	0.388081	0.452407	0.503791	0.653706	0.633251	0.753224	0.631915	0.376013	0.369971	0.527063	0.740233	0.453186	0.810547	0.446401	0.708669	0.565247					0.667842	0.486813	0.435652	0.396419	0.596807	0.574852	0.427803	0.415266	0.412929	0.424884	0.406563	0.424106	0.441857	0.423396	0.416074	0.409437	0.417304	0.405808
0.998030	0.476017	0.571454	0.733229	0.423964	0.401353	0.387403	0.422804	0.523169	0.511312	0.912297	0.562798	0.387914	0.452244	0.503642	0.653295	0.632893	0.753033	0.631524	0.375342	0.369541	0.526993	0.740024	0.453128	0.810076	0.446321	0.708353	0.564898					0.667490	0.486047	0.435501	0.396303	0.595839	0.574739	0.427588	0.414670	0.412891	0.424433	0.406087	0.423728	0.441499	0.423022	0.416009	0.408938	0.417067	0.405553
0.997871	0.475676	0.571422	0.733143	0.423750	0.401189	0.387307	0.422251	0.522097	0.511247	0.911771	0.562769	0.387619	0.452171	0.503227	0.652524	0.632874	0.752602	0.631507	0.375177	0.369264	0.526623	0.739640	0.453043	0.809550	0.445621	0.708197	0.563499					0.666730	0.485820	0.435378	0.396218	0.595762	0.574676	0.427280	0.414447	0.412359	0.423970	0.405745	0.423421	0.441399	0.422883	0.415250	0.408646	0.416795	0.405052
0.997483	0.475538	0.571227	0.733133	0.423428	0.400880	0.386973	0.422204	0.521829	0.511214	0.911249	0.562742	0.387292	0.451718	0.502746	0.652342	0.632273	0.751238	0.631397	0.374871	0.368980	0.525761	0.739309	0.452769	0.808191	0.445580	0.707959	0.563012					0.666285	0.484570	0.435304	0.395917	0.595311	0.574611	0.427210	0.414048	0.412323	0.423939	0.405355	0.423376	0.440658	0.422345	0.415243	0.408473	0.416766	0.404559
0.996920	0.475312	0.569426	0.732150	0.423274	0.400685	0.386804	0.422188	0.521204	0.511191	0.911001	0.562723	0.386916	0.451501	0.502745	0.652272	0.630723	0.750074	0.629598	0.374698	0.368974	0.525263	0.739293	0.452438	0.807534	0.445281	0.707896	0.562826					0.666205	0.484204	0.435098	0.395852	0.595308	0.574283	0.426758	0.413628	0.412123	0.423788	0.405085	0.423376	0.440451	0.422179	0.415201	0.408320	0.416672	0.404552
0.996856	0.474146	0.569199	0.731972	0.422774	0.400657	0.386538	0.421480	0.519877	0.511183	0.910845	0.562694	0.386414	0.450886	0.502527	0.651937	0.629928	0.749033	0.628553	0.374634	0.368882	0.524896	0.739077	0.452186	0.807271	0.445279	0.707455	0.562091					0.665727	0.484056	0.434834	0.395645	0.594967	0.573994	0.426710	0.413447	0.412060	0.423785	0.404907	0.423236	0.440408	0.422162	0.415126	0.407477	0.416295	0.404438
0.996511	0.473896	0.568370	0.730601	0.421896	0.400508	0.386505	0.421054	0.519344	0.511178	0.909663	0.562327	0.386276	0.450713	0.502228	0.651599	0.629786	0.747895	0.628244	0.374608	0.368586	0.524627	0.738883	0.451967	0.806218	0.445081	0.706656	0.561658					0.665609	0.483934	0.434412	0.394890	0.594929	0.573517	0.426689	0.413412	0.412023	0.423372	0.404634	0.423092	0.440118	0.421932	0.414461	0.407170	0.416267	0.404412
0.996315	0.473380	0.568348	0.729368	0.421049	0.399847	0.386427	0.420209	0.519215	0.510665	0.909323	0.561058	0.386269	0.450178	0.501027	0.651392	0.628586	0.745912	0.625967	0.374257	0.368371	0.523508	0.738863	0.451875	0.805439	0.444796	0.706614	0.561049					0.665225	0.482985	0.434113	0.394336	0.594903	0.572776	0.425940	0.412831	0.411912	0.423340	0.404469	0.422996	0.440108	0.421453	0.414112	0.406027	0.416049	0.404172
0.995339	0.473031	0.567712	0.728561	0.420689	0.399062	0.386119	0.419786	0.517885	0.510230	0.907383	0.560371	0.386099	0.450058	0.500254	0.651365	0.628056	0.745836	0.625929	0.374135	0.367836	0.523336	0.737428	0.451733	0.805155	0.444686	0.705750	0.561023					0.665206	0.482762	0.433849	0.394311	0.594229	0.572606	0.424633	0.412602	0.411394	0.423163	0.404407	0.422808	0.439994	0.420974	0.414094	0.405858	0.415823	0.404030
0.994092	0.472791	0.566343	0.728363	0.420587	0.398750	0.385895	0.419630	0.517565	0.510212	0.906258	0.560260	0.385593	0.449499	0.500208	0.651156	0.627975	0.744075	0.625865	0.374132	0.367460	0.523297	0.737268	0.451574	0.804152	0.443957	0.705632	0.560997					0.665022	0.481959	0.433585	0.394088	0.594176	0.572476	0.424632	0.412571	0.410522	0.422589	0.404404	0.422338	0.439616	0.420731	0.413975	0.405824	0.415770	0.403990
0.991639	0.472382	0.565489	0.727394	0.420459	0.398500	0.385669	0.419281	0.517559	0.509982	0.905313	0.559987	0.385169	0.448225	0.498820	0.650751	0.627338	0.743001	0.625834	0.373740	0.367403	0.522584	0.737194	0.451286	0.803656	0.443420	0.705111	0.560904					0.664518	0.481878	0.432911	0.394066	0.594138	0.572226	0.424415	0.412420	0.410389	0.422424	0.404159	0.422108	0.439558	0.420296	0.413919	0.405595	0.415602	0.403660
0.991502	0.471704	0.565393	0.727183	0.420362	0.398367	0.385650	0.419101	0.517202	0.509463	0.905292	0.559777	0.384928	0.448000	0.498085	0.649625	0.626867	0.742515	0.625467	0.373679	0.367048	0.521736	0.735866	0.450906	0.802982	0.442712	0.704719	0.560484					0.664390	0.481664	0.432559	0.393364	0.593960	0.571854	0.424399	0.411779	0.410304	0.422352	0.404015	0.421982	0.438976	0.419861	0.413636	0.405408	0.415318	0.403402
0.990863	0.471541	0.564860	0.726938	0.420198	0.398167	0.385386	0.419018	0.516928	0.509439	0.904910	0.559107	0.384093	0.447974	0.498067	0.649091	0.626735	0.741701	0.625221	0.373434	0.366988	0.521710	0.735710	0.450797	0.801370	0.442706	0.704082	0.560418					0.664348	0.481336	0.432413	0.392132	0.593490	0.571843	0.424276	0.411729	0.410177	0.422322	0.403910	0.421853	0.438816	0.419214	0.413427	0.405075	0.414802	0.403399
0.990206	0.471283	0.564535	0.726506	0.420148	0.398156	0.385287	0.418795	0.516726	0.509436	0.904414	0.558757	0.384032	0.447848	0.497514	0.648250	0.626546	0.741361	0.624751	0.373219	0.366610	0.521453	0.735025	0.450378	0.800689	0.442570	0.703669	0.559992					0.663794	0.481203	0.432174	0.392112	0.593194	0.571683	0.424238	0.410806	0.410121	0.421697	0.403904	0.421671	0.438488	0.418903	0.413338	0.404817	0.414384	0.403305
0.989800	0.471119	0.564219	0.725644	0.420034	0.397702	0.384952	0.418669	0.516134	0.509210	0.903471	0.558435	0.383820	0.447774	0.497482	0.647915	0.625918	0.741330	0.624299	0.372777	0.366600	0.521025	0.734669	0.450198	0.800496	0.442452	0.702970	0.559749					0.663698	0.480707	0.431678	0.391886	0.592833	0.571292	0.423706	0.410589	0.409903	0.421198	0.403741	0.421218	0.438434	0.418668	0.413149	0.403354	0.414228	0.403141
0.986741	0.471110	0.562973	0.724009	0.419710	0.397596	0.384873	0.418394	0.515705	0.508779	0.901417	0.557871	0.383707	0.447252	0.497369	0.647679	0.625686	0.740645	0.623286	0.372574	0.366574	0.520847	0.734584	0.450124	0.800119	0.442129	0.702436	0.559417					0.663316	0.480544	0.431599	0.391782	0.592702	0.571204	0.423567	0.410369	0.409800	0.421189	0.403597	0.421184	0.438362	0.418378	0.412668	0.403005	0.414104	0.403114
0.985705	0.470542	0.562957	0.724004	0.419592	0.397341	0.384761	0.417306	0.515353	0.508619	0.900062	0.557837	0.383525	0.446739	0.497327	0.647657	0.624739	0.740385	0.620591	0.372270	0.366546	0.520230	0.734488	0.450043	0.799870	0.441054	0.701883	0.559309					0.662557	0.480165	0.431270	0.391596	0.592551	0.571075	0.423528	0.409962	0.409111	0.420561	0.403528	0.420813	0.438233	0.418146	0.412219	0.402676	0.413584	0.402981
0.985511	0.470341	0.562742	0.723893	0.419441	0.397026	0.384229	0.417219	0.515060	0.507913	0.899599	0.557778	0.383058	0.445972	0.497045	0.647630	0.624155	0.739875	0.620432	0.372162	0.365628	0.520191	0.733204	0.449718	0.799286	0.440889	0.699972	0.558987					0.662198	0.479995	0.431256	0.391543	0.592053	0.570918	0.423496	0.409883	0.408676	0.420531	0.403490	0.420783	0.437963	0.418050	0.411945	0.402408	0.413490	0.402916
0.984803	0.469201	0.561968	0.723379	0.419359	0.396902	0.383733	0.416490	0.514761	0.507852	0.899368	0.557649	0.382999	0.445405	0.496735	0.646289	0.623440	0.738301	0.620222	0.372152	0.365336	0.519880	0.732683	0.449462	0.797854	0.440778	0.699831	0.558131					0.661755	0.479887	0.431151	0.391121	0.591805	0.570719	0.422698	0.409636	0.408651	0.420388	0.403464	0.420399	0.437812	0.418004	0.411864	0.401195	0.413446	0.402865
0.984449	0.468922	0.561577	0.722442	0.418991	0.395827	0.383578	0.416446	0.514477	0.507777	0.898490	0.557412	0.382983	0.445036	0.496622	0.646036	0.622944	0.737961	0.619567	0.371973	0.365323	0.519283	0.732332	0.449448	0.797716	0.440775	0.699785	0.558034					0.661644	0.478771	0.430854	0.391016	0.590661	0.570717	0.422048	0.409446	0.408601	0.419833	0.403440	0.419824	0.437527	0.417925	0.411611	0.401071	0.413417	0.401456
0.983535	0.468762	0.561012	0.721988	0.418831	0.395817	0.383540	0.415981	0.513033	0.507511	0.897217	0.556992	0.382916	0.444977	0.495021	0.645865	0.622611	0.737889	0.619453	0.371531	0.365054	0.518817	0.732197	0.449426	0.797184	0.440401	0.699729	0.557640					0.661254	0.478612	0.430818	0.390194	0.590647	0.570583	0.421752	0.409443	0.408492	0.419255	0.403130	0.419639	0.437357	0.417761	0.411601	0.400102	0.413281	0.401422
0.983119	0.467874	0.560611	0.721976	0.418501	0.395742	0.383489	0.415651	0.512545	0.506634	0.896415	0.556692	0.382693	0.444915	0.494888	0.645733	0.622238	0.737579	0.619346	0.371322	0.364884	0.518767	0.731717	0.449353	0.797056	0.440233	0.699071	0.557593					0.661210	0.478605	0.430100	0.389776	0.590545	0.570514	0.421560	0.409268	0.408270	0.419173	0.402940	0.419501	0.437310	0.417538	0.411266	0.399848	0.413198	0.401421
0.982869	0.467749	0.560595	0.720395	0.418278	0.395718	0.383006	0.415039	0.512038	0.506530	0.896368	0.556462	0.382477	0.444890	0.493271	0.645560	0.622042	0.736189	0.619062	0.370825	0.364594	0.518207	0.730910	0.449331	0.796241	0.440204	0.698983	0.557416					0.660364	0.478401	0.430012	0.389326	0.590447	0.570144	0.420810	0.409264	0.408073	0.419010	0.402828	0.419145	0.437257	0.417519	0.411199	0.399180	0.413193	0.401083
0.981132	0.467693	0.560548	0.720092	0.418145	0.395470	0.382925	0.414975	0.511631	0.505807	0.896304	0.556383	0.382115	0.444281	0.493000	0.645332	0.621968	0.734208	0.618311	0.370529	0.364567	0.517943	0.730766	0.449269	0.795408	0.440179	0.698696	0.557207					0.660134	0.478110	0.429932	0.389269	0.589919	0.569912	0.420462	0.409259	0.408031	0.418560	0.402803	0.419096	0.437245	0.417331	0.409835	0.399131	0.413192	0.400959
0.981080	0.467234	0.559511	0.719234	0.418055	0.395289	0.382779	0.414333	0.510813	0.505516	0.895602	0.556178	0.382013	0.444091	0.492997	0.644814	0.621709	0.734062	0.617656	0.370138	0.364215	0.517739	0.729787	0.449023	0.795105	0.439992	0.698627	0.557167					0.660049	0.477903	0.429447	0.388969	0.589888	0.569836	0.419822	0.408608	0.407314	0.418494	0.402773	0.418810	0.437124	0.417131	0.409598	0.398827	0.412735	0.400635
0.980580	0.466992	0.559491	0.718861	0.417904	0.394901	0.382255	0.413989	0.510469	0.505389	0.894943	0.555845	0.381910	0.443433	0.492909	0.644791	0.621475	0.734048	0.617621	0.369350	0.364213	0.516849	0.729185	0.448446	0.795038	0.439556	0.698259	0.556811					0.660029	0.477655	0.429370	0.388745	0.589829	0.569623	0.419751	0.408361	0.407306	0.418108	0.402770	0.418635	0.436788	0.416739	0.409124	0.398771	0.412574	0.400581
0.980294	0.466786	0.559049	0.718504	0.417571	0.394764	0.381976	0.413854	0.510150	0.503519	0.893596	0.554891	0.381845	0.442734	0.492653	0.643978	0.621262	0.733748	0.615134	0.369158	0.363899	0.516648	0.728608	0.448090	0.792642	0.439321	0.698187	0.556107					0.659784	0.477466	0.429128	0.388340	0.589097	0.569577	0.419682	0.408294	0.406982	0.417916	0.402526	0.418379	0.436579	0.416288	0.409119	0.398122	0.412393	0.400330
0.979646	0.466636	0.558270	0.718189	0.417428	0.394719	0.381786	0.413457	0.509462	0.503479	0.893051	0.553581	0.381395	0.442645	0.491624	0.643678	0.620746	0.732969	0.614419	0.368850	0.363736	0.516428	0.725873	0.447538	0.791494	0.439123	0.697822	0.555993					0.659782	0.477216	0.428504	0.388272	0.588690	0.569424	0.419445	0.408172	0.406886	0.417904	0.402479	0.418207	0.435318	0.416098	0.408778	0.398048	0.412345	0.400310
0.979262	0.465769	0.557976	0.718071	0.417426	0.394513	0.381619	0.412968	0.509352	0.503366	0.890648	0.553330	0.380982	0.442519	0.490509	0.643261	0.619812	0.732495	0.614378	0.368543	0.363652	0.515375	0.725756	0.447195	0.789990	0.438998	0.697540	0.555978					0.659351	0.476699	0.427797	0.388152	0.588229	0.569122	0.419317	0.408154	0.406727	0.417783	0.402463	0.418155	0.435253	0.415955	0.408691	0.397735	0.412118	0.400258
0.978929	0.465711	0.557151	0.717826	0.417306	0.394090	0.381510	0.411387	0.509204	0.502292	0.890623	0.553223	0.380721	0.442482	0.490355	0.643243	0.619439	0.732205	0.614210	0.368409	0.363555	0.515141	0.725578	0.446661	0.789901	0.438905	0.697093	0.555826					0.659321	0.476694	0.427730	0.387858	0.588138	0.568810	0.418701	0.407980	0.406608	0.417646	0.402419	0.417795	0.435019	0.415412	0.408320	0.397689	0.411822	0.400205
0.977703	0.465275	0.557073	0.717446	0.417233	0.393919	0.381174	0.410755	0.508700	0.502246	0.890440	0.553217	0.380708	0.442472	0.490168	0.642928	0.618975	0.732084	0.614187	0.368365	0.362853	0.515052	0.725559	0.446584	0.787293	0.438823	0.695063	0.554659					0.659140	0.476267	0.427665	0.387711	0.588018	0.568756	0.418599	0.407744	0.406447	0.417576	0.402157	0.417761	0.434135	0.415332	0.408262	0.397608	0.411647	0.398913
0.977528	0.464912	0.556107	0.716407	0.417083	0.393793	0.380570	0.410118	0.508654	0.502125	0.890302	0.552794	0.380156	0.441491	0.489628	0.642096	0.618931	0.731560	0.614114	0.367977	0.362816	0.514982	0.725294	0.446485	0.786018	0.438481	0.694945	0.554186					0.659126	0.476223	0.427318	0.387644	0.588011	0.568737	0.418550	0.407716	0.406237	0.417401	0.402103	0.417461	0.434086	0.415197	0.408147	0.397592	0.411189	0.398893
0.977333	0.464866	0.556087	0.715626	0.417039	0.393625	0.380400	0.409682	0.508100	0.502068	0.890050	0.551944	0.379604	0.441251	0.489366	0.641446	0.618318	0.730636	0.613582	0.367448	0.362803	0.514785	0.725004	0.446336	0.785239	0.438338	0.694563	0.553939					0.658031	0.475868	0.427173	0.387364	0.587934	0.568248	0.418293	0.407340	0.406030	0.417247	0.402028	0.417381	0.433923	0.415054	0.407866	0.397356	0.411106	0.398869
0.977136	0.464792	0.555867	0.715273	0.416810	0.393602	0.380172	0.409636	0.507938	0.501929	0.889661	0.551673	0.379307	0.440588	0.489343	0.640567	0.617868	0.729597	0.612822	0.367129	0.362754	0.514482	0.724264	0.446154	0.782879	0.438225	0.692449	0.553842					0.656443	0.475516	0.427172	0.387355	0.587780	0.567294	0.418164	0.407209	0.405854	0.416977	0.401642	0.417306	0.432900	0.414118	0.407789	0.397287	0.410882	0.398725
0.976050	0.464732	0.555180	0.714526	0.416791	0.392896	0.379683	0.409450	0.507893	0.501745	0.889487	0.550571	0.379289	0.440355	0.488600	0.640293	0.617827	0.728449	0.612429	0.366968	0.362382	0.513647	0.723762	0.446143	0.781880	0.437988	0.691767	0.553627					0.656333	0.475432	0.426649	0.387238	0.587523	0.566440	0.418027	0.407182	0.405775	0.416869	0.401583	0.417268	0.432646	0.413933	0.407768	0.397152	0.410660	0.398708
0.975505	0.464365	0.555101	0.714262	0.415999	0.392706	0.379477	0.409261	0.507690	0.501125	0.888531	0.549787	0.379196	0.440154	0.488460	0.640149	0.617763	0.727964	0.612360	0.366489	0.361918	0.513631	0.723692	0.446055	0.781756	0.437925	0.691539	0.553624					0.656130	0.474966	0.426104	0.387035	0.587181	0.565768	0.417943	0.406888	0.405486	0.416581	0.401476	0.416719	0.432047	0.413873	0.407743	0.397139	0.410271	0.398630
0.973816	0.464286	0.554893	0.713998	0.415930	0.392340	0.379456	0.408541	0.507453	0.501111	0.888365	0.549755	0.378832	0.440016	0.488202	0.639406	0.616911	0.727779	0.612136	0.366018	0.361738	0.513319	0.723455	0.445206	0.780719	0.437684	0.691160	0.553437					0.655265	0.474904	0.425485	0.387034	0.587150	0.565713	0.417558	0.406682	0.405443	0.415631	0.401103	0.416602	0.432041	0.413813	0.407645	0.397072	0.409388	0.398056
0.973736	0.463867	0.554731	0.713776	0.415492	0.392268	0.379332	0.408370	0.506228	0.500474	0.887328	0.549397	0.378776	0.439547	0.487684	0.638821	0.616706	0.726803	0.611136	0.365875	0.361531	0.513139	0.723204	0.444659	0.779131	0.437080	0.691128	0.552668					0.655241	0.474904	0.424738	0.386956	0.586912	0.565523	0.417514	0.406654	0.405178	0.415362	0.401085	0.416435	0.431568	0.413664	0.407499	0.397066	0.409099	0.397967
0.973513	0.463861	0.554727	0.712235	0.415365	0.392233	0.379195	0.408212	0.505398	0.500078	0.886727	0.548760	0.378408	0.439470	0.487605	0.638507	0.616598	0.725765	0.610994	0.365852	0.360872	0.512894	0.723105	0.444178	0.778385	0.435780	0.689926	0.552473					0.655144	0.474740	0.424248	0.386580	0.586340	0.565400	0.417215	0.406553	0.405012	0.415022	0.401011	0.416294	0.431485	0.413658	0.407423	0.396981	0.408640	0.397802
0.973232	0.463813	0.554500	0.712209	0.415079	0.391966	0.379153	0.407925	0.504806	0.499817	0.886224	0.548406	0.377579	0.439378	0.487222	0.638278	0.616522	0.724902	0.610711	0.365839	0.360852	0.512777	0.723055	0.443841	0.777003	0.435650	0.689578	0.552209					0.654896	0.474506	0.424211	0.386524	0.586251	0.565190	0.417176	0.406408	0.404468	0.414860	0.400833	0.415833	0.431268	0.413561	0.406881	0.396612	0.408478	0.397606
0.973181	0.463553	0.554401	0.711447	0.414884	0.391598	0.379103	0.407745	0.504049	0.497780	0.883878	0.547443	0.377012	0.439116	0.487116	0.638261	0.616417	0.723792	0.610318	0.365505	0.360689	0.512652	0.722963	0.443547	0.776911	0.435544	0.689035	0.551900					0.654649	0.474479	0.423995	0.386310	0.586065	0.565020	0.416756	0.406395	0.404316	0.414715	0.400688	0.415537	0.431070	0.413491	0.406612	0.395582	0.408331	0.397200
0.971544	0.463118	0.553536	0.710514	0.414859	0.391597	0.378596	0.407732	0.502492	0.497734	0.883851	0.547243	0.376970	0.439108	0.486635	0.637288	0.615753	0.723685	0.609930	0.365501	0.360263	0.511178	0.721713	0.443527	0.776910	0.435143	0.688967	0.550386					0.653799	0.473511	0.423889	0.386114	0.585650	0.564805	0.416752	0.406280	0.404263	0.414708	0.400659	0.415537	0.431036	0.412899	0.405642	0.395063	0.407848	0.397192
0.970127	0.462858	0.553400	0.710049	0.414653	0.391373	0.378576	0.407618	0.501992	0.497692	0.883734	0.547011	0.376942	0.439105	0.486630	0.637193	0.615712	0.722810	0.609803	0.365231	0.359428	0.511009	0.721696	0.443480	0.776754	0.434977	0.688947	0.550204					0.653716	0.472855	0.423771	0.386004	0.585413	0.564240	0.416486	0.406265	0.404128	0.414532	0.400307	0.415531	0.430661	0.412831	0.405494	0.394813	0.407452	0.397073
0.969877	0.462780	0.553305	0.709514	0.414120	0.391203	0.378414	0.407471	0.501597	0.497331	0.882581	0.546450	0.376811	0.438691	0.486258	0.636700	0.615634	0.722081	0.609119	0.365148	0.359256	0.510929	0.721681	0.443353	0.776167	0.434834	0.688259	0.549349					0.652650	0.472653	0.423624	0.385872	0.584985	0.563973	0.416145	0.406238	0.404088	0.414223	0.399881	0.415318	0.430527	0.412688	0.405393	0.394793	0.407321	0.396806
0.969755	0.462624	0.553274	0.709082	0.413890	0.391085	0.377848	0.406916	0.500988	0.497124	0.880627	0.545187	0.376754	0.438653	0.486247	0.636570	0.614446	0.721682	0.607410	0.365042	0.359201	0.510773	0.721580	0.442745	0.775972	0.434181	0.687602	0.549305					0.652643	0.472543	0.423477	0.385869	0.584952	0.563878	0.415706	0.406210	0.404084	0.413907	0.399126	0.414350	0.429447	0.412596	0.405335	0.394751	0.407079	0.396475
0.969391	0.462381	0.552969	0.708086	0.413665	0.390967	0.377295	0.406447	0.500968	0.497106	0.880308	0.544854	0.376752	0.438611	0.485257	0.634618	0.614350	0.721426	0.607207	0.364320	0.359037	0.510337	0.721084	0.442662	0.774705	0.433313	0.687550	0.549261					0.651476	0.472042	0.423150	0.385816	0.584735	0.563635	0.415591	0.406169	0.403903	0.413808	0.399103	0.413300	0.428938	0.412463	0.405097	0.394547	0.407016	0.396225
0.968088	0.462240	0.552644	0.707781	0.413496	0.390867	0.377283	0.405690	0.500785	0.496624	0.879632	0.544545	0.376631	0.438591	0.485193	0.634001	0.613950	0.720177	0.606375	0.364226	0.358986	0.510293	0.719737	0.442633	0.774385	0.432697	0.687138	0.548862					0.650817	0.471577	0.422909	0.385684	0.584689	0.563242	0.414943	0.406016	0.403579	0.413725	0.399089	0.413066	0.428840	0.412043	0.404693	0.394428	0.406827	0.396193
0.967003	0.461664	0.552006	0.707569	0.413244	0.390496	0.377052	0.405620	0.500722	0.496387	0.878949	0.544289	0.376441	0.438512	0.484325	0.633997	0.613775	0.720014	0.605779	0.363799	0.358809	0.510037	0.718948	0.441407	0.774121	0.432507	0.686610	0.548855					0.650632	0.471149	0.422663	0.385629	0.584273	0.563230	0.414369	0.405644	0.403101	0.413655	0.399081	0.412997	0.428816	0.411396	0.404549	0.394362	0.406525	0.396138
0.966292	0.460751	0.551870	0.707436	0.413199	0.390445	0.377020	0.405437	0.500494	0.495977	0.878413	0.544025	0.376333	0.438102	0.483552	0.633482	0.613602	0.717324	0.605701	0.363659	0.358714	0.509925	0.718731	0.441166	0.773381	0.431972	0.685086	0.548842					0.650561	0.470447	0.422542	0.385567	0.584213	0.562513	0.414048	0.405625	0.403055	0.413613	0.398895	0.412914	0.428511	0.411039	0.404010	0.394319	0.406276	0.395976
0.966008	0.460663	0.551713	0.707397	0.412987	0.390263	0.376978	0.405435	0.500406	0.495844	0.877474	0.543975	0.376329	0.437259	0.483464	0.631063	0.613457	0.715688	0.605486	0.363483	0.358677	0.509733	0.718598	0.441046	0.772767	0.431550	0.683381	0.546861					0.649960	0.470390	0.422257	0.385213	0.584128	0.562399	0.414033	0.405414	0.402932	0.413558	0.398821	0.412251	0.428510	0.410636	0.403920	0.394286	0.406214	0.395831
0.965179	0.460628	0.551242	0.706984	0.412945	0.390207	0.376463	0.405391	0.500192	0.495828	0.877062	0.543518	0.376287	0.437082	0.483293	0.630855	0.613145	0.714790	0.604701	0.363425	0.358266	0.509730	0.718347	0.440958	0.771661	0.431167	0.683327	0.546707					0.649862	0.469961	0.421888	0.385205	0.584080	0.561390	0.413913	0.405324	0.402832	0.413475	0.398717	0.412211	0.428406	0.410580	0.403674	0.393978	0.406136	0.395661
0.964790	0.460045	0.550569	0.706846	0.412682	0.389567	0.376440	0.404761	0.500183	0.495774	0.876482	0.543421	0.376166	0.436600	0.482770	0.630586	0.612881	0.714495	0.604141	0.363302	0.357805	0.509521	0.718216	0.440834	0.771602	0.431166	0.683231	0.546383					0.649843	0.469939	0.421818	0.385198	0.583933	0.559751	0.413485	0.405026	0.402339	0.413060	0.398649	0.412049	0.428309	0.409978	0.402659	0.393974	0.405643	0.395040
0.964426	0.459904	0.550379	0.706463	0.412613	0.389368	0.376148	0.404725	0.500040	0.495148	0.876074	0.543038	0.376017	0.436580	0.482418	0.630504	0.612483	0.714196	0.604108	0.363044	0.357485	0.509360	0.718178	0.438900	0.771598	0.431068	0.683166	0.546043					0.648149	0.469648	0.421737	0.384366	0.583650	0.559469	0.413465	0.404860	0.402131	0.412970	0.398303	0.411839	0.428039	0.409947	0.402605	0.393937	0.405352	0.395035
0.963715	0.459869	0.549866	0.706349	0.411695	0.389291	0.376139	0.404710	0.499800	0.495076	0.875999	0.542559	0.375924	0.436431	0.481950	0.630470	0.612357	0.712712	0.603890	0.362531	0.357224	0.508009	0.718018	0.438691	0.771205	0.430980	0.680694	0.545906					0.647355	0.469276	0.421579	0.384194	0.583593	0.559125	0.412562	0.404730	0.402130	0.412932	0.398123	0.411756	0.428026	0.409879	0.402380	0.393507	0.405342	0.394958
0.963140	0.459443	0.549691	0.705757	0.411466	0.388933	0.376035	0.404305	0.499723	0.494218	0.874888	0.542361	0.375717	0.436326	0.481901	0.630445	0.611275	0.712670	0.603510	0.362170	0.356936	0.507855	0.717872	0.438407	0.770360	0.430927	0.680472	0.545629					0.646195	0.468088	0.421576	0.384189	0.583503	0.558777	0.412507	0.404467	0.401564	0.411939	0.397721	0.411704	0.427404	0.409424	0.402232	0.393480	0.405113	0.394844
0.962462	0.459181	0.549597	0.705704	0.410681	0.388884	0.375993	0.404106	0.499161	0.494107	0.874301	0.541639	0.375620	0.436177	0.481833	0.630153	0.610829	0.712522	0.603376	0.362133	0.356934	0.507592	0.717769	0.437797	0.769668	0.430624	0.680338	0.545569					0.646130	0.467999	0.421533	0.383958	0.582632	0.558727	0.412495	0.404341	0.401211	0.411934	0.397679	0.411393	0.427072	0.409241	0.402137	0.393434	0.404779	0.394619
0.962193	0.459065	0.549413	0.705662	0.410646	0.388744	0.375906	0.403725	0.499009	0.493684	0.872649	0.541034	0.375577	0.436022	0.481511	0.630005	0.610757	0.711713	0.602806	0.361701	0.356459	0.507571	0.717753	0.437668	0.769162	0.430318	0.680295	0.545261					0.645147	0.467187	0.421116	0.383710	0.582578	0.558496	0.412429	0.404253	0.400812	0.411808	0.397597	0.411268	0.426874	0.409045	0.401758	0.393350	0.404696	0.394554
0.962037	0.458773	0.549128	0.705309	0.410619	0.388708	0.375841	0.403661	0.498739	0.493654	0.871364	0.540841	0.375537	0.435809	0.480991	0.629657	0.610668	0.711229	0.602446	0.361211	0.356276	0.506687	0.717650	0.436984	0.768657	0.429944	0.678366	0.545146					0.644347	0.466800	0.420794	0.383226	0.582389	0.558105	0.412421	0.404013	0.400752	0.411592	0.396944	0.411169	0.426433	0.408990	0.401060	0.393236	0.404580	0.394123
0.960979	0.458544	0.549120	0.705165	0.410190	0.388706	0.375465	0.403542	0.498635	0.493115	0.871218	0.540166	0.375344	0.435528	0.480184	0.628619	0.609121	0.711195	0.601922	0.361143	0.356249	0.506118	0.717230	0.436842	0.768210	0.429468	0.677758	0.545123					0.643815	0.466583	0.420736	0.383116	0.582221	0.557977	0.412255	0.403695	0.400679	0.411118	0.396496	0.411116	0.426250	0.408405	0.400907	0.392459	0.404470	0.394105
0.960546	0.458107	0.549015	0.704923	0.410044	0.388071	0.375383	0.403416	0.498598	0.492927	0.871112	0.539162	0.375244	0.434693	0.480138	0.627598	0.607092	0.711180	0.601127	0.361005	0.356094	0.505858	0.717013	0.436182	0.768092	0.429174	0.677004	0.544095					0.643764	0.466497	0.420395	0.383001	0.581782	0.557731	0.412180	0.403566	0.400361	0.411011	0.396413	0.410546	0.425664	0.408351	0.400828	0.392410	0.404324	0.394054
0.960145	0.458055	0.548896	0.704327	0.409334	0.388057	0.375218	0.403328	0.498448	0.492822	0.870830	0.538927	0.375147	0.434490	0.479022	0.627587	0.607054	0.710952	0.600955	0.360954	0.355986	0.505379	0.716520	0.436069	0.767840	0.429102	0.676851	0.543791					0.643643	0.466393	0.420376	0.382659	0.581722	0.557560	0.411874	0.403496	0.399994	0.410518	0.396412	0.410166	0.425640	0.407786	0.400679	0.391834	0.404284	0.393958
0.958955	0.457912	0.548815	0.703547	0.408966	0.387804	0.375011	0.402934	0.497728	0.492399	0.870501	0.538260	0.375055	0.434375	0.478863	0.627144	0.606907	0.710173	0.600739	0.360007	0.355800	0.505139	0.716382	0.436061	0.767819	0.428819	0.676497	0.543499					0.643369	0.466308	0.419928	0.382559	0.581578	0.557518	0.411790	0.402451	0.399910	0.410383	0.396402	0.409773	0.425414	0.407306	0.400571	0.391615	0.403913	0.393714
0.958669	0.457745	0.548592	0.702717	0.408812	0.387613	0.374875	0.402619	0.497694	0.492136	0.870046	0.537801	0.374900	0.434226	0.478813	0.626958	0.606822	0.709057	0.600292	0.359689	0.355640	0.504603	0.716342	0.435903	0.766863	0.428706	0.675614	0.542748					0.643016	0.465434	0.419701	0.382435	0.581336	0.557355	0.411485	0.401977	0.399708	0.410353	0.396381	0.409486	0.424820	0.407068	0.400369	0.391029	0.403870	0.393520
0.958121	0.457686	0.547666	0.702640	0.408759	0.387573	0.374442	0.402475	0.497101	0.491287	0.869939	0.537347	0.374491	0.434195	0.478597	0.626580	0.606245	0.709035	0.600250	0.359669	0.355571	0.504580	0.715700	0.435731	0.765631	0.428659	0.675329	0.542707					0.642129	0.465026	0.419530	0.382272	0.581083	0.557219	0.411313	0.401109	0.399514	0.410158	0.395807	0.409405	0.424483	0.406685	0.400008	0.390804	0.403836	0.392842
0.958047	0.457323	0.547635	0.702317	0.408639	0.387374	0.374143	0.402049	0.496797	0.490847	0.869754	0.537198	0.374205	0.433678	0.478245	0.626380	0.605845	0.708923	0.599757	0.359633	0.355550	0.503867	0.715697	0.434770	0.765528	0.428569	0.674980	0.541967					0.641502	0.464544	0.419514	0.382183	0.581004	0.557158	0.411299	0.400947	0.399340	0.409992	0.395629	0.409361	0.423718	0.406673	0.399890	0.390795	0.403555	0.392730
0.956821	0.455998	0.547479	0.700643	0.408606	0.387028	0.374059	0.401886	0.496699	0.490590	0.868785	0.537115	0.373956	0.433458	0.478032	0.625393	0.605784	0.708872	0.599306	0.359379	0.355112	0.503410	0.715175	0.434760	0.764329	0.428357	0.674857	0.541844					0.640879	0.464408	0.418470	0.382153	0.580875	0.557096	0.411193	0.400910	0.399243	0.409474	0.395611	0.409305	0.423685	0.406565	0.399725	0.390759	0.403465	0.392539
0.956617	0.455890	0.547436	0.699751	0.408532	0.387012	0.373890	0.401354	0.496634	0.490032	0.868222	0.536819	0.373632	0.433245	0.477953	0.625347	0.603758	0.707570	0.598622	0.359332	0.355091	0.503201	0.714920	0.434648	0.764272	0.427826	0.674562	0.541697					0.640760	0.464204	0.418211	0.382006	0.580791	0.556917	0.411109	0.400424	0.399241	0.409329	0.395590	0.409276	0.423015	0.406533	0.399572	0.390575	0.403160	0.392205
0.956425	0.455322	0.547140	0.699732	0.407901	0.386872	0.373817	0.400997	0.496077	0.490029	0.867781	0.536723	0.373477	0.432707	0.477375	0.624445	0.603057	0.707445	0.598596	0.359287	0.354968	0.502959	0.714364	0.433983	0.763460	0.427781	0.674247	0.541483					0.638294	0.464066	0.417660	0.381944	0.580591	0.556580	0.411079	0.400080	0.399016	0.409083	0.395509	0.409214	0.422872	0.406511	0.399377	0.390569	0.403137	0.391668
0.955845	0.454720	0.547057	0.699183	0.406835	0.386847	0.373633	0.400978	0.495946	0.489896	0.866894	0.536452	0.373377	0.432650	0.476554	0.624412	0.602883	0.706891	0.597659	0.359086	0.354746	0.502571	0.713313	0.433942	0.763454	0.427631	0.674004	0.540462					0.638270	0.463582	0.417554	0.381724	0.580379	0.556550	0.410836	0.399842	0.398975	0.409029	0.395187	0.409174	0.422651	0.405454	0.398582	0.390502	0.402102	0.391314
0.955477	0.454712	0.546940	0.698165	0.405721	0.386738	0.373605	0.400966	0.495417	0.489364	0.865955	0.536356	0.372969	0.432532	0.476465	0.624103	0.602812	0.706069	0.597415	0.358949	0.354585	0.502295	0.713125	0.433431	0.763432	0.427392	0.672982	0.540068					0.637057	0.463423	0.416913	0.381696	0.580225	0.556261	0.410467	0.399778	0.398769	0.408649	0.395041	0.409056	0.422357	0.405332	0.398359	0.390174	0.402013	0.391170
0.955243	0.454476	0.546752	0.697564	0.405056	0.386703	0.373605	0.400840	0.495401	0.489285	0.865880	0.535692	0.372907	0.432519	0.475907	0.623109	0.602320	0.705895	0.596972	0.358929	0.354564	0.501805	0.712955	0.433053	0.762893	0.426901	0.672750	0.538600					0.636454	0.463106	0.416065	0.381662	0.580128	0.556148	0.410309	0.399412	0.398730	0.408564	0.395039	0.408722	0.422091	0.405203	0.398322	0.390092	0.402002	0.391019
0.954631	0.454473	0.546728	0.696470	0.404989	0.386385	0.373589	0.400834	0.495327	0.488729	0.865865	0.535286	0.372847	0.432446	0.475469	0.622474	0.601931	0.705483	0.596149	0.358906	0.353885	0.501555	0.712278	0.432565	0.762849	0.426362	0.672493	0.538448					0.636335	0.463054	0.416050	0.381525	0.580066	0.555386	0.410145	0.399039	0.398683	0.408025	0.394950	0.407937	0.421902	0.404944	0.398202	0.389964	0.401936	0.390753
0.952844	0.454454	0.545985	0.695870	0.404833	0.386280	0.373354	0.400801	0.494895	0.488563	0.865321	0.534174	0.372489	0.432353	0.474318	0.621971	0.601876	0.705438	0.596112	0.358640	0.353770	0.501546	0.712108	0.432509	0.762737	0.426150	0.672225	0.538202					0.635646	0.462108	0.415960	0.381320	0.579495	0.553838	0.409882	0.398474	0.398634	0.407570	0.394877	0.407693	0.421856	0.404878	0.397978	0.389958	0.401897	0.390626
0.951232	0.454079	0.545210	0.695663	0.404391	0.386278	0.373304	0.400611	0.494864	0.488401	0.864410	0.534149	0.372274	0.431862	0.474094	0.621759	0.601497	0.705082	0.595932	0.358237	0.353732	0.500314	0.711007	0.432500	0.761829	0.425593	0.671480	0.538121					0.635552	0.461553	0.415666	0.381095	0.579105	0.553625	0.409788	0.398398	0.398453	0.407454	0.394715	0.407450	0.421614	0.403896	0.397787	0.389944	0.401541	0.390514
0.950511	0.453959	0.545145	0.695652	0.404282	0.385971	0.372793	0.400413	0.494460	0.488183	0.863882	0.534100	0.372226	0.431847	0.473256	0.621312	0.600675	0.705031	0.595268	0.357532	0.353632	0.499897	0.710516	0.432081	0.761527	0.425319	0.671458	0.538067					0.634183	0.461393	0.415543	0.380881	0.578904	0.553452	0.409464	0.398291	0.398071	0.407433	0.394675	0.407096	0.421423	0.403548	0.397718	0.389746	0.400891	0.390297
0.950098	0.453792	0.545049	0.695481	0.404001	0.385711	0.372180	0.399042	0.494317	0.487878	0.863657	0.533921	0.372158	0.431337	0.473183	0.621142	0.600239	0.704776	0.595200	0.357330	0.353583	0.499237	0.710291	0.431919	0.759997	0.425238	0.670959	0.537910					0.633035	0.461388	0.415543	0.380743	0.577647	0.553193	0.409327	0.398285	0.397931	0.407214	0.394581	0.406989	0.421211	0.403391	0.397422	0.389733	0.400469	0.390191
0.947159	0.453441	0.544887	0.695171	0.403995	0.385525	0.371152	0.398949	0.493839	0.487773	0.861919	0.533720	0.372117	0.431234	0.472907	0.620734	0.600122	0.704292	0.595116	0.357204	0.353111	0.499237	0.709520	0.431760	0.759300	0.424714	0.670636	0.537414					0.633034	0.461235	0.415499	0.380660	0.577617	0.553098	0.409242	0.397438	0.397919	0.407099	0.394253	0.406931	0.421150	0.403066	0.397349	0.389434	0.400134	0.390168
0.946249	0.453424	0.544112	0.695050	0.403742	0.385138	0.371000	0.398799	0.493749	0.486691	0.861070	0.533561	0.371838	0.431075	0.472902	0.620694	0.598695	0.703699	0.594837	0.357030	0.352989	0.499191	0.709486	0.431712	0.758091	0.424636	0.670185	0.537357					0.631894	0.460881	0.415355	0.380466	0.577441	0.552714	0.409176	0.397018	0.397869	0.406933	0.394181	0.406751	0.421019	0.403043	0.397267	0.389355	0.399916	0.389761
0.945041	0.453418	0.544061	0.694328	0.403636	0.385122	0.370313	0.398748	0.493394	0.486677	0.860556	0.533225	0.371493	0.430356	0.472553	0.620213	0.596652	0.703069	0.594203	0.356860	0.352922	0.498830	0.708561	0.431364	0.757512	0.424605	0.670071	0.536955					0.631859	0.460815	0.415354	0.380424	0.577344	0.552632	0.409173	0.396598	0.397644	0.406927	0.394077	0.406657	0.420481	0.403035	0.397253	0.389247	0.399902	0.389724
0.944082	0.453041	0.543914	0.693856	0.403578	0.384929	0.370262	0.398656	0.493032	0.486208	0.860542	0.533146	0.371044	0.429861	0.472506	0.619230	0.596143	0.702473	0.592161	0.356695	0.352901	0.498537	0.708035	0.430646	0.756807	0.424547	0.669664	0.536873					0.631193	0.460676	0.414813	0.380314	0.577329	0.552189	0.409007	0.396484	0.397463	0.406832	0.393822	0.406378	0.420171	0.402893	0.397195	0.389232	0.399863	0.389709
0.944033	0.452759	0.543290	0.693118	0.403102	0.384860	0.370169	0.398389	0.492967	0.486081	0.858951	0.532933	0.371038	0.429066	0.472226	0.619205	0.595478	0.702240	0.592024	0.356652	0.352805	0.498075	0.707672	0.430194	0.755224	0.424255	0.669403	0.536300					0.631001	0.460520	0.414308	0.380218	0.576876	0.551983	0.408943	0.396024	0.397267	0.406593	0.393695	0.406366	0.420056	0.402496	0.396893	0.389207	0.399779	0.388995
0.943945	0.452559	0.542373	0.692066	0.402944	0.384844	0.369881	0.398185	0.492835	0.485860	0.858496	0.532368	0.370924	0.428552	0.471674	0.618891	0.595058	0.701366	0.591546	0.356644	0.352612	0.496756	0.707619	0.429948	0.754972	0.424210	0.668799	0.535826					0.630551	0.459884	0.414238	0.380132	0.576749	0.551143	0.408785	0.395870	0.397252	0.405949	0.393210	0.406355	0.419890	0.402421	0.396757	0.389187	0.399680	0.388929
0.943258	0.452267	0.541009	0.691713	0.402886	0.384324	0.369623	0.397737	0.492559	0.485752	0.857189	0.532060	0.370583	0.428195	0.471092	0.618712	0.595011	0.701132	0.591516	0.356051	0.352591	0.496737	0.706875	0.429929	0.753697	0.423996	0.668239	0.535233					0.630130	0.459815	0.414172	0.379953	0.576729	0.550868	0.408492	0.395537	0.397048	0.405500	0.392984	0.406259	0.419321	0.402279	0.396630	0.389124	0.399391	0.388803
0.942222	0.452146	0.540755	0.691221	0.402793	0.384281	0.368967	0.397685	0.491711	0.484833	0.856575	0.531884	0.370344	0.427966	0.471073	0.618560	0.594770	0.700733	0.591000	0.355851	0.352394	0.496598	0.706784	0.429735	0.749876	0.423524	0.667809	0.535183					0.629959	0.459270	0.413776	0.379887	0.576660	0.550439	0.408357	0.395422	0.396835	0.405237	0.392875	0.406250	0.419252	0.402198	0.396432	0.388519	0.398980	0.388695
0.941798	0.451781	0.540234	0.691031	0.402237	0.383491	0.368961	0.396312	0.491630	0.484633	0.856437	0.531758	0.370174	0.427799	0.470953	0.617948	0.593841	0.700457	0.590094	0.355736	0.352388	0.496396	0.706513	0.429612	0.748818	0.422838	0.667296	0.534510					0.629353	0.459007	0.413645	0.379612	0.575737	0.550391	0.408204	0.395405	0.396811	0.404684	0.392708	0.406203	0.419000	0.402153	0.396381	0.388469	0.398974	0.388590
0.941770	0.451760	0.539822	0.690793	0.402067	0.383223	0.368767	0.396254	0.491544	0.484000	0.854725	0.531327	0.369644	0.427691	0.470920	0.617701	0.593012	0.700145	0.589594	0.355623	0.352324	0.496139	0.705655	0.428983	0.748744	0.422437	0.667141	0.534104					0.629103	0.458848	0.413641	0.379553	0.575505	0.550287	0.408015	0.395266	0.396775	0.404225	0.392297	0.405889	0.418649	0.402019	0.396221	0.388434	0.398899	0.388469
0.941499	0.451366	0.539702	0.690081	0.401766	0.383187	0.368620	0.396252	0.491512	0.483890	0.853721	0.530347	0.369455	0.427473	0.470872	0.617687	0.592784	0.699519	0.589536	0.355515	0.351950	0.496078	0.705395	0.428898	0.748508	0.421726	0.666952	0.533059					0.628687	0.458833	0.413610	0.379319	0.575354	0.550253	0.407863	0.395221	0.396592	0.404113	0.391910	0.405764	0.418344	0.401921	0.396139	0.387668	0.398857	0.388456
0.939901	0.451242	0.538725	0.689930	0.401427	0.382773	0.368548	0.396131	0.491275	0.483616	0.852867	0.530316	0.369219	0.427417	0.470378	0.617504	0.592368	0.699100	0.589041	0.355207	0.351816	0.496029	0.704737	0.428498	0.746400	0.421714	0.665342	0.532672					0.628520	0.458443	0.413550	0.379245	0.575209	0.550237	0.407451	0.395113	0.396509	0.404103	0.391806	0.405470	0.418226	0.401774	0.396024	0.387395	0.398733	0.388199
0.938665	0.450352	0.538245	0.689564	0.401150	0.382199	0.368492	0.395738	0.491166	0.483439	0.852765	0.529869	0.369048	0.427417	0.469995	0.616901	0.591462	0.698875	0.588588	0.355170	0.351385	0.495673	0.704127	0.428364	0.745748	0.421559	0.664292	0.532662					0.628107	0.458108	0.413003	0.379225	0.574995	0.549559	0.407037	0.394787	0.396104	0.403945	0.391773	0.405219	0.417657	0.401459	0.395865	0.387194	0.398727	0.387461
0.937892	0.450249	0.538226	0.689486	0.401102	0.382053	0.368401	0.395387	0.490751	0.483411	0.851183	0.529704	0.368888	0.426301	0.469513	0.616858	0.591439	0.698419	0.587209	0.354447	0.351202	0.495025	0.703310	0.427722	0.745225	0.421497	0.664232	0.532627					0.627439	0.457565	0.412139	0.379129	0.574132	0.549436	0.407028	0.394612	0.396033	0.403772	0.391633	0.405159	0.417566	0.401176	0.395792	0.387123	0.398683	0.387322
0.937582	0.450050	0.537855	0.689346	0.400606	0.381889	0.368224	0.395016	0.490478	0.483152	0.851108	0.529668	0.368798	0.425209	0.469097	0.616510	0.591042	0.697837	0.586594	0.354335	0.351075	0.494925	0.702986	0.427631	0.744908	0.421473	0.663608	0.532381					0.627157	0.457389	0.412020	0.379017	0.574063	0.549379	0.406900	0.394608	0.395985	0.403492	0.390753	0.405045	0.417273	0.400806	0.395728	0.386876	0.398620	0.386807
0.937576	0.449833	0.537847	0.688906	0.400230	0.381606	0.367890	0.394889	0.490165	0.483032	0.850569	0.528005	0.368507	0.425077	0.468818	0.616410	0.590780	0.697381	0.585988	0.354220	0.350926	0.494688	0.702446	0.427550	0.744653	0.421373	0.663603	0.531549					0.627005	0.456834	0.411976	0.378975	0.573585	0.549108	0.406890	0.394194	0.395391	0.403351	0.389965	0.404955	0.417198	0.400785	0.395559	0.386824	0.398543	0.386626
0.936277	0.449515	0.537735	0.688625	0.400211	0.380872	0.367863	0.394329	0.489738	0.483003	0.850190	0.527834	0.368507	0.424619	0.468638	0.615149	0.590631	0.697372	0.585727	0.354052	0.350041	0.494542	0.701057	0.427404	0.744266	0.421367	0.662793	0.531311					0.626627	0.456603	0.411973	0.378943	0.573505	0.548938	0.406532	0.393957	0.395148	0.403262	0.389845	0.404157	0.417118	0.400714	0.395551	0.386611	0.398488	0.385851
0.935886	0.449422	0.537543	0.688441	0.399978	0.379982	0.367846	0.393591	0.489493	0.482783	0.848143	0.527748	0.368473	0.424583	0.468638	0.613523	0.590051	0.697224	0.585350	0.353983	0.349873	0.494512	0.700261	0.426953	0.742720	0.421191	0.662478	0.530812					0.625696	0.456386	0.411761	0.378811	0.573018	0.548402	0.406071	0.393927	0.395003	0.403202	0.389243	0.403998	0.417040	0.400636	0.395515	0.386148	0.398222	0.385833
0.935739	0.449395	0.537225	0.688432	0.399972	0.379694	0.367617	0.393500	0.489052	0.482763	0.847199	0.527576	0.368407	0.424318	0.468302	0.613264	0.589961	0.697102	0.584843	0.353743	0.349774	0.494167	0.699743	0.426402	0.742594	0.421062	0.662146	0.530751					0.625269	0.456171	0.411414	0.378777	0.572975	0.548276	0.405514	0.393826	0.394977	0.403072	0.388547	0.403469	0.416950	0.400513	0.395387	0.385634	0.398139	0.385773
0.935055	0.449341	0.537223	0.686740	0.399823	0.379621	0.367437	0.393420	0.488927	0.482669	0.847179	0.527454	0.368187	0.424219	0.468204	0.613076	0.589798	0.697017	0.584547	0.353553	0.349693	0.493729	0.699304	0.426001	0.742220	0.420831	0.661333	0.530520					0.625096	0.455970	0.411411	0.378750	0.572655	0.548173	0.405351	0.393539	0.394767	0.402930	0.388473	0.403456	0.416645	0.400446	0.395312	0.385568	0.397659	0.385597
0.934925	0.449166	0.536852	0.686537	0.399773	0.379211	0.366763	0.393357	0.488731	0.482518	0.846316	0.527406	0.368091	0.424195	0.468168	0.613037	0.589675	0.696444	0.584168	0.353273	0.349562	0.493489	0.699099	0.425986	0.741554	0.420548	0.660498	0.529970					0.624648	0.455732	0.411272	0.378725	0.572642	0.546950	0.405223	0.393486	0.394688	0.402648	0.388434	0.403421	0.416596	0.400259	0.395271	0.384290	0.397537	0.385540
0.934393	0.449091	0.536427	0.685989	0.399751	0.379005	0.366271	0.393327	0.487916	0.481737	0.846191	0.526505	0.367861	0.423954	0.467958	0.612742	0.589145	0.696221	0.584021	0.352869	0.348946	0.492892	0.699076	0.425787	0.741168	0.420538	0.660313	0.528517					0.624145	0.455691	0.411018	0.378519	0.571797	0.546722	0.405092	0.393276	0.394598	0.402605	0.388232	0.403350	0.416387	0.399961	0.394419	0.383604	0.397186	0.385478
0.934054	0.448909	0.536361	0.685779	0.399402	0.378913	0.365999	0.392671	0.487719	0.481737	0.846018	0.526278	0.367694	0.423392	0.467623	0.612723	0.588828	0.696121	0.583983	0.352555	0.348771	0.492821	0.698772	0.425763	0.740993	0.420537	0.660229	0.528294					0.624012	0.455655	0.410783	0.378162	0.571310	0.546185	0.405066	0.393111	0.394228	0.402583	0.388095	0.403195	0.416194	0.399843	0.394339	0.382819	0.397080	0.384893
0.933603	0.448417	0.534819	0.684637	0.398968	0.378701	0.365954	0.391789	0.487711	0.481644	0.845788	0.526121	0.367650	0.422925	0.467298	0.611790	0.588425	0.696009	0.583699	0.352260	0.348735	0.492357	0.698375	0.425345	0.740834	0.420309	0.660096	0.528279					0.623550	0.454987	0.410599	0.378158	0.571289	0.546014	0.404776	0.393058	0.393896	0.402460	0.388077	0.403167	0.416153	0.399741	0.394145	0.382286	0.396697	0.384643
0.931554	0.448399	0.534734	0.684058	0.398959	0.378136	0.365893	0.391621	0.486739	0.481300	0.845680	0.525683	0.367289	0.422767	0.466830	0.611759	0.588337	0.695677	0.583281	0.352060	0.348724	0.491669	0.698105	0.425175	0.740472	0.419937	0.659619	0.527895					0.622442	0.454928	0.410434	0.378040	0.571285	0.545726	0.404629	0.392960	0.393464	0.402248	0.387854	0.402804	0.416134	0.399654	0.393867	0.382094	0.396679	0.384534
0.928556	0.448214	0.534230	0.683476	0.398951	0.377991	0.365735	0.391585	0.486687	0.480237	0.845496	0.525507	0.367218	0.422690	0.466817	0.610955	0.588196	0.695555	0.583203	0.351905	0.348253	0.491581	0.698028	0.425061	0.739736	0.419858	0.657919	0.527821					0.622209	0.454776	0.410310	0.377885	0.570982	0.545293	0.404621	0.392777	0.393255	0.402169	0.387473	0.402748	0.415948	0.399588	0.393637	0.381894	0.396634	0.384420
0.928191	0.447890	0.534178	0.683177	0.398787	0.377857	0.365571	0.391518	0.486458	0.480152	0.844486	0.525362	0.367202	0.421981	0.466698	0.610293	0.588152	0.693522	0.582946	0.351796	0.348067	0.491575	0.697993	0.425041	0.738975	0.419797	0.657627	0.527623					0.621829	0.454015	0.410124	0.377816	0.570955	0.545156	0.404507	0.392754	0.393123	0.402062	0.387405	0.402683	0.415947	0.399427	0.393122	0.381193	0.396398	0.384336
0.927527	0.447834	0.533827	0.682803	0.398778	0.377766	0.365470	0.391138	0.486358	0.479718	0.843114	0.524970	0.366953	0.421539	0.466642	0.610225	0.587900	0.693124	0.582516	0.351658	0.348059	0.490663	0.697977	0.424161	0.738910	0.419331	0.657079	0.527289					0.621739	0.453747	0.409816	0.377730	0.570924	0.545035	0.404011	0.392752	0.393103	0.401966	0.387199	0.402400	0.415322	0.399425	0.393023	0.380977	0.396121	0.383977
0.926758	0.446894	0.533494	0.681932	0.398161	0.377336	0.365128	0.391047	0.486340	0.479675	0.842511	0.524864	0.366914	0.421289	0.466190	0.610209	0.587789	0.692870	0.582058	0.351645	0.348056	0.490039	0.697729	0.423368	0.738899	0.419020	0.656850	0.527093					0.620602	0.453240	0.409475	0.377468	0.570801	0.545000	0.403993	0.392613	0.393044	0.401962	0.386970	0.402285	0.415073	0.399402	0.393009	0.380760	0.396111	0.383868
0.926433	0.446477	0.533488	0.681822	0.398128	0.377184	0.364974	0.390538	0.484553	0.479216	0.842112	0.524491	0.366898	0.421168	0.465925	0.609871	0.587507	0.692174	0.581504	0.351412	0.348029	0.489967	0.697275	0.423134	0.738707	0.418799	0.656762	0.526611					0.619949	0.452614	0.408928	0.377125	0.570456	0.544885	0.403640	0.392537	0.392977	0.401937	0.386683	0.401806	0.414921	0.399317	0.392811	0.380694	0.395937	0.383648
0.925462	0.445782	0.533181	0.681812	0.397832	0.376703	0.364727	0.390436	0.484480	0.478905	0.841977	0.524316	0.366876	0.421067	0.465594	0.609552	0.586824	0.692096	0.580083	0.351184	0.348026	0.489622	0.697236	0.422981	0.738441	0.418681	0.656490	0.526396					0.619565	0.452140	0.408866	0.376961	0.569535	0.544749	0.403554	0.392428	0.392969	0.401784	0.386654	0.401685	0.414776	0.399105	0.392327	0.380654	0.395153	0.383610
0.923836	0.445543	0.532915	0.681799	0.397626	0.376294	0.364437	0.390146	0.483980	0.478775	0.840736	0.523856	0.366562	0.421058	0.465574	0.608484	0.586415	0.692031	0.579814	0.351159	0.347893	0.489499	0.696864	0.422567	0.737974	0.418586	0.656041	0.526286					0.619296	0.452099	0.408388	0.376816	0.569134	0.544059	0.403395	0.392388	0.392762	0.400795	0.386395	0.401454	0.413414	0.398742	0.392158	0.380461	0.394972	0.383101
0.923833	0.445371	0.532834	0.681215	0.397388	0.375994	0.364183	0.390111	0.483357	0.478612	0.839412	0.523567	0.366557	0.421042	0.465557	0.608476	0.585989	0.692028	0.579438	0.349610	0.347835	0.489356	0.696798	0.422457	0.737785	0.418571	0.655862	0.526209					0.618777	0.451820	0.408379	0.376497	0.568865	0.543981	0.403286	0.392136	0.392734	0.400554	0.386074	0.401395	0.413186	0.398689	0.392110	0.379979	0.394882	0.383056
0.923237	0.445330	0.532267	0.680833	0.396995	0.375881	0.364161	0.389675	0.482742	0.478410	0.838396	0.523561	0.366411	0.420631	0.465509	0.608278	0.585849	0.691603	0.579225	0.349596	0.347753	0.489190	0.695952	0.422324	0.736488	0.418107	0.654458	0.525704					0.618663	0.451676	0.408115	0.375929	0.568707	0.543412	0.403271	0.392135	0.392624	0.400355	0.385969	0.401084	0.413174	0.398610	0.391968	0.379762	0.394369	0.383000
0.921956	0.445053	0.532137	0.680227	0.396811	0.375759	0.364092	0.389488	0.482526	0.478297	0.838367	0.522770	0.366374	0.420508	0.464430	0.608005	0.585422	0.691275	0.578975	0.349579	0.347650	0.488783	0.695887	0.422010	0.735382	0.418038	0.654399	0.525440					0.618467	0.451649	0.408098	0.375798	0.568522	0.543002	0.403233	0.391999	0.392436	0.399971	0.385308	0.401001	0.412779	0.398052	0.391508	0.379693	0.393968	0.382722
0.921181	0.444894	0.531905	0.679929	0.396614	0.375730	0.364031	0.389428	0.482333	0.478183	0.838322	0.522675	0.365934	0.420317	0.464278	0.607808	0.585021	0.690001	0.578467	0.349445	0.347615	0.488262	0.695063	0.421975	0.735011	0.417969	0.654288	0.524630					0.618432	0.451344	0.407887	0.375654	0.568198	0.542909	0.403216	0.391996	0.391993	0.399639	0.384939	0.400956	0.412631	0.398048	0.391211	0.379652	0.393917	0.382698
0.921150	0.444856	0.531777	0.679251	0.396170	0.375685	0.363850	0.389053	0.482205	0.477590	0.838112	0.522365	0.365761	0.420195	0.462779	0.607188	0.584542	0.689175	0.578036	0.349107	0.346648	0.487814	0.694859	0.421433	0.735011	0.417839	0.654150	0.524220					0.617785	0.451220	0.407816	0.375613	0.568173	0.542677	0.402962	0.391669	0.391882	0.399515	0.384849	0.400507	0.412452	0.397850	0.391208	0.378626	0.393163	0.382524
0.920398	0.444769	0.530972	0.679016	0.396003	0.375539	0.363793	0.388962	0.481958	0.477225	0.838039	0.522262	0.365286	0.419982	0.462510	0.606985	0.584323	0.688314	0.577975	0.349059	0.346618	0.487401	0.694045	0.421228	0.734945	0.417779	0.654053	0.524092					0.617708	0.450677	0.407571	0.375511	0.568037	0.542605	0.402690	0.391623	0.391844	0.399438	0.384690	0.399859	0.412361	0.397789	0.390985	0.378485	0.393082	0.382373
0.919677	0.444438	0.530773	0.678716	0.395886	0.375426	0.363558	0.388856	0.481845	0.477025	0.837862	0.521840	0.365104	0.419604	0.462331	0.606892	0.583865	0.688028	0.577970	0.348116	0.346501	0.486821	0.693271	0.420871	0.734944	0.417090	0.654022	0.524040					0.617473	0.450263	0.407220	0.375415	0.567731	0.541989	0.402457	0.391521	0.391803	0.399238	0.384536	0.399737	0.412337	0.397717	0.390757	0.378270	0.392786	0.382175
0.917444	0.444375	0.530680	0.678413	0.395057	0.374519	0.363185	0.388067	0.481592	0.476257	0.837693	0.521384	0.365070	0.419547	0.462014	0.606132	0.582648	0.687415	0.577789	0.347655	0.346064	0.486584	0.692410	0.420834	0.734918	0.417015	0.652516	0.523415					0.616739	0.450108	0.406764	0.375341	0.567306	0.541696	0.402436	0.391431	0.391772	0.399008	0.384496	0.399724	0.412036	0.397627	0.390416	0.378248	0.392712	0.382003
0.917309	0.443187	0.529057	0.678130	0.394964	0.374319	0.363071	0.387951	0.481434	0.475874	0.837537	0.521180	0.364934	0.419501	0.460692	0.605582	0.582299	0.687405	0.577700	0.347450	0.346027	0.486315	0.692046	0.420465	0.733978	0.416738	0.652339	0.523413					0.616737	0.450051	0.406674	0.375271	0.566884	0.541651	0.402431	0.391294	0.390951	0.398951	0.384455	0.399391	0.411825	0.396834	0.390085	0.377881	0.392675	0.381954
0.917307	0.443002	0.528424	0.677377	0.394943	0.374063	0.362856	0.387891	0.481171	0.475586	0.836665	0.520980	0.364582	0.419072	0.460606	0.605199	0.580979	0.687060	0.577656	0.347356	0.345974	0.486270	0.691993	0.420386	0.733678	0.416537	0.651834	0.523242					0.616194	0.450018	0.406203	0.375123	0.566292	0.541416	0.402172	0.391194	0.390711	0.398509	0.384281	0.399346	0.411050	0.396757	0.389975	0.377652	0.392644	0.381906
0.916652	0.442978	0.527920	0.677267	0.394526	0.373896	0.362805	0.387740	0.481127	0.475120	0.836563	0.520584	0.364317	0.418899	0.460524	0.605028	0.580905	0.686304	0.576626	0.347032	0.345513	0.485817	0.691711	0.420316	0.733678	0.415860	0.651708	0.523076					0.615812	0.449935	0.406072	0.375101	0.566045	0.541410	0.402063	0.391071	0.390679	0.397967	0.384168	0.399137	0.410990	0.396683	0.389805	0.377238	0.392512	0.381875
0.915995	0.442025	0.527750	0.676835	0.394477	0.373561	0.362744	0.387737	0.480990	0.474846	0.836528	0.519961	0.364205	0.418842	0.460351	0.604404	0.580432	0.685762	0.576540	0.346280	0.345474	0.485714	0.690812	0.420233	0.733352	0.415519	0.651557	0.522480					0.615751	0.449726	0.405640	0.374956	0.565978	0.540946	0.402012	0.391025	0.390529	0.397672	0.383907	0.399025	0.410939	0.396569	0.389541	0.376973	0.392325	0.381861
0.915267	0.441062	0.527151	0.676728	0.394366	0.373291	0.362725	0.387617	0.480975	0.474796	0.835529	0.519912	0.364201	0.418578	0.459420	0.604343	0.580106	0.685726	0.576524	0.346087	0.345202	0.485119	0.690585	0.419888	0.732951	0.415159	0.651088	0.521899					0.615069	0.449562	0.405591	0.374713	0.565857	0.539855	0.401798	0.391004	0.390056	0.397669	0.383781	0.398871	0.410926	0.396458	0.389103	0.376915	0.392239	0.381705
0.914917	0.441025	0.526594	0.676456	0.393718	0.373281	0.362677	0.387280	0.480900	0.474750	0.835371	0.519879	0.364172	0.418489	0.458930	0.603737	0.579949	0.684960	0.576171	0.346063	0.345009	0.484948	0.690205	0.419638	0.732706	0.414826	0.650740	0.521676					0.614925	0.449511	0.405477	0.374300	0.565769	0.539746	0.401542	0.390968	0.389976	0.397537	0.383683	0.398869	0.410881	0.396326	0.389012	0.376898	0.392076	0.381666
0.914213	0.440786	0.525926	0.676169	0.393200	0.373213	0.362624	0.387204	0.480817	0.474446	0.834157	0.519394	0.363806	0.418271	0.458896	0.602517	0.579568	0.684573	0.575726	0.346056	0.344834	0.484831	0.689591	0.419483	0.732523	0.414358	0.649797	0.521574					0.614829	0.448911	0.405308	0.373603	0.565689	0.539601	0.401437	0.390611	0.389971	0.397390	0.383676	0.398589	0.410507	0.396223	0.388905	0.376822	0.391793	0.381572
0.913786	0.440679	0.525694	0.676130	0.392813	0.373200	0.362287	0.386703	0.480667	0.474179	0.833874	0.518398	0.363742	0.418156	0.458607	0.602329	0.579177	0.684502	0.575530	0.346035	0.344771	0.483950	0.689072	0.418953	0.731191	0.414234	0.649158	0.521012					0.613879	0.448666	0.405110	0.373512	0.565604	0.539291	0.401293	0.390306	0.389921	0.397079	0.383472	0.398166	0.410341	0.396077	0.388880	0.376739	0.391539	0.381449
0.913438	0.440506	0.525635	0.676128	0.392490	0.372937	0.362126	0.386218	0.479934	0.474010	0.833655	0.517789	0.363620	0.417826	0.458576	0.602009	0.578989	0.684233	0.575139	0.345917	0.344648	0.483586	0.688769	0.418873	0.730594	0.413663	0.648847	0.520720					0.613478	0.448628	0.404919	0.373451	0.565362	0.538963	0.400985	0.390223	0.389183	0.396927	0.383472	0.398143	0.410222	0.395830	0.388576	0.376238	0.391050	0.381349
0.911211	0.440206	0.525547	0.675748	0.392079	0.372885	0.361796	0.386213	0.479768	0.473838	0.833555	0.517675	0.363459	0.417419	0.458277	0.601431	0.578533	0.683967	0.574860	0.345687	0.344248	0.483259	0.688584	0.418531	0.730459	0.413567	0.648795	0.519637					0.613423	0.448257	0.404841	0.373319	0.565120	0.538818	0.400975	0.390181	0.389181	0.396848	0.383388	0.398131	0.410196	0.395621	0.388310	0.376184	0.390960	0.381222
0.910847	0.439980	0.525448	0.675499	0.391607	0.372861	0.361674	0.386177	0.479560	0.473415	0.833159	0.517633	0.363252	0.417354	0.458244	0.601098	0.578246	0.683261	0.574370	0.345559	0.344041	0.482494	0.688544	0.418403	0.730031	0.413538	0.648600	0.519623					0.612984	0.448255	0.404571	0.373318	0.564644	0.538669	0.400941	0.389867	0.389047	0.396718	0.383249	0.398096	0.410191	0.395459	0.388277	0.375464	0.390902	0.380902
0.910805	0.439798	0.524980	0.674768	0.391299	0.372850	0.361411	0.385787	0.479552	0.473350	0.832493	0.517402	0.363124	0.416558	0.457598	0.600999	0.577951	0.681703	0.573725	0.345548	0.344005	0.482463	0.687979	0.418388	0.729642	0.413390	0.648097	0.519247					0.611904	0.448220	0.404301	0.373036	0.564114	0.538607	0.400825	0.389798	0.389029	0.396713	0.383235	0.397838	0.410012	0.395194	0.387725	0.375208	0.390414	0.380895
0.910785	0.439481	0.524890	0.673892	0.390898	0.372811	0.361168	0.385567	0.478081	0.473045	0.831290	0.517282	0.362905	0.416394	0.457491	0.600926	0.577797	0.681445	0.573714	0.345098	0.343947	0.482418	0.686884	0.418261	0.728857	0.412933	0.648048	0.519115					0.611662	0.447362	0.404256	0.372983	0.563590	0.538380	0.400705	0.389509	0.388799	0.396693	0.382999	0.397708	0.409875	0.395060	0.386910	0.374963	0.390095	0.380787
0.910730	0.439463	0.524794	0.671759	0.390740	0.372679	0.361165	0.385246	0.478035	0.472923	0.831092	0.517213	0.362876	0.415904	0.457231	0.599525	0.577550	0.681016	0.573382	0.344898	0.343947	0.482218	0.685656	0.417565	0.728737	0.412827	0.647952	0.518996					0.611569	0.447135	0.404105	0.372861	0.562802	0.538351	0.400682	0.389382	0.388277	0.396001	0.382977	0.397271	0.409721	0.394695	0.386901	0.374689	0.389635	0.380377
0.910153	0.439348	0.524561	0.671367	0.390145	0.372525	0.361071	0.384921	0.477655	0.472916	0.830953	0.516787	0.362808	0.415768	0.457163	0.598816	0.576105	0.680890	0.573154	0.344815	0.343778	0.482185	0.685175	0.417472	0.727116	0.412565	0.647470	0.518940					0.611293	0.447115	0.403824	0.372800	0.562594	0.538175	0.400257	0.388849	0.388171	0.395957	0.382944	0.397025	0.409294	0.394510	0.386498	0.374584	0.389583	0.380223
0.909633	0.439328	0.524546	0.671256	0.390136	0.372387	0.360824	0.384631	0.477535	0.472846	0.830621	0.516363	0.362790	0.415621	0.457127	0.598676	0.575623	0.680565	0.572633	0.344491	0.343157	0.482058	0.685137	0.417301	0.726697	0.412065	0.647431	0.518443					0.611121	0.447010	0.403474	0.372640	0.560040	0.538036	0.399923	0.388632	0.388004	0.395812	0.382912	0.396992	0.409283	0.394143	0.386377	0.374555	0.389077	0.380045
0.908227	0.439162	0.524504	0.670034	0.390058	0.372157	0.360728	0.384607	0.477466	0.472595	0.830312	0.515506	0.362788	0.415589	0.456902	0.597963	0.575062	0.680494	0.572537	0.344482	0.343006	0.482041	0.684672	0.416863	0.726510	0.411716	0.647077	0.518376					0.610963	0.446780	0.403406	0.372503	0.560034	0.537911	0.399790	0.388396	0.387930	0.395384	0.382884	0.396758	0.409153	0.394065	0.386183	0.373981	0.388697	0.380026
0.907942	0.438540	0.523287	0.669211	0.389936	0.371732	0.360601	0.384575	0.477049	0.472394	0.830280	0.515145	0.362627	0.415220	0.456876	0.597264	0.574714	0.680327	0.571802	0.344438	0.342991	0.481898	0.684396	0.416167	0.726401	0.411207	0.646558	0.518296					0.610836	0.446481	0.403148	0.372482	0.560029	0.536846	0.399769	0.388346	0.387447	0.395294	0.382788	0.395687	0.408926	0.393817	0.386153	0.373955	0.388616	0.379932
0.907937	0.438539	0.523215	0.668982	0.389824	0.371573	0.360413	0.383712	0.476565	0.472130	0.830277	0.514885	0.361968	0.415170	0.456587	0.597089	0.574683	0.680215	0.571650	0.344002	0.342296	0.481892	0.683775	0.415639	0.726393	0.411080	0.646550	0.517713					0.610761	0.446408	0.402859	0.372453	0.559844	0.536731	0.399572	0.388336	0.387418	0.395019	0.382560	0.395668	0.408665	0.393265	0.385840	0.373918	0.388553	0.379822
0.907795	0.438333	0.523015	0.668963	0.389758	0.371476	0.359381	0.383418	0.476081	0.472084	0.830082	0.514494	0.361727	0.414854	0.456477	0.596373	0.574195	0.680108	0.571524	0.343971	0.342249	0.481775	0.683591	0.415526	0.726245	0.411028	0.645533	0.517444					0.610461	0.446387	0.402653	0.372423	0.559398	0.536624	0.399446	0.387896	0.387305	0.395012	0.382539	0.395614	0.408446	0.392747	0.385840	0.373867	0.388446	0.379708
0.907459	0.438307	0.522302	0.668297	0.389707	0.370912	0.358535	0.383412	0.476081	0.471652	0.829951	0.514057	0.361132	0.414726	0.456386	0.596077	0.573234	0.680029	0.571337	0.343907	0.342237	0.481606	0.683530	0.415502	0.726088	0.410963	0.644446	0.517206					0.610358	0.446118	0.402460	0.372133	0.558635	0.536408	0.399420	0.387857	0.387298	0.394838	0.382490	0.395536	0.408240	0.392693	0.385833	0.373674	0.388033	0.379577
0.906272	0.437674	0.521112	0.668181	0.389364	0.370876	0.358495	0.383049	0.475493	0.471393	0.829445	0.512760	0.360926	0.414556	0.456096	0.593988	0.573080	0.679438	0.571327	0.343487	0.342165	0.481464	0.682083	0.415217	0.725917	0.410884	0.643985	0.517129					0.610339	0.445278	0.402365	0.371343	0.558529	0.535907	0.399306	0.387798	0.386888	0.394836	0.382360	0.395488	0.407797	0.392669	0.385767	0.373587	0.387896	0.379562
0.905417	0.437671	0.520654	0.664986	0.389269	0.370814	0.358008	0.383023	0.475437	0.471093	0.829413	0.512576	0.360866	0.414405	0.455987	0.593986	0.572785	0.678848	0.571272	0.343299	0.341944	0.481182	0.681522	0.415196	0.725565	0.410775	0.643335	0.516686					0.609634	0.445120	0.402268	0.371296	0.558476	0.535371	0.399156	0.387597	0.386832	0.394656	0.382164	0.395435	0.407430	0.392455	0.385423	0.373501	0.387680	0.379560
0.905372	0.436711	0.520575	0.663230	0.389240	0.370417	0.357647	0.382762	0.475285	0.470935	0.828396	0.512486	0.360830	0.413653	0.455868	0.593736	0.572207	0.678687	0.571008	0.343165	0.341520	0.480598	0.681306	0.414831	0.725425	0.410753	0.643119	0.514952					0.609441	0.445088	0.401957	0.370974	0.557775	0.535348	0.399113	0.387578	0.386743	0.394648	0.381905	0.395258	0.407227	0.392437	0.385239	0.373169	0.387449	0.379489
0.905341	0.436236	0.520547	0.663192	0.388964	0.370106	0.357584	0.382420	0.475163	0.470856	0.828302	0.512203	0.360796	0.413409	0.455441	0.593620	0.572192	0.678023	0.569837	0.343125	0.341476	0.480382	0.680910	0.414552	0.724678	0.410581	0.643078	0.514771					0.608942	0.444960	0.401889	0.370905	0.557281	0.535168	0.399022	0.387447	0.386708	0.394609	0.381695	0.394975	0.406931	0.392344	0.385187	0.373104	0.387093	0.379419
0.904910	0.435991	0.519947	0.662504	0.388625	0.369909	0.357487	0.382411	0.475162	0.470800	0.828065	0.511669	0.360773	0.413369	0.454812	0.593229	0.571505	0.677928	0.569343	0.343059	0.341337	0.480198	0.680198	0.414176	0.724513	0.410522	0.642888	0.514705					0.608742	0.444852	0.401066	0.370409	0.556443	0.534994	0.398637	0.386966	0.386706	0.394577	0.381631	0.394930	0.406762	0.392089	0.385105	0.372970	0.387087	0.379375
0.904679	0.435818	0.519328	0.661512	0.388579	0.369240	0.357448	0.382013	0.475072	0.470299	0.827933	0.510955	0.360668	0.413323	0.454748	0.593150	0.571222	0.677892	0.568797	0.342912	0.340945	0.479825	0.679777	0.414015	0.724472	0.410499	0.642715	0.514385					0.608360	0.444723	0.400962	0.370288	0.556402	0.534630	0.398344	0.386952	0.386506	0.394026	0.381477	0.394683	0.406514	0.391938	0.384522	0.372914	0.386971	0.379293
0.904230	0.435666	0.518893	0.660388	0.388211	0.369228	0.357332	0.381976	0.474707	0.469582	0.827876	0.510800	0.360243	0.413323	0.454461	0.592854	0.571187	0.677144	0.568303	0.342836	0.340561	0.479632	0.678798	0.413593	0.723857	0.410487	0.642699	0.514271					0.608139	0.444388	0.400345	0.370164	0.556387	0.534456	0.398286	0.386902	0.385941	0.393879	0.381441	0.394577	0.406449	0.391518	0.384433	0.372821	0.386840	0.379135
0.902532	0.435517	0.518785	0.660181	0.388078	0.368952	0.356987	0.381725	0.473962	0.468165	0.827354	0.510660	0.360236	0.412941	0.454398	0.592757	0.571100	0.676891	0.567950	0.342690	0.340308	0.479614	0.678356	0.413481	0.723679	0.410454	0.642116	0.513804					0.608080	0.443954	0.400282	0.369986	0.556164	0.534037	0.398081	0.386797	0.385518	0.393867	0.381424	0.394531	0.406425	0.391007	0.384254	0.372804	0.386703	0.379021
0.902285	0.435439	0.518597	0.660083	0.387852	0.368663	0.356791	0.381515	0.473950	0.467619	0.827286	0.509887	0.360198	0.412805	0.454378	0.592655	0.570567	0.676373	0.567047	0.342655	0.340147	0.479410	0.677583	0.413413	0.721665	0.410136	0.642086	0.513641					0.607888	0.443645	0.399639	0.369923	0.555599	0.533979	0.397880	0.386711	0.384621	0.393778	0.381420	0.394431	0.406090	0.390999	0.384192	0.372711	0.386567	0.379016
0.901024	0.434946	0.518337	0.659857	0.387833	0.368524	0.356640	0.381498	0.473897	0.467444	0.826376	0.509196	0.360066	0.412791	0.453661	0.592479	0.570392	0.676287	0.566998	0.342397	0.340110	0.479164	0.677404	0.412955	0.720804	0.410013	0.641847	0.513341					0.607701	0.443627	0.399362	0.369878	0.554842	0.533949	0.397720	0.386561	0.384294	0.393514	0.381415	0.394407	0.405835	0.390986	0.384121	0.372576	0.386531	0.378428
0.900471	0.434908	0.518034	0.659739	0.387542	0.367585	0.356399	0.381458	0.473383	0.467191	0.825284	0.509078	0.359856	0.412427	0.453576	0.592138	0.569869	0.675905	0.566946	0.342212	0.340103	0.478753	0.677109	0.412651	0.720471	0.409980	0.641461	0.513260					0.607487	0.443106	0.398942	0.369381	0.554327	0.533687	0.397637	0.386205	0.384117	0.393229	0.381361	0.394110	0.405484	0.390714	0.383908	0.372463	0.385969	0.378209
0.898974	0.434632	0.517935	0.659566	0.387479	0.367557	0.356213	0.381457	0.473222	0.466182	0.825271	0.508949	0.359688	0.412237	0.453193	0.592125	0.569025	0.675865	0.566926	0.342186	0.340072	0.478156	0.676815	0.412632	0.720320	0.409895	0.641460	0.513239					0.607360	0.443027	0.398806	0.369333	0.554283	0.533542	0.397524	0.385904	0.383922	0.392759	0.381266	0.393896	0.405172	0.390610	0.383666	0.372096	0.385886	0.378184
0.898314	0.434423	0.517652	0.659148	0.387307	0.367535	0.356124	0.381284	0.472467	0.465881	0.824716	0.508863	0.359678	0.412037	0.452869	0.592021	0.568999	0.674955	0.566810	0.342162	0.339857	0.478075	0.676722	0.412520	0.720134	0.409741	0.641012	0.512786					0.607138	0.443010	0.398657	0.368984	0.554259	0.533002	0.397440	0.385647	0.383901	0.392598	0.381226	0.393814	0.405029	0.390578	0.383537	0.372066	0.385655	0.377949
0.898105	0.434240	0.517479	0.658680	0.386857	0.367446	0.355893	0.381216	0.472370	0.465698	0.823714	0.508676	0.359527	0.411741	0.452407	0.591640	0.568816	0.674885	0.566518	0.342152	0.339846	0.478068	0.676564	0.412183	0.719929	0.409558	0.640676	0.512365					0.606764	0.442962	0.398349	0.368761	0.554217	0.532828	0.397352	0.385567	0.383825	0.392552	0.380993	0.393714	0.404910	0.390574	0.383341	0.371969	0.385446	0.377719
0.897039	0.433328	0.517419	0.657501	0.386699	0.366991	0.355797	0.381000	0.471892	0.465232	0.823555	0.508525	0.359442	0.411614	0.451892	0.591586	0.568238	0.674832	0.566403	0.341908	0.339328	0.477585	0.676395	0.412055	0.719237	0.409507	0.640503	0.511860					0.606514	0.442561	0.398282	0.368531	0.554123	0.532610	0.396753	0.385456	0.383803	0.392185	0.380593	0.393360	0.404798	0.390481	0.383325	0.371657	0.385442	0.377683
0.896679	0.432997	0.516741	0.657030	0.386698	0.366926	0.355730	0.380905	0.471766	0.464552	0.823138	0.508519	0.359349	0.411523	0.451548	0.590761	0.567719	0.674696	0.566231	0.341846	0.339232	0.477545	0.676142	0.411305	0.719154	0.409393	0.640225	0.511785					0.606426	0.442529	0.398281	0.368398	0.553962	0.532463	0.396593	0.385293	0.383741	0.391658	0.380365	0.393113	0.404723	0.390444	0.383217	0.371255	0.385380	0.377596
0.896130	0.432765	0.516670	0.656610	0.386304	0.366866	0.355278	0.380834	0.471412	0.464510	0.822797	0.508393	0.359123	0.411392	0.451221	0.590531	0.567655	0.674045	0.566180	0.341758	0.339231	0.477407	0.675312	0.410983	0.718902	0.409347	0.639686	0.511555					0.606300	0.442306	0.397944	0.367654	0.553716	0.532439	0.396478	0.385041	0.383610	0.391351	0.380163	0.393072	0.404646	0.390281	0.383158	0.371160	0.385331	0.377216
0.894708	0.432688	0.516470	0.656334	0.385855	0.366654	0.355230	0.380752	0.471371	0.464391	0.822406	0.507721	0.358606	0.411069	0.451119	0.590117	0.567642	0.673868	0.565306	0.341508	0.339145	0.476544	0.674563	0.410341	0.718496	0.409322	0.639498	0.511055					0.606200	0.442096	0.397815	0.367535	0.552650	0.531978	0.396344	0.384919	0.383573	0.391282	0.380145	0.392916	0.404620	0.390136	0.382918	0.370920	0.384965	0.377205
0.893346	0.432099	0.516061	0.656321	0.385694	0.366641	0.355127	0.379790	0.471275	0.464123	0.821855	0.507541	0.358569	0.411021	0.450953	0.589565	0.567320	0.673583	0.564427	0.341345	0.339103	0.476465	0.674134	0.409946	0.716868	0.409009	0.639062	0.510980					0.606156	0.442049	0.397224	0.367399	0.552495	0.531769	0.396305	0.384783	0.383272	0.391040	0.380090	0.392844	0.404389	0.390115	0.382704	0.370892	0.384919	0.377180
0.893339	0.432043	0.515351	0.654560	0.385532	0.366280	0.355053	0.379477	0.470689	0.463910	0.821574	0.507296	0.358449	0.410422	0.450873	0.589553	0.567236	0.673502	0.564354	0.341232	0.338256	0.476274	0.674056	0.409816	0.716472	0.408332	0.638642	0.510848					0.605896	0.441536	0.397018	0.367381	0.552443	0.531735	0.395868	0.384500	0.382865	0.390725	0.380064	0.392836	0.404333	0.390022	0.382590	0.370514	0.384759	0.377149
0.893091	0.431987	0.515303	0.653995	0.385442	0.366210	0.354821	0.379456	0.470479	0.463850	0.819818	0.507273	0.358231	0.410278	0.450676	0.588431	0.566375	0.672806	0.563673	0.341141	0.337893	0.476023	0.673912	0.409807	0.716060	0.408091	0.638509	0.510804					0.605766	0.441441	0.396359	0.367325	0.552322	0.531158	0.395055	0.384491	0.382795	0.390597	0.380038	0.392653	0.404314	0.389912	0.382321	0.370125	0.384630	0.376792
0.892889	0.431958	0.514780	0.653917	0.385266	0.366042	0.354696	0.379121	0.470439	0.463688	0.819263	0.506895	0.357928	0.410259	0.450302	0.588347	0.565835	0.672756	0.563603	0.341041	0.337716	0.475945	0.673432	0.409675	0.715408	0.408013	0.638474	0.510608					0.605212	0.441118	0.396351	0.367128	0.552015	0.530937	0.394831	0.384484	0.382624	0.389913	0.379316	0.392623	0.404151	0.389842	0.382194	0.370086	0.384574	0.376652
0.891844	0.431560	0.514503	0.653047	0.385162	0.365912	0.354447	0.379015	0.470426	0.463316	0.818690	0.506776	0.357915	0.410123	0.450174	0.587168	0.565560	0.672514	0.563524	0.340920	0.337663	0.475195	0.673396	0.409511	0.715407	0.407859	0.638190	0.510598					0.603846	0.441085	0.396338	0.366956	0.551822	0.530439	0.394749	0.384415	0.382338	0.389905	0.379028	0.392621	0.404048	0.389773	0.382104	0.370017	0.384509	0.376600
0.891551	0.431391	0.514471	0.653026	0.385067	0.365891	0.354054	0.378933	0.470401	0.462433	0.818343	0.506335	0.357851	0.410004	0.449593	0.587097	0.565197	0.672470	0.563507	0.340731	0.337495	0.475059	0.673207	0.409458	0.715290	0.407636	0.637967	0.510215					0.603689	0.440621	0.396075	0.366646	0.551589	0.530434	0.394747	0.384205	0.382247	0.389870	0.378877	0.392558	0.403972	0.389628	0.382059	0.369996	0.384091	0.376551
0.890612	0.431378	0.514363	0.653010	0.385054	0.365275	0.353528	0.378724	0.469759	0.462238	0.818133	0.506234	0.357771	0.409990	0.449218	0.586562	0.564115	0.671870	0.563081	0.340726	0.337442	0.474794	0.672966	0.408912	0.714546	0.407553	0.637590	0.510178					0.603321	0.440225	0.395812	0.366587	0.551384	0.530344	0.394557	0.384149	0.382176	0.389713	0.378823	0.392463	0.403879	0.389244	0.381763	0.369826	0.383950	0.376017
0.890260	0.431374	0.514139	0.652356	0.385019	0.364919	0.353352	0.378631	0.469616	0.462199	0.818030	0.505695	0.357730	0.409943	0.449140	0.586504	0.563313	0.671860	0.562969	0.340488	0.337238	0.474136	0.672918	0.408838	0.713741	0.407439	0.637416	0.509889					0.603176	0.440193	0.395745	0.366519	0.550716	0.529912	0.393997	0.383941	0.381389	0.389453	0.378803	0.392377	0.403822	0.389146	0.381607	0.369700	0.383424	0.375808
0.888759	0.431199	0.514127	0.651760	0.384952	0.364846	0.353309	0.378499	0.469521	0.462063	0.816107	0.505470	0.357608	0.409936	0.448886	0.586247	0.562060	0.671697	0.562934	0.340487	0.337164	0.474135	0.672911	0.408494	0.713242	0.407394	0.636925	0.509210					0.602955	0.439977	0.395734	0.366440	0.550597	0.529838	0.393966	0.383935	0.381260	0.389087	0.378736	0.392337	0.403665	0.388777	0.381302	0.369193	0.383419	0.375777
0.888388	0.431092	0.514002	0.651091	0.384463	0.364344	0.353017	0.378030	0.468988	0.462028	0.816045	0.505124	0.357473	0.409897	0.448879	0.586001	0.561668	0.671338	0.562859	0.340349	0.337154	0.473933	0.672887	0.408469	0.711912	0.407237	0.636418	0.509164					0.602413	0.439856	0.395653	0.366267	0.550500	0.529117	0.393951	0.383851	0.380909	0.389050	0.378731	0.392329	0.403628	0.388770	0.380677	0.368478	0.383288	0.375681
0.888287	0.430199	0.513893	0.651007	0.384118	0.364212	0.352270	0.377655	0.468898	0.461981	0.815768	0.504407	0.357076	0.409533	0.448683	0.585745	0.560628	0.670957	0.562709	0.340075	0.337051	0.473898	0.672323	0.408450	0.711681	0.407106	0.636402	0.509083					0.602293	0.439654	0.395572	0.366266	0.550272	0.528915	0.393897	0.383723	0.380851	0.388929	0.378536	0.392292	0.403144	0.388745	0.380664	0.368346	0.382875	0.375547
0.887874	0.430151	0.513774	0.650985	0.383896	0.364137	0.352005	0.377377	0.468224	0.461825	0.814383	0.504190	0.356961	0.409520	0.448467	0.585534	0.560547	0.670816	0.562162	0.339631	0.337005	0.473698	0.672270	0.408378	0.711435	0.406834	0.636350	0.508970					0.601850	0.439389	0.395430	0.366212	0.550189	0.528718	0.393794	0.383150	0.380634	0.388563	0.378323	0.392251	0.403095	0.388736	0.380584	0.368285	0.382802	0.375495
0.886529	0.429640	0.513564	0.650709	0.383891	0.364016	0.351925	0.376925	0.467490	0.461237	0.813765	0.504180	0.356620	0.409466	0.448409	0.585418	0.560061	0.670736	0.561945	0.339616	0.336933	0.473020	0.671185	0.408248	0.711297	0.406509	0.635538	0.508881					0.601737	0.438601	0.395281	0.365864	0.549894	0.528618	0.393630	0.383070	0.380599	0.388369	0.378285	0.392040	0.402947	0.388681	0.380437	0.368263	0.382607	0.375430
0.885636	0.428300	0.513391	0.649059	0.383204	0.364001	0.351919	0.376842	0.467132	0.461006	0.813496	0.503944	0.356187	0.409196	0.448325	0.585298	0.559812	0.670480	0.561075	0.339255	0.336813	0.472680	0.670809	0.407837	0.711093	0.406501	0.635078	0.508819					0.601636	0.438287	0.395095	0.365311	0.549532	0.528591	0.393546	0.382995	0.380296	0.388050	0.378115	0.391875	0.402898	0.388654	0.380083	0.368255	0.382426	0.375396
0.885247	0.428226	0.513253	0.648869	0.382878	0.363997	0.351597	0.376736	0.466923	0.460540	0.813482	0.502770	0.356176	0.408989	0.448030	0.585097	0.559801	0.670403	0.560534	0.338961	0.336792	0.472446	0.670565	0.407728	0.710821	0.406429	0.633876	0.508515					0.601251	0.438028	0.394941	0.365278	0.549275	0.528437	0.393404	0.382952	0.380143	0.388034	0.378011	0.391688	0.402696	0.387923	0.379880	0.368147	0.382369	0.375360
0.884559	0.427702	0.512578	0.648836	0.382787	0.363736	0.351477	0.376704	0.466870	0.460347	0.813345	0.502730	0.356046	0.408934	0.447897	0.584942	0.559745	0.669984	0.560407	0.338733	0.336731	0.472291	0.670436	0.407561	0.710614	0.406322	0.633809	0.508204					0.600972	0.438003	0.394723	0.365174	0.548913	0.528372	0.393172	0.382833	0.380138	0.387804	0.377938	0.391373	0.402552	0.387911	0.379744	0.368097	0.382104	0.375323
0.884268	0.427521	0.512073	0.648679	0.382372	0.363725	0.351401	0.376656	0.466724	0.460229	0.812570	0.502648	0.355784	0.408738	0.447678	0.584407	0.559157	0.669918	0.560190	0.338696	0.336604	0.472271	0.670222	0.407202	0.710131	0.406019	0.633493	0.507271					0.600404	0.436878	0.394682	0.365129	0.548548	0.528087	0.392706	0.381245	0.379868	0.387684	0.377511	0.390720	0.402481	0.387862	0.379674	0.368080	0.381682	0.375304
0.884058	0.427282	0.511995	0.648474	0.382302	0.363353	0.351195	0.376069	0.466117	0.459693	0.812564	0.502322	0.355654	0.408483	0.447138	0.584054	0.558967	0.669714	0.559572	0.338357	0.336521	0.471656	0.669862	0.407174	0.709611	0.405389	0.633467	0.506336					0.600332	0.436815	0.394598	0.365123	0.548433	0.527804	0.392657	0.381221	0.379835	0.387452	0.377405	0.390448	0.402351	0.387631	0.379607	0.368031	0.381673	0.375056
0.883892	0.427194	0.511380	0.648082	0.381977	0.363284	0.350699	0.375739	0.465973	0.459544	0.812562	0.502041	0.355452	0.408162	0.447119	0.583561	0.558460	0.669190	0.557974	0.338283	0.336424	0.471298	0.669841	0.407064	0.709281	0.405154	0.633355	0.505718					0.600202	0.436419	0.394482	0.365104	0.548193	0.527625	0.392476	0.381189	0.379675	0.387452	0.377187	0.390386	0.402267	0.387435	0.379547	0.367901	0.381564	0.375007
0.883042	0.427106	0.511212	0.647922	0.381965	0.363183	0.350685	0.375726	0.465858	0.459537	0.811827	0.501866	0.355312	0.408017	0.446766	0.583538	0.558147	0.668880	0.557804	0.338270	0.336363	0.471154	0.669224	0.406961	0.708940	0.404975	0.632690	0.505086					0.600051	0.436327	0.394165	0.364821	0.548184	0.527498	0.392256	0.381072	0.379331	0.387381	0.376998	0.390014	0.402132	0.386405	0.379438	0.367157	0.381410	0.374979
0.882801	0.426697	0.510753	0.647058	0.381735	0.363167	0.350406	0.375356	0.465650	0.459055	0.811365	0.501820	0.355284	0.407906	0.446501	0.583095	0.558042	0.668789	0.557573	0.338047	0.336293	0.471040	0.668606	0.406714	0.708763	0.404933	0.630656	0.504921					0.599528	0.436068	0.394084	0.364801	0.547864	0.527299	0.392062	0.381016	0.378918	0.387292	0.376921	0.389970	0.402081	0.386303	0.379361	0.367150	0.381368	0.374571
0.882399	0.426021	0.510075	0.645905	0.381624	0.363060	0.349984	0.375240	0.465114	0.458915	0.810451	0.501684	0.355000	0.407673	0.446178	0.582675	0.558037	0.666391	0.557536	0.337997	0.336144	0.470393	0.668585	0.406443	0.708342	0.404673	0.630288	0.504596					0.599135	0.435649	0.393824	0.364799	0.547863	0.527195	0.392022	0.380927	0.378849	0.387261	0.376882	0.389956	0.401485	0.386284	0.379097	0.367117	0.381322	0.374343
0.882336	0.425007	0.509922	0.645810	0.381425	0.362433	0.349950	0.375105	0.464757	0.458274	0.810347	0.501665	0.354869	0.407549	0.445833	0.582574	0.557755	0.666254	0.556895	0.337047	0.335830	0.470341	0.667537	0.405979	0.707929	0.404621	0.629418	0.504274					0.598889	0.435518	0.393744	0.364766	0.547716	0.527100	0.391769	0.380844	0.378693	0.387199	0.376712	0.389386	0.401353	0.386277	0.379071	0.367036	0.381315	0.374281
0.881398	0.424691	0.509747	0.645664	0.381338	0.361696	0.349848	0.375016	0.464598	0.457974	0.810293	0.501595	0.354536	0.407295	0.445795	0.582266	0.557179	0.665146	0.556001	0.336775	0.335777	0.470327	0.667332	0.405784	0.707880	0.404271	0.629040	0.504043					0.598770	0.435496	0.393563	0.364669	0.546986	0.526992	0.391756	0.380842	0.378552	0.387084	0.376637	0.388903	0.401238	0.386061	0.379012	0.366998	0.380874	0.374277
0.880480	0.424532	0.509613	0.645074	0.381139	0.361564	0.349826	0.374568	0.464194	0.457968	0.810280	0.501520	0.354448	0.407224	0.445347	0.582196	0.557000	0.664867	0.555755	0.336564	0.335522	0.469960	0.667280	0.405708	0.707853	0.404045	0.629009	0.503285					0.598702	0.435388	0.393545	0.364647	0.546620	0.526889	0.391427	0.380820	0.378288	0.386940	0.376606	0.388666	0.401229	0.385969	0.378587	0.366815	0.380793	0.374230
0.879880	0.424511	0.509111	0.644231	0.381086	0.361563	0.349715	0.374101	0.464102	0.457956	0.809979	0.500994	0.354378	0.407223	0.444795	0.582082	0.556828	0.664591	0.555427	0.336259	0.335307	0.469568	0.666424	0.405393	0.706765	0.403903	0.628467	0.502629					0.598641	0.434966	0.393537	0.364454	0.546526	0.526753	0.391359	0.380355	0.378213	0.386872	0.376549	0.388161	0.400884	0.385799	0.378012	0.366795	0.380788	0.374122
0.877835	0.424152	0.508407	0.644222	0.380918	0.361092	0.349316	0.373918	0.464071	0.457824	0.809520	0.500795	0.353664	0.407137	0.444786	0.582010	0.556611	0.664417	0.555370	0.335841	0.335262	0.469552	0.666289	0.405199	0.705852	0.403847	0.628111	0.502221					0.598304	0.434903	0.393506	0.364451	0.546525	0.526284	0.391344	0.380088	0.378128	0.386846	0.376424	0.388010	0.400810	0.385562	0.377431	0.366789	0.380762	0.373968
0.877375	0.423591	0.508192	0.643849	0.380748	0.360974	0.349299	0.373471	0.463758	0.457509	0.809055	0.500368	0.353339	0.406954	0.444468	0.581917	0.556530	0.663841	0.554245	0.335024	0.335151	0.469338	0.665616	0.404433	0.705676	0.403708	0.628056	0.502217					0.597898	0.434580	0.393349	0.364441	0.546350	0.525858	0.391311	0.379975	0.377949	0.386474	0.376405	0.387905	0.400404	0.385562	0.377424	0.366725	0.380275	0.373708
0.876665	0.423355	0.507904	0.643791	0.380652	0.360546	0.348695	0.373319	0.463685	0.456964	0.808538	0.500303	0.353138	0.406414	0.444046	0.581725	0.556102	0.663790	0.554143	0.334803	0.335145	0.468800	0.665349	0.403775	0.703838	0.403516	0.627410	0.502122					0.597329	0.434378	0.393036	0.364164	0.546312	0.525012	0.391010	0.379746	0.377923	0.386445	0.376398	0.387803	0.399739	0.385242	0.377254	0.366692	0.380113	0.372625
0.875938	0.423290	0.507762	0.643704	0.380644	0.360472	0.348665	0.373309	0.463679	0.456956	0.806473	0.500166	0.352844	0.406353	0.443998	0.581654	0.556095	0.663379	0.554090	0.334796	0.334858	0.468542	0.665315	0.403657	0.703704	0.403433	0.627164	0.502059					0.596396	0.433529	0.392968	0.364047	0.546176	0.524957	0.390963	0.379395	0.377686	0.386133	0.376104	0.387798	0.399505	0.384697	0.377203	0.366634	0.380062	0.372422
0.875738	0.423162	0.507250	0.643295	0.380496	0.360157	0.348591	0.373179	0.463397	0.456573	0.806241	0.500045	0.352613	0.406082	0.443976	0.581615	0.555867	0.662042	0.553404	0.334790	0.334821	0.468456	0.665043	0.403448	0.703398	0.403364	0.627081	0.502042					0.596209	0.433178	0.392884	0.363783	0.546128	0.524644	0.390876	0.379230	0.377490	0.385673	0.376001	0.387785	0.399286	0.384647	0.377078	0.366373	0.380022	0.372034
0.875642	0.422913	0.506530	0.642634	0.380434	0.359826	0.348538	0.372981	0.463293	0.456348	0.806138	0.499458	0.352601	0.405414	0.443399	0.581390	0.555736	0.661504	0.553309	0.334677	0.334749	0.467916	0.664838	0.403022	0.703111	0.403257	0.627080	0.501245					0.595505	0.432733	0.392762	0.363680	0.546071	0.524529	0.390861	0.379174	0.377385	0.385634	0.375781	0.387647	0.399231	0.384225	0.376960	0.366283	0.380016	0.371998
0.873259	0.422738	0.506462	0.642353	0.380299	0.359811	0.348522	0.372841	0.462631	0.456167	0.805654	0.498889	0.352420	0.405137	0.443173	0.581354	0.555721	0.661115	0.552694	0.334655	0.334366	0.467825	0.664600	0.402843	0.702751	0.403167	0.626410	0.501026					0.595443	0.432688	0.392717	0.363604	0.546039	0.524311	0.390723	0.379141	0.377353	0.385144	0.375618	0.387419	0.399208	0.384122	0.376681	0.366274	0.379775	0.371773
0.872007	0.421944	0.506432	0.641825	0.380227	0.359733	0.348472	0.371986	0.462567	0.456096	0.805398	0.498880	0.352044	0.404620	0.442755	0.581039	0.555483	0.661034	0.552582	0.334497	0.333960	0.467752	0.664356	0.402695	0.702622	0.403020	0.625994	0.500927					0.595413	0.432484	0.392614	0.363576	0.544872	0.523171	0.390551	0.378888	0.376881	0.385143	0.375614	0.386960	0.399119	0.383581	0.376597	0.366007	0.379742	0.371598
0.871364	0.421914	0.505565	0.641655	0.380117	0.359697	0.348442	0.371910	0.462455	0.456042	0.805054	0.498737	0.352039	0.403818	0.441012	0.580804	0.555408	0.660840	0.552247	0.334463	0.333901	0.467712	0.664143	0.402143	0.702386	0.402894	0.625815	0.500142					0.595145	0.432450	0.392328	0.363241	0.544719	0.522729	0.390545	0.378426	0.376656	0.385101	0.375564	0.386910	0.399047	0.383578	0.376234	0.365957	0.379709	0.371403
0.870026	0.421761	0.505550	0.641621	0.380067	0.359598	0.348201	0.371839	0.462049	0.455875	0.804974	0.498712	0.352011	0.403347	0.440958	0.580072	0.555017	0.660383	0.552119	0.334445	0.333788	0.467507	0.663392	0.402105	0.702156	0.402650	0.624652	0.499634					0.595122	0.432192	0.392174	0.363196	0.544700	0.522154	0.390456	0.378165	0.376634	0.385053	0.375330	0.386825	0.398965	0.383553	0.376233	0.365840	0.379677	0.371330
0.869824	0.421591	0.505403	0.641619	0.379935	0.359081	0.348144	0.371568	0.461741	0.455728	0.804486	0.498630	0.351993	0.403075	0.440794	0.579829	0.554987	0.659771	0.552113	0.334166	0.333673	0.467310	0.663077	0.401978	0.701788	0.402642	0.623995	0.499330					0.595011	0.432070	0.392119	0.363180	0.544372	0.521227	0.390455	0.377555	0.376358	0.384781	0.375256	0.386624	0.398104	0.383462	0.376183	0.365819	0.379382	0.371314
0.869702	0.421571	0.505361	0.641522	0.379805	0.359049	0.347361	0.371421	0.461662	0.455634	0.803877	0.498619	0.351847	0.403046	0.440750	0.579624	0.554924	0.659712	0.551920	0.333834	0.333645	0.467174	0.662332	0.401971	0.701699	0.402345	0.623777	0.498464					0.594748	0.431824	0.391853	0.363161	0.544200	0.521053	0.390368	0.377363	0.376238	0.384758	0.375119	0.386447	0.398067	0.383365	0.375742	0.365797	0.379320	0.371278
0.868912	0.421149	0.505325	0.641454	0.379696	0.359024	0.347288	0.371357	0.460887	0.455628	0.803423	0.498322	0.351495	0.403003	0.440379	0.579456	0.554705	0.659622	0.551874	0.333718	0.333603	0.467155	0.661781	0.401925	0.700964	0.401995	0.623633	0.497965					0.594622	0.431548	0.391525	0.362792	0.543851	0.520997	0.390289	0.377056	0.376231	0.384693	0.375042	0.386414	0.398022	0.383162	0.375732	0.365779	0.379023	0.370970
0.868596	0.421106	0.505290	0.641382	0.379556	0.358427	0.347267	0.370880	0.460714	0.455396	0.803419	0.498130	0.351429	0.402987	0.440109	0.579052	0.553610	0.659605	0.550708	0.333638	0.333249	0.467071	0.661716	0.401755	0.700930	0.401943	0.622497	0.497957					0.594492	0.430877	0.391211	0.362509	0.543160	0.520950	0.390200	0.377049	0.376013	0.384282	0.374963	0.386286	0.397723	0.383125	0.375680	0.365720	0.378818	0.370783
0.868102	0.421005	0.504997	0.641262	0.379553	0.357980	0.347208	0.370733	0.460701	0.455244	0.803186	0.497753	0.351307	0.402877	0.440094	0.578760	0.553114	0.658233	0.550625	0.333253	0.333140	0.466601	0.661292	0.401510	0.700170	0.401616	0.621952	0.497556					0.593654	0.430663	0.391059	0.362486	0.543156	0.520713	0.390175	0.376916	0.375795	0.384131	0.374926	0.386238	0.397715	0.382943	0.375605	0.365647	0.377825	0.370671
0.864946	0.420623	0.504938	0.641069	0.379005	0.357900	0.347201	0.370640	0.460496	0.455147	0.802902	0.497711	0.351032	0.402801	0.439699	0.578635	0.552486	0.657006	0.550372	0.333216	0.333136	0.466166	0.660588	0.401233	0.699991	0.401322	0.619880	0.497195					0.593431	0.430554	0.390913	0.362219	0.543092	0.520584	0.390106	0.376608	0.375461	0.384116	0.374908	0.386087	0.397569	0.382857	0.375528	0.365518	0.377775	0.370385
0.864453	0.420534	0.504775	0.640682	0.378996	0.357656	0.347089	0.370534	0.460173	0.454992	0.802584	0.497452	0.350952	0.402367	0.439540	0.578505	0.552313	0.657006	0.549398	0.333003	0.333001	0.465620	0.660426	0.400843	0.699943	0.400997	0.619507	0.496912					0.593340	0.430272	0.390407	0.361930	0.542892	0.520301	0.389911	0.376529	0.375364	0.384006	0.374859	0.385566	0.397521	0.382845	0.375023	0.365496	0.377664	0.370368
0.864000	0.420397	0.504741	0.640474	0.378834	0.357637	0.346864	0.370531	0.460097	0.454990	0.800668	0.497103	0.350467	0.402222	0.439380	0.578476	0.552056	0.656717	0.549206	0.332879	0.332970	0.465423	0.660134	0.400598	0.699730	0.400934	0.619069	0.496767					0.593142	0.429669	0.390323	0.361268	0.542601	0.519795	0.389890	0.376327	0.375093	0.384004	0.374635	0.385482	0.397472	0.382494	0.374882	0.365465	0.377456	0.370308
0.862757	0.420204	0.504695	0.639808	0.378655	0.357605	0.346702	0.370526	0.458925	0.454938	0.800548	0.496988	0.350016	0.402053	0.438695	0.577928	0.551954	0.656078	0.548358	0.332745	0.332902	0.465375	0.659735	0.400435	0.699479	0.400878	0.619068	0.496570					0.592997	0.429371	0.390215	0.361058	0.542582	0.519708	0.389413	0.375246	0.375072	0.383991	0.374617	0.385442	0.396958	0.382474	0.374741	0.365437	0.377447	0.370264
0.862137	0.420143	0.504276	0.639280	0.378608	0.357599	0.346538	0.370146	0.458906	0.454905	0.800136	0.496734	0.349726	0.402040	0.438499	0.577771	0.551107	0.655724	0.547949	0.332203	0.332583	0.465134	0.659286	0.400165	0.698747	0.400775	0.618951	0.496073					0.592775	0.429164	0.389924	0.360856	0.542581	0.519637	0.389402	0.375206	0.374786	0.383848	0.374005	0.385371	0.396762	0.382112	0.374734	0.365415	0.377247	0.370171
0.861889	0.419775	0.503822	0.639131	0.378546	0.357523	0.346460	0.369985	0.458746	0.454811	0.800018	0.495831	0.349712	0.401565	0.438402	0.576550	0.550987	0.654964	0.547836	0.332076	0.332382	0.465062	0.658771	0.399944	0.698479	0.400412	0.617870	0.495817					0.591738	0.428939	0.389669	0.360313	0.542272	0.518634	0.389387	0.375160	0.374681	0.383772	0.373883	0.385123	0.396710	0.381921	0.374696	0.365377	0.377223	0.369520
0.861261	0.419691	0.503666	0.638670	0.378486	0.357185	0.346418	0.369933	0.458536	0.454330	0.799755	0.495666	0.349528	0.401042	0.438353	0.576204	0.550594	0.654923	0.547513	0.332067	0.331937	0.464978	0.657941	0.399740	0.698337	0.400308	0.617566	0.495584					0.591396	0.428675	0.389404	0.360294	0.541668	0.518168	0.389371	0.375094	0.374465	0.383658	0.373842	0.385119	0.396703	0.381693	0.374688	0.365049	0.377097	0.369354
0.860698	0.419564	0.503055	0.638058	0.378423	0.357176	0.346264	0.369780	0.458261	0.454205	0.799332	0.495631	0.349062	0.400479	0.438178	0.575608	0.550528	0.654748	0.547376	0.331998	0.331743	0.464894	0.656245	0.399447	0.696693	0.400197	0.617516	0.495507					0.591279	0.428476	0.389297	0.360166	0.541342	0.518006	0.389026	0.375064	0.374453	0.383101	0.373789	0.384996	0.396076	0.381531	0.374364	0.364835	0.377086	0.369306
0.860697	0.419494	0.503005	0.638055	0.378269	0.356842	0.346084	0.369637	0.458249	0.454107	0.798630	0.495376	0.348764	0.400386	0.438168	0.574338	0.550440	0.654647	0.547185	0.331897	0.331713	0.464863	0.655726	0.399335	0.696585	0.399961	0.616976	0.493815					0.591002	0.428035	0.389033	0.360046	0.541223	0.517949	0.388809	0.375046	0.374381	0.382850	0.373759	0.384803	0.396003	0.380846	0.374199	0.364585	0.376777	0.369294
0.860318	0.419140	0.502963	0.637606	0.377877	0.356588	0.346052	0.369506	0.458066	0.454098	0.796300	0.494897	0.348502	0.400150	0.438010	0.574214	0.550301	0.654529	0.546647	0.331845	0.331616	0.464862	0.654994	0.399307	0.696218	0.399922	0.616815	0.493439					0.590826	0.427880	0.388845	0.360017	0.540941	0.517934	0.388395	0.375037	0.374307	0.382753	0.373245	0.384600	0.395935	0.380666	0.374178	0.364399	0.376606	0.369212
0.860251	0.419126	0.502783	0.637526	0.377823	0.356450	0.345733	0.369457	0.457408	0.454015	0.796292	0.494807	0.348452	0.399996	0.437541	0.573905	0.550204	0.654354	0.546234	0.331429	0.331577	0.464793	0.653974	0.399116	0.696099	0.399871	0.616672	0.493284					0.590010	0.426799	0.388532	0.359904	0.540903	0.517492	0.388358	0.374997	0.374233	0.382687	0.373216	0.384585	0.395800	0.379849	0.373861	0.364219	0.376544	0.368705
0.860048	0.419124	0.502617	0.637437	0.377441	0.356143	0.345724	0.369236	0.457340	0.453605	0.796226	0.494479	0.348097	0.399861	0.437394	0.573373	0.550171	0.653881	0.546217	0.331214	0.331504	0.464477	0.653501	0.398875	0.694125	0.399071	0.616417	0.493055					0.589873	0.426131	0.388360	0.359828	0.540697	0.517403	0.388067	0.374872	0.374033	0.382493	0.373026	0.384211	0.395479	0.379686	0.373849	0.364201	0.376264	0.368575
0.859976	0.418981	0.502581	0.636855	0.377189	0.356140	0.345644	0.369168	0.457027	0.453550	0.795717	0.494470	0.348074	0.399475	0.437383	0.572882	0.549714	0.653729	0.545537	0.331046	0.331273	0.464244	0.653326	0.398731	0.693786	0.398642	0.616101	0.492983					0.589132	0.425925	0.388239	0.359784	0.540554	0.517238	0.387960	0.374694	0.373792	0.382363	0.372900	0.384121	0.395271	0.379215	0.373767	0.364106	0.376004	0.368526
0.859873	0.418951	0.502500	0.636309	0.377163	0.355460	0.345597	0.368788	0.456838	0.453464	0.795670	0.494061	0.348069	0.399465	0.437256	0.572875	0.549441	0.653607	0.545296	0.331014	0.331140	0.463568	0.652265	0.398652	0.693666	0.398540	0.615944	0.492346					0.589009	0.425921	0.387776	0.359614	0.540186	0.517204	0.387919	0.374507	0.373377	0.382362	0.372543	0.383816	0.395073	0.379191	0.373296	0.364005	0.375949	0.368414
0.859843	0.418734	0.502471	0.634961	0.376817	0.355394	0.345562	0.368714	0.456673	0.453040	0.795306	0.493838	0.347850	0.399409	0.437117	0.572465	0.549251	0.653024	0.544873	0.330928	0.330967	0.463417	0.651801	0.398595	0.693385	0.398526	0.614231	0.492146					0.588718	0.425878	0.387732	0.359052	0.539718	0.516844	0.387833	0.374436	0.373359	0.382253	0.372434	0.383773	0.394805	0.378964	0.372988	0.363709	0.375871	0.368235
0.859016	0.418275	0.502296	0.634412	0.376269	0.355198	0.345391	0.368440	0.456635	0.453029	0.795236	0.493671	0.347769	0.399130	0.436708	0.572267	0.549090	0.652652	0.544587	0.330870	0.330953	0.463216	0.650276	0.398463	0.693199	0.398463	0.613754	0.492101					0.588463	0.425636	0.387380	0.358819	0.539541	0.516592	0.387811	0.374285	0.373314	0.382209	0.372173	0.383318	0.393950	0.378891	0.372522	0.363600	0.375648	0.368125
0.858041	0.418264	0.501876	0.634394	0.376108	0.355103	0.345186	0.368282	0.456539	0.452788	0.795116	0.493126	0.347597	0.399040	0.436639	0.572232	0.549035	0.652475	0.544064	0.330831	0.330921	0.462746	0.650250	0.398337	0.693093	0.398434	0.613672	0.491596					0.588143	0.425582	0.387320	0.358682	0.539391	0.516591	0.387666	0.374202	0.373307	0.382209	0.372027	0.383307	0.393903	0.378859	0.372408	0.363527	0.375425	0.368041
0.857962	0.418226	0.501649	0.634141	0.376005	0.355044	0.345078	0.368186	0.456503	0.452736	0.795055	0.493080	0.347580	0.398948	0.436559	0.571538	0.548955	0.648718	0.543431	0.330786	0.330176	0.462540	0.650001	0.397840	0.692917	0.398284	0.612929	0.491560					0.587712	0.424847	0.387289	0.358607	0.539309	0.516464	0.387659	0.374158	0.373105	0.382163	0.372008	0.383240	0.393422	0.378844	0.372215	0.363130	0.375164	0.367692
0.857662	0.417980	0.501569	0.633600	0.375841	0.354430	0.344981	0.368184	0.456343	0.452703	0.794963	0.492799	0.347450	0.398429	0.436505	0.571292	0.548358	0.647691	0.543228	0.330268	0.329875	0.462516	0.649706	0.397341	0.692611	0.398276	0.612561	0.491423					0.587678	0.424795	0.387214	0.358558	0.538865	0.516446	0.387640	0.374155	0.373095	0.382070	0.371956	0.383129	0.393124	0.378669	0.372159	0.363005	0.374762	0.367652
0.857283	0.417794	0.501545	0.633528	0.375716	0.354336	0.344820	0.368092	0.455883	0.452127	0.794270	0.492739	0.347439	0.398339	0.436244	0.570562	0.547631	0.647562	0.542571	0.330022	0.329819	0.461739	0.649605	0.396913	0.692506	0.398222	0.612314	0.491284					0.587678	0.424635	0.386911	0.357925	0.538692	0.516370	0.387533	0.374132	0.372749	0.381963	0.371930	0.382878	0.393025	0.378576	0.371742	0.362906	0.374524	0.367626
0.857153	0.417590	0.501482	0.632866	0.375586	0.354204	0.344705	0.367906	0.455473	0.451934	0.793616	0.492483	0.347387	0.398097	0.436152	0.570490	0.547604	0.647142	0.542560	0.329793	0.329318	0.461609	0.649492	0.396836	0.691541	0.398119	0.612159	0.490585					0.587257	0.424547	0.386766	0.357897	0.538305	0.516146	0.387411	0.374095	0.372749	0.381700	0.371790	0.382842	0.392875	0.378282	0.371678	0.362819	0.374376	0.367398
0.856980	0.417587	0.501413	0.632742	0.375279	0.353947	0.344556	0.367616	0.455331	0.451874	0.793374	0.492232	0.347362	0.397010	0.435854	0.570363	0.547595	0.646801	0.542146	0.329793	0.329141	0.461465	0.649274	0.396190	0.691424	0.397857	0.611672	0.489899					0.586295	0.424085	0.386733	0.357747	0.538050	0.515873	0.387411	0.374000	0.372719	0.381315	0.371777	0.382516	0.392862	0.378147	0.371529	0.362585	0.374292	0.367351
0.856519	0.417474	0.501158	0.632447	0.375210	0.353836	0.344540	0.367198	0.454759	0.451468	0.792836	0.492185	0.347168	0.396702	0.435619	0.570310	0.546991	0.646639	0.541790	0.329679	0.329087	0.461369	0.649187	0.395935	0.690901	0.397385	0.611425	0.489822					0.586066	0.424026	0.386556	0.357485	0.537966	0.515856	0.386894	0.373935	0.372715	0.381132	0.371718	0.382450	0.392400	0.378119	0.371521	0.362391	0.374029	0.366797
0.856242	0.417447	0.500792	0.631659	0.375146	0.353702	0.344529	0.366993	0.454426	0.451434	0.792701	0.491950	0.347139	0.396397	0.435286	0.569460	0.546943	0.646013	0.541779	0.329526	0.329055	0.461052	0.648171	0.395802	0.690874	0.397134	0.611370	0.489522					0.586066	0.423988	0.386291	0.357463	0.537945	0.515639	0.386424	0.373659	0.372488	0.380908	0.371669	0.382414	0.392307	0.378063	0.371456	0.362270	0.373935	0.366731
0.854638	0.417371	0.500141	0.631515	0.375045	0.353560	0.344300	0.366987	0.454349	0.451377	0.792484	0.491492	0.347127	0.395949	0.435264	0.569412	0.544912	0.645397	0.541622	0.329369	0.328933	0.460579	0.647722	0.395681	0.690460	0.397113	0.611343	0.489209					0.585963	0.423548	0.385961	0.357329	0.537848	0.515409	0.386207	0.373548	0.372475	0.380777	0.371654	0.382339	0.392199	0.377850	0.371410	0.361999	0.373592	0.366373
0.853327	0.417200	0.500117	0.630424	0.375023	0.353409	0.344242	0.366802	0.453860	0.451049	0.791884	0.491334	0.347062	0.395502	0.434823	0.568803	0.544774	0.645158	0.541320	0.329129	0.328894	0.460396	0.647389	0.395491	0.690204	0.397026	0.611145	0.489144					0.585638	0.423506	0.385713	0.357325	0.537643	0.514509	0.386060	0.373536	0.372423	0.380651	0.371491	0.382279	0.392179	0.377770	0.371387	0.361759	0.373353	0.366326
0.853022	0.417125	0.499752	0.630327	0.374966	0.353308	0.344209	0.366589	0.453777	0.450992	0.791369	0.490982	0.346861	0.395489	0.434728	0.568389	0.544756	0.644966	0.541021	0.328886	0.328643	0.460059	0.646568	0.395486	0.690167	0.396817	0.610883	0.488747					0.585495	0.423346	0.385592	0.357197	0.537126	0.514312	0.385712	0.373430	0.372415	0.379806	0.371412	0.382274	0.392141	0.377681	0.371326	0.361735	0.373100	0.366285
0.852874	0.417084	0.499612	0.630270	0.374295	0.353165	0.344100	0.365728	0.453347	0.450986	0.790591	0.490926	0.346756	0.395431	0.434273	0.568035	0.544410	0.644659	0.540930	0.328519	0.328533	0.459785	0.646282	0.395020	0.689889	0.396226	0.610866	0.488577					0.585440	0.423243	0.385547	0.357115	0.536958	0.514276	0.385677	0.373176	0.372279	0.379623	0.371296	0.382137	0.391878	0.377680	0.370673	0.361371	0.373021	0.366135
0.852753	0.417001	0.499385	0.629666	0.374167	0.353078	0.343907	0.365672	0.452904	0.450813	0.790404	0.490381	0.346741	0.395181	0.433554	0.567459	0.544025	0.644303	0.540838	0.328221	0.328514	0.459415	0.646180	0.394873	0.688622	0.396001	0.610671	0.488509					0.585039	0.422949	0.385338	0.356922	0.536887	0.513677	0.385345	0.373147	0.372117	0.379605	0.371264	0.381994	0.391870	0.377454	0.369821	0.361227	0.372509	0.365858
0.852588	0.416800	0.499292	0.629218	0.373537	0.353077	0.343881	0.365591	0.452645	0.450742	0.790390	0.490226	0.346636	0.395142	0.433522	0.567264	0.543852	0.644096	0.540647	0.328107	0.328394	0.459413	0.646116	0.394709	0.688453	0.395929	0.610597	0.486989					0.584681	0.422800	0.385221	0.356854	0.536778	0.512578	0.385265	0.373079	0.372117	0.379604	0.371232	0.381749	0.391795	0.377376	0.369678	0.361161	0.372167	0.365799
0.852324	0.416755	0.499189	0.629164	0.373282	0.352694	0.343680	0.365338	0.452639	0.450601	0.789642	0.489918	0.346121	0.395103	0.433496	0.567115	0.543177	0.643757	0.540544	0.328019	0.328338	0.459228	0.645755	0.394672	0.688209	0.395899	0.608974	0.486940					0.584259	0.422687	0.385084	0.356698	0.536437	0.512565	0.385262	0.373001	0.372075	0.379490	0.371158	0.381719	0.391681	0.377056	0.369655	0.361093	0.372136	0.365598
0.851883	0.416463	0.499100	0.629082	0.373055	0.352254	0.343622	0.365189	0.452332	0.450302	0.789620	0.489814	0.346109	0.394637	0.433408	0.565552	0.542903	0.642991	0.540455	0.327817	0.328274	0.459027	0.644370	0.394648	0.687727	0.395635	0.608435	0.486656					0.583405	0.422649	0.385025	0.356636	0.536024	0.512159	0.385199	0.372825	0.371898	0.379381	0.371123	0.381711	0.391553	0.376933	0.369647	0.361032	0.372113	0.365572
0.851805	0.416443	0.498278	0.628888	0.372954	0.352253	0.343582	0.365054	0.452319	0.450111	0.788523	0.489723	0.346100	0.394626	0.433340	0.565273	0.542707	0.642871	0.540279	0.327719	0.328229	0.458411	0.644298	0.394525	0.687602	0.395512	0.607583	0.486503					0.583256	0.422565	0.384697	0.356190	0.535915	0.511586	0.385198	0.372793	0.371849	0.379367	0.371098	0.381671	0.391173	0.376789	0.369385	0.360988	0.371985	0.365565
0.851765	0.416010	0.498198	0.628651	0.372909	0.352187	0.343469	0.364825	0.452109	0.450059	0.788332	0.489586	0.346066	0.394036	0.433031	0.565016	0.542619	0.642089	0.540207	0.327623	0.327844	0.458397	0.644163	0.394256	0.687556	0.395297	0.607098	0.486453					0.583241	0.422517	0.384448	0.356185	0.535746	0.511370	0.385152	0.372720	0.371664	0.379087	0.371063	0.381608	0.390940	0.376514	0.369369	0.360952	0.371983	0.365431
0.851745	0.415811	0.498094	0.628292	0.372873	0.352146	0.343011	0.364722	0.451736	0.449942	0.788216	0.489490	0.346037	0.393833	0.432606	0.564998	0.542397	0.641763	0.539933	0.327528	0.327812	0.458336	0.643196	0.394168	0.686581	0.395291	0.606801	0.486033					0.583156	0.422498	0.384407	0.356044	0.535059	0.511288	0.385021	0.372628	0.371621	0.379021	0.371049	0.381580	0.390155	0.376250	0.369248	0.360935	0.371855	0.365395
0.851226	0.415680	0.497835	0.628086	0.372773	0.352070	0.342909	0.364690	0.451481	0.449863	0.788036	0.489117	0.346023	0.393808	0.432174	0.564887	0.542023	0.641761	0.539776	0.327487	0.327481	0.458048	0.642938	0.393595	0.686415	0.394696	0.606403	0.485914					0.582677	0.421977	0.384347	0.355787	0.534882	0.511286	0.384972	0.372062	0.371540	0.378538	0.370957	0.380970	0.390008	0.376046	0.368719	0.360723	0.371637	0.365291
0.851003	0.415365	0.497748	0.628005	0.372594	0.351892	0.342797	0.364546	0.451326	0.449770	0.787737	0.488841	0.346021	0.393793	0.431924	0.564346	0.542004	0.641699	0.539448	0.327460	0.327406	0.457642	0.642826	0.393554	0.685953	0.394450	0.606063	0.485251					0.582164	0.421676	0.384318	0.355253	0.534670	0.510984	0.384940	0.371844	0.371493	0.378463	0.370784	0.380943	0.389934	0.376037	0.368647	0.360670	0.371101	0.365283
0.850055	0.415275	0.497706	0.627832	0.372534	0.351625	0.342782	0.364295	0.450863	0.449276	0.787615	0.488704	0.345670	0.392955	0.431851	0.564179	0.541647	0.641451	0.538995	0.327277	0.327031	0.457170	0.641878	0.393541	0.685851	0.394361	0.605245	0.485040					0.582003	0.421145	0.384277	0.355189	0.534624	0.510839	0.384841	0.371821	0.371136	0.378100	0.370749	0.380864	0.389829	0.375712	0.368642	0.360399	0.370938	0.365227
0.849306	0.414934	0.496788	0.627485	0.372354	0.351436	0.342776	0.364214	0.450651	0.449213	0.787472	0.488519	0.345530	0.392942	0.431609	0.563941	0.541394	0.641383	0.538805	0.327193	0.326950	0.457134	0.641569	0.393509	0.684448	0.394195	0.605190	0.485006					0.581967	0.420971	0.384184	0.355087	0.534601	0.510529	0.384836	0.371737	0.371029	0.378022	0.370670	0.380774	0.389793	0.375118	0.368563	0.360392	0.370597	0.365218
0.848384	0.414750	0.496540	0.627051	0.372231	0.351061	0.342653	0.364125	0.450298	0.449075	0.785958	0.488125	0.345494	0.392828	0.430986	0.563860	0.541337	0.640772	0.538636	0.326946	0.326910	0.456998	0.641518	0.393340	0.684126	0.394160	0.605012	0.484361					0.581815	0.420904	0.383688	0.355054	0.533538	0.509668	0.384472	0.371644	0.370975	0.377843	0.370477	0.380481	0.389680	0.374799	0.368131	0.360310	0.370363	0.364911
0.848149	0.414528	0.495639	0.626922	0.372079	0.350926	0.342616	0.364060	0.450165	0.449018	0.784667	0.488097	0.345465	0.392495	0.430782	0.563811	0.540908	0.640402	0.538059	0.326798	0.326812	0.456981	0.641451	0.392991	0.683956	0.393643	0.604882	0.484308					0.581335	0.420872	0.383552	0.354851	0.533287	0.509404	0.384183	0.371642	0.370961	0.377295	0.370413	0.380476	0.389670	0.374649	0.367904	0.360267	0.369889	0.364886
0.847127	0.413896	0.495627	0.626273	0.372069	0.350880	0.342469	0.363955	0.449956	0.448562	0.783839	0.487787	0.344749	0.392461	0.430666	0.563291	0.540510	0.640357	0.537679	0.326726	0.326810	0.456936	0.641296	0.391887	0.683115	0.393632	0.604596	0.484276					0.579720	0.420532	0.383530	0.354764	0.533266	0.509301	0.383410	0.371481	0.370913	0.377171	0.370379	0.380398	0.389658	0.374371	0.367780	0.359723	0.369764	0.364859
0.845777	0.413572	0.495502	0.625887	0.371985	0.350523	0.342467	0.363834	0.449839	0.448470	0.783623	0.487472	0.344564	0.392399	0.430486	0.563168	0.540478	0.640338	0.537459	0.326403	0.326754	0.456799	0.641193	0.391856	0.682681	0.393493	0.604596	0.483899					0.579286	0.419937	0.383477	0.354474	0.533097	0.509117	0.383370	0.371400	0.370776	0.377096	0.370356	0.380392	0.389441	0.374228	0.367779	0.359719	0.369756	0.364798
0.845749	0.413543	0.495427	0.625230	0.371778	0.350175	0.342447	0.363808	0.449280	0.448104	0.783350	0.486535	0.344475	0.392258	0.430282	0.562541	0.540214	0.639788	0.537349	0.326288	0.326579	0.456764	0.640984	0.391660	0.682670	0.393463	0.604587	0.483826					0.579210	0.419659	0.383401	0.354443	0.533019	0.508254	0.382612	0.370787	0.370663	0.377091	0.370246	0.380387	0.389441	0.374220	0.367744	0.359648	0.369575	0.364749
0.844876	0.413473	0.494485	0.625164	0.371559	0.350097	0.342427	0.363741	0.449138	0.447944	0.783166	0.486406	0.344375	0.392164	0.430125	0.562006	0.540135	0.639688	0.537291	0.326249	0.326562	0.456231	0.640657	0.390929	0.682064	0.393187	0.604316	0.483769					0.578916	0.419570	0.383379	0.354361	0.532971	0.507865	0.382608	0.370680	0.370394	0.376792	0.370127	0.380282	0.388942	0.373973	0.367741	0.359648	0.369478	0.364483
0.843574	0.413337	0.494131	0.625039	0.371415	0.350022	0.342337	0.363328	0.448989	0.447515	0.782423	0.486277	0.344270	0.392074	0.430069	0.561616	0.540114	0.639234	0.537068	0.326192	0.326227	0.456189	0.640479	0.390783	0.682036	0.393126	0.604230	0.483356					0.578847	0.419516	0.383294	0.353998	0.532921	0.507122	0.382416	0.370636	0.370075	0.376583	0.370025	0.380269	0.388938	0.373472	0.367673	0.359413	0.369435	0.364481
0.842959	0.413016	0.493709	0.624507	0.371183	0.349990	0.342184	0.363107	0.448667	0.447361	0.781680	0.486250	0.344092	0.392067	0.429986	0.561460	0.539687	0.639233	0.536799	0.326111	0.326184	0.455944	0.640289	0.390596	0.681657	0.393113	0.603708	0.482963					0.578591	0.419175	0.383281	0.353837	0.532858	0.507029	0.382373	0.370529	0.369850	0.376443	0.369973	0.380186	0.388892	0.373402	0.367631	0.359087	0.369070	0.364161
0.841900	0.412932	0.493358	0.624398	0.371123	0.349840	0.342131	0.362704	0.448625	0.447261	0.780435	0.486182	0.344062	0.392040	0.429807	0.561349	0.538927	0.639081	0.536490	0.326017	0.326059	0.455696	0.639512	0.390156	0.681142	0.393081	0.603598	0.481740					0.578148	0.419076	0.383067	0.353790	0.532774	0.506908	0.382342	0.370257	0.369821	0.376243	0.369815	0.380049	0.388848	0.373307	0.367608	0.358957	0.368991	0.364091
0.841241	0.412772	0.492977	0.623881	0.370918	0.349386	0.342116	0.362455	0.448395	0.447119	0.779910	0.486016	0.343812	0.391923	0.429609	0.560643	0.538788	0.638685	0.536025	0.325779	0.325904	0.455218	0.639201	0.390050	0.679537	0.393024	0.603197	0.481612					0.577958	0.419061	0.383008	0.353597	0.532379	0.506865	0.382232	0.370253	0.369650	0.376138	0.369654	0.379962	0.388827	0.373174	0.367572	0.358770	0.368898	0.364020
0.841198	0.412692	0.492812	0.623545	0.370789	0.349376	0.341840	0.362368	0.448385	0.446780	0.779886	0.485919	0.343789	0.391490	0.429295	0.560378	0.538404	0.637947	0.535858	0.325613	0.325659	0.455107	0.638993	0.389137	0.679369	0.392525	0.602970	0.481215					0.577569	0.419003	0.382994	0.353443	0.532210	0.506797	0.382231	0.370216	0.369641	0.376076	0.369520	0.379725	0.388790	0.372980	0.367339	0.358736	0.368895	0.363634
0.841046	0.412393	0.492344	0.623330	0.370558	0.348938	0.341772	0.362366	0.448127	0.446416	0.779584	0.485791	0.343788	0.391303	0.429006	0.560249	0.538012	0.637861	0.535670	0.325606	0.325651	0.455072	0.638372	0.388731	0.678859	0.392474	0.602778	0.480260					0.577374	0.417741	0.382941	0.353410	0.532141	0.506632	0.382118	0.369882	0.369475	0.376024	0.369518	0.379662	0.388747	0.372879	0.367328	0.358681	0.368648	0.363489
0.840134	0.412206	0.492088	0.623309	0.370557	0.348642	0.341697	0.362044	0.448126	0.446363	0.779565	0.485272	0.343705	0.391055	0.428708	0.559604	0.537707	0.637200	0.535630	0.325333	0.325621	0.455043	0.638314	0.388655	0.677845	0.392452	0.602051	0.480018					0.577371	0.417599	0.382735	0.353403	0.531316	0.506561	0.382084	0.369459	0.369391	0.375892	0.369231	0.379154	0.388546	0.372853	0.367307	0.358152	0.368189	0.362871
0.839535	0.412064	0.491979	0.622700	0.370518	0.348491	0.341468	0.361984	0.447878	0.446304	0.779373	0.484644	0.343704	0.390888	0.428505	0.559198	0.537581	0.637161	0.535284	0.325310	0.325616	0.454842	0.637530	0.388456	0.677072	0.392339	0.601799	0.479402					0.577239	0.417522	0.382634	0.353352	0.531215	0.506448	0.381961	0.369368	0.369385	0.375891	0.369190	0.379018	0.388413	0.372640	0.367054	0.358142	0.368093	0.362736
0.839302	0.411806	0.491873	0.622670	0.370337	0.348403	0.341264	0.361906	0.447521	0.446101	0.779253	0.484614	0.343645	0.390831	0.428192	0.558983	0.537134	0.636368	0.535220	0.325268	0.325328	0.454690	0.637198	0.388450	0.676521	0.392288	0.601404	0.479202					0.576674	0.417198	0.382626	0.353229	0.531097	0.506237	0.381914	0.369141	0.368920	0.375846	0.368786	0.378839	0.388165	0.372625	0.367006	0.357808	0.368086	0.362619
0.837628	0.411482	0.491666	0.622644	0.370104	0.348363	0.341138	0.361641	0.447327	0.445957	0.779135	0.483494	0.343597	0.390486	0.427532	0.558869	0.536931	0.636346	0.535064	0.325153	0.325281	0.454567	0.636403	0.388077	0.676226	0.392051	0.600851	0.478635					0.576326	0.417096	0.382384	0.353043	0.530064	0.506172	0.381503	0.369085	0.368868	0.375802	0.368685	0.378820	0.388129	0.372355	0.366885	0.357757	0.368067	0.362588
0.837355	0.410353	0.491450	0.622392	0.370044	0.348062	0.341014	0.361605	0.447165	0.445955	0.777768	0.483408	0.343582	0.390328	0.427457	0.558115	0.535698	0.635277	0.534858	0.324826	0.325277	0.453933	0.636274	0.387939	0.675847	0.392026	0.600489	0.478572					0.575777	0.416826	0.382374	0.352912	0.529578	0.506067	0.380975	0.369079	0.368862	0.375626	0.368653	0.378669	0.387880	0.372341	0.366818	0.357058	0.368064	0.362539
0.837300	0.410173	0.490451	0.621680	0.369828	0.347943	0.340138	0.361381	0.447152	0.445849	0.776714	0.483242	0.343509	0.390118	0.427251	0.558055	0.535038	0.635204	0.534784	0.324769	0.325193	0.453723	0.636098	0.387808	0.675214	0.391930	0.600105	0.478432					0.575776	0.416785	0.382352	0.352794	0.529432	0.506043	0.380967	0.369025	0.368537	0.375585	0.368504	0.378223	0.387838	0.372007	0.366732	0.356868	0.367743	0.362441
0.837016	0.410008	0.490391	0.621662	0.369789	0.347942	0.340085	0.361373	0.447126	0.445340	0.776509	0.482760	0.343330	0.389978	0.427234	0.557890	0.535030	0.634954	0.534713	0.324526	0.325072	0.453388	0.635950	0.387769	0.675201	0.391839	0.599810	0.478315					0.575354	0.416237	0.382332	0.352764	0.529428	0.505982	0.380640	0.368873	0.368363	0.375352	0.368315	0.378169	0.387630	0.371961	0.366329	0.356765	0.367456	0.362148
0.836701	0.409333	0.490348	0.621484	0.369579	0.347913	0.339894	0.361211	0.446923	0.445285	0.776246	0.482516	0.343304	0.389867	0.427060	0.557876	0.534980	0.634923	0.533795	0.324303	0.324883	0.453331	0.635837	0.387568	0.675180	0.391695	0.599724	0.477833					0.575194	0.416040	0.382120	0.352491	0.529138	0.505599	0.380605	0.368855	0.367979	0.375011	0.368021	0.378153	0.387622	0.371662	0.366097	0.356618	0.367429	0.362005
0.836269	0.409327	0.489688	0.621293	0.369181	0.347725	0.339802	0.361038	0.446691	0.445213	0.775943	0.481893	0.343080	0.389531	0.426961	0.557600	0.534667	0.634424	0.533723	0.324219	0.324623	0.453314	0.635797	0.387500	0.674919	0.391340	0.599022	0.477490					0.575155	0.416038	0.382072	0.352454	0.528965	0.504963	0.380366	0.368671	0.367967	0.374979	0.367676	0.378031	0.387539	0.371296	0.365718	0.356614	0.367410	0.361991
0.836259	0.408916	0.489639	0.621192	0.369091	0.347670	0.339761	0.361030	0.446649	0.445170	0.775358	0.481869	0.343030	0.389132	0.426923	0.557519	0.534431	0.634043	0.533606	0.324208	0.324489	0.453132	0.635515	0.387363	0.674617	0.391080	0.598864	0.477162					0.574790	0.416006	0.382021	0.352273	0.528829	0.504932	0.380343	0.368571	0.367875	0.374976	0.367628	0.377950	0.387419	0.371233	0.365672	0.356565	0.367330	0.361829
0.835762	0.408602	0.489491	0.620345	0.369081	0.347664	0.339684	0.360790	0.446624	0.444943	0.775293	0.481867	0.342985	0.388902	0.426738	0.557463	0.533458	0.633973	0.533591	0.324164	0.324441	0.452945	0.635303	0.387269	0.674371	0.391027	0.598680	0.477029					0.574766	0.415879	0.381788	0.352122	0.528594	0.504882	0.380324	0.368459	0.367703	0.374854	0.367337	0.377848	0.387381	0.370983	0.365622	0.356537	0.367112	0.361703
0.835645	0.408272	0.489266	0.619223	0.368928	0.347322	0.339265	0.360750	0.446171	0.444782	0.774836	0.481849	0.342894	0.388676	0.426352	0.557365	0.533419	0.633159	0.533478	0.324006	0.324349	0.452895	0.635196	0.387072	0.674336	0.390877	0.598652	0.476833					0.574191	0.415875	0.381440	0.352118	0.528468	0.504517	0.380125	0.368336	0.367324	0.374620	0.367192	0.377679	0.387372	0.370768	0.365452	0.356459	0.366907	0.361487
0.835302	0.408211	0.489157	0.619069	0.368077	0.347300	0.339212	0.360586	0.446051	0.444766	0.774608	0.481726	0.342528	0.388636	0.426168	0.556907	0.533319	0.632235	0.532015	0.323549	0.324308	0.452848	0.634616	0.386921	0.674310	0.390762	0.598533	0.476794					0.573764	0.415560	0.381390	0.352014	0.528225	0.504380	0.380012	0.367992	0.367152	0.374618	0.367025	0.377553	0.387287	0.370373	0.365442	0.356341	0.366765	0.361157
0.833977	0.408181	0.488391	0.618976	0.367776	0.347268	0.339038	0.360564	0.445656	0.444763	0.774112	0.481403	0.342230	0.388334	0.426048	0.556817	0.533184	0.632220	0.531976	0.323173	0.323980	0.452484	0.634583	0.386871	0.673864	0.390616	0.597388	0.476504					0.573630	0.415221	0.381161	0.351934	0.527444	0.504202	0.379536	0.367981	0.366855	0.374446	0.366640	0.377353	0.387084	0.370148	0.365367	0.356330	0.366684	0.361034
0.833892	0.408103	0.488174	0.618627	0.367729	0.347245	0.338821	0.359785	0.445599	0.444501	0.773704	0.481344	0.341826	0.388330	0.425860	0.556726	0.533036	0.631987	0.531699	0.323124	0.323708	0.452218	0.634542	0.386868	0.673721	0.390564	0.597262	0.476215					0.573568	0.415168	0.381084	0.351865	0.527413	0.503706	0.379524	0.367726	0.366842	0.374219	0.366414	0.377249	0.387016	0.369893	0.365255	0.356024	0.366622	0.360786
0.832129	0.407994	0.487666	0.618376	0.367726	0.347050	0.338120	0.359565	0.445549	0.444308	0.773401	0.481070	0.341681	0.387886	0.425660	0.555969	0.533001	0.631936	0.531276	0.323056	0.323457	0.452212	0.634492	0.386789	0.673059	0.390463	0.597080	0.476176					0.573478	0.415163	0.381016	0.351755	0.527406	0.503233	0.379089	0.367472	0.366816	0.374029	0.366297	0.377066	0.386369	0.369568	0.365125	0.355997	0.366524	0.360757
0.831858	0.407968	0.487597	0.616965	0.367703	0.347040	0.338091	0.359532	0.445526	0.443914	0.772890	0.480585	0.341610	0.387295	0.425613	0.555857	0.532951	0.631767	0.531045	0.322884	0.323389	0.452038	0.634179	0.386412	0.672520	0.390246	0.596694	0.476171					0.573475	0.414914	0.380536	0.351656	0.527213	0.502834	0.378910	0.367448	0.366769	0.373591	0.366218	0.377007	0.386346	0.369381	0.365084	0.355727	0.366336	0.360610
0.831760	0.407672	0.487378	0.616754	0.367554	0.346832	0.338024	0.359473	0.445396	0.443651	0.772448	0.480564	0.341564	0.387248	0.425484	0.555613	0.532948	0.631135	0.531002	0.322810	0.323299	0.451848	0.634107	0.386256	0.671203	0.390162	0.596326	0.475763					0.573258	0.414562	0.380334	0.351596	0.527061	0.502801	0.378871	0.367407	0.366729	0.373496	0.366193	0.376836	0.386197	0.368638	0.365016	0.355305	0.366284	0.360583
0.831729	0.407614	0.487061	0.616524	0.367518	0.346678	0.337759	0.359340	0.445208	0.443471	0.772303	0.479983	0.341291	0.387048	0.425345	0.555391	0.532527	0.630523	0.530739	0.322285	0.323005	0.451673	0.633628	0.386097	0.670918	0.390137	0.596282	0.475398					0.572735	0.414535	0.380246	0.351273	0.526924	0.502577	0.378752	0.367299	0.366674	0.373405	0.366019	0.376780	0.385951	0.368627	0.365006	0.355066	0.366253	0.360519
0.831231	0.407487	0.487016	0.616215	0.367512	0.346671	0.337553	0.359255	0.444882	0.443429	0.772151	0.479884	0.341258	0.387012	0.425103	0.555299	0.532275	0.628430	0.530713	0.322252	0.322895	0.451550	0.633522	0.385772	0.670723	0.390019	0.595676	0.475262					0.572639	0.414512	0.379353	0.351148	0.526886	0.502474	0.378750	0.367270	0.366313	0.373326	0.365989	0.376336	0.385795	0.368594	0.364919	0.354779	0.366094	0.360299
0.831116	0.407380	0.486371	0.616200	0.367272	0.346636	0.337547	0.359088	0.444858	0.443419	0.771462	0.479016	0.341017	0.386955	0.424772	0.555218	0.531743	0.627356	0.530683	0.322203	0.322734	0.450988	0.633468	0.385545	0.670670	0.389925	0.595365	0.474898					0.572587	0.414411	0.379240	0.351105	0.526549	0.502466	0.378723	0.367253	0.366020	0.373295	0.365762	0.376199	0.385511	0.368489	0.364919	0.354760	0.365608	0.360181
0.830500	0.407097	0.486301	0.615446	0.367222	0.346554	0.337308	0.358823	0.444598	0.443280	0.771224	0.478402	0.340906	0.386457	0.424442	0.554911	0.531738	0.627240	0.530595	0.322074	0.322281	0.450937	0.632688	0.385496	0.670265	0.389689	0.594619	0.474832					0.572569	0.414333	0.379197	0.351003	0.526191	0.502384	0.378416	0.367238	0.365926	0.373167	0.365002	0.376116	0.385175	0.368299	0.364751	0.354748	0.365221	0.359596
0.830226	0.407065	0.486101	0.615282	0.367175	0.346379	0.337280	0.358735	0.444426	0.443268	0.770592	0.478266	0.340905	0.386122	0.424309	0.554835	0.531681	0.626693	0.530331	0.321925	0.322123	0.450895	0.632400	0.385419	0.670264	0.389688	0.593150	0.474750					0.572526	0.414215	0.379184	0.350902	0.526154	0.502328	0.378387	0.366943	0.365688	0.373022	0.364975	0.375408	0.385164	0.368062	0.364571	0.354484	0.365214	0.359516
0.829818	0.406506	0.485994	0.615237	0.366521	0.346283	0.337158	0.358711	0.444415	0.442873	0.769224	0.477847	0.340842	0.386006	0.424203	0.554661	0.531670	0.626017	0.530321	0.321739	0.322068	0.450789	0.632051	0.385299	0.669878	0.389326	0.592986	0.474371					0.572137	0.414120	0.379158	0.350767	0.525471	0.502328	0.378109	0.366942	0.365671	0.372933	0.364974	0.375344	0.385063	0.367914	0.364303	0.354407	0.365138	0.359200
0.829202	0.406168	0.485827	0.615105	0.366304	0.345921	0.337081	0.358683	0.444159	0.442235	0.769121	0.477819	0.340753	0.385802	0.424069	0.554465	0.531320	0.625805	0.529623	0.321727	0.321964	0.450646	0.631197	0.385287	0.669662	0.389262	0.592917	0.473921					0.572019	0.414029	0.379073	0.350696	0.525239	0.501972	0.377923	0.366637	0.365560	0.372383	0.364974	0.375304	0.384932	0.367722	0.364260	0.354400	0.365117	0.358947
0.829192	0.405943	0.485436	0.613863	0.366206	0.345807	0.337002	0.358664	0.443480	0.442175	0.769051	0.477573	0.340704	0.385743	0.423808	0.554434	0.530843	0.625559	0.529520	0.321706	0.321755	0.450335	0.630781	0.385237	0.669552	0.389072	0.592356	0.473882					0.572006	0.413848	0.379003	0.350013	0.525134	0.501958	0.377896	0.366489	0.365559	0.372310	0.364830	0.375300	0.384706	0.367637	0.364048	0.354374	0.364948	0.358763
0.828618	0.405895	0.485202	0.613827	0.366007	0.345777	0.336831	0.358258	0.443450	0.441956	0.768996	0.477333	0.340651	0.385652	0.423065	0.554243	0.530742	0.625009	0.529369	0.321473	0.321605	0.449864	0.629796	0.385196	0.668659	0.388650	0.592142	0.473861					0.571812	0.413719	0.378765	0.349988	0.524931	0.501686	0.377864	0.366211	0.365351	0.372203	0.364710	0.375268	0.384692	0.367332	0.363544	0.354347	0.364799	0.358735
0.828275	0.405634	0.484868	0.613391	0.365988	0.345718	0.336804	0.357861	0.443405	0.441919	0.768800	0.477230	0.340525	0.385650	0.422923	0.554054	0.530204	0.624778	0.529252	0.321082	0.321448	0.449837	0.629705	0.385024	0.668428	0.388635	0.592034	0.473448					0.571083	0.413682	0.378091	0.349811	0.524553	0.501677	0.377033	0.366117	0.365327	0.372113	0.364542	0.375229	0.384427	0.367308	0.363243	0.354002	0.364692	0.358584
0.827052	0.405631	0.484737	0.612592	0.365954	0.345701	0.336619	0.357699	0.443353	0.441780	0.768518	0.476902	0.340501	0.385567	0.422892	0.553804	0.529747	0.624597	0.528700	0.320971	0.320911	0.449827	0.629700	0.384908	0.668113	0.388586	0.591879	0.473053					0.570859	0.413602	0.377855	0.349582	0.524459	0.501362	0.376905	0.365905	0.365298	0.372074	0.364484	0.374775	0.384411	0.367307	0.363223	0.353831	0.364586	0.358433
0.826854	0.405616	0.484715	0.612518	0.365900	0.345696	0.336615	0.357495	0.443344	0.441727	0.768364	0.476682	0.340278	0.385519	0.422227	0.553781	0.529742	0.624587	0.528638	0.320956	0.320868	0.449766	0.629591	0.384863	0.667405	0.388420	0.591560	0.472662					0.570816	0.413565	0.377845	0.349499	0.524247	0.501043	0.376361	0.365796	0.365276	0.371956	0.364250	0.374711	0.384252	0.367252	0.363110	0.353676	0.364323	0.358394
0.825698	0.405336	0.483673	0.612483	0.365827	0.345626	0.336326	0.357285	0.443204	0.441451	0.767918	0.476616	0.340047	0.385485	0.422026	0.553744	0.529726	0.624064	0.528626	0.320889	0.320769	0.449671	0.629405	0.384854	0.667290	0.388297	0.591515	0.472321					0.570531	0.413494	0.377748	0.348880	0.523808	0.501002	0.376216	0.365640	0.365259	0.371884	0.364217	0.374382	0.383994	0.367051	0.363108	0.353627	0.364146	0.358360
0.825469	0.405247	0.483411	0.612368	0.365533	0.345536	0.336257	0.357241	0.442724	0.441290	0.766794	0.476500	0.339918	0.385221	0.421660	0.553737	0.529596	0.624038	0.527864	0.320871	0.320727	0.449313	0.629144	0.384609	0.667254	0.388230	0.591312	0.472146					0.570285	0.413189	0.377744	0.348865	0.523565	0.500972	0.376155	0.365609	0.364981	0.371015	0.364122	0.374219	0.383991	0.366946	0.363018	0.353394	0.364006	0.358212
0.824423	0.404857	0.482795	0.611231	0.365528	0.345335	0.336198	0.356773	0.442722	0.440989	0.766526	0.476303	0.339896	0.385129	0.421444	0.553694	0.529518	0.623942	0.527777	0.320847	0.320531	0.449272	0.628986	0.384429	0.666506	0.388227	0.591304	0.472044					0.570218	0.412725	0.377433	0.348838	0.523541	0.500869	0.376025	0.365541	0.364878	0.370862	0.363677	0.374200	0.383876	0.366717	0.362968	0.353207	0.363901	0.357982
0.823747	0.404623	0.482558	0.611085	0.365117	0.345238	0.336120	0.356676	0.442686	0.440585	0.766425	0.476224	0.339847	0.385051	0.421415	0.553690	0.529227	0.623753	0.527748	0.320804	0.320499	0.449095	0.628836	0.384422	0.666273	0.388053	0.591000	0.471984					0.570052	0.412664	0.377371	0.348662	0.523188	0.500752	0.376000	0.365250	0.364628	0.370573	0.363407	0.374099	0.383829	0.366513	0.362902	0.353089	0.363875	0.357887
0.823611	0.404337	0.482421	0.610878	0.365086	0.345166	0.335892	0.356484	0.442568	0.440505	0.766124	0.476150	0.339779	0.385013	0.421364	0.552984	0.529102	0.623575	0.527710	0.320746	0.320353	0.448798	0.628669	0.384097	0.666151	0.388020	0.590729	0.471638					0.569923	0.412520	0.377035	0.347852	0.523141	0.500277	0.375707	0.365099	0.364386	0.370300	0.363299	0.373819	0.383782	0.366432	0.362854	0.353064	0.363757	0.357820
0.823456	0.404217	0.482413	0.610798	0.365067	0.344979	0.335353	0.356363	0.442568	0.440196	0.765985	0.476145	0.339454	0.384941	0.421093	0.552745	0.528822	0.623313	0.527455	0.320679	0.320338	0.448058	0.628272	0.383918	0.665233	0.387913	0.590417	0.471467					0.569779	0.412289	0.376466	0.347500	0.523036	0.500241	0.375587	0.365015	0.364312	0.370182	0.363185	0.373284	0.383500	0.366286	0.362728	0.352968	0.363633	0.357730
0.822847	0.404146	0.482238	0.609999	0.364923	0.344960	0.335208	0.356169	0.442527	0.440097	0.765921	0.475719	0.339186	0.384870	0.420946	0.552649	0.528282	0.622972	0.527113	0.320510	0.320131	0.448017	0.627803	0.383878	0.665046	0.387866	0.588890	0.471438					0.569043	0.412228	0.376270	0.347275	0.522740	0.500238	0.375518	0.364933	0.363778	0.370178	0.363081	0.373186	0.383456	0.365904	0.362719	0.352933	0.363515	0.357712
0.822568	0.404132	0.482024	0.609744	0.364856	0.344540	0.335105	0.356122	0.442391	0.440029	0.765515	0.475620	0.339086	0.384868	0.420945	0.552140	0.528163	0.622971	0.527012	0.320256	0.320009	0.447944	0.627165	0.383552	0.664670	0.387674	0.588744	0.471349					0.568756	0.412202	0.375965	0.347113	0.522734	0.499980	0.375497	0.364870	0.363769	0.370019	0.363035	0.373018	0.383166	0.365509	0.362586	0.352593	0.363464	0.357528
0.822420	0.403920	0.481147	0.609635	0.364821	0.344484	0.334879	0.356028	0.442288	0.439973	0.764795	0.475067	0.338801	0.384860	0.420445	0.551903	0.528121	0.622596	0.526858	0.320099	0.319796	0.447886	0.626983	0.382928	0.664152	0.387524	0.587725	0.471348					0.568655	0.412083	0.375946	0.347059	0.522587	0.499827	0.375258	0.364771	0.363724	0.370008	0.362750	0.372961	0.382771	0.365453	0.362385	0.352537	0.363372	0.357313
0.822181	0.403861	0.480600	0.609495	0.364800	0.344454	0.334685	0.355992	0.442157	0.439845	0.763022	0.474995	0.338591	0.384432	0.420408	0.551280	0.527492	0.622272	0.526795	0.320037	0.319688	0.447823	0.626267	0.382835	0.664015	0.387203	0.587540	0.471218					0.568639	0.411846	0.375856	0.347053	0.522428	0.499752	0.375190	0.364725	0.363521	0.369958	0.362647	0.372902	0.382392	0.365447	0.362278	0.352030	0.363311	0.357255
0.821596	0.403421	0.480479	0.609424	0.364613	0.344373	0.334607	0.355827	0.442156	0.439263	0.762692	0.474465	0.338579	0.384151	0.420242	0.550967	0.525611	0.622245	0.526712	0.319869	0.319500	0.447611	0.625682	0.382440	0.663889	0.387122	0.587357	0.471096					0.568165	0.411554	0.375560	0.346892	0.522405	0.499577	0.375060	0.364294	0.363270	0.369547	0.362012	0.372766	0.382259	0.364987	0.362168	0.351962	0.363234	0.357253
0.821391	0.403252	0.480425	0.609412	0.364612	0.344304	0.334338	0.355575	0.442044	0.439231	0.762557	0.473871	0.338498	0.384034	0.420229	0.550341	0.525205	0.622132	0.525852	0.319608	0.319395	0.447206	0.624924	0.382338	0.662868	0.387017	0.587118	0.471065					0.568140	0.411375	0.375468	0.346842	0.521830	0.499493	0.375027	0.364276	0.363244	0.369132	0.361979	0.372584	0.382243	0.364585	0.362056	0.351745	0.362997	0.357239
0.821363	0.403135	0.480418	0.609176	0.364558	0.344094	0.334279	0.355508	0.442018	0.438887	0.761560	0.473647	0.338319	0.383851	0.419660	0.549649	0.524836	0.621585	0.525751	0.319288	0.319073	0.446904	0.623822	0.382110	0.662400	0.386943	0.586882	0.470762					0.567248	0.411264	0.375433	0.346609	0.521767	0.499190	0.375003	0.364258	0.362955	0.369029	0.361735	0.372510	0.382139	0.364306	0.361917	0.351665	0.362950	0.357187
0.821171	0.403022	0.479848	0.608221	0.364505	0.343783	0.334271	0.355365	0.441883	0.438721	0.761303	0.473496	0.338050	0.383586	0.419468	0.549471	0.524780	0.621266	0.525570	0.319253	0.319018	0.446897	0.623777	0.381944	0.662194	0.386906	0.586722	0.470606					0.567139	0.411057	0.375430	0.346583	0.521710	0.498995	0.374971	0.364039	0.362900	0.368839	0.361471	0.372485	0.381979	0.363948	0.361837	0.351518	0.362921	0.357155
0.820518	0.403010	0.479440	0.608020	0.364432	0.343764	0.334145	0.355110	0.441556	0.438485	0.760348	0.472090	0.337741	0.383564	0.419370	0.549133	0.524521	0.620900	0.525321	0.319197	0.318576	0.446517	0.623377	0.381909	0.662159	0.386891	0.586089	0.469984					0.567077	0.410841	0.374988	0.346495	0.521063	0.498853	0.374809	0.363952	0.362713	0.368744	0.361367	0.372106	0.381892	0.363835	0.361771	0.351416	0.362880	0.357132
0.820496	0.402997	0.479196	0.607330	0.364319	0.343699	0.333878	0.355088	0.441291	0.438265	0.759466	0.472042	0.337594	0.383476	0.419320	0.548963	0.524383	0.620643	0.524961	0.319105	0.318118	0.446369	0.623363	0.381904	0.661899	0.386641	0.585875	0.469673					0.566686	0.410534	0.374859	0.346440	0.520877	0.498687	0.374762	0.363933	0.362664	0.368601	0.361338	0.371783	0.381524	0.363686	0.361723	0.351274	0.362862	0.357129
0.820012	0.402979	0.479149	0.607310	0.364289	0.343661	0.333657	0.354956	0.440957	0.438072	0.758170	0.471940	0.337571	0.383449	0.419157	0.548242	0.524349	0.620323	0.524922	0.319053	0.317940	0.446233	0.623359	0.381727	0.661374	0.386543	0.585289	0.468887					0.566292	0.410461	0.374809	0.346166	0.520760	0.498194	0.374709	0.363854	0.362647	0.368185	0.361060	0.371708	0.381433	0.363655	0.361659	0.350822	0.362736	0.356930
0.819468	0.402861	0.479121	0.606793	0.364185	0.343272	0.333576	0.354881	0.440850	0.437871	0.758109	0.471883	0.337403	0.383273	0.418876	0.548173	0.524113	0.620023	0.524838	0.318780	0.317773	0.445679	0.622581	0.381678	0.661161	0.386295	0.584025	0.468711					0.566202	0.410401	0.374695	0.345843	0.520593	0.497946	0.374560	0.363823	0.362466	0.368180	0.361052	0.371318	0.381317	0.363347	0.361608	0.350684	0.362683	0.356776
0.819433	0.402749	0.479079	0.606719	0.363955	0.343261	0.333434	0.354818	0.440606	0.437789	0.756552	0.471228	0.337115	0.383259	0.418563	0.548115	0.523977	0.619481	0.524577	0.318725	0.317656	0.445076	0.622468	0.381646	0.660612	0.386258	0.583551	0.468528					0.565926	0.410050	0.374360	0.345708	0.520559	0.497893	0.374542	0.363749	0.362013	0.367966	0.361009	0.371203	0.381161	0.363340	0.361530	0.350516	0.362409	0.356681
0.818393	0.402735	0.478964	0.606670	0.363939	0.343104	0.333070	0.354813	0.440588	0.437612	0.756157	0.470522	0.337108	0.382853	0.418304	0.547790	0.523968	0.618989	0.524450	0.318525	0.317493	0.444594	0.622378	0.381230	0.660150	0.386235	0.583411	0.468119					0.565798	0.409903	0.374305	0.345652	0.520043	0.497797	0.374410	0.363698	0.361877	0.367869	0.360933	0.371141	0.381072	0.363327	0.361349	0.350472	0.362321	0.356618
0.818143	0.402719	0.478779	0.605967	0.363899	0.343097	0.332993	0.354623	0.440578	0.437526	0.755543	0.469378	0.336675	0.382789	0.417544	0.547652	0.523458	0.618644	0.524286	0.318248	0.317247	0.444145	0.622214	0.381195	0.659644	0.385929	0.583076	0.468056					0.565784	0.409786	0.374281	0.345217	0.519957	0.497787	0.374373	0.363695	0.361349	0.367843	0.360914	0.370577	0.380869	0.363267	0.361266	0.350411	0.362240	0.356537
0.816687	0.402492	0.478213	0.604513	0.363818	0.342946	0.332753	0.354533	0.440162	0.437173	0.755296	0.469243	0.336589	0.382657	0.417534	0.547632	0.523355	0.618603	0.523384	0.318170	0.317163	0.443696	0.621725	0.381058	0.659587	0.385925	0.582931	0.467483					0.565766	0.409400	0.373884	0.345158	0.519937	0.497355	0.374221	0.363663	0.361099	0.367821	0.360466	0.370449	0.380588	0.363194	0.360923	0.350331	0.362198	0.356489
0.816571	0.402485	0.477711	0.604160	0.363711	0.342795	0.332701	0.354457	0.439911	0.436934	0.754928	0.469173	0.336536	0.382471	0.417470	0.547163	0.523259	0.618297	0.523336	0.317982	0.317147	0.443525	0.621649	0.380987	0.659351	0.385785	0.582880	0.467457					0.564659	0.409322	0.373879	0.345146	0.519690	0.497121	0.374043	0.363274	0.360965	0.367579	0.360430	0.370368	0.380409	0.363109	0.360906	0.350164	0.362197	0.356367
0.816372	0.402089	0.477504	0.603782	0.363553	0.342792	0.332652	0.354330	0.439873	0.436512	0.754390	0.469023	0.336130	0.382223	0.417465	0.547033	0.523233	0.617191	0.523033	0.317939	0.316960	0.443462	0.621502	0.380985	0.659304	0.385326	0.582247	0.467389					0.564423	0.409098	0.373817	0.345031	0.518949	0.496507	0.374012	0.363272	0.360932	0.367385	0.360340	0.369937	0.380402	0.362898	0.360681	0.350027	0.362197	0.356331
0.816253	0.401846	0.476898	0.603112	0.363147	0.341847	0.332634	0.354253	0.439770	0.436292	0.754337	0.468581	0.336104	0.382219	0.417429	0.546980	0.522896	0.616573	0.522796	0.317846	0.316873	0.443102	0.621384	0.380914	0.658461	0.385162	0.582136	0.467032					0.564360	0.408972	0.373727	0.344967	0.518704	0.496368	0.373970	0.363122	0.360918	0.367382	0.360197	0.369928	0.380232	0.362806	0.360274	0.350009	0.362151	0.356288
0.816006	0.401821	0.476500	0.603095	0.362926	0.341786	0.332615	0.354145	0.439521	0.436272	0.754072	0.468342	0.335975	0.382194	0.417225	0.546719	0.522781	0.616415	0.522578	0.317840	0.316628	0.442975	0.620211	0.380806	0.658238	0.384301	0.582104	0.466859					0.564322	0.408944	0.373727	0.344800	0.518128	0.496000	0.373720	0.363034	0.360880	0.367184	0.360136	0.369755	0.379816	0.362741	0.360222	0.349864	0.362139	0.356111
0.815295	0.401762	0.476118	0.602922	0.362653	0.341691	0.332533	0.353924	0.439414	0.436125	0.753781	0.468116	0.335842	0.382118	0.417221	0.546635	0.521861	0.616270	0.521859	0.317791	0.316449	0.442786	0.619596	0.380646	0.657920	0.384147	0.581861	0.466575					0.564165	0.408599	0.373659	0.344756	0.517479	0.495698	0.373662	0.362980	0.360840	0.367132	0.360025	0.369749	0.379655	0.362491	0.360172	0.349842	0.362001	0.355986
0.814266	0.401729	0.475619	0.602485	0.362631	0.341313	0.332264	0.353896	0.439387	0.436110	0.753580	0.468023	0.335696	0.381658	0.417010	0.546534	0.521716	0.616137	0.521809	0.317619	0.316269	0.442141	0.619316	0.380597	0.657410	0.384027	0.580935	0.466489					0.563774	0.408505	0.373656	0.344706	0.517476	0.495670	0.373576	0.362920	0.360747	0.366943	0.359512	0.369652	0.379621	0.362407	0.360041	0.349765	0.361978	0.355827
0.814073	0.401662	0.475435	0.602037	0.362526	0.341164	0.332226	0.353873	0.439228	0.436043	0.753486	0.466464	0.335400	0.381489	0.416172	0.546358	0.521465	0.616034	0.521325	0.317616	0.316229	0.442051	0.619095	0.380208	0.657304	0.383827	0.580193	0.466087					0.563347	0.407987	0.373636	0.344603	0.517360	0.495405	0.373512	0.362907	0.360626	0.366932	0.359492	0.369486	0.379600	0.362279	0.359787	0.349745	0.361717	0.355561
0.813716	0.401568	0.475408	0.601941	0.362313	0.340781	0.331999	0.353729	0.439224	0.436000	0.753473	0.466199	0.335368	0.381310	0.415964	0.546174	0.520932	0.615670	0.520685	0.317592	0.316226	0.441994	0.618885	0.380195	0.656695	0.383733	0.580157	0.466020					0.563162	0.407797	0.373606	0.344546	0.517284	0.495273	0.373493	0.362871	0.360586	0.366856	0.359451	0.369474	0.379470	0.362077	0.359744	0.349437	0.361549	0.354944
0.813651	0.401311	0.475395	0.599747	0.361903	0.340780	0.331988	0.353654	0.438744	0.435898	0.752631	0.466044	0.335367	0.380974	0.415954	0.546116	0.519911	0.615175	0.520175	0.317446	0.316163	0.441600	0.618804	0.380188	0.656409	0.383708	0.580149	0.465564					0.563160	0.407787	0.373232	0.344470	0.517214	0.495021	0.373379	0.362828	0.360551	0.366845	0.359380	0.369356	0.379465	0.362037	0.359494	0.349335	0.361306	0.354869
0.813406	0.401291	0.475308	0.598652	0.361609	0.340756	0.331676	0.353326	0.438087	0.435787	0.752425	0.466028	0.335312	0.380809	0.415303	0.546029	0.519831	0.614585	0.519875	0.317417	0.316080	0.441504	0.618153	0.380165	0.656335	0.383540	0.579953	0.465551					0.562949	0.407354	0.373107	0.344181	0.517149	0.495009	0.373344	0.362537	0.360548	0.366801	0.359248	0.369098	0.379226	0.361938	0.358994	0.349022	0.361140	0.354667
0.812683	0.401109	0.474973	0.598323	0.361600	0.340601	0.331501	0.353244	0.438015	0.435765	0.752219	0.465783	0.335248	0.380654	0.415108	0.545840	0.519821	0.612874	0.519632	0.317397	0.315790	0.441289	0.617443	0.380081	0.656286	0.383000	0.579904	0.465474					0.562725	0.407257	0.372957	0.344176	0.517112	0.494648	0.373257	0.362507	0.360470	0.366782	0.359065	0.369059	0.379081	0.361475	0.358992	0.348988	0.360809	0.354631
0.812045	0.401076	0.474796	0.598216	0.361220	0.340400	0.331288	0.353092	0.437585	0.435463	0.751825	0.465454	0.335119	0.380207	0.414925	0.545663	0.519750	0.612683	0.519583	0.317379	0.315788	0.441033	0.617204	0.379720	0.656115	0.382492	0.579040	0.464957					0.562594	0.407150	0.372851	0.344045	0.517043	0.494538	0.373255	0.362495	0.360337	0.366444	0.358764	0.369032	0.378398	0.361459	0.358957	0.348898	0.360745	0.354427
0.811861	0.401065	0.474162	0.598016	0.361199	0.340392	0.330983	0.352581	0.437576	0.435114	0.751528	0.465330	0.335049	0.380087	0.414843	0.545115	0.519341	0.612674	0.519516	0.317232	0.315733	0.440877	0.616750	0.379616	0.656108	0.382469	0.578698	0.464915					0.562216	0.406680	0.372572	0.343669	0.517009	0.494508	0.373198	0.362337	0.360311	0.366302	0.358684	0.368921	0.378032	0.361055	0.358737	0.348867	0.360615	0.354373
0.810394	0.401041	0.473938	0.597889	0.361174	0.340174	0.330916	0.352409	0.437561	0.435046	0.751528	0.465284	0.334917	0.379967	0.414582	0.545047	0.519187	0.612288	0.518936	0.317217	0.315677	0.440652	0.616398	0.379591	0.656104	0.382429	0.578574	0.464638					0.561887	0.406601	0.372531	0.343592	0.516855	0.494133	0.373172	0.362290	0.360207	0.366293	0.358630	0.368840	0.377822	0.360899	0.358624	0.348852	0.360527	0.354324
0.810366	0.400739	0.473625	0.597714	0.359985	0.340036	0.330854	0.352252	0.436859	0.434890	0.751434	0.465147	0.334846	0.379917	0.414538	0.545011	0.518580	0.611940	0.518934	0.317165	0.315655	0.440510	0.616377	0.379588	0.655711	0.382040	0.578509	0.464467					0.561534	0.406567	0.372325	0.343437	0.516571	0.494115	0.373108	0.362146	0.359976	0.366274	0.358626	0.368795	0.377678	0.360706	0.358540	0.348818	0.360470	0.354311
0.809502	0.400486	0.473593	0.597458	0.359881	0.339721	0.330734	0.352223	0.436366	0.434637	0.751406	0.465075	0.334780	0.379032	0.414386	0.544677	0.518309	0.611737	0.518793	0.316995	0.315579	0.440244	0.616344	0.379533	0.655142	0.381765	0.578213	0.464213					0.561525	0.406333	0.372154	0.343404	0.516477	0.494114	0.373100	0.362142	0.359928	0.366258	0.358388	0.368682	0.377642	0.360624	0.358343	0.348781	0.360330	0.354260
0.809448	0.400335	0.473341	0.597405	0.359612	0.339674	0.330571	0.352145	0.436020	0.434483	0.750453	0.465049	0.334630	0.378966	0.414226	0.544505	0.517969	0.610445	0.518770	0.316736	0.315505	0.439888	0.616026	0.379443	0.655015	0.381403	0.578040	0.464175					0.561296	0.406117	0.372078	0.343395	0.516026	0.494101	0.373024	0.362118	0.359748	0.366122	0.358007	0.368470	0.377580	0.360364	0.358187	0.348761	0.360308	0.354134
0.809300	0.400231	0.473100	0.596982	0.359589	0.339603	0.329968	0.352119	0.436014	0.434151	0.750066	0.464849	0.333896	0.378942	0.413922	0.544195	0.517597	0.610314	0.518647	0.316540	0.315354	0.439742	0.616016	0.379346	0.653218	0.381368	0.577942	0.464070					0.561037	0.406113	0.372056	0.343393	0.515952	0.493460	0.373021	0.361679	0.359506	0.366110	0.357931	0.368456	0.377474	0.360204	0.358151	0.348596	0.360263	0.354124
0.808413	0.400166	0.473048	0.596459	0.359174	0.339507	0.329690	0.352114	0.435480	0.434104	0.749780	0.464718	0.333486	0.378610	0.413902	0.543992	0.517538	0.610029	0.518518	0.316408	0.314947	0.439295	0.615977	0.379295	0.652956	0.381030	0.576912	0.463835					0.560960	0.405932	0.372006	0.343338	0.515897	0.493251	0.372885	0.361666	0.359416	0.365984	0.357677	0.368321	0.377292	0.360132	0.357699	0.348493	0.360236	0.353963
0.807738	0.399921	0.472909	0.596360	0.358990	0.339456	0.329568	0.352010	0.435094	0.433868	0.749575	0.464660	0.333093	0.378493	0.413662	0.543860	0.517516	0.609903	0.518115	0.316287	0.314369	0.439055	0.615367	0.379274	0.652402	0.380785	0.576810	0.463815					0.560856	0.405899	0.371866	0.343151	0.515664	0.493237	0.372703	0.361657	0.359187	0.365810	0.357628	0.368282	0.377083	0.359944	0.357481	0.348420	0.360223	0.353720
0.806679	0.399881	0.472693	0.596185	0.358917	0.339374	0.329354	0.351739	0.434411	0.433618	0.749279	0.464577	0.333078	0.378493	0.413363	0.543651	0.517211	0.609125	0.517697	0.316268	0.313937	0.438940	0.615212	0.379168	0.652088	0.380576	0.576573	0.463800					0.560846	0.405667	0.371528	0.343128	0.515656	0.493068	0.372620	0.361560	0.359148	0.365766	0.357569	0.368259	0.377048	0.359808	0.357245	0.348418	0.359898	0.353690
0.806566	0.399795	0.472397	0.595403	0.358859	0.339301	0.329295	0.351667	0.434386	0.433614	0.749101	0.464540	0.333057	0.378006	0.413281	0.543621	0.517047	0.609002	0.517349	0.316242	0.313750	0.438931	0.614983	0.379046	0.651505	0.380515	0.576113	0.463682					0.560235	0.405586	0.371279	0.342975	0.515589	0.492609	0.372494	0.361362	0.359133	0.365715	0.357382	0.368247	0.376920	0.359789	0.356923	0.348314	0.359760	0.353683
0.806153	0.399710	0.472276	0.595266	0.358771	0.339111	0.329286	0.351600	0.434185	0.433536	0.748859	0.464454	0.332872	0.377744	0.412614	0.543592	0.516997	0.608907	0.517311	0.315672	0.313612	0.438915	0.614949	0.378901	0.650000	0.380385	0.575854	0.463448					0.559954	0.405368	0.371204	0.342932	0.515435	0.492364	0.372109	0.361331	0.358882	0.365536	0.357339	0.368159	0.376851	0.359755	0.356767	0.348173	0.359481	0.353572
0.806066	0.399691	0.472205	0.595041	0.358765	0.339106	0.329255	0.351415	0.434119	0.433335	0.748355	0.464439	0.332791	0.377675	0.412569	0.543249	0.516578	0.607750	0.517275	0.315338	0.313532	0.438810	0.614451	0.378536	0.649568	0.380326	0.575681	0.463251					0.559879	0.405019	0.371060	0.342747	0.515235	0.492171	0.372016	0.361143	0.358862	0.365513	0.357336	0.367960	0.376744	0.359752	0.356620	0.348144	0.359373	0.353474
0.804982	0.399689	0.472119	0.594762	0.358705	0.339056	0.329122	0.351073	0.433979	0.433212	0.746581	0.464384	0.332789	0.377653	0.412253	0.543199	0.516183	0.607552	0.517198	0.315084	0.313095	0.438625	0.614420	0.378077	0.649249	0.380011	0.575300	0.462932					0.559294	0.405013	0.371031	0.342745	0.514836	0.491709	0.371984	0.360833	0.358859	0.365376	0.357333	0.367784	0.376683	0.359571	0.356599	0.347960	0.359334	0.353208
0.803810	0.399487	0.472093	0.594668	0.358648	0.339042	0.329118	0.350804	0.433880	0.433035	0.746172	0.464290	0.332731	0.377647	0.412084	0.542751	0.515740	0.606518	0.517186	0.314851	0.312811	0.438555	0.613854	0.377566	0.649229	0.379712	0.574657	0.462909					0.559225	0.404875	0.370888	0.342730	0.514621	0.491181	0.371942	0.360714	0.358853	0.365005	0.357078	0.367776	0.376613	0.359497	0.356478	0.347935	0.359231	0.352489
0.802937	0.399355	0.471869	0.594403	0.358558	0.338936	0.329117	0.350770	0.433801	0.432713	0.745899	0.463988	0.332604	0.377264	0.411876	0.542740	0.515539	0.605295	0.516873	0.314844	0.312666	0.438125	0.613669	0.377417	0.649213	0.379602	0.574513	0.462887					0.559206	0.404293	0.370740	0.342533	0.514508	0.491145	0.371842	0.360686	0.358743	0.364895	0.356996	0.367540	0.376590	0.359497	0.356463	0.347916	0.359205	0.352454
0.802544	0.399229	0.471608	0.594290	0.358552	0.338836	0.328963	0.350762	0.433643	0.432686	0.745828	0.463983	0.332499	0.377241	0.411873	0.542707	0.515087	0.605206	0.515555	0.314623	0.312602	0.437908	0.613244	0.377261	0.648537	0.379400	0.574304	0.462592					0.559099	0.404262	0.370494	0.342391	0.514197	0.490977	0.371607	0.360494	0.358732	0.364828	0.356664	0.367517	0.376505	0.359434	0.356356	0.347812	0.358875	0.352292
0.802112	0.399044	0.471403	0.593491	0.358051	0.338407	0.328491	0.350369	0.433314	0.432349	0.744675	0.463825	0.332368	0.377161	0.411855	0.542202	0.515064	0.605173	0.515546	0.314589	0.312348	0.437660	0.613170	0.377148	0.648148	0.379201	0.574274	0.462499					0.559094	0.403830	0.370402	0.342320	0.514154	0.490680	0.371601	0.360372	0.358654	0.364618	0.356657	0.367510	0.376325	0.359382	0.356166	0.347678	0.358663	0.352138
0.800869	0.398966	0.471102	0.593244	0.357982	0.338167	0.328477	0.350277	0.432874	0.432030	0.744642	0.463363	0.332303	0.377134	0.411711	0.541826	0.514992	0.604669	0.515238	0.314476	0.312260	0.437432	0.612987	0.377060	0.647908	0.378984	0.574135	0.462434					0.558822	0.403720	0.369945	0.342266	0.513569	0.490510	0.371492	0.360336	0.358634	0.364587	0.356618	0.367492	0.376298	0.359159	0.356053	0.347578	0.358653	0.352111
0.800865	0.398842	0.470929	0.593110	0.357929	0.338013	0.328471	0.350192	0.432857	0.432027	0.744146	0.463224	0.332282	0.377045	0.411469	0.541751	0.514873	0.604191	0.515207	0.314163	0.312193	0.437414	0.612232	0.376901	0.647747	0.378954	0.573925	0.462322					0.558663	0.403461	0.369546	0.342208	0.513358	0.490409	0.371476	0.360332	0.358483	0.364348	0.356605	0.367024	0.375843	0.358971	0.355863	0.347518	0.358556	0.351989
0.800751	0.398613	0.470563	0.592435	0.357927	0.337569	0.328429	0.349894	0.432831	0.431781	0.743969	0.463187	0.332275	0.377006	0.411450	0.541741	0.514478	0.603687	0.515121	0.313945	0.312087	0.437355	0.612041	0.376729	0.647178	0.378544	0.573826	0.461957					0.558309	0.403424	0.369461	0.341895	0.513300	0.490252	0.371417	0.360332	0.358368	0.364189	0.356216	0.366734	0.375642	0.358934	0.355842	0.347373	0.358547	0.351893
0.800512	0.398607	0.469972	0.592348	0.357826	0.337291	0.328374	0.349801	0.432478	0.431539	0.743699	0.463137	0.331632	0.376939	0.411351	0.541704	0.514036	0.603267	0.514595	0.313898	0.312071	0.437108	0.611401	0.376658	0.646510	0.378533	0.573619	0.461872					0.557664	0.403398	0.369151	0.341848	0.513171	0.489927	0.371372	0.360251	0.357767	0.364082	0.356188	0.366716	0.375600	0.358820	0.355787	0.347327	0.358454	0.351794
0.799875	0.398470	0.469915	0.591576	0.357810	0.337233	0.328302	0.349461	0.432062	0.431538	0.743579	0.462624	0.331587	0.376929	0.411336	0.541694	0.513501	0.603132	0.514458	0.313783	0.312037	0.436583	0.611369	0.375921	0.646388	0.378033	0.573603	0.461642					0.556855	0.403367	0.368846	0.341383	0.513073	0.489703	0.371212	0.360157	0.357695	0.363827	0.356166	0.366653	0.375443	0.358476	0.355748	0.347230	0.358323	0.351752
0.799494	0.398320	0.469878	0.591362	0.357802	0.337155	0.328133	0.349415	0.431857	0.431473	0.743216	0.461079	0.331319	0.376598	0.411268	0.541664	0.512723	0.602335	0.514457	0.313708	0.311951	0.436547	0.611007	0.375802	0.645081	0.377945	0.573333	0.461608					0.556839	0.403276	0.368672	0.341379	0.512929	0.489648	0.371133	0.360114	0.357464	0.363805	0.356152	0.366308	0.375254	0.358237	0.355436	0.346634	0.358262	0.351497
0.798942	0.398071	0.469177	0.591139	0.357713	0.337046	0.327971	0.349185	0.431645	0.431419	0.742996	0.460568	0.331116	0.376044	0.411162	0.541469	0.512094	0.601895	0.514208	0.313511	0.311534	0.436486	0.610563	0.375129	0.644457	0.377823	0.573091	0.461432					0.556721	0.403198	0.368269	0.341156	0.512902	0.489430	0.371078	0.359991	0.356983	0.363797	0.356097	0.366136	0.375126	0.358177	0.355424	0.346406	0.358242	0.351494
0.798824	0.397672	0.469159	0.590950	0.357612	0.337019	0.327779	0.349159	0.431562	0.431416	0.742560	0.460459	0.330979	0.375976	0.411038	0.541449	0.512050	0.601716	0.513857	0.313487	0.311302	0.436439	0.610485	0.374875	0.644412	0.377705	0.573034	0.460690					0.556593	0.403018	0.367977	0.340932	0.512790	0.489422	0.370907	0.359990	0.356915	0.363752	0.355950	0.365810	0.375056	0.358067	0.355389	0.346337	0.357962	0.351458
0.798300	0.397588	0.468984	0.590605	0.357100	0.336650	0.327621	0.349012	0.431429	0.431344	0.741696	0.460125	0.330898	0.375953	0.410904	0.541341	0.512046	0.601326	0.513688	0.313454	0.311177	0.436318	0.610275	0.374795	0.643917	0.377644	0.572026	0.460651					0.556518	0.402935	0.367517	0.340763	0.512330	0.489042	0.370698	0.359927	0.356885	0.363739	0.355758	0.365525	0.375055	0.357909	0.355372	0.346068	0.357951	0.351354
0.798024	0.397515	0.468983	0.590548	0.357063	0.336535	0.327531	0.348870	0.431422	0.431245	0.741513	0.459618	0.330897	0.375636	0.410869	0.541278	0.511688	0.600728	0.513669	0.313422	0.311152	0.436225	0.610251	0.374749	0.643509	0.377567	0.571946	0.460354					0.556309	0.402858	0.367107	0.340537	0.512251	0.488920	0.370690	0.359628	0.356739	0.363580	0.355714	0.365481	0.374870	0.357902	0.355340	0.345979	0.357921	0.351292
0.797612	0.397464	0.468968	0.590383	0.356944	0.336464	0.327510	0.348789	0.431165	0.430501	0.741157	0.459532	0.330624	0.375600	0.410821	0.540908	0.511545	0.600380	0.513626	0.313004	0.311015	0.435888	0.609946	0.374523	0.643445	0.376521	0.571601	0.460254					0.555803	0.402785	0.366924	0.340529	0.512223	0.488839	0.370680	0.359616	0.356699	0.363374	0.355058	0.365388	0.374809	0.357898	0.355143	0.345979	0.357789	0.351147
0.797561	0.397383	0.468842	0.590371	0.356892	0.336346	0.327479	0.348728	0.431075	0.430391	0.741007	0.459321	0.330341	0.375304	0.410686	0.540483	0.511432	0.600193	0.513539	0.312945	0.310891	0.435530	0.609407	0.374442	0.642740	0.376356	0.571305	0.460232					0.555468	0.402716	0.366836	0.340117	0.512037	0.488707	0.370316	0.359557	0.356675	0.363333	0.354695	0.364925	0.374678	0.357876	0.355134	0.345944	0.357688	0.351122
0.797279	0.397198	0.468719	0.590351	0.356692	0.336243	0.327342	0.348387	0.431058	0.430111	0.739758	0.459011	0.330295	0.375220	0.410652	0.540466	0.510995	0.599913	0.513479	0.312918	0.310884	0.435065	0.609393	0.374385	0.642573	0.376322	0.571080	0.460097					0.554983	0.402708	0.366075	0.340060	0.511840	0.488542	0.370227	0.359543	0.356540	0.363213	0.354601	0.364588	0.374587	0.357619	0.355110	0.345888	0.357683	0.351025
0.796618	0.397185	0.468340	0.590047	0.356649	0.336216	0.327207	0.348336	0.431053	0.429929	0.739614	0.458968	0.330219	0.375131	0.409846	0.540460	0.510562	0.599673	0.513205	0.312890	0.310840	0.434956	0.609217	0.374232	0.642225	0.376308	0.571075	0.460044					0.554727	0.402505	0.365253	0.339886	0.511757	0.488455	0.370167	0.359502	0.356400	0.363065	0.354559	0.364558	0.374495	0.357505	0.354817	0.345701	0.357609	0.350954
0.796132	0.396860	0.467207	0.589843	0.356622	0.336198	0.327049	0.348314	0.430611	0.429927	0.739569	0.458845	0.330212	0.375028	0.409652	0.540312	0.510560	0.599569	0.512866	0.312830	0.310770	0.434853	0.609159	0.374165	0.642056	0.376227	0.570953	0.459889					0.554376	0.402437	0.365195	0.339867	0.511606	0.488305	0.369964	0.359241	0.356322	0.363042	0.354306	0.364511	0.374424	0.357380	0.354813	0.345632	0.357462	0.350599
0.795726	0.396666	0.466924	0.589843	0.356343	0.336164	0.327006	0.348115	0.430487	0.429879	0.739057	0.458818	0.330169	0.374887	0.409526	0.540070	0.510474	0.599272	0.512680	0.312750	0.310632	0.434722	0.608121	0.374071	0.641653	0.375728	0.570580	0.459780					0.553851	0.402339	0.365150	0.339846	0.511354	0.487801	0.369845	0.359237	0.355848	0.362919	0.353982	0.364469	0.374068	0.357307	0.354785	0.345622	0.357392	0.350459
0.795536	0.396580	0.466854	0.589240	0.356296	0.336141	0.326942	0.348101	0.430474	0.429649	0.737272	0.458799	0.329823	0.374643	0.409472	0.539989	0.510446	0.599098	0.512545	0.312591	0.310522	0.434597	0.607846	0.374004	0.640968	0.375669	0.570559	0.459776					0.553736	0.402225	0.365128	0.339743	0.511287	0.487632	0.369624	0.359206	0.355734	0.362661	0.353947	0.364378	0.373920	0.356885	0.354206	0.345621	0.357309	0.350078
0.794863	0.396405	0.466788	0.588823	0.356249	0.335981	0.326455	0.348044	0.430147	0.429298	0.736646	0.458504	0.329750	0.374557	0.409181	0.539719	0.510446	0.598929	0.512522	0.312474	0.310407	0.434371	0.607527	0.373831	0.640938	0.375439	0.570350	0.459533					0.553275	0.402024	0.364934	0.339599	0.511062	0.487592	0.369580	0.359202	0.355692	0.362592	0.353839	0.364279	0.373704	0.356864	0.354185	0.345352	0.357304	0.349956
0.794757	0.396401	0.466177	0.588381	0.356234	0.335965	0.326398	0.347943	0.430032	0.428974	0.736480	0.458094	0.329712	0.374262	0.408929	0.539447	0.510159	0.598677	0.512093	0.312148	0.310379	0.434315	0.607038	0.373716	0.640593	0.375141	0.570122	0.459427					0.552863	0.401703	0.364814	0.339583	0.511002	0.487334	0.369535	0.359078	0.355588	0.362504	0.353685	0.364261	0.373501	0.356857	0.354136	0.345221	0.357262	0.349935
0.794422	0.396151	0.465759	0.588208	0.356180	0.335823	0.326187	0.347876	0.429843	0.428916	0.735893	0.457122	0.329431	0.373775	0.408153	0.537854	0.509937	0.598641	0.511976	0.312007	0.310083	0.434299	0.606743	0.373630	0.640189	0.375128	0.569765	0.459170					0.552300	0.401660	0.364770	0.339563	0.511002	0.487299	0.369463	0.359036	0.355533	0.362420	0.353591	0.364130	0.373236	0.356800	0.353756	0.344934	0.357154	0.349770
0.793615	0.396060	0.465684	0.587772	0.356161	0.335820	0.326091	0.347622	0.429570	0.428856	0.735770	0.457094	0.329399	0.373775	0.408148	0.537821	0.509778	0.598447	0.511939	0.311907	0.310070	0.434153	0.606571	0.373407	0.640075	0.375008	0.569705	0.459040					0.552263	0.401563	0.364715	0.339447	0.510794	0.487248	0.369426	0.359023	0.355472	0.362189	0.353506	0.364039	0.373224	0.356749	0.353486	0.344684	0.356649	0.349769
0.793424	0.395752	0.465485	0.587580	0.356154	0.335723	0.325668	0.347537	0.429366	0.428788	0.735481	0.456983	0.329367	0.373675	0.407958	0.537512	0.509655	0.597979	0.511679	0.311896	0.309998	0.433913	0.606451	0.373122	0.638693	0.374895	0.569103	0.458815					0.552179	0.401468	0.364479	0.339401	0.510616	0.487175	0.369423	0.358985	0.355381	0.362112	0.353450	0.364006	0.373224	0.356722	0.353114	0.344392	0.356056	0.349507
0.793213	0.395748	0.465160	0.587536	0.356007	0.335579	0.325580	0.347346	0.429206	0.428560	0.734955	0.456860	0.329082	0.373618	0.407926	0.537426	0.508602	0.597310	0.511586	0.311849	0.309925	0.433881	0.606397	0.373111	0.638607	0.374758	0.569017	0.458640					0.551979	0.401266	0.364138	0.339369	0.510484	0.487085	0.369063	0.358549	0.355378	0.361968	0.353216	0.363927	0.373094	0.356539	0.353059	0.344265	0.355908	0.349409
0.792955	0.395745	0.465011	0.587464	0.355786	0.335362	0.325575	0.347008	0.428618	0.428352	0.734108	0.456730	0.329056	0.373490	0.407610	0.537356	0.508482	0.596949	0.511579	0.311607	0.309917	0.433801	0.606360	0.373015	0.638587	0.374704	0.568812	0.458602					0.551394	0.401080	0.363993	0.339178	0.510071	0.487082	0.369010	0.358278	0.355188	0.361784	0.353208	0.363737	0.373038	0.356446	0.353041	0.344148	0.355842	0.349288
0.792462	0.395713	0.464880	0.586944	0.355598	0.335314	0.325559	0.346603	0.428457	0.427714	0.733839	0.456572	0.328885	0.373371	0.407353	0.537208	0.508102	0.596860	0.511543	0.311257	0.309810	0.433769	0.606316	0.372984	0.638265	0.374644	0.568799	0.457890					0.551160	0.401007	0.363449	0.339143	0.509990	0.487076	0.368961	0.358237	0.355135	0.361772	0.353203	0.363679	0.372815	0.356086	0.352792	0.344131	0.355674	0.349173
0.792376	0.395550	0.464584	0.586937	0.355484	0.335182	0.325381	0.346592	0.428305	0.427367	0.733702	0.456391	0.328872	0.372954	0.407105	0.537156	0.508014	0.596752	0.511335	0.311224	0.309728	0.433102	0.605333	0.372961	0.638076	0.374641	0.568550	0.457881					0.550974	0.400886	0.363394	0.338932	0.509670	0.486871	0.368862	0.358216	0.355062	0.361521	0.353180	0.363659	0.372501	0.355987	0.352737	0.344084	0.355618	0.348951
0.792296	0.395467	0.463951	0.586837	0.355352	0.335084	0.325319	0.346537	0.428232	0.427111	0.732658	0.456119	0.328785	0.372744	0.406873	0.536727	0.507573	0.596530	0.511125	0.310915	0.309512	0.433005	0.605182	0.372942	0.638040	0.374606	0.568281	0.457721					0.550967	0.400139	0.363232	0.338885	0.509546	0.486808	0.368775	0.358196	0.354940	0.361509	0.352713	0.363501	0.372471	0.355763	0.352538	0.343855	0.355587	0.348784
0.791865	0.395467	0.463612	0.586547	0.355346	0.335066	0.325094	0.346410	0.428219	0.426958	0.732634	0.456042	0.328759	0.372616	0.406800	0.536666	0.507496	0.596473	0.510516	0.310794	0.309480	0.432980	0.604664	0.372670	0.637464	0.374440	0.568127	0.457616					0.550956	0.399940	0.363192	0.338842	0.509439	0.486446	0.368618	0.358037	0.354809	0.361343	0.352612	0.363461	0.372316	0.355686	0.352195	0.343731	0.355506	0.348652
0.791638	0.395190	0.463448	0.586341	0.355221	0.334826	0.324967	0.346409	0.428149	0.425978	0.732419	0.455944	0.328389	0.372576	0.406793	0.536492	0.507455	0.596408	0.509817	0.310757	0.309085	0.432737	0.604436	0.372568	0.636883	0.374410	0.568098	0.457407					0.550843	0.399818	0.363173	0.338801	0.509377	0.486243	0.368611	0.357962	0.354793	0.361054	0.352609	0.363458	0.372265	0.355505	0.352159	0.343637	0.355455	0.348573
0.790196	0.395084	0.463386	0.584512	0.355065	0.334588	0.324871	0.346369	0.427665	0.425943	0.732100	0.455892	0.328292	0.372402	0.406765	0.536459	0.507151	0.595745	0.508958	0.310707	0.308841	0.432379	0.604220	0.372177	0.636810	0.374145	0.567803	0.457230					0.550244	0.399585	0.363078	0.338699	0.509301	0.486149	0.368575	0.357342	0.354608	0.361009	0.352390	0.363443	0.372142	0.355467	0.351945	0.343476	0.355363	0.348265
0.790054	0.394671	0.463235	0.583879	0.355023	0.334410	0.324738	0.346187	0.427660	0.425871	0.732041	0.455851	0.328014	0.372238	0.406720	0.536066	0.507139	0.595524	0.508675	0.310625	0.308823	0.432300	0.603615	0.372021	0.636238	0.374063	0.567753	0.457227					0.549978	0.399440	0.362931	0.338571	0.509267	0.486108	0.368573	0.357251	0.354567	0.360972	0.352215	0.363078	0.372103	0.355425	0.351933	0.343444	0.355348	0.348263
0.790034	0.394531	0.463021	0.583189	0.355002	0.334360	0.324489	0.345971	0.427566	0.425784	0.731950	0.455688	0.327865	0.372169	0.406633	0.536049	0.507002	0.595379	0.508576	0.310609	0.308788	0.432186	0.603435	0.371934	0.636062	0.373846	0.567638	0.457056					0.549640	0.399315	0.362927	0.338502	0.509244	0.486077	0.368467	0.357107	0.354414	0.360826	0.352173	0.363060	0.371988	0.354994	0.351920	0.343264	0.355339	0.348008
0.789701	0.394425	0.462913	0.582221	0.354887	0.334186	0.324356	0.345959	0.427555	0.425764	0.731673	0.455144	0.327823	0.372078	0.406610	0.535940	0.506946	0.594892	0.508416	0.310557	0.308456	0.431443	0.603007	0.371577	0.634858	0.373672	0.567543	0.456334					0.549461	0.398985	0.362887	0.338397	0.509147	0.485972	0.368459	0.356968	0.354338	0.360803	0.352127	0.362958	0.371838	0.354960	0.351861	0.343154	0.355334	0.347847
0.789600	0.394357	0.462373	0.582171	0.354668	0.333699	0.324308	0.345493	0.427486	0.425731	0.731271	0.454729	0.327766	0.372036	0.406442	0.535684	0.506944	0.594653	0.508411	0.310336	0.308412	0.431290	0.602839	0.371358	0.634591	0.373237	0.567540	0.456232					0.549035	0.398983	0.362798	0.338141	0.509004	0.485892	0.368389	0.356937	0.354288	0.360797	0.352071	0.362871	0.371690	0.354920	0.351632	0.343011	0.355089	0.347758
0.788978	0.394132	0.462346	0.582163	0.354127	0.333658	0.324304	0.345388	0.427156	0.425551	0.730905	0.454527	0.327554	0.372004	0.406437	0.535518	0.506750	0.594001	0.508293	0.310285	0.308393	0.430911	0.602802	0.371222	0.634510	0.373225	0.567498	0.455972					0.548959	0.398818	0.362778	0.338060	0.508470	0.485841	0.368232	0.356916	0.354204	0.360621	0.351934	0.362767	0.371644	0.354885	0.351494	0.342912	0.354778	0.347696
0.788875	0.393931	0.462100	0.582120	0.354066	0.333556	0.324199	0.345378	0.427146	0.425398	0.729819	0.452377	0.327341	0.371924	0.405542	0.535480	0.506630	0.593523	0.508084	0.310232	0.308388	0.430645	0.602590	0.371121	0.634097	0.372541	0.567311	0.455874					0.548880	0.398813	0.362702	0.338034	0.508311	0.485318	0.368197	0.356777	0.354110	0.360504	0.351850	0.362691	0.371396	0.354875	0.351435	0.342835	0.354455	0.347620
0.786295	0.393703	0.461882	0.582085	0.353858	0.333457	0.324100	0.345220	0.427077	0.425362	0.729706	0.452297	0.327260	0.371219	0.405322	0.535311	0.506617	0.593458	0.508059	0.310057	0.308020	0.430331	0.602509	0.371073	0.634005	0.372446	0.566909	0.455742					0.548742	0.398797	0.362553	0.337709	0.508289	0.485302	0.368185	0.356692	0.354055	0.360496	0.351661	0.362636	0.371204	0.354729	0.351344	0.342787	0.354291	0.347535
0.785605	0.393562	0.461420	0.580952	0.353798	0.333151	0.323947	0.344975	0.426612	0.425342	0.729668	0.451871	0.327235	0.371066	0.405278	0.535084	0.506468	0.593321	0.507632	0.309951	0.307925	0.430256	0.601715	0.370811	0.632857	0.372310	0.566902	0.455610					0.548687	0.398724	0.362545	0.337437	0.508270	0.485251	0.368173	0.356673	0.353965	0.360406	0.351338	0.362619	0.371158	0.354711	0.351320	0.342584	0.354213	0.347434
0.784980	0.393502	0.461314	0.580891	0.353704	0.333063	0.323928	0.344966	0.426458	0.425273	0.729658	0.450511	0.327074	0.370985	0.405150	0.534999	0.506382	0.593010	0.507428	0.309886	0.307908	0.429574	0.601364	0.370640	0.632574	0.372148	0.566897	0.455555					0.548607	0.398642	0.362422	0.337323	0.508200	0.485168	0.368126	0.356659	0.353934	0.360368	0.351269	0.362456	0.370673	0.354503	0.351036	0.342582	0.354026	0.347237
0.784344	0.393444	0.460707	0.580592	0.353644	0.333061	0.323869	0.344824	0.426391	0.425179	0.729394	0.450467	0.326983	0.370956	0.404882	0.534826	0.505745	0.592942	0.507136	0.309632	0.307858	0.429338	0.601360	0.370484	0.632310	0.372118	0.566698	0.455419					0.548107	0.398458	0.362234	0.337299	0.508194	0.484868	0.367966	0.356220	0.353884	0.360281	0.350940	0.362437	0.370620	0.354381	0.350816	0.342468	0.353868	0.347027
0.784210	0.393284	0.460628	0.580358	0.353186	0.332975	0.323617	0.344565	0.426289	0.425157	0.729387	0.450248	0.326968	0.370867	0.404663	0.533889	0.504882	0.592779	0.506762	0.309304	0.307839	0.429287	0.601334	0.370475	0.632151	0.372062	0.566444	0.455130					0.547897	0.398402	0.362067	0.336986	0.508155	0.484706	0.367935	0.356214	0.353884	0.360280	0.350936	0.362411	0.370474	0.354256	0.350773	0.342381	0.353791	0.347013
0.784097	0.393274	0.460619	0.580315	0.353100	0.332959	0.323430	0.344565	0.426179	0.425045	0.729180	0.450225	0.326890	0.370797	0.404445	0.533738	0.504762	0.592559	0.506679	0.309264	0.307830	0.429204	0.600985	0.370371	0.631973	0.371348	0.566260	0.455100					0.547585	0.398253	0.362045	0.336928	0.508122	0.484676	0.367921	0.356189	0.353629	0.360248	0.350830	0.362385	0.370406	0.354199	0.350633	0.342365	0.353546	0.346956
0.783928	0.393044	0.459671	0.580234	0.352995	0.332907	0.323230	0.344375	0.425941	0.425044	0.727786	0.450193	0.326829	0.370707	0.404433	0.533080	0.504725	0.592409	0.506471	0.308906	0.307580	0.429173	0.600377	0.370301	0.631149	0.371266	0.566222	0.455093					0.547535	0.398128	0.362034	0.336910	0.508086	0.484583	0.367868	0.355941	0.353304	0.360158	0.350495	0.362220	0.370217	0.354126	0.350494	0.342266	0.353530	0.346895
0.783674	0.392968	0.459611	0.580100	0.352891	0.332596	0.323158	0.344223	0.425805	0.425001	0.727281	0.449623	0.326798	0.370442	0.404420	0.533071	0.504539	0.592312	0.506373	0.308878	0.307318	0.429067	0.600085	0.370126	0.631138	0.371216	0.566065	0.454932					0.547123	0.397993	0.362032	0.336838	0.507761	0.484492	0.367435	0.355822	0.353210	0.359259	0.350482	0.362051	0.370198	0.354038	0.350473	0.342196	0.353520	0.346765
0.783507	0.392925	0.459244	0.579924	0.352871	0.332579	0.323153	0.344087	0.425729	0.424994	0.727058	0.449614	0.326793	0.370217	0.404407	0.532921	0.504474	0.592095	0.506188	0.308828	0.307251	0.428812	0.600083	0.369943	0.630928	0.371100	0.565665	0.454900					0.546950	0.397385	0.361970	0.336715	0.507709	0.484332	0.367421	0.355698	0.353137	0.358970	0.350377	0.362027	0.370173	0.353968	0.350332	0.341922	0.353506	0.346387
0.782651	0.392826	0.459085	0.579797	0.352828	0.332565	0.322993	0.344063	0.425603	0.424884	0.727025	0.449381	0.326575	0.370148	0.404146	0.532106	0.503988	0.592088	0.506163	0.308792	0.307221	0.428772	0.599880	0.369723	0.630510	0.370954	0.565563	0.454397					0.546928	0.397366	0.361918	0.336655	0.507517	0.484255	0.367374	0.355624	0.353040	0.358803	0.350344	0.361963	0.370090	0.353884	0.349922	0.341386	0.353480	0.346361
0.782636	0.392810	0.459062	0.579237	0.352799	0.332519	0.322940	0.343916	0.425365	0.424616	0.726867	0.449055	0.326574	0.369769	0.403922	0.531581	0.503923	0.591959	0.505604	0.308533	0.306966	0.428065	0.599860	0.369516	0.629864	0.370486	0.565297	0.454266					0.546870	0.397119	0.361686	0.336563	0.506649	0.483864	0.367214	0.355437	0.353022	0.358765	0.350284	0.361936	0.369893	0.353664	0.349843	0.341363	0.353475	0.346236
0.782470	0.392759	0.458876	0.578116	0.352626	0.332473	0.322812	0.343872	0.425280	0.424425	0.726854	0.449038	0.326443	0.369494	0.403740	0.531466	0.503905	0.591490	0.505534	0.308424	0.306951	0.428035	0.599837	0.369501	0.629338	0.370425	0.565148	0.454239					0.546163	0.397096	0.361651	0.336553	0.506494	0.483791	0.367096	0.355172	0.352813	0.358652	0.350232	0.361796	0.369633	0.353337	0.349728	0.341327	0.353407	0.345937
0.781936	0.392711	0.458735	0.577575	0.352539	0.332402	0.322787	0.343848	0.425235	0.424415	0.726744	0.448868	0.325910	0.369314	0.403452	0.531456	0.503694	0.591188	0.505442	0.308398	0.306910	0.427879	0.599608	0.368903	0.629280	0.370402	0.564987	0.454067					0.546124	0.397091	0.361596	0.336533	0.506298	0.483703	0.367035	0.354976	0.352748	0.358609	0.350211	0.361373	0.369621	0.353321	0.349727	0.341143	0.353070	0.345775
0.781854	0.392604	0.458444	0.577217	0.352381	0.332289	0.322728	0.343741	0.425063	0.424250	0.726502	0.447646	0.325892	0.369208	0.403414	0.531291	0.503284	0.590781	0.504794	0.308105	0.306894	0.427709	0.599343	0.368526	0.628496	0.370012	0.564755	0.454057					0.545870	0.397083	0.361380	0.336515	0.506140	0.483515	0.366976	0.354728	0.352485	0.358497	0.350131	0.361265	0.369566	0.353235	0.349581	0.340956	0.353010	0.345721
0.781121	0.392088	0.458119	0.577089	0.352307	0.332245	0.322582	0.343576	0.424971	0.423582	0.726466	0.447451	0.325816	0.369138	0.403160	0.530997	0.502808	0.590404	0.504596	0.307997	0.306874	0.427161	0.599110	0.368338	0.627939	0.369729	0.563769	0.453965					0.545563	0.397030	0.361129	0.336504	0.506033	0.483326	0.366783	0.354706	0.352419	0.358495	0.350052	0.361203	0.369294	0.353194	0.349552	0.340933	0.352693	0.345714
0.780890	0.391938	0.457978	0.577076	0.352250	0.331986	0.322377	0.343396	0.424914	0.423540	0.725824	0.447264	0.325720	0.368957	0.402992	0.530891	0.502791	0.590304	0.504537	0.307884	0.306807	0.426901	0.599041	0.368293	0.627358	0.369585	0.563609	0.453770					0.545206	0.396481	0.361063	0.336496	0.505932	0.483210	0.366782	0.354348	0.352362	0.358455	0.350039	0.361133	0.369238	0.353130	0.349513	0.340737	0.352616	0.345577
0.780388	0.391786	0.457892	0.577063	0.352126	0.331972	0.322344	0.343321	0.424656	0.423099	0.725613	0.447077	0.325688	0.368931	0.402931	0.530756	0.502394	0.589806	0.504496	0.307407	0.306653	0.426820	0.598861	0.368220	0.627354	0.369485	0.563367	0.453760					0.545196	0.396415	0.360926	0.336411	0.505696	0.483193	0.366579	0.354251	0.352337	0.358428	0.349994	0.361132	0.369200	0.352878	0.349511	0.340632	0.352240	0.345404
0.780033	0.391711	0.457813	0.576843	0.352077	0.331701	0.322327	0.343312	0.424560	0.422871	0.724803	0.446965	0.325590	0.368763	0.402742	0.530554	0.501739	0.589534	0.504344	0.306908	0.306600	0.426340	0.598497	0.368184	0.627291	0.369387	0.563347	0.453395					0.544960	0.396347	0.360856	0.336329	0.505194	0.483021	0.366552	0.354219	0.352322	0.358328	0.349886	0.360917	0.369129	0.352871	0.349483	0.340565	0.352199	0.345313
0.779675	0.391311	0.457769	0.576631	0.351979	0.331513	0.322181	0.343252	0.424535	0.422762	0.724715	0.446799	0.325587	0.368690	0.402665	0.530438	0.501726	0.589226	0.504078	0.306699	0.306452	0.426095	0.598206	0.367940	0.626496	0.369219	0.563264	0.453356					0.544802	0.396106	0.360795	0.336292	0.504899	0.482855	0.366444	0.354131	0.352307	0.357605	0.349843	0.360782	0.369059	0.352819	0.349294	0.340463	0.352122	0.344968
0.778322	0.391123	0.457738	0.576522	0.351975	0.331456	0.322137	0.342929	0.424448	0.422542	0.724713	0.446665	0.325512	0.368477	0.402656	0.530026	0.501369	0.589208	0.503605	0.306660	0.306416	0.426083	0.597830	0.367938	0.625367	0.369140	0.562730	0.453271					0.544569	0.395595	0.360598	0.336164	0.504729	0.482541	0.366347	0.353980	0.352191	0.357380	0.349251	0.360746	0.368949	0.352686	0.349193	0.340449	0.352106	0.344839
0.777714	0.391083	0.457719	0.576220	0.351782	0.331454	0.321806	0.342849	0.424244	0.422342	0.724660	0.446628	0.325412	0.368351	0.402472	0.529881	0.501366	0.589146	0.503524	0.306522	0.306343	0.426022	0.597811	0.367938	0.624850	0.369139	0.562688	0.452931					0.544406	0.395588	0.360389	0.336041	0.504352	0.482255	0.366282	0.353854	0.352159	0.357175	0.349246	0.360736	0.368786	0.352482	0.348928	0.340250	0.352055	0.344589
0.777130	0.391018	0.457669	0.575834	0.351693	0.331415	0.321748	0.342820	0.424053	0.422239	0.724246	0.446513	0.325139	0.368173	0.402275	0.529559	0.501109	0.588870	0.503474	0.306368	0.306143	0.425955	0.597677	0.367837	0.624680	0.369108	0.562362	0.452882					0.544262	0.395397	0.360168	0.336012	0.504026	0.482137	0.366172	0.353796	0.352156	0.357173	0.349230	0.360637	0.368621	0.352472	0.348906	0.340072	0.351895	0.344441
0.776841	0.390889	0.457642	0.575632	0.351634	0.331389	0.321518	0.342742	0.423921	0.421887	0.723610	0.445872	0.325114	0.368121	0.402226	0.529335	0.500634	0.588060	0.503470	0.305947	0.306078	0.425623	0.597554	0.367789	0.624310	0.369058	0.562196	0.452881					0.544230	0.395368	0.360065	0.335855	0.503952	0.482118	0.366141	0.353575	0.352151	0.357134	0.348651	0.360300	0.368491	0.352041	0.348468	0.340038	0.351837	0.344336
0.776609	0.390724	0.457291	0.575210	0.351289	0.331281	0.321453	0.342630	0.423300	0.421730	0.722720	0.445369	0.324801	0.368074	0.402064	0.527797	0.500152	0.587841	0.502396	0.305946	0.305988	0.425592	0.597002	0.367670	0.624129	0.369003	0.562093	0.452841					0.544107	0.395318	0.360026	0.335585	0.503752	0.482019	0.365921	0.353497	0.352131	0.357006	0.348638	0.360284	0.368119	0.352033	0.348464	0.339815	0.351548	0.344300
0.776444	0.390174	0.457282	0.575151	0.350912	0.331276	0.321050	0.342570	0.423213	0.421708	0.722624	0.445285	0.324740	0.367750	0.402063	0.527659	0.499953	0.587744	0.502131	0.305893	0.305962	0.425272	0.596906	0.367523	0.623965	0.369001	0.562000	0.452833					0.543955	0.395085	0.359775	0.335527	0.503693	0.481986	0.365903	0.353346	0.352040	0.356952	0.348494	0.360210	0.368108	0.351993	0.348390	0.339336	0.351514	0.344253
0.776138	0.390124	0.456975	0.574565	0.350862	0.331238	0.321045	0.342555	0.423134	0.421541	0.721824	0.445211	0.324724	0.367535	0.401917	0.527354	0.499627	0.587528	0.501755	0.305859	0.305879	0.425185	0.596681	0.367286	0.623860	0.368997	0.561505	0.452729					0.543877	0.394896	0.359723	0.335254	0.503658	0.481652	0.365838	0.352992	0.351967	0.356925	0.348289	0.360201	0.367870	0.351987	0.348130	0.339094	0.351496	0.344166
0.776112	0.389968	0.456913	0.574500	0.350761	0.331200	0.320864	0.342433	0.422791	0.420969	0.721759	0.445195	0.324549	0.366996	0.401824	0.527338	0.499626	0.587398	0.501492	0.305801	0.305856	0.425138	0.596539	0.366927	0.623314	0.368866	0.561018	0.452664					0.543842	0.394803	0.359514	0.334931	0.502856	0.481284	0.365800	0.352943	0.351854	0.356898	0.348240	0.360140	0.367566	0.351973	0.347911	0.339084	0.351423	0.343803
0.776095	0.389754	0.456791	0.574447	0.350760	0.330836	0.320756	0.341924	0.422292	0.420853	0.721471	0.445108	0.324521	0.366862	0.401668	0.527149	0.499026	0.587363	0.501329	0.305789	0.305854	0.425071	0.595474	0.366633	0.623176	0.368713	0.560679	0.452306					0.543724	0.394751	0.359275	0.334875	0.502599	0.480800	0.365739	0.352906	0.351777	0.356475	0.348200	0.359718	0.367407	0.351943	0.347510	0.339068	0.351316	0.343722
0.775511	0.389445	0.456769	0.574259	0.350735	0.330802	0.320726	0.341903	0.421474	0.420747	0.721295	0.445069	0.324516	0.366491	0.401520	0.527067	0.498584	0.587214	0.500998	0.305600	0.305836	0.424679	0.595274	0.366492	0.623081	0.368682	0.560117	0.452237					0.543550	0.394745	0.358977	0.334546	0.502471	0.480721	0.365672	0.352807	0.351599	0.356341	0.348068	0.359677	0.367154	0.351773	0.347454	0.338959	0.351258	0.343697
0.774454	0.389426	0.456670	0.574060	0.350636	0.330744	0.320669	0.341891	0.421287	0.420319	0.720686	0.444982	0.324326	0.365934	0.401454	0.526639	0.498485	0.587144	0.500990	0.305499	0.305762	0.424339	0.594761	0.366375	0.622931	0.368631	0.560047	0.451579					0.543330	0.394705	0.358906	0.334516	0.502236	0.480423	0.365484	0.352473	0.351524	0.356203	0.347887	0.359547	0.367064	0.351706	0.346927	0.338803	0.351212	0.343611
0.774369	0.389349	0.456579	0.573834	0.350161	0.330189	0.320485	0.341772	0.420937	0.420286	0.720414	0.444978	0.324246	0.365933	0.401422	0.526425	0.498283	0.586992	0.500249	0.305065	0.305745	0.424166	0.594732	0.366283	0.622876	0.368622	0.559729	0.451538					0.543270	0.394569	0.358613	0.334402	0.502227	0.480355	0.365410	0.352342	0.351504	0.356190	0.347783	0.359383	0.366890	0.350958	0.346924	0.338791	0.351153	0.343456
0.773422	0.388921	0.456486	0.573610	0.350054	0.330037	0.320378	0.341681	0.420856	0.419910	0.720413	0.444889	0.324176	0.365889	0.401299	0.526368	0.498162	0.586808	0.500205	0.304934	0.305678	0.424159	0.594716	0.366277	0.622613	0.368476	0.559702	0.451434					0.543009	0.394513	0.358603	0.333729	0.502133	0.480339	0.365336	0.352337	0.351381	0.355960	0.347661	0.359354	0.366123	0.350932	0.346856	0.338741	0.350841	0.343389
0.773245	0.388873	0.456411	0.573280	0.350051	0.330014	0.320241	0.341614	0.420821	0.419909	0.720411	0.444635	0.324140	0.365444	0.400763	0.525718	0.498162	0.586494	0.499949	0.304787	0.305462	0.424051	0.594708	0.366173	0.621955	0.368414	0.558557	0.451269					0.542591	0.394396	0.358399	0.333576	0.502031	0.479819	0.365311	0.352264	0.351380	0.355832	0.347651	0.359192	0.365922	0.350818	0.346316	0.338730	0.350577	0.343348
0.773236	0.388757	0.455942	0.573178	0.350050	0.329805	0.320046	0.341476	0.420805	0.419440	0.720297	0.444572	0.324049	0.365365	0.400733	0.525584	0.497759	0.586450	0.499806	0.304738	0.305424	0.423937	0.594284	0.366077	0.621555	0.368409	0.558502	0.450920					0.542366	0.394262	0.358010	0.333252	0.501766	0.479513	0.365236	0.352226	0.351318	0.355780	0.347616	0.358854	0.365912	0.350418	0.346182	0.338366	0.350510	0.343126
0.773222	0.388724	0.455417	0.572769	0.349922	0.329688	0.319853	0.341299	0.420766	0.419390	0.719997	0.444216	0.323818	0.365164	0.400729	0.525236	0.497644	0.586276	0.499735	0.304649	0.305187	0.423542	0.594104	0.366076	0.621475	0.368373	0.558172	0.450906					0.541793	0.394029	0.357955	0.333248	0.501717	0.479432	0.365084	0.351974	0.351310	0.355779	0.347606	0.358849	0.365796	0.350344	0.346078	0.338359	0.350490	0.342892
0.773099	0.388681	0.455362	0.572514	0.349832	0.329605	0.319736	0.341007	0.420623	0.419377	0.719727	0.443867	0.323811	0.364808	0.400511	0.524802	0.497601	0.586199	0.499698	0.304580	0.304990	0.423541	0.593995	0.366021	0.621469	0.368367	0.557887	0.450750					0.541734	0.393847	0.357559	0.333033	0.501686	0.479412	0.364983	0.351590	0.351250	0.355634	0.347598	0.358703	0.365782	0.350224	0.346064	0.338274	0.350469	0.342772
0.772545	0.388678	0.454942	0.572446	0.349814	0.329457	0.319606	0.340879	0.420574	0.419341	0.719466	0.443646	0.323463	0.364647	0.400402	0.524583	0.497534	0.586110	0.499491	0.304516	0.304858	0.423457	0.593745	0.365988	0.621222	0.368302	0.557832	0.450609					0.541624	0.393613	0.357477	0.332972	0.501639	0.479337	0.364980	0.351385	0.351093	0.355604	0.347564	0.358675	0.365503	0.350190	0.345858	0.338248	0.350429	0.342435
0.772381	0.388669	0.454704	0.572375	0.349760	0.329317	0.319529	0.340840	0.420376	0.419274	0.719320	0.443493	0.323225	0.364622	0.400393	0.524558	0.497118	0.585524	0.499297	0.304339	0.304751	0.423436	0.593354	0.365917	0.621130	0.368245	0.557832	0.450608					0.541185	0.393481	0.357370	0.332960	0.501316	0.478953	0.364938	0.351357	0.350874	0.355445	0.347554	0.358617	0.365412	0.350062	0.345735	0.338075	0.350427	0.342409
0.772164	0.388641	0.454630	0.572261	0.349682	0.329221	0.319502	0.340737	0.419968	0.419201	0.719203	0.443424	0.323212	0.364618	0.400011	0.524134	0.497105	0.585168	0.499218	0.304165	0.304606	0.423250	0.593204	0.365589	0.619658	0.368084	0.557669	0.450385					0.540872	0.393296	0.357320	0.332913	0.501269	0.478871	0.364921	0.351274	0.350774	0.355393	0.347492	0.358511	0.365393	0.349567	0.345651	0.337819	0.350427	0.341877
0.771786	0.388579	0.454385	0.572119	0.349432	0.329106	0.319427	0.340646	0.419941	0.418991	0.718848	0.443246	0.323034	0.364552	0.399482	0.523304	0.496961	0.585084	0.498504	0.303999	0.304456	0.423162	0.593122	0.364883	0.619007	0.368070	0.557294	0.450263					0.540852	0.393249	0.357102	0.332781	0.500964	0.478819	0.364842	0.351248	0.350698	0.355300	0.347440	0.358370	0.365360	0.349357	0.345548	0.337565	0.350325	0.341782
0.771641	0.388456	0.454166	0.571874	0.349203	0.329064	0.319405	0.340218	0.419765	0.418769	0.718259	0.443083	0.322899	0.364524	0.399415	0.523271	0.496412	0.585010	0.498383	0.303842	0.304334	0.422697	0.592672	0.364710	0.618266	0.367946	0.557231	0.449733					0.540345	0.393245	0.356930	0.332779	0.500941	0.478741	0.364659	0.351222	0.350665	0.355276	0.347248	0.358335	0.365098	0.349071	0.345495	0.337551	0.350267	0.341469
0.770782	0.388409	0.454061	0.571629	0.348634	0.328968	0.319246	0.340115	0.419655	0.418709	0.718060	0.442999	0.322882	0.364308	0.398815	0.523230	0.496386	0.584909	0.498372	0.303675	0.304169	0.422188	0.592449	0.363970	0.617682	0.367834	0.557211	0.449619					0.540150	0.393100	0.356841	0.332739	0.500804	0.478697	0.364651	0.351206	0.350572	0.355203	0.347164	0.358160	0.365032	0.349068	0.345381	0.337388	0.350201	0.341411
0.770375	0.388207	0.453514	0.571493	0.348523	0.328787	0.319162	0.339987	0.419376	0.418541	0.718050	0.442477	0.322814	0.364238	0.398787	0.523154	0.495417	0.584635	0.498202	0.303471	0.304158	0.422182	0.592445	0.363970	0.617680	0.367644	0.557121	0.449602					0.539561	0.393018	0.356707	0.332599	0.500793	0.478655	0.364510	0.351090	0.350241	0.354972	0.347086	0.358140	0.364793	0.348830	0.345285	0.337382	0.350151	0.341327
0.769926	0.388139	0.453322	0.570919	0.348392	0.328470	0.319091	0.339855	0.419254	0.418365	0.717687	0.442128	0.322437	0.364003	0.398285	0.523067	0.495362	0.584377	0.497759	0.303460	0.304149	0.421963	0.591740	0.363349	0.617571	0.367343	0.557055	0.448860					0.539500	0.392865	0.356501	0.332428	0.500394	0.478598	0.364414	0.350669	0.350228	0.354936	0.346850	0.358104	0.364777	0.348758	0.345186	0.337344	0.350099	0.341232
0.769807	0.387879	0.453130	0.570886	0.348225	0.328414	0.318574	0.339777	0.418989	0.418232	0.717349	0.442113	0.322255	0.363826	0.397996	0.523035	0.495202	0.584317	0.496712	0.303288	0.304117	0.421915	0.591525	0.363333	0.617292	0.367318	0.556453	0.448472					0.539159	0.392419	0.356372	0.332408	0.500390	0.478339	0.364342	0.350616	0.350078	0.354840	0.346648	0.358093	0.364615	0.348715	0.344975	0.337330	0.349944	0.341117
0.768431	0.387809	0.453058	0.570871	0.348030	0.328325	0.318379	0.339740	0.418593	0.417458	0.717196	0.441883	0.322003	0.362306	0.397965	0.523027	0.495086	0.584049	0.496555	0.303254	0.303856	0.421844	0.591454	0.363212	0.615800	0.367273	0.556372	0.448429					0.538895	0.392296	0.356303	0.332092	0.500275	0.478077	0.364263	0.350602	0.349972	0.354791	0.346412	0.358079	0.364515	0.348709	0.344774	0.337295	0.349938	0.341028
0.768258	0.387565	0.452981	0.570828	0.347864	0.328262	0.318328	0.339436	0.418528	0.417150	0.716886	0.441594	0.321817	0.362019	0.397838	0.522899	0.494888	0.583640	0.496248	0.303107	0.303803	0.421691	0.591347	0.362787	0.615724	0.367178	0.556106	0.448384					0.538857	0.392199	0.356081	0.332023	0.500250	0.477990	0.364258	0.350314	0.349941	0.354648	0.346290	0.357894	0.364492	0.348553	0.344572	0.337205	0.349932	0.340786
0.768049	0.387536	0.452770	0.570666	0.347749	0.328230	0.318090	0.339431	0.418437	0.417074	0.716725	0.441497	0.321742	0.361824	0.397738	0.522811	0.494471	0.583612	0.495787	0.303053	0.303722	0.421681	0.591230	0.362098	0.615559	0.366954	0.555849	0.448236					0.538667	0.392115	0.355907	0.331707	0.500229	0.477815	0.364208	0.350314	0.349776	0.354413	0.346264	0.357667	0.364432	0.348530	0.344411	0.337043	0.349618	0.340751
0.768007	0.387445	0.452735	0.570641	0.347724	0.328115	0.318076	0.338997	0.418164	0.415932	0.716219	0.441104	0.321699	0.361723	0.397558	0.522517	0.494259	0.583588	0.495529	0.303043	0.303713	0.421675	0.591074	0.361942	0.615513	0.366532	0.555451	0.448067					0.538600	0.391906	0.355569	0.331692	0.499954	0.477725	0.364179	0.350238	0.349772	0.353954	0.346261	0.357599	0.364409	0.348122	0.343989	0.336979	0.349492	0.340677
0.767824	0.387288	0.452482	0.570579	0.347632	0.328112	0.317744	0.338962	0.418100	0.415862	0.715942	0.440983	0.321565	0.361645	0.397556	0.521891	0.494136	0.583512	0.495248	0.302831	0.303601	0.421425	0.590772	0.361737	0.615454	0.366463	0.555202	0.447742					0.538560	0.391744	0.355332	0.331582	0.499814	0.477387	0.364165	0.350187	0.349687	0.353762	0.346240	0.357453	0.364203	0.347903	0.343775	0.336764	0.349099	0.340655
0.767742	0.387191	0.452380	0.570566	0.347603	0.328098	0.317687	0.338955	0.418027	0.415746	0.715401	0.440789	0.321410	0.361562	0.397526	0.521626	0.493939	0.583397	0.494679	0.302770	0.303537	0.421249	0.589979	0.361734	0.615209	0.366276	0.554902	0.447731					0.538445	0.391633	0.355296	0.331397	0.499238	0.477314	0.363959	0.350174	0.349514	0.353156	0.346156	0.357373	0.364073	0.347539	0.343664	0.336717	0.348850	0.340571
0.767619	0.387185	0.452258	0.570465	0.347573	0.328068	0.317450	0.338871	0.417994	0.415125	0.714884	0.440757	0.321382	0.361516	0.397507	0.521187	0.493903	0.583366	0.494476	0.302694	0.303491	0.421129	0.589738	0.361303	0.614993	0.366264	0.554855	0.447706					0.538119	0.391482	0.355008	0.331309	0.499235	0.477154	0.363917	0.350143	0.349352	0.353108	0.346145	0.357345	0.364061	0.347517	0.343631	0.336414	0.348814	0.340308
0.767534	0.387145	0.452052	0.570358	0.347433	0.328037	0.317411	0.338834	0.417966	0.414904	0.714600	0.440681	0.321209	0.361333	0.397266	0.520945	0.493840	0.583232	0.494457	0.302682	0.303289	0.421111	0.589670	0.361194	0.614692	0.366153	0.554711	0.447401					0.537977	0.391344	0.354958	0.331306	0.499030	0.477111	0.363894	0.349947	0.349235	0.352901	0.346055	0.357221	0.363983	0.347493	0.343352	0.336313	0.348697	0.340148
0.766836	0.387074	0.451777	0.569376	0.347416	0.327847	0.317329	0.338681	0.417701	0.414742	0.714165	0.440558	0.321052	0.361094	0.396716	0.520857	0.493474	0.582146	0.494271	0.302591	0.303256	0.421086	0.589280	0.360880	0.614503	0.365917	0.554282	0.447346					0.537957	0.391264	0.354922	0.331201	0.498619	0.476033	0.363809	0.349823	0.348863	0.352752	0.345804	0.357023	0.363741	0.347489	0.343256	0.336254	0.348688	0.340140
0.765922	0.386771	0.451622	0.569284	0.346960	0.327658	0.317286	0.338187	0.417564	0.414456	0.713876	0.440247	0.320991	0.360652	0.396558	0.520370	0.493322	0.581631	0.494093	0.302566	0.303251	0.420843	0.589215	0.360744	0.613771	0.365744	0.554091	0.446888					0.537905	0.391247	0.354831	0.331050	0.498577	0.476018	0.363686	0.349639	0.348817	0.352719	0.345754	0.357021	0.363711	0.347458	0.343125	0.336121	0.348552	0.339960
0.765465	0.386516	0.451086	0.569127	0.346842	0.327536	0.317135	0.338142	0.417199	0.414355	0.713589	0.440033	0.320850	0.360524	0.396086	0.520257	0.493270	0.581617	0.494032	0.302351	0.303231	0.420494	0.589204	0.360666	0.613735	0.365692	0.554048	0.446855					0.537866	0.391061	0.354715	0.331038	0.498561	0.476010	0.363602	0.349639	0.348769	0.352654	0.345748	0.356937	0.363258	0.347384	0.342841	0.336113	0.348452	0.339691
0.765222	0.386428	0.450991	0.568841	0.346582	0.327521	0.317129	0.338075	0.416952	0.414166	0.713232	0.439721	0.320848	0.360169	0.395939	0.520249	0.493087	0.581302	0.494023	0.301921	0.303160	0.420275	0.589139	0.360629	0.613680	0.365629	0.553926	0.446444					0.537720	0.390564	0.354652	0.330802	0.498514	0.475960	0.363341	0.349530	0.348696	0.352540	0.345402	0.356893	0.363256	0.347334	0.342783	0.336012	0.348304	0.339673
[truncated: 12,047 more rows]
[truncated: 14 more columns]
