# Supplementary material for: Fmrp regulates neuronal balance in embryonic motor circuit formation
Source: Front Neurosci. 2022 Nov 3;16:962901. doi: 10.3389/fnins.2022.962901 (PMC9669763; doi:10.3389/fnins.2022.962901)
Supplement: Supplementary file 2 [file Data_Sheet_2.ZIP]

Archive with 8 entries (8 files):
- Fig.1 24h KA.csv
- __MACOSX/._Fig.1 24h KA.csv
- Fig.1 24h ventral GABA no KA.csv
- __MACOSX/._Fig.1 24h ventral GABA no KA.csv
- Fig.1 48h KA.csv
- __MACOSX/._Fig.1 48h KA.csv
- Fig.1 48h ventral GABA no KA.csv
- __MACOSX/._Fig.1 48h ventral GABA no KA.csv
