# Supplementary material for: Fmrp regulates neuronal balance in embryonic motor circuit formation
Source: Front Neurosci. 2022 Nov 3;16:962901. doi: 10.3389/fnins.2022.962901 (PMC9669763; doi:10.3389/fnins.2022.962901)
Supplement: Supplementary file 2 [file Data_Sheet_2.ZIP › Fig.1 24h KA.csv]

wild-type	fmr1
3.00000000	2.50000000
3.50000000	3.25000000
3.00000000	4.00000000
3.00000000	2.50000000
2.75000000	3.25000000
3.25000000	4.75000000
3.25000000	3.25000000
4.66666667	3.50000000
2.00000000	3.33333333
2.75000000	3.33333333
