# Supplementary material for: Fmrp regulates neuronal balance in embryonic motor circuit formation
Source: Front Neurosci. 2022 Nov 3;16:962901. doi: 10.3389/fnins.2022.962901 (PMC9669763; doi:10.3389/fnins.2022.962901)
Supplement: Supplementary file 2 [file Data_Sheet_2.ZIP › Fig.1 48h KA.csv]

wild-type	fmr1
3.00000000	2.66666667
3.50000000	3.50000000
3.00000000	3.50000000
2.75000000	2.80000000
1.75000000	3.25000000
3.00000000	3.00000000
2.25000000	3.25000000
3.66666667	2.25000000
2.00000000	3.25000000
3.50000000	2.50000000
2.66666667
