# Supplementary material for: Fmrp regulates neuronal balance in embryonic motor circuit formation
Source: Front Neurosci. 2022 Nov 3;16:962901. doi: 10.3389/fnins.2022.962901 (PMC9669763; doi:10.3389/fnins.2022.962901)
Supplement: Supplementary file 2 [file Data_Sheet_2.ZIP › Fig.1 48h ventral GABA no KA.csv]

wild-type	fmr1
6.50000000	9.0000000
5.50000000	13.5000000
11.50000000	10.0000000
7.50000000	7.6000000
9.25000000	14.7500000
3.66666667	13.0000000
5.75000000	10.0000000
6.33333333	11.7500000
5.00000000	9.0000000
6.75000000	10.7500000
7.66666667
