# Supplementary material for: Fmrp regulates neuronal balance in embryonic motor circuit formation
Source: Front Neurosci. 2022 Nov 3;16:962901. doi: 10.3389/fnins.2022.962901 (PMC9669763; doi:10.3389/fnins.2022.962901)
Supplement: Supplementary file 3 [file Data_Sheet_3.ZIP]

Archive with 8 entries (8 files):
- Fig.3 lhx3+ cells total.csv
- __MACOSX/._Fig.3 lhx3+ cells total.csv
- Fig.3 lhx3+ KA cells.csv
- __MACOSX/._Fig.3 lhx3+ KA cells.csv
- Fig.3 Rohan-Beard cells.csv
- __MACOSX/._Fig.3 Rohan-Beard cells.csv
- Fig.3 ventral VGlut+ cells.csv
- __MACOSX/._Fig.3 ventral VGlut+ cells.csv
