# Supplementary material for: Fmrp regulates neuronal balance in embryonic motor circuit formation
Source: Front Neurosci. 2022 Nov 3;16:962901. doi: 10.3389/fnins.2022.962901 (PMC9669763; doi:10.3389/fnins.2022.962901)
Supplement: Supplementary file 3 [file Data_Sheet_3.ZIP › Fig.3 lhx3+ cells total.csv]

wild-type	fmr1
13.50	8.75000
11.50	9.75000
9.75	9.50000
12.25	9.25000
	12.66667
7.50
	12.00000
12.50
	10.25000
10.25
	9.00000
11.25
	11.33333
