# Supplementary material for: Fmrp regulates neuronal balance in embryonic motor circuit formation
Source: Front Neurosci. 2022 Nov 3;16:962901. doi: 10.3389/fnins.2022.962901 (PMC9669763; doi:10.3389/fnins.2022.962901)
Supplement: Supplementary file 3 [file Data_Sheet_3.ZIP › Fig.3 lhx3+ KA cells.csv]

wild-type	fmr1
1.50	1.000000
1.50	1.000000
2.25	0.750000
0.75	2.500000
0.50	0.666667
1.25	0.333333
1.50	2.250000
1.25	1.666667
	0.000000
