# Supplementary material for: Fmrp regulates neuronal balance in embryonic motor circuit formation
Source: Front Neurosci. 2022 Nov 3;16:962901. doi: 10.3389/fnins.2022.962901 (PMC9669763; doi:10.3389/fnins.2022.962901)
Supplement: Supplementary file 3 [file Data_Sheet_3.ZIP › Fig.3 Rohan-Beard cells.csv]

wild-type	fmr1
4	8
6	6
7	3
7	4
6	7
6	4
11	10
9	8
6	7
10	5
5	5
10	7
	7
