# Supplementary material for: Fmrp regulates neuronal balance in embryonic motor circuit formation
Source: Front Neurosci. 2022 Nov 3;16:962901. doi: 10.3389/fnins.2022.962901 (PMC9669763; doi:10.3389/fnins.2022.962901)
Supplement: Supplementary file 3 [file Data_Sheet_3.ZIP › Fig.3 ventral VGlut+ cells.csv]

wild-type	fmr1
19	20
29	24
23	23
18	25
28	34
21	21
15	16
14	17
12	7
12	16
15	13
14	12
	17
