# Supplementary material for: Fmrp regulates neuronal balance in embryonic motor circuit formation
Source: Front Neurosci. 2022 Nov 3;16:962901. doi: 10.3389/fnins.2022.962901 (PMC9669763; doi:10.3389/fnins.2022.962901)
Supplement: Supplementary file 4 [file Data_Sheet_4.ZIP › Fig.4 gata3+GABA+ cells.csv]

wild-type	fmr1
2.000000000	1.00000000
1.000000000	2.33333333
2.250000000	1.33333333
2.250000000	1.00000000
1.250000000	1.75000000
1.666666667	1.50000000
1.333333333	3.00000000
2.000000000	1.50000000
	2.50000000
