# Supplementary material for: Fmrp regulates neuronal balance in embryonic motor circuit formation
Source: Front Neurosci. 2022 Nov 3;16:962901. doi: 10.3389/fnins.2022.962901 (PMC9669763; doi:10.3389/fnins.2022.962901)
Supplement: Supplementary file 4 [file Data_Sheet_4.ZIP › Fig.4 total gata3+ cells.csv]

wild-type	fmr1
5.50000000	6.00000000
5.00000000	5.33333333
5.75000000	4.33333333
6.25000000	6.00000000
6.50000000	3.50000000
5.33333333	6.50000000
7.33333333	4.00000000
5.00000000	5.50000000
	6.00000000
