# Supplementary material for: Fmrp regulates neuronal balance in embryonic motor circuit formation
Source: Front Neurosci. 2022 Nov 3;16:962901. doi: 10.3389/fnins.2022.962901 (PMC9669763; doi:10.3389/fnins.2022.962901)
Supplement: Supplementary file 5 [file Data_Sheet_5.ZIP]

Archive with 4 entries (4 files):
- Fig.5 olig2+ KA'.csv
- __MACOSX/._Fig.5 olig2+ KA'.csv
- Fig.5 olig2+GABA+ VeLD.csv
- __MACOSX/._Fig.5 olig2+GABA+ VeLD.csv
