# Supplementary material for: Fmrp regulates neuronal balance in embryonic motor circuit formation
Source: Front Neurosci. 2022 Nov 3;16:962901. doi: 10.3389/fnins.2022.962901 (PMC9669763; doi:10.3389/fnins.2022.962901)
Supplement: Supplementary file 5 [file Data_Sheet_5.ZIP › Fig.5 olig2+ KA'.csv]

wild-type	fmr1
1.75000000	2.00000000
2.00000000	1.60000000
1.77777778	1.25000000
3.00000000	1.50000000
2.00000000	1.60000000
1.00000000	1.16666667
1.00000000	1.75000000
2.00000000	2.00000000
1.75000000	1.33333333
1.75000000	1.80000000
2.00000000	2.33333333
	0.75000000
