# Supplementary material for: Fmrp regulates neuronal balance in embryonic motor circuit formation
Source: Front Neurosci. 2022 Nov 3;16:962901. doi: 10.3389/fnins.2022.962901 (PMC9669763; doi:10.3389/fnins.2022.962901)
Supplement: Supplementary file 5 [file Data_Sheet_5.ZIP › Fig.5 olig2+GABA+ VeLD.csv]

wild-type	fmr1
1.25000000	2.50000000
1.80000000	2.40000000
1.44444444	4.25000000
0.50000000	3.00000000
1.00000000	4.20000000
1.66666667	4.50000000
0.00000000	3.00000000
0.50000000	2.25000000
0.75000000	2.33333333
1.25000000	4.00000000
1.00000000	5.66666667
	3.50000000
