# Supplementary material for: Fmrp regulates neuronal balance in embryonic motor circuit formation
Source: Front Neurosci. 2022 Nov 3;16:962901. doi: 10.3389/fnins.2022.962901 (PMC9669763; doi:10.3389/fnins.2022.962901)
Supplement: Supplementary file 6 [file Data_Sheet_6.ZIP]

Archive with 6 entries (6 files):
- Fig. 6 VeLD mnx+ Isl- GABA+.csv
- __MACOSX/._Fig. 6 VeLD mnx+ Isl- GABA+.csv
- Fig.6 mnx+ Isl+ GABA+ non-KA.csv
- __MACOSX/._Fig.6 mnx+ Isl+ GABA+ non-KA.csv
- Fig.6 mnx+ Isl+ non-KA.csv
- __MACOSX/._Fig.6 mnx+ Isl+ non-KA.csv
