# Supplementary material for: Fmrp regulates neuronal balance in embryonic motor circuit formation
Source: Front Neurosci. 2022 Nov 3;16:962901. doi: 10.3389/fnins.2022.962901 (PMC9669763; doi:10.3389/fnins.2022.962901)
Supplement: Supplementary file 6 [file Data_Sheet_6.ZIP › Fig. 6 VeLD mnx+ Isl- GABA+.csv]

wild-type	fmr1
0.00000000	1.33333333
1.00000000	1.33333333
0.33333333	1.33333333
0.50000000	1.66666667
	1.66666667
1.00000000
1.00000000	2.50000000
1.00000000
1.00000000
	1.66666667
1.75000000
	2.33333333
	2.00000000
1.00000000
	2.00000000
1.66666667
	1.33333333
2.00000000
	1.00000000
