# Supplementary material for: Fmrp regulates neuronal balance in embryonic motor circuit formation
Source: Front Neurosci. 2022 Nov 3;16:962901. doi: 10.3389/fnins.2022.962901 (PMC9669763; doi:10.3389/fnins.2022.962901)
Supplement: Supplementary file 6 [file Data_Sheet_6.ZIP › Fig.6 mnx+ Isl+ GABA+ non-KA.csv]

wild-type	fmr1
1.66666667	3.00000000
1.66666667	2.33333333
1.66666667	4.00000000
1.75000000	2.66666667
	4.00000000
2.00000000
2.00000000	2.50000000
1.33333333
2.33333333
	2.66666667
3.00000000
	3.33333333
	2.50000000
1.66666667
	1.66666667
2.00000000
	2.33333333
1.00000000
	3.33333333
