# Supplementary material for: Fmrp regulates neuronal balance in embryonic motor circuit formation
Source: Front Neurosci. 2022 Nov 3;16:962901. doi: 10.3389/fnins.2022.962901 (PMC9669763; doi:10.3389/fnins.2022.962901)
Supplement: Supplementary file 6 [file Data_Sheet_6.ZIP › Fig.6 mnx+ Isl+ non-KA.csv]

wild-type	fmr1
5.000000000	5.66666667
6.333333333	5.33333333
6.666666667	6.00000000
5.250000000	5.00000000
	5.33333333
5.666666667
6.333333333	5.50000000
7.000000000
6.000000000
	5.66666667
5.750000000
	7.00000000
	5.50000000
6.666666667
	4.66666667
6.333333333
	6.66666667
5.750000000
	5.66666667
